# Supplementary material for: Cave Thiovulum (Candidatus Thiovulum stygium) differs metabolically and genomically from marine species
Source: ISME J. 2022 Dec 17;17(3):340–53. doi: 10.1038/s41396-022-01350-4 (PMC9938260; doi:10.1038/s41396-022-01350-4)
Supplement: Supplementary file 8 — Supplementary dataset 1 [file 41396_2022_1350_MOESM8_ESM.xlsx]

## Sheet: Operon_view_W_RNA
	Operon Mapper					Pathway Tools (RAST)			DRAM			RNASeq					Operon mapper annotation		Pathwaytools annotaion	DRAM Annotaion	PRIMARY_KEGG_KO	PRIMARY_KEGG_DESCRIPTION	SECONARY_KEGG	seed_ortholog;evalue;score;eggNOG_OGs;max_annot_lvl;COG_category;Description;Preferred_name;GOs;EC;KEGG_ko;KEGG_Pathway;KEGG_Module;KEGG_Reaction;KEGG_rclass;BRITE;KEGG_TC;CAZy;BiGG_Reaction;U3	MacSyFinder
Operon	IdGene	Type	PosLeft	postRight	Strand		Start PT	EndPT		StartDRAM	EndDRAM	TPM AirBell2	TPM LakeRoom	LakeRoom/AirBell	log(2)FC	adj-P-Val	COGgene	Function							gene_name;i_eval;score;profile_coverage
1
	CHBDMNKA_00001	rRNA	110	224	-
	CHBDMNKA_00002	rRNA	289	3121	-	G2Y-1847	3129	280	Thiovulum_Movile_Thiovulum_1_Contig_1751114_cov_334_rRNA_1	292	3119								LSU rRNA ## 23S rRNA, large subunit ribosomal RNA
	CHBDMNKA_00003	tRNA	3255	3330	-	G2Y-1848	3330	3255	Thiovulum_Movile_Thiovulum_1_Contig_1751114_cov_334_tRNA_35	3258	3330								tRNA-Ala-TGC
	CHBDMNKA_00004	tRNA	3335	3411	-	G2Y-1849	3411	3335	Thiovulum_Movile_Thiovulum_1_Contig_1751114_cov_334_tRNA_34	3338	3411								tRNA-Ile-GAT
	CHBDMNKA_00005	rRNA	3499	4978	-	G2Y-1850	4989	3491	Thiovulum_Movile_Thiovulum_1_Contig_1751114_cov_334_rRNA_2	3495	4983								SSU rRNA ## 16S rRNA, small subunit ribosomal RNA
2
	CHBDMNKA_00006	CDS	5302	6801	+	G2Y-1	5302	6801	Thiovulum_Movile_Thiovulum_1_Contig_1751114_cov_334_3	5302	6801						COG4249	[R] Uncharacterized protein containing caspase domain	hypothetical protein 5302..6801	can:Cyan10605_2351 peptidase C14 caspase catalytic subunit p20 (db=kegg)			K07126	755178.Cyan10605_2351;4.2e-44;186.0;COG4249@1|root,COG4249@2|Bacteria,1G59J@1117|Cyanobacteria;1117|Cyanobacteria;T;protein containing caspase domain;-;-;-;-;-;-;-;-;-;-;-;-;U3
3
	CHBDMNKA_00007	CDS	7129	9666	+	G2Y-2	7129	9666	Thiovulum_Movile_Thiovulum_1_Contig_1751114_cov_334_4	7129	9666						COG0642	[T] Signal transduction histidine kinase	hypothetical protein 7129..9666	dfl:DFE_2387 uncharacterized protein (db=kegg)			K11527	1353529.M899_0526;9.1e-108;398.3;COG0642@1|root,COG2203@1|root,COG2203@2|Bacteria,COG2205@2|Bacteria,1NRP8@1224|Proteobacteria,42M0Y@68525|delta/epsilon subdivisions,2WIR4@28221|Deltaproteobacteria;28221|Deltaproteobacteria;T;Histidine kinase A domain protein;-;-;-;-;-;-;-;-;-;-;-;-;U3
4
	CHBDMNKA_00008	CDS	9815	11380	+	G2Y-3	9815	11380	Thiovulum_Movile_Thiovulum_1_Contig_1751114_cov_334_5	9815	11380						COG1344	[N] Flagellin and related hook-associated proteins	Flagellin 9815..11380	nam:NAMH_1612 flagellin (db=kegg)	K02406	fliC, hag; flagellin		598659.NAMH_1612;1.8e-114;419.9;COG1344@1|root,COG1344@2|Bacteria,1MV1N@1224|Proteobacteria,42MX8@68525|delta/epsilon subdivisions,2YN00@29547|Epsilonproteobacteria;29547|Epsilonproteobacteria;N;Flagellin is the subunit protein which polymerizes to form the filaments of bacterial flagella;flaB;GO:0001539,GO:0005575,GO:0005576,GO:0005623,GO:0006928,GO:0008150,GO:0009288,GO:0009987,GO:0040011,GO:00…
5
	CHBDMNKA_00009	CDS	11441	12073	-	G2Y-4	12073	11441	Thiovulum_Movile_Thiovulum_1_Contig_1751114_cov_334_6	11441	12040						COG0008	[J] Glutamyl- and glutaminyl-tRNA synthetases	Glutamyl-tRNA(Gln) synthetase (complement(11441..12073))	nis:NIS_0801 glutamyl-tRNA synthetase (db=kegg)	K01885	EARS, gltX; glutamyl-tRNA synthetase [EC:6.1.1.17]	K09698	387092.NIS_0801;2.1e-63;248.8;COG0008@1|root,COG0008@2|Bacteria,1MUCR@1224|Proteobacteria,42NHA@68525|delta/epsilon subdivisions,2YMYU@29547|Epsilonproteobacteria;29547|Epsilonproteobacteria;J;Catalyzes the attachment of glutamate to tRNA(Glu) in a two-step reaction glutamate is first activated by ATP to form Glu-AMP and then transferred to the acceptor end of tRNA(Glu);gltX1;-;6.1.1.17;ko:K01885…
	CHBDMNKA_00010	CDS	12103	12744	-	G2Y-5	12744	12103	Thiovulum_Movile_Thiovulum_1_Contig_1751114_cov_334_7	12103	12744	93.0216	154.827		0.733377	0.30056	COG0008	[J] Glutamyl- and glutaminyl-tRNA synthetases	Glutamyl-tRNA(Gln) synthetase (complement(12103..12744))	hyo:NNO_1328 glutamyl-tRNA(Gln) synthetase (db=kegg)	K01885	EARS, gltX; glutamyl-tRNA synthetase [EC:6.1.1.17]	K09698	326298.Suden_1059;2.9e-71;275.0;COG0008@1|root,COG0008@2|Bacteria,1MUCR@1224|Proteobacteria,42NHA@68525|delta/epsilon subdivisions,2YMYU@29547|Epsilonproteobacteria;29547|Epsilonproteobacteria;J;Catalyzes the attachment of glutamate to tRNA(Glu) in a two-step reaction glutamate is first activated by ATP to form Glu-AMP and then transferred to the acceptor end of tRNA(Glu);gltX1;-;6.1.1.17;ko:K018…
6
	CHBDMNKA_00011	tRNA	12837	12911	-	G2Y-1851	12911	12837	Thiovulum_Movile_Thiovulum_1_Contig_1751114_cov_334_tRNA_33	12840	12911								tRNA-Glu-TTC
7
	CHBDMNKA_00012	CDS	13063	14556	-	G2Y-6	14556	13063	Thiovulum_Movile_Thiovulum_1_Contig_1751114_cov_334_8	13063	14556	34.6507	56.6302		0.66401	0.257113	COG3706	[T] Response regulator containing a CheY-like receiver	diguanylate cyclase (GGDEF domain) with PAS/PAC sensor (complement(13063..14556))	ant:Arnit_2205 diguanylate cyclase with PAS/PAC sensor (db=kegg)			K02488	572480.Arnit_2205;1.1e-73;284.3;COG0715@1|root,COG0834@1|root,COG2199@1|root,COG2202@1|root,COG0715@2|Bacteria,COG0834@2|Bacteria,COG2202@2|Bacteria,COG3706@2|Bacteria,1R7HC@1224|Proteobacteria;1224|Proteobacteria;T;Diguanylate cyclase;-;-;-;ko:K02030,ko:K03320;-;M00236;-;-;ko00000,ko00002,ko02000;1.A.11,3.A.1.3;-;-;U3
	CHBDMNKA_00013	CDS	14553	16493	-	G2Y-7	16493	14553	Thiovulum_Movile_Thiovulum_1_Contig_1751114_cov_334_9	14553	16466	34.5728	75.1802		1.02112	0.205842	COG2202	[T] FOG: PAS/PAC domain	hypothetical protein (complement(14553..16493))	sulj:SJPD1_0503 putative two-component sensor histidine kinase (db=kegg)			K02488
	CHBDMNKA_00014	CDS	16507	17640	-	G2Y-8	17640	16507	Thiovulum_Movile_Thiovulum_1_Contig_1751114_cov_334_10	16507	17640	10.3206	16.0393		1.27751	0.49543	COG2205	[T] Osmosensitive K+ channel histidine kinase	hypothetical protein (complement(16507..17640))	tdn:Suden_1558 histidine kinase (db=kegg)			K07636	153496.JNAB01000014_gene853;3.5e-11;76.3;COG0642@1|root,COG2770@1|root,COG0642@2|Bacteria,COG2770@2|Bacteria,1QTVA@1224|Proteobacteria,2TWUK@28211|Alphaproteobacteria,2JYTK@204441|Rhodospirillales;204441|Rhodospirillales;T;HAMP (Histidine kinases, Adenylyl cyclases, Methyl binding proteins, Phosphatases) domain;-;-;-;-;-;-;-;-;-;-;-;-;U3
	CHBDMNKA_00015	CDS	17647	19056	-	G2Y-9	19056	17647	Thiovulum_Movile_Thiovulum_1_Contig_1751114_cov_334_11	17647	19056	153.339	115.591		-0.364441	0.544886	COG0147	[EH] Anthranilate/para-aminobenzoate synthases component I	Anthranilate synthase, aminase component (complement(17647..19056))	sulg:FJR48_07015 anthranilate synthase component I family protein (db=kegg)	K01657	trpE; anthranilate synthase component I [EC:4.1.3.27]		929558.SMGD1_2386;2.7e-154;552.0;COG0147@1|root,COG0147@2|Bacteria,1MVBJ@1224|Proteobacteria,42MXN@68525|delta/epsilon subdivisions,2YN93@29547|Epsilonproteobacteria;29547|Epsilonproteobacteria;EH;anthranilate synthase component;trpE;-;4.1.3.27;ko:K01657;ko00400,ko00405,ko01100,ko01110,ko01130,ko01230,ko02024,ko02025,map00400,map00405,map01100,map01110,map01130,map01230,map02024,map02025;M00023;R…
	CHBDMNKA_00016	CDS	19053	19901	-	G2Y-10	19901	19053	Thiovulum_Movile_Thiovulum_1_Contig_1751114_cov_334_12	19053	19901	135.769	243.329		0.845593	0.200434	ROG2428		hypothetical protein (complement(19053..19901))	nis:NIS_1179 conserved hypothetical protein (db=kegg)				387092.NIS_1179;2.1e-08;66.6;COG3147@1|root,COG3147@2|Bacteria,1NGE3@1224|Proteobacteria,43BN4@68525|delta/epsilon subdivisions,2YT9D@29547|Epsilonproteobacteria;29547|Epsilonproteobacteria;S;Sporulation related domain;-;-;-;ko:K03749;-;-;-;-;ko00000;-;-;-;U3
	CHBDMNKA_00017	CDS	19917	20459	-	G2Y-11	20459	19917	Thiovulum_Movile_Thiovulum_1_Contig_1751114_cov_334_13	19917	20459	251.321	208.221		-0.046872	0.968315	ROG2275		hypothetical protein (complement(19917..20459))	sku:Sulku_1162 Domain of unknown function DUF1882 (db=kegg)				709032.Sulku_1162;4.2e-71;274.2;COG4951@1|root,COG4951@2|Bacteria,1PC94@1224|Proteobacteria,42NUB@68525|delta/epsilon subdivisions,2YMWW@29547|Epsilonproteobacteria;29547|Epsilonproteobacteria;L;Domain of unknown function (DUF1882);-;-;-;-;-;-;-;-;-;-;-;-;U3
	CHBDMNKA_00018	CDS	20472	21719	-	G2Y-12	21719	20472	Thiovulum_Movile_Thiovulum_1_Contig_1751114_cov_334_14	20472	21719	310.178	288.275		-0.108272	0.824348	COG0112	[E] Glycine/serine hydroxymethyltransferase	Serine hydroxymethyltransferase (complement(20472..21719))	hyo:NNO_0698 serine hydroxymethyltransferase (db=kegg)	K00600	glyA, SHMT; glycine hydroxymethyltransferase [EC:2.1.2.1]		709032.Sulku_1163;8.8e-189;666.4;COG0112@1|root,COG0112@2|Bacteria,1MUIS@1224|Proteobacteria,42M0T@68525|delta/epsilon subdivisions,2YMEX@29547|Epsilonproteobacteria;29547|Epsilonproteobacteria;E;Catalyzes the reversible interconversion of serine and glycine with tetrahydrofolate (THF) serving as the one-carbon carrier. This reaction serves as the major source of one-carbon groups required for th…
	CHBDMNKA_00019	CDS	21744	22361	-	G2Y-13	22070	21744	Thiovulum_Movile_Thiovulum_1_Contig_1751114_cov_334_15	21744	22361	218.135	187.941		-0.23414	0.634965	COG1190	[J] Lysyl-tRNA synthetase (class II)	Lysyl-tRNA synthetase (class II)	cpin:CPIN18020_1590 lysS; lysyl-tRNA synthetase (db=kegg)	K04567	KARS, lysS; lysyl-tRNA synthetase, class II [EC:6.1.1.6]		827.JFJK01000009_gene1501;3.2e-67;261.5;COG1190@1|root,COG1190@2|Bacteria,1MX1V@1224|Proteobacteria,42M90@68525|delta/epsilon subdivisions,2YMR5@29547|Epsilonproteobacteria;29547|Epsilonproteobacteria;J;Belongs to the class-II aminoacyl-tRNA synthetase family;lysS;GO:0005575,GO:0005622,GO:0005623,GO:0005737,GO:0044424,GO:0044464;6.1.1.6;ko:K04567;ko00970,map00970;M00359,M00360;R03658;RC00055,RC00…
	CHBDMNKA_00020	CDS	22310	22813	-	G2Y-14	22813	22310	Thiovulum_Movile_Thiovulum_1_Contig_1751114_cov_334_16	22310	22813	70.837	24.1513	AirBell	-1.43289	0.0774066	COG1190	[J] Lysyl-tRNA synthetase (class II)	Lysyl-tRNA synthetase (class II) (complement(22310..22813))	shal:SHALO_0746 lysine--tRNA ligase (db=kegg)	K04567	KARS, lysS; lysyl-tRNA synthetase, class II [EC:6.1.1.6]		1150621.SMUL_0754;2.1e-64;251.9;COG1190@1|root,COG1190@2|Bacteria,1MX1V@1224|Proteobacteria,42M90@68525|delta/epsilon subdivisions,2YMR5@29547|Epsilonproteobacteria;29547|Epsilonproteobacteria;J;Belongs to the class-II aminoacyl-tRNA synthetase family;lysS;GO:0005575,GO:0005622,GO:0005623,GO:0005737,GO:0044424,GO:0044464;6.1.1.6;ko:K04567;ko00970,map00970;M00359,M00360;R03658;RC00055,RC00523;ko00…
	CHBDMNKA_00021	CDS	23023	23256	-	G2Y-15	23256	23023	Thiovulum_Movile_Thiovulum_1_Contig_1751114_cov_334_17	23023	23256	141.36	243.895		1.17881	0.43446	COG1190	[J] Lysyl-tRNA synthetase (class II)	hypothetical protein (complement(23023..23256))	hpyf:HPOKI422_01215 lysyl-tRNA synthetase (db=kegg)
	CHBDMNKA_00022	CDS	23289	23780	-	G2Y-16	23780	23289	Thiovulum_Movile_Thiovulum_1_Contig_1751114_cov_334_18	23289	23777	10.7365	29.5985	LakeRoom	1.3732	0.0603139	COG0735	[P] Fe2+/Zn2+ uptake regulation proteins	Ferric uptake regulation protein FUR (complement(23289..23780))	sulg:FJR48_06990 transcriptional repressor (db=kegg)	K03711	fur, zur, furB; Fur family transcriptional regulator, ferric uptake regulator		1121267.JHZL01000006_gene980;1.4e-36;159.5;COG0735@1|root,COG0735@2|Bacteria,1RDWJ@1224|Proteobacteria,42MN8@68525|delta/epsilon subdivisions,2YPGX@29547|Epsilonproteobacteria;29547|Epsilonproteobacteria;K;Belongs to the Fur family;fur;GO:0003674,GO:0005488,GO:0005515,GO:0042802;-;ko:K03711;-;-;-;-;ko00000,ko03000;-;-;-;U3
	CHBDMNKA_00023	CDS	23802	24455	-	G2Y-17	24455	23802	Thiovulum_Movile_Thiovulum_1_Contig_1751114_cov_334_19	23802	24455	100.357	130.802		0.194503	0.864069	COG1286	[R] Uncharacterized membrane protein, required for colicin	Colicin V production protein (complement(23802..24455))	slh:YH65_08800 colicin V synthesis protein (db=kegg)	K03558	cvpA; membrane protein required for colicin V production		1165841.SULAR_09044;1.1e-28;133.7;COG1286@1|root,COG1286@2|Bacteria,1RJE1@1224|Proteobacteria,42Y2B@68525|delta/epsilon subdivisions,2YT6V@29547|Epsilonproteobacteria;29547|Epsilonproteobacteria;S;membrane protein, required for colicin V production;cvpA;-;-;ko:K03558;-;-;-;-;ko00000;-;-;-;U3
	CHBDMNKA_00024	CDS	24516	25172	-	G2Y-18	25172	24516	Thiovulum_Movile_Thiovulum_1_Contig_1751114_cov_334_20	24516	25172	28.9732	36.6064		0.187516	0.844559	COG0132	[H] Dethiobiotin synthetase	Dethiobiotin synthetase (complement(24516..25172))	tdn:Suden_0460 dethiobiotin synthase (db=kegg)	K01935	bioD; dethiobiotin synthetase [EC:6.3.3.3]		1355374.JARU01000016_gene964;1e-39;170.2;COG0132@1|root,COG0132@2|Bacteria,1RDRK@1224|Proteobacteria,42SQE@68525|delta/epsilon subdivisions,2YPHI@29547|Epsilonproteobacteria;29547|Epsilonproteobacteria;H;Catalyzes a mechanistically unusual reaction, the ATP- dependent insertion of CO2 between the N7 and N8 nitrogen atoms of 7,8-diaminopelargonic acid (DAPA) to form an ureido ring;bioD;GO:0003674,…
	CHBDMNKA_00025	CDS	25174	26313	-	G2Y-19	26265	25174	Thiovulum_Movile_Thiovulum_1_Contig_1751114_cov_334_21	25174	26313	44.5984	34.4742		-0.179769	0.902779			hypothetical protein				K02472
	CHBDMNKA_00026	CDS	26262	26951	-	G2Y-20	26951	26262	Thiovulum_Movile_Thiovulum_1_Contig_1751114_cov_334_22	26262	26951	45.6996	74.5759		1.00391	0.333728	COG2204	[T] Response regulator containing CheY-like receiver, AAA-type	hypothetical protein (complement(26262..26951))	suln:FJR47_06915 response regulator (db=kegg)			K07713
	CHBDMNKA_00027	CDS	26951	27178	-	G2Y-20	26951	26262	Thiovulum_Movile_Thiovulum_1_Contig_1751114_cov_334_23	26951	27178	37.8527	63.0307		0.592406	0.560676			hypothetical protein (complement(26262..26951))				K07665
	CHBDMNKA_00028	CDS	27175	28329	-	G2Y-22	28329	27175	Thiovulum_Movile_Thiovulum_1_Contig_1751114_cov_334_24	27175	28329	47.7126	62.7894		0.538995	0.483181	COG0245	[I] 2C-methyl-D-erythritol 2,4-cyclodiphosphate synthase	2-C-methyl-D-erythritol 2,4-cyclodiphosphate synthase (complement(27175..28329))	sua:Saut_1525 2C-methyl-D-erythritol 2,4-cyclodiphosphate synthase (db=kegg)	K12506	ispDF; 2-C-methyl-D-erythritol 4-phosphate cytidylyltransferase / 2-C-methyl-D-erythritol 2,4-cyclodiphosphate synthase [EC:2.7.7.60 4.6.1.12]		563040.Saut_1525;7.8e-99;367.5;COG0245@1|root,COG1211@1|root,COG0245@2|Bacteria,COG1211@2|Bacteria,1MVHA@1224|Proteobacteria,42MJ6@68525|delta/epsilon subdivisions,2YMEK@29547|Epsilonproteobacteria;29547|Epsilonproteobacteria;I;Bifunctional enzyme that catalyzes the formation of 4- diphosphocytidyl-2-C-methyl-D-erythritol from CTP and 2-C-methyl- D-erythritol 4-phosphate (MEP) (IspD), and catalyz…
8
	CHBDMNKA_00029	CDS	28482	29342	+	G2Y-23	28482	29342	Thiovulum_Movile_Thiovulum_1_Contig_1751114_cov_334_25	28482	29342	63.0991	117.566		0.964668	0.160799	COG4775	[M] Outer membrane protein/protective antigen OMA87	hypothetical protein 28482..29342	sulg:FJR48_04880 bamA; outer membrane protein assembly factor BamA (db=kegg)	K07277	SAM50, TOB55, bamA; outer membrane protein insertion porin family		306264.CUP1209;1.7e-42;179.9;COG4775@1|root,COG4775@2|Bacteria,1MU0D@1224|Proteobacteria,42MMA@68525|delta/epsilon subdivisions,2YMW4@29547|Epsilonproteobacteria;29547|Epsilonproteobacteria;M;Part of the outer membrane protein assembly complex, which is involved in assembly and insertion of beta-barrel proteins into the outer membrane;bamA;-;-;ko:K07277;-;-;-;-;ko00000,ko02000,ko03029;1.B.33;-;-;…
	CHBDMNKA_00030	CDS	29459	30709	+	G2Y-24	29459	30709	Thiovulum_Movile_Thiovulum_1_Contig_1751114_cov_334_26	29459	30709	26.6401	31.8507		0.0447425	0.9765	COG4775	[M] Outer membrane protein/protective antigen OMA87	Outer membrane protein assembly factor YaeT 29459..30709	sulr:B649_02120 hypothetical protein (db=kegg)	K07277	SAM50, TOB55, bamA; outer membrane protein insertion porin family		1249480.B649_02120;1e-112;413.7;COG4775@1|root,COG4775@2|Bacteria,1MU0D@1224|Proteobacteria,42MMA@68525|delta/epsilon subdivisions,2YMW4@29547|Epsilonproteobacteria;29547|Epsilonproteobacteria;M;Part of the outer membrane protein assembly complex, which is involved in assembly and insertion of beta-barrel proteins into the outer membrane;bamA;-;-;ko:K07277;-;-;-;-;ko00000,ko02000,ko03029;1.B.33;-…
	CHBDMNKA_00031	CDS	30715	31092	+	G2Y-25	30715	31092	Thiovulum_Movile_Thiovulum_1_Contig_1751114_cov_334_27	30715	31092	46.0263	45.151		-0.153839	0.860903	COG0824	[R] Predicted thioesterase	4-hydroxybenzoyl-CoA thioesterase family active site 30715..31092	suln:FJR47_04295 YbgC/FadM family acyl-CoA thioesterase (db=kegg)	K07107	ybgC; acyl-CoA thioester hydrolase [EC:3.1.2.-]		1355374.JARU01000004_gene1487;3.1e-28;131.3;COG0824@1|root,COG0824@2|Bacteria,1MZH6@1224|Proteobacteria,42U5E@68525|delta/epsilon subdivisions,2YPTW@29547|Epsilonproteobacteria;29547|Epsilonproteobacteria;S;thioesterase;ybgC;-;-;ko:K07107;-;-;-;-;ko00000,ko01000;-;-;-;U3
9
	CHBDMNKA_00032	CDS	32023	32703	+	G2Y-27	32023	32703	Thiovulum_Movile_Thiovulum_1_Contig_1751114_cov_334_28	32023	32703	68.375	193.109	LakeRoom	1.55215	0.0691192	ROG1452		KilA-N domain-containing protein 32023..32703	KilA-N domain [PF04383.15] (db=pfam)			K11615
	CHBDMNKA_00033	CDS	32739	35141	+	G2Y-28	32739	35141	Thiovulum_Movile_Thiovulum_1_Contig_1751114_cov_334_29	32739	35141	15.4894	40.6526		1.53767	0.149111	COG1002	[V] Type II restriction enzyme, methylase subunits	putative type IIS restriction/modification enzyme 32739..35141	ccoc:CCON33237_1757 type II restriction endonuclease (db=kegg)				1448857.JFAP01000001_gene1001;1.4e-214;753.1;COG0827@1|root,COG1002@1|root,COG0827@2|Bacteria,COG1002@2|Bacteria,1MVG5@1224|Proteobacteria,42PJ2@68525|delta/epsilon subdivisions,2YNI0@29547|Epsilonproteobacteria;29547|Epsilonproteobacteria;LV;TaqI-like C-terminal specificity domain;-;-;2.1.1.72;ko:K00571;-;-;-;-;ko00000,ko01000,ko02048;-;-;-;U3
	CHBDMNKA_00034	CDS	35327	35632	+	G2Y-29	35327	35632	Thiovulum_Movile_Thiovulum_1_Contig_1751114_cov_334_30	35327	35632	57.4241	83.3974		0.745929	0.387417	COG1002	[V] Type II restriction enzyme, methylase subunits	hypothetical protein 35327..35632	sdl:Sdel_1501 protein of unknown function DUF450 (db=kegg)			K07317
10
	CHBDMNKA_00035	CDS	35701	36003	-	G2Y-30	36003	35701	Thiovulum_Movile_Thiovulum_1_Contig_1751114_cov_334_31	35701	36003	20.1634	80.3669		3.02254	0.206833	ROG1422		hypothetical protein (complement(35701..36003))				K03630
11
	CHBDMNKA_00036	CDS	36269	36991	+	G2Y-31	36269	36991	Thiovulum_Movile_Thiovulum_1_Contig_1751114_cov_334_32	36269	36991	46.0735	107.129	LakeRoom	1.23109	0.0798644			KilA-N domain-containing protein 36269..36991	KilA-N domain [PF04383.15] (db=pfam)			K02529
12
	CHBDMNKA_00037	CDS	37265	37570	+	G2Y-32	37265	37570	Thiovulum_Movile_Thiovulum_1_Contig_1751114_cov_334_33	37265	37570	47.8287	33.5693		0.87929	0.76797			hypothetical protein 37265..37570				K22585
	CHBDMNKA_00038	CDS	37542	38387	+	G2Y-33	37542	38387	Thiovulum_Movile_Thiovulum_1_Contig_1751114_cov_334_34	37542	38387	17.106	33.8723		0.951513	0.199463	COG0196	[H] FAD synthase	FMN adenylyltransferase / Riboflavin kinase 37542..38387	cff:CFF8240_1110 ribF; riboflavin biosynthesis protein RibF (db=kegg)	K11753	ribF; riboflavin kinase / FMN adenylyltransferase [EC:2.7.1.26 2.7.7.2]		360106.CFF8240_1110;1.1e-54;220.3;COG0196@1|root,COG0196@2|Bacteria,1MV9I@1224|Proteobacteria,42MV7@68525|delta/epsilon subdivisions,2YMFH@29547|Epsilonproteobacteria;29547|Epsilonproteobacteria;H;Belongs to the ribF family;ribF;-;2.7.1.26,2.7.7.2;ko:K11753;ko00740,ko01100,ko01110,map00740,map01100,map01110;M00125;R00161,R00549;RC00002,RC00017;ko00000,ko00001,ko00002,ko01000;-;-;-;U3
	CHBDMNKA_00039	CDS	38368	38535	+	G2Y-34	38368	38535											hypothetical protein
13
	CHBDMNKA_00040	CDS	38763	39251	+	G2Y-35	38763	39251	Thiovulum_Movile_Thiovulum_1_Contig_1751114_cov_334_35	38763	39251	15.1275	45.3102		1.24634	0.442631	COG1560	[M] Lauroyl/myristoyl acyltransferase	hypothetical protein 38763..39251	slh:YH65_02235 lipid A biosynthesis acyltransferase (db=kegg)	K02517	lpxL, htrB; Kdo2-lipid IVA lauroyltransferase/acyltransferase [EC:2.3.1.241 2.3.1.-]
14
	CHBDMNKA_00041	CDS	39362	39610	+	G2Y-36	39362	39610	Thiovulum_Movile_Thiovulum_1_Contig_1751114_cov_334_36	39362	39610	915.369	3649.88	LakeRoom	2.13307	0.0612725	COG2740	[K] Predicted nucleic-acid-binding protein implicated in transcription	hypothetical protein 39362..39610	nap:C3L23_08020 DUF448 domain-containing protein (db=kegg)				537970.HCAN_1482;4.2e-10;70.5;COG2740@1|root,COG2740@2|Bacteria,1Q3GD@1224|Proteobacteria,42XA3@68525|delta/epsilon subdivisions,2YQQ2@29547|Epsilonproteobacteria;29547|Epsilonproteobacteria;K;nucleic-acid-binding protein implicated in transcription termination;-;-;-;-;-;-;-;-;-;-;-;-;U3
	CHBDMNKA_00042	CDS	39610	42843	+	G2Y-37	39610	42843	Thiovulum_Movile_Thiovulum_1_Contig_1751114_cov_334_37	39610	42843	572.716	694.401		0.299216	0.625227	COG0532	[J] Translation initiation factor 2 (IF-2; GTPase)	Translation initiation factor 2 39610..42843	sku:Sulku_0460 bacterial translation initiation factor 2 (bIF-2) (db=kegg)	K02519	infB, MTIF2; translation initiation factor IF-2		709032.Sulku_0460;2.7e-221;775.8;COG0532@1|root,COG0532@2|Bacteria,1MV26@1224|Proteobacteria,42M5Q@68525|delta/epsilon subdivisions,2YM9V@29547|Epsilonproteobacteria;29547|Epsilonproteobacteria;J;One of the essential components for the initiation of protein synthesis. Protects formylmethionyl-tRNA from spontaneous hydrolysis and promotes its binding to the 30S ribosomal subunits. Also involved in…
	CHBDMNKA_00043	CDS	42847	43233	+	G2Y-38	42847	43233	Thiovulum_Movile_Thiovulum_1_Contig_1751114_cov_334_38	42847	43233	748.538	1189.93		0.762967	0.259422	COG0858	[J] Ribosome-binding factor A	Ribosome-binding factor A 42847..43233	sua:Saut_0702 ribosome-binding factor A (db=kegg)	K02834	rbfA; ribosome-binding factor A		1537917.JU82_06755;2e-27;128.6;COG0858@1|root,COG0858@2|Bacteria,1Q48R@1224|Proteobacteria,42UQE@68525|delta/epsilon subdivisions,2YPZY@29547|Epsilonproteobacteria;29547|Epsilonproteobacteria;J;One of several proteins that assist in the late maturation steps of the functional core of the 30S ribosomal subunit. Associates with free 30S ribosomal subunits (but not with 30S subunits that are part of…
	CHBDMNKA_00044	CDS	43214	43672	+	G2Y-39	43214	43672	Thiovulum_Movile_Thiovulum_1_Contig_1751114_cov_334_39	43214	43672	150.793	202.285		0.388293	0.658285	COG0779	[S] Uncharacterized protein conserved in bacteria	Bacterial ribosome SSU maturation protein RimP 43214..43672	hpyo:HPOK113_0408 hypothetical protein (db=kegg)	K09748	rimP; ribosome maturation factor RimP		1448857.JFAP01000004_gene807;9.8e-21;106.7;COG0779@1|root,COG0779@2|Bacteria,1RDP2@1224|Proteobacteria,42THF@68525|delta/epsilon subdivisions,2YPXJ@29547|Epsilonproteobacteria;29547|Epsilonproteobacteria;J;Required for maturation of 30S ribosomal subunits;rimP;-;-;ko:K09748;-;-;-;-;ko00000,ko03009;-;-;-;U3
	CHBDMNKA_00045	CDS	43685	43903	+	G2Y-40	43685	43903	Thiovulum_Movile_Thiovulum_1_Contig_1751114_cov_334_40	43685	43903	599.614	524.507		-0.222535	0.67095			hypothetical protein 43685..43903				K01174
	CHBDMNKA_00046	CDS	43907	44863	+	G2Y-41	43907	44863	Thiovulum_Movile_Thiovulum_1_Contig_1751114_cov_334_41	43907	44863	92.7604	195.972	LakeRoom	1.1294	0.100075	COG0275	[M] Predicted S-adenosylmethionine-dependent methyltransferase involved in cell	16S rRNA (cytosine(1402)-N(4))-methyltransferase 43907..44863	nis:NIS_1029 S-adenosyl-methyltransferase MraW (db=kegg)	K03438	mraW, rsmH; 16S rRNA (cytosine1402-N4)-methyltransferase [EC:2.1.1.199]		387092.NIS_1029;3.1e-85;322.0;COG0275@1|root,COG0275@2|Bacteria,1MUT4@1224|Proteobacteria,42N5Q@68525|delta/epsilon subdivisions,2YMRK@29547|Epsilonproteobacteria;29547|Epsilonproteobacteria;J;Specifically methylates the N4 position of cytidine in position 1402 (C1402) of 16S rRNA;rsmH;-;2.1.1.199;ko:K03438;-;-;-;-;ko00000,ko01000,ko03009;-;-;-;U3
	CHBDMNKA_00047	CDS	44876	45871	+	G2Y-42	44876	45871	Thiovulum_Movile_Thiovulum_1_Contig_1751114_cov_334_42	44876	45871	122.957	229.169		0.821168	0.260555	COG0016	[J] Phenylalanyl-tRNA synthetase alpha subunit	Phenylalanyl-tRNA synthetase alpha chain 44876..45871	hyo:NNO_1439 phenylalanyl-tRNA synthetase alpha chain (db=kegg)	K01889	FARSA, pheS; phenylalanyl-tRNA synthetase alpha chain [EC:6.1.1.20]		749222.Nitsa_0327;4.3e-130;471.1;COG0016@1|root,COG0016@2|Bacteria,1MVD7@1224|Proteobacteria,42MB0@68525|delta/epsilon subdivisions,2YMC0@29547|Epsilonproteobacteria;29547|Epsilonproteobacteria;J;Belongs to the class-II aminoacyl-tRNA synthetase family. Phe-tRNA synthetase alpha subunit type 1 subfamily;pheS;-;6.1.1.20;ko:K01889;ko00970,map00970;M00359,M00360;R03660;RC00055,RC00523;ko00000,ko0000…
	CHBDMNKA_00048	CDS	45906	46526	+	G2Y-43	45906	46526	Thiovulum_Movile_Thiovulum_1_Contig_1751114_cov_334_43	45906	46526	111.744	233.559		1.01171	0.192353	COG0526	[OC] Thiol-disulfide isomerase and thioredoxins	PUTATIVE LIPOPROTEIN THIREDOXIN 45906..46526	suln:FJR47_03835 TlpA family protein disulfide reductase (db=kegg)			K02199	1172190.M947_09415;1.2e-29;136.7;COG0526@1|root,COG0526@2|Bacteria,1RKKW@1224|Proteobacteria,42SHJ@68525|delta/epsilon subdivisions,2YPQV@29547|Epsilonproteobacteria;29547|Epsilonproteobacteria;CO;Thioredoxin-like;resA;-;-;-;-;-;-;-;-;-;-;-;U3
	CHBDMNKA_00049	CDS	46530	47420	+	G2Y-44	46530	47420	Thiovulum_Movile_Thiovulum_1_Contig_1751114_cov_334_44	46530	47420	146.416	291.581		0.966993	0.100474	COG0552	[U] Signal recognition particle GTPase	Signal recognition particle receptor FtsY 46530..47420	hyo:NNO_0869 signal recognition particle receptor protein FtsY (db=kegg)	K03110	ftsY; fused signal recognition particle receptor		1537915.JU57_05690;1.3e-90;339.7;COG0552@1|root,COG0552@2|Bacteria,1MUDU@1224|Proteobacteria,42N3Z@68525|delta/epsilon subdivisions,2YMT4@29547|Epsilonproteobacteria;29547|Epsilonproteobacteria;U;Involved in targeting and insertion of nascent membrane proteins into the cytoplasmic membrane. Acts as a receptor for the complex formed by the signal recognition particle (SRP) and the ribosome-nascent…
15
	CHBDMNKA_00050	CDS	47425	47970	-	G2Y-45	47970	47425	Thiovulum_Movile_Thiovulum_1_Contig_1751114_cov_334_45	47425	47970	22.109	23.6615		0.103353	0.922867	COG1261	[NO] Flagellar basal body P-ring biosynthesis protein	hypothetical protein (complement(47425..47970))	hpe:HPELS_07615 flgA; flagellar basal body P-ring biosynthesis protein FlgA (db=kegg)
	CHBDMNKA_00051	CDS	47961	48281	-	G2Y-46	48281	47961	Thiovulum_Movile_Thiovulum_1_Contig_1751114_cov_334_46	47961	48338	4.03613	9.91723		2.20891	0.212793			hypothetical protein
16
	CHBDMNKA_00052	tRNA	48361	48446	-	G2Y-1852	48446	48361	Thiovulum_Movile_Thiovulum_1_Contig_1751114_cov_334_tRNA_32	48364	48446								tRNA-Leu-CAA
	CHBDMNKA_00053	CDS	48504	48908	-	G2Y-47	48908	48504	Thiovulum_Movile_Thiovulum_1_Contig_1751114_cov_334_47	48504	48908	491.706	536.215		0.0820976	0.913125	COG0776	[L] Bacterial nucleoid DNA-binding protein	DNA-binding protein HU ## epsilon- proteobacterial type (complement(48504..48908))	nis:NIS_0825 hup; DNA-binding protein HU (db=kegg)	K03530	hupB; DNA-binding protein HU-beta		1244083.CSUNSWCD_1606;5.2e-18;97.4;COG0776@1|root,COG0776@2|Bacteria,1MZ5B@1224|Proteobacteria,42VDU@68525|delta/epsilon subdivisions,2YPKB@29547|Epsilonproteobacteria;29547|Epsilonproteobacteria;L;Belongs to the bacterial histone-like protein family;hup;-;-;ko:K03530;-;-;-;-;ko00000,ko03032,ko03036,ko03400;-;-;-;U3
17
	CHBDMNKA_00054	CDS	49096	50598	-	G2Y-48	50598	49096	Thiovulum_Movile_Thiovulum_1_Contig_1751114_cov_334_48	49096	50598	3951.17	4287.35		0.118481	0.78841	COG1344	[N] Flagellin and related hook-associated proteins	Flagellin (complement(49096..50598))	wsu:WS1503 FLAG; FLAGELLIN (db=kegg)	K02406	fliC, hag; flagellin		537970.HCAN_1445;4.7e-128;464.9;COG1344@1|root,COG1344@2|Bacteria,1MV1N@1224|Proteobacteria,42MX8@68525|delta/epsilon subdivisions,2YN00@29547|Epsilonproteobacteria;29547|Epsilonproteobacteria;N;Flagellin is the subunit protein which polymerizes to form the filaments of bacterial flagella;flaA;GO:0001539,GO:0005575,GO:0005576,GO:0005623,GO:0006928,GO:0008150,GO:0009288,GO:0009987,GO:0040011,GO:00…
18
	CHBDMNKA_00055	CDS	50669	51667	+	G2Y-49	50669	51667	Thiovulum_Movile_Thiovulum_1_Contig_1751114_cov_334_49	50669	51667	16.6407	42.6583		1.41455	0.186418	COG0533	[O] Metal-dependent proteases with possible chaperone activity	N(6)-L-threonylcarbamoyladenine synthase 50669..51667	ant:Arnit_0314 metalloendopeptidase, glycoprotease family (db=kegg)	K01409	KAE1, tsaD, QRI7; N6-L-threonylcarbamoyladenine synthase [EC:2.3.1.234]		572480.Arnit_0314;3.3e-106;391.7;COG0533@1|root,COG0533@2|Bacteria,1MU6S@1224|Proteobacteria,42MHX@68525|delta/epsilon subdivisions,2YMXF@29547|Epsilonproteobacteria;29547|Epsilonproteobacteria;J;Required for the formation of a threonylcarbamoyl group on adenosine at position 37 (t(6)A37) in tRNAs that read codons beginning with adenine. Is involved in the transfer of the threonylcarbamoyl moiety…
19
	CHBDMNKA_00056	CDS	51735	53675	+	G2Y-50	51735	53675	Thiovulum_Movile_Thiovulum_1_Contig_1751114_cov_334_50	51735	53675	57.7338	124.76		1.06347	0.183076	ROG0500		hypothetical protein 51735..53675	ant:Arnit_1949 conserved hypothetical protein (db=kegg)			K21449
	CHBDMNKA_00057	CDS	53691	53786	+	G2Y-51	53691	53786	Thiovulum_Movile_Thiovulum_1_Contig_1751114_cov_334_51	53691	53786	0	1.25622		0.751195	0.467271			hypothetical protein 53691..53786
20
	CHBDMNKA_00058	CDS	53828	54979	-	G2Y-52	54979	53828	Thiovulum_Movile_Thiovulum_1_Contig_1751114_cov_334_52	53828	54979	100.957	151.244		0.643661	0.291921	COG1519	[M] 3-deoxy-D-manno-octulosonic-acid transferase	3-deoxy-D-manno-octulosonic acid transferase (complement(53828..54979))	arc:ABLL_2408 3-deoxy-D-manno-octulosonic-acid transferase (db=kegg)	K02527	kdtA, waaA; 3-deoxy-D-manno-octulosonic-acid transferase [EC:2.4.99.12 2.4.99.13 2.4.99.14 2.4.99.15]		1442598.JABW01000024_gene1528;3.9e-82;312.0;COG1519@1|root,COG1519@2|Bacteria,1MU9F@1224|Proteobacteria,42PCH@68525|delta/epsilon subdivisions,2YN62@29547|Epsilonproteobacteria;29547|Epsilonproteobacteria;M;3-deoxy-d-manno-octulosonic-acid transferase;kdtA;-;2.4.99.12,2.4.99.13,2.4.99.14,2.4.99.15;ko:K02527;ko00540,ko01100,map00540,map01100;M00060,M00080;R04658,R05074,R09763;RC00009,RC00077,RC002…
	CHBDMNKA_00059	CDS	55002	55733	-	G2Y-53	55733	55002	Thiovulum_Movile_Thiovulum_1_Contig_1751114_cov_334_53	55002	55733	313.091	614.899		0.939592	0.159576	COG1579	[R] Zn-ribbon protein, possibly nucleic acid-binding	hypothetical protein (complement(55002..55733))	ccy:YSS_03270 zinc ribbon domain-containing protein (db=kegg)	K07164	K07164; uncharacterized protein	K22391	1548153.LR59_01320;8.3e-22;110.9;COG1579@1|root,COG1579@2|Bacteria,1R7GT@1224|Proteobacteria,42P3S@68525|delta/epsilon subdivisions,2YMAN@29547|Epsilonproteobacteria;29547|Epsilonproteobacteria;S;COG1579 Zn-ribbon protein possibly nucleic acid-binding;-;-;3.5.4.16;ko:K07164,ko:K22391;ko00790,ko01100,map00790,map01100;M00126;R00428,R04639,R05046,R05048;RC00263,RC00294,RC00323,RC00945,RC01188;ko000…
21
	CHBDMNKA_00060	CDS	55826	56905	+	G2Y-54	55826	56905	Thiovulum_Movile_Thiovulum_1_Contig_1751114_cov_334_54	55826	56905	18.0521	38.649		1.25665	0.32002			Acid membrane antigen A 55826..56905	sua:Saut_1739 protein of unknown function UPF0118 (db=kegg)				563040.Saut_1739;2.6e-64;252.7;COG0628@1|root,COG0628@2|Bacteria,1MVX7@1224|Proteobacteria,42N2T@68525|delta/epsilon subdivisions,2YNID@29547|Epsilonproteobacteria;29547|Epsilonproteobacteria;S;acid membrane antigen A;amaA;-;-;-;-;-;-;-;-;-;-;-;U3
22
	CHBDMNKA_00061	CDS	57013	57294	-	G2Y-55	57294	57013	Thiovulum_Movile_Thiovulum_1_Contig_1751114_cov_334_55	57013	57294	26.9781	52.1273		2.41195	0.31781	COG0023	[J] Translation initiation factor 1 (eIF-1/SUI1) and	hypothetical protein (complement(57013..57294))
	CHBDMNKA_00062	CDS	57284	58201	-	G2Y-56	58201	57284	Thiovulum_Movile_Thiovulum_1_Contig_1751114_cov_334_56	57284	58201	11.484	8.27046		0.0499466	0.977717	COG0276	[H] Protoheme ferro-lyase (ferrochelatase)	Ferrochelatase, protoheme ferro-lyase (complement(57284..58201))	atp:ATR_0627 hemH; ferrochelatase (db=kegg)	K01772	hemH, FECH; protoporphyrin/coproporphyrin ferrochelatase [EC:4.99.1.1 4.99.1.9]		1355368.JART01000019_gene1039;1.1e-76;293.5;COG0276@1|root,COG0276@2|Bacteria,1MVR1@1224|Proteobacteria,42M0C@68525|delta/epsilon subdivisions,2YM8W@29547|Epsilonproteobacteria;29547|Epsilonproteobacteria;H;Catalyzes the ferrous insertion into protoporphyrin IX;hemH;-;4.99.1.1,4.99.1.9;ko:K01772;ko00860,ko01100,ko01110,map00860,map01100,map01110;M00121;R00310,R11329;RC01012;ko00000,ko00001,ko0000…
	CHBDMNKA_00063	CDS	58202	59032	-	G2Y-57	59032	58202	Thiovulum_Movile_Thiovulum_1_Contig_1751114_cov_334_57	58202	59032	57.0537	81.5985		0.930702	0.450749	ROG2281		hypothetical protein (complement(58202..59032))	suln:FJR47_08760 hypothetical protein (db=kegg)			K10439
	CHBDMNKA_00064	CDS	59040	60407	-	G2Y-58	60407	59040	Thiovulum_Movile_Thiovulum_1_Contig_1751114_cov_334_58	59040	60407	41.7597	67.3717		0.7823	0.261578	COG0635	[H] Coproporphyrinogen III oxidase and related Fe-S	Coproporphyrinogen III oxidase, oxygen-independent (complement(59040..60407))	suln:FJR47_02610 hemN; oxygen-independent coproporphyrinogen III oxidase (db=kegg)	K02495	hemN, hemZ; oxygen-independent coproporphyrinogen III oxidase [EC:1.3.98.3]		563040.Saut_1550;1.1e-168;599.7;COG0635@1|root,COG0635@2|Bacteria,1MV1I@1224|Proteobacteria,42M87@68525|delta/epsilon subdivisions,2YNA4@29547|Epsilonproteobacteria;29547|Epsilonproteobacteria;H;Belongs to the anaerobic coproporphyrinogen-III oxidase family;hemN;GO:0003674,GO:0003824,GO:0005488,GO:0005575,GO:0005622,GO:0005623,GO:0005737,GO:0006725,GO:0006778,GO:0006779,GO:0006782,GO:0006783,GO:0…
23
	CHBDMNKA_00065	CDS	60559	62394	+	G2Y-59	60559	62394	Thiovulum_Movile_Thiovulum_1_Contig_1751114_cov_334_59	60559	62394	53.9942	32.1638		-0.429118	0.667681	COG0449	[M] Glucosamine 6-phosphate synthetase, contains amidotransferase and	Glutamine--fructose-6-phosphate aminotransferase [isomerizing] 60559..62394	alp:LPB137_03100 glutamine--fructose-6-phosphate transaminase (isomerizing) (db=kegg)	K00820	glmS, GFPT; glutamine---fructose-6-phosphate transaminase (isomerizing) [EC:2.6.1.16]		944547.ABLL_0588;7.5e-229;800.0;COG0449@1|root,COG0449@2|Bacteria,1MW4K@1224|Proteobacteria,42KZ7@68525|delta/epsilon subdivisions,2YMB1@29547|Epsilonproteobacteria;29547|Epsilonproteobacteria;M;Catalyzes the first step in hexosamine metabolism, converting fructose-6P into glucosamine-6P using glutamine as a nitrogen source;glmS;-;2.6.1.16;ko:K00820;ko00250,ko00520,ko01100,ko01130,ko04931,map0025…
24
	CHBDMNKA_00066	CDS	62544	62705	+	G2Y-60	62544	62705											hypothetical protein
	CHBDMNKA_00067	CDS	62717	62941	+	G2Y-61	62717	62941	Thiovulum_Movile_Thiovulum_1_Contig_1751114_cov_334_60	62717	62941	183.11	169.085		-0.259908	0.75879			hypothetical protein 62717..62941				K00010
	CHBDMNKA_00068	CDS	62934	63851	+	G2Y-62	62934	63851	Thiovulum_Movile_Thiovulum_1_Contig_1751114_cov_334_61	62934	63851	44.9564	64.5997		0.449464	0.658972	COG2304	[R] Uncharacterized protein containing a von Willebrand	Aerotolerance protein BatA 62934..63851	sua:Saut_0682 von Willebrand factor type A (db=kegg)	K07114	yfbK; Ca-activated chloride channel homolog		1172190.M947_03230;9.3e-63;247.3;COG2304@1|root,COG2304@2|Bacteria,1MXQ7@1224|Proteobacteria,42NWB@68525|delta/epsilon subdivisions,2YP1P@29547|Epsilonproteobacteria;29547|Epsilonproteobacteria;S;von Willebrand factor, type A;-;-;-;ko:K07114;-;-;-;-;ko00000,ko02000;1.A.13.2.2,1.A.13.2.3;-;-;U3	Archaeal-T4P_arCOG02900;0.0000000000066;42.5;0.993
25
	CHBDMNKA_00069	CDS	64136	64324	+	G2Y-63	64136	64324	Thiovulum_Movile_Thiovulum_1_Contig_1751114_cov_334_62	64136	64324	39.3109	34.3386		-0.143792	0.977509	COG2855	[S] Predicted membrane protein	hypothetical protein 64136..64324				K00651
26
	CHBDMNKA_00070	CDS	64588	65001	+	G2Y-64	64588	65001	Thiovulum_Movile_Thiovulum_1_Contig_1751114_cov_334_63	64588	65001	125.945	80.274		-0.250643	0.846199	COG0067	[E] Glutamate synthase domain 1	Glutamate synthase [NADPH] large chain 64588..65001	ahs:AHALO_1890 gltB; glutamate synthase, large subunit (db=kegg)				575788.VS_0472;8.8e-21;106.7;COG0067@1|root,COG0067@2|Bacteria,1R0HG@1224|Proteobacteria,1T4HR@1236|Gammaproteobacteria;1236|Gammaproteobacteria;E;Glutamate synthase;-;-;-;-;-;-;-;-;-;-;-;-;U3
	CHBDMNKA_00071	CDS	64974	69008	+	G2Y-65	64974	69008	Thiovulum_Movile_Thiovulum_1_Contig_1751114_cov_334_64	65016	69008	236.403	199.691		-0.245028	0.64981	COG0069	[E] Glutamate synthase domain 2	Glutamate synthase [NADPH] large chain 64974..69008	sulg:FJR48_06350 gltB; glutamate synthase large subunit (db=kegg)	K00265	gltB; glutamate synthase (NADPH) large chain [EC:1.4.1.13]		1172190.M947_00950;0.0;1759.2;COG0067@1|root,COG0069@1|root,COG0070@1|root,COG0067@2|Bacteria,COG0069@2|Bacteria,COG0070@2|Bacteria,1MU7B@1224|Proteobacteria,42MF7@68525|delta/epsilon subdivisions,2YMRQ@29547|Epsilonproteobacteria;29547|Epsilonproteobacteria;E;Glutamate synthase;gltB;-;1.4.1.13,1.4.1.14;ko:K00265;ko00250,ko00910,ko01100,ko01110,ko01120,ko01130,ko01230,map00250,map00910,map01100,m…
27
	CHBDMNKA_00072	CDS	69450	70085	+	G2Y-66	69450	70085	Thiovulum_Movile_Thiovulum_1_Contig_1751114_cov_334_65	69450	70085	925.82	336.586	AirBell	-1.44754	0.0485302	COG0437	[C] Fe-S-cluster-containing hydrogenase components 1	Quad-[4Fe-4S] ferredoxin, HycB/HydN/HyfA family 69450..70085	nis:NIS_0571 4Fe-4S ferredoxin (db=kegg)	K08358	ttrB; tetrathionate reductase subunit B		387092.NIS_0571;3.4e-104;384.4;COG0437@1|root,COG0437@2|Bacteria,1MU1B@1224|Proteobacteria,42M6H@68525|delta/epsilon subdivisions,2YNC6@29547|Epsilonproteobacteria;29547|Epsilonproteobacteria;C;4Fe-4S ferredoxin;-;-;-;-;-;-;-;-;-;-;-;-;U3
	CHBDMNKA_00073	CDS	70085	70990	+	G2Y-67	70085	70990	Thiovulum_Movile_Thiovulum_1_Contig_1751114_cov_334_66	70085	70990	720.861	516.053		-0.50534	0.364499	ROG3256		Oxidoreductase, anchor subunit 70085..70990	sku:Sulku_0641 Polysulphide reductase NrfD (db=kegg)			K04015	1537917.JU82_09720;4.7e-107;394.4;COG3301@1|root,COG3301@2|Bacteria,1QSRQ@1224|Proteobacteria,42PAY@68525|delta/epsilon subdivisions,2YN5Q@29547|Epsilonproteobacteria;29547|Epsilonproteobacteria;P;Polysulphide reductase, NrfD;-;-;-;-;-;-;-;-;-;-;-;-;U3
	CHBDMNKA_00074	CDS	71004	74357	+	G2Y-68	71004	74357	Thiovulum_Movile_Thiovulum_1_Contig_1751114_cov_334_67	71004	74357	807.514	581.282		-0.517189	0.334358	COG0243	[C] Anaerobic dehydrogenases, typically selenocysteine-containing	Assimilatory nitrate reductase large subunit 71004..74357	sulg:FJR48_08930 molybdopterin-dependent oxidoreductase (db=kegg)				326298.Suden_0500;0.0;1658.7;COG0243@1|root,COG0243@2|Bacteria,1P01N@1224|Proteobacteria,42MWW@68525|delta/epsilon subdivisions,2YMMH@29547|Epsilonproteobacteria;29547|Epsilonproteobacteria;C;Belongs to the prokaryotic molybdopterin-containing oxidoreductase family;-;-;-;-;-;-;-;-;-;-;-;-;U3
28
	CHBDMNKA_00075	CDS	74614	75081	+	G2Y-69	74614	75081	Thiovulum_Movile_Thiovulum_1_Contig_1751114_cov_334_68	74614	75081	95.3824	77.7605		-0.230866	0.773811	COG0071	[O] Molecular chaperone (small heat shock protein)	hypothetical protein 74614..75081	sua:Saut_0242 heat shock protein Hsp20 (db=kegg)	K13993	HSP20; HSP20 family protein		443254.Marpi_1446;1.6e-10;72.8;COG0071@1|root,COG0071@2|Bacteria,2GDCG@200918|Thermotogae;200918|Thermotogae;O;Belongs to the small heat shock protein (HSP20) family;-;-;-;ko:K13993;ko04141,map04141;-;-;-;ko00000,ko00001,ko03110;-;-;-;U3
29
	CHBDMNKA_00076	CDS	75134	77164	-	G2Y-70	77164	75134	Thiovulum_Movile_Thiovulum_1_Contig_1751114_cov_334_69	75134	77164	55.8986	51.1639		-0.166835	0.764728	COG0370	[P] Fe2+ transport system protein B	Ferrous iron transporter FeoB (complement(75134..77164))	arc:ABLL_2268 ferrous iron transport protein (db=kegg)	K04759	feoB; ferrous iron transport protein B		944547.ABLL_2268;2.7e-211;741.9;COG0370@1|root,COG0370@2|Bacteria,1MUZC@1224|Proteobacteria,42MCY@68525|delta/epsilon subdivisions,2YMB3@29547|Epsilonproteobacteria;29547|Epsilonproteobacteria;P;transporter of a GTP-driven Fe(2 ) uptake system;feoB1;-;-;ko:K04759;-;-;-;-;ko00000,ko02000;9.A.8.1;-;-;U3
	CHBDMNKA_00077	CDS	77167	77388	-	G2Y-71	77388	77167	Thiovulum_Movile_Thiovulum_1_Contig_1751114_cov_334_70	77167	77388	30.6034	107.793		2.67345	0.324324	COG1918	[P] Fe2+ transport system protein A	hypothetical protein (complement(77167..77388))	sulg:FJR48_09670 ferrous iron transport protein A (db=kegg)	K04758	feoA; ferrous iron transport protein A		387093.SUN_0804;2.1e-08;64.7;COG1918@1|root,COG1918@2|Bacteria,1Q53C@1224|Proteobacteria,42X0A@68525|delta/epsilon subdivisions,2YQP0@29547|Epsilonproteobacteria;29547|Epsilonproteobacteria;P;Fe2 transport system protein A;-;-;-;ko:K04758;-;-;-;-;ko00000,ko02000;-;-;-;U3
30
	CHBDMNKA_00078	CDS	77627	79003	+	G2Y-72	77627	79003	Thiovulum_Movile_Thiovulum_1_Contig_1751114_cov_334_71	77627	79003	81.5154	93.4619		0.186706	0.794599	COG1109	[G] Phosphomannomutase	Phosphoglucomutase @ Phosphomannomutase 77627..79003	sba:Sulba_1885 phosphomannomutase (db=kegg)	K15778	pmm-pgm; phosphomannomutase / phosphoglucomutase [EC:5.4.2.8 5.4.2.2]		760154.Sulba_1885;2.6e-157;562.0;COG1109@1|root,COG1109@2|Bacteria,1MUA5@1224|Proteobacteria,42MET@68525|delta/epsilon subdivisions,2YMVE@29547|Epsilonproteobacteria;29547|Epsilonproteobacteria;G;phosphomannomutase;glmM_1;-;5.4.2.2,5.4.2.8;ko:K15778;ko00010,ko00030,ko00051,ko00052,ko00230,ko00500,ko00520,ko00521,ko01100,ko01110,ko01120,ko01130,map00010,map00030,map00051,map00052,map00230,map00500…
31
	CHBDMNKA_00079	CDS	79178	79273	+												COG4191	[T] Signal transduction histidine kinase regulating C4-dicarboxylate
32
	CHBDMNKA_00080	CDS	79265	79849	-	G2Y-73	79849	79265	Thiovulum_Movile_Thiovulum_1_Contig_1751114_cov_334_72	79265	79849	89.2336	106.232		0.288063	0.570205	COG0494	[LR] NTP pyrophosphohydrolases including oxidative damage repair	Uridine diphosphate glucose pyrophosphatase (complement(79265..79849))	ant:Arnit_2170 UDP-sugar diphosphatase (db=kegg)	K08077	NUDT14; UDP-sugar diphosphatase [EC:3.6.1.45]		944547.ABLL_1082;7.5e-58;230.3;COG0494@1|root,COG0494@2|Bacteria,1QSQG@1224|Proteobacteria,42RR5@68525|delta/epsilon subdivisions,2YP9Q@29547|Epsilonproteobacteria;29547|Epsilonproteobacteria;L;Nudix domain;-;-;3.6.1.45;ko:K08077;-;-;-;-;ko00000,ko01000;-;-;-;U3
	CHBDMNKA_00081	CDS	79873	80724	-	G2Y-74	80724	79873	Thiovulum_Movile_Thiovulum_1_Contig_1751114_cov_334_73	79873	80724	106.682	81.7204		-0.379599	0.456767	COG3868	[S] Uncharacterized conserved protein	hypothetical protein (complement(79873..80724))	gsn:YC6258_04146 hypothetical protein (db=kegg)
	CHBDMNKA_00082	CDS	80727	81341	-	G2Y-75	81341	80727	Thiovulum_Movile_Thiovulum_1_Contig_1751114_cov_334_74	80727	81341	81.7841	25.8972		-1.15169	0.326372	COG0344	[S] Predicted membrane protein	Acyl-phosphate:glycerol-3-phosphate O-acyltransferase PlsY (complement(80727..81341))	clx:CLAN_1361 plsY; acyl phosphate:glycerol-3-phosphate acyltransferase (db=kegg)	K08591	plsY; acyl phosphate:glycerol-3-phosphate acyltransferase [EC:2.3.1.275]		1565314.OA34_01125;2.2e-52;212.2;COG0344@1|root,COG0344@2|Bacteria,1RD4Z@1224|Proteobacteria,42QQP@68525|delta/epsilon subdivisions,2YNZZ@29547|Epsilonproteobacteria;29547|Epsilonproteobacteria;I;Catalyzes the transfer of an acyl group from acyl- phosphate (acyl-PO(4)) to glycerol-3-phosphate (G3P) to form lysophosphatidic acid (LPA). This enzyme utilizes acyl-phosphate as fatty acyl donor, but n…
33
	CHBDMNKA_00083	CDS	81617	82480	+	G2Y-76	81617	82480	Thiovulum_Movile_Thiovulum_1_Contig_1751114_cov_334_75	81617	82480	10.9899	4.16262		-0.349038	0.870606	COG0382	[H] 4-hydroxybenzoate polyprenyltransferase and related prenyltransferases	Menaquinone via futalosine polyprenyltransferase (MenA homolog) 81617..82480	amyt:AMYT_0112 ubiA; 4-hydroxybenzoate octaprenyltransferase (db=kegg)	K03179	ubiA; 4-hydroxybenzoate polyprenyltransferase [EC:2.5.1.39]		944547.ABLL_0171;1e-95;356.7;COG0382@1|root,COG0382@2|Bacteria,1MV4Q@1224|Proteobacteria,42MXH@68525|delta/epsilon subdivisions,2YMN3@29547|Epsilonproteobacteria;29547|Epsilonproteobacteria;H;4-hydroxybenzoate;ubiA;-;2.5.1.39;ko:K03179;ko00130,ko01100,ko01110,map00130,map01100,map01110;M00117;R05000,R05615;RC00209,RC02895;ko00000,ko00001,ko00002,ko01000,ko01006;-;-;-;U3
34
	CHBDMNKA_00084	CDS	82633	83076	+	G2Y-77	82633	83076	Thiovulum_Movile_Thiovulum_1_Contig_1751114_cov_334_76	82633	83076	383.539	441.19		0.185762	0.711768	COG2346	[R] Truncated hemoglobins	Hemoglobin-like protein HbO 82633..83076	sua:Saut_0848 globin (db=kegg)	K06886	glbN; hemoglobin		563040.Saut_0848;5.7e-42;177.2;COG2346@1|root,COG2346@2|Bacteria,1Q5UZ@1224|Proteobacteria,42U39@68525|delta/epsilon subdivisions,2YRXU@29547|Epsilonproteobacteria;29547|Epsilonproteobacteria;S;Bacterial-like globin;-;-;-;ko:K06886;-;-;-;-;ko00000;-;-;-;U3
	CHBDMNKA_00085	CDS	83078	84001	+	G2Y-78	83078	84001	Thiovulum_Movile_Thiovulum_1_Contig_1751114_cov_334_77	83078	84001	413.205	320.86		-0.340215	0.554428	COG0115	[EH] Branched-chain amino acid aminotransferase/4-amino-4-deoxychorismate lyase	Branched-chain amino acid aminotransferase 83078..84001	nis:NIS_1542 ilvE; branched-chain amino acid aminotransferase (db=kegg)	K00826	E2.6.1.42, ilvE; branched-chain amino acid aminotransferase [EC:2.6.1.42]		1123326.JFBL01000008_gene474;1.7e-133;482.3;COG0115@1|root,COG0115@2|Bacteria,1MVB0@1224|Proteobacteria,42MKX@68525|delta/epsilon subdivisions,2YMGF@29547|Epsilonproteobacteria;29547|Epsilonproteobacteria;E;Belongs to the class-IV pyridoxal-phosphate-dependent aminotransferase family;ilvE;-;2.6.1.42;ko:K00826;ko00270,ko00280,ko00290,ko00770,ko01100,ko01110,ko01130,ko01210,ko01230,map00270,map0028…
	CHBDMNKA_00086	CDS	84006	85079	+	G2Y-79	84006	85079	Thiovulum_Movile_Thiovulum_1_Contig_1751114_cov_334_78	84006	85079	334.394	303.283		-0.131233	0.794836	COG0330	[O] Membrane protease subunits, stomatin/prohibitin homologs	Membrane protease family protein HP0248 84006..85079	sulg:FJR48_10545 prohibitin family protein (db=kegg)				929558.SMGD1_1631;5.4e-94;351.3;COG0330@1|root,COG0330@2|Bacteria,1N5JY@1224|Proteobacteria,42MNX@68525|delta/epsilon subdivisions,2YME9@29547|Epsilonproteobacteria;29547|Epsilonproteobacteria;O;COG0330 Membrane protease subunits stomatin prohibitin homologs;-;-;-;-;-;-;-;-;-;-;-;-;U3
35
	CHBDMNKA_00087	CDS	85254	85760	+	G2Y-80	85254	85760	Thiovulum_Movile_Thiovulum_1_Contig_1751114_cov_334_79	85254	85760	5588.4	1143.32	AirBell	-2.18132	0.0485302	COG2077	[O] Peroxiredoxin	Thiol peroxidase, Tpx-type 85254..85760	suln:FJR47_00560 thiol peroxidase (db=kegg)	K11065	tpx; thioredoxin-dependent peroxiredoxin [EC:1.11.1.24]		563040.Saut_0101;4.2e-57;227.6;COG2077@1|root,COG2077@2|Bacteria,1RAJ9@1224|Proteobacteria,42RE8@68525|delta/epsilon subdivisions,2YP3Y@29547|Epsilonproteobacteria;29547|Epsilonproteobacteria;O;Thiol-specific peroxidase that catalyzes the reduction of hydrogen peroxide and organic hydroperoxides to water and alcohols, respectively. Plays a role in cell protection against oxidative stress by detox…
	CHBDMNKA_00088	CDS	85799	86809	+	G2Y-81	85799	86809	Thiovulum_Movile_Thiovulum_1_Contig_1751114_cov_334_80	85799	86809	5.66929	19.4195		1.71463	0.113444	COG0665	[E] Glycine/D-amino acid oxidases (deaminating)	FAD dependent oxidoreductase 85799..86809	sua:Saut_1294 FAD dependent oxidoreductase (db=kegg)	K15461	mnmC; tRNA 5-methylaminomethyl-2-thiouridine biosynthesis bifunctional protein [EC:2.1.1.61 1.5.-.-]	K03153
	CHBDMNKA_00089	CDS	86811	90317	+	G2Y-82	86811	90317	Thiovulum_Movile_Thiovulum_1_Contig_1751114_cov_334_81	86811	90317	12.8072	14.4523		0.0592222	0.942971	COG1002	[V] Type II restriction enzyme, methylase subunits	hypothetical protein 86811..90317	grs:C7S20_19195 type II restriction endonuclease (db=kegg)	K07317	K07317; adenine-specific DNA-methyltransferase [EC:2.1.1.72]		1121285.AUFK01000018_gene769;5.3e-175;622.1;COG0732@1|root,COG1002@1|root,COG0732@2|Bacteria,COG1002@2|Bacteria,4NEHR@976|Bacteroidetes,1HYJU@117743|Flavobacteriia,3ZS67@59732|Chryseobacterium;976|Bacteroidetes;L;TaqI-like C-terminal specificity domain;-;-;-;-;-;-;-;-;-;-;-;-;U3
36
	CHBDMNKA_00090	CDS	90365	90619	-	G2Y-83	90619	90365	Thiovulum_Movile_Thiovulum_1_Contig_1751114_cov_334_82	90365	90619	354.009	229.939		-0.618249	0.353075			hypothetical protein (complement(90365..90619))				K00528
	CHBDMNKA_00091	CDS	90606	91733	-	G2Y-84	91733	90606	Thiovulum_Movile_Thiovulum_1_Contig_1751114_cov_334_83	90606	91733	930.644	481.948		-0.879536	0.192353	COG0840	[NT] Methyl-accepting chemotaxis protein	hypothetical protein (complement(90606..91733))	sulg:FJR48_11850 chemotaxis protein (db=kegg)			K03406	525898.Sdel_0157;9.8e-38;164.5;COG0840@1|root,COG0840@2|Bacteria,1R486@1224|Proteobacteria,42Q5Y@68525|delta/epsilon subdivisions,2YT16@29547|Epsilonproteobacteria;29547|Epsilonproteobacteria;NT;chemotaxis protein;-;-;-;-;-;-;-;-;-;-;-;-;U3
	CHBDMNKA_00092	CDS	92064	93425	-	G2Y-85	93425	92064	Thiovulum_Movile_Thiovulum_1_Contig_1751114_cov_334_84	92064	93425	324.175	325.365		0.0919121	0.905083	COG0840	[NT] Methyl-accepting chemotaxis protein	Methyl-accepting chemotaxis protein (complement(92064..93425))	sku:Sulku_1118 methyl-accepting chemotaxis sensory transducer (db=kegg)			K03406	1150621.SMUL_2806;1.2e-53;217.6;COG0840@1|root,COG0840@2|Bacteria,1R5W9@1224|Proteobacteria,42PPM@68525|delta/epsilon subdivisions,2YN9B@29547|Epsilonproteobacteria;29547|Epsilonproteobacteria;NT;methyl-accepting chemotaxis protein;tlpD;-;-;-;-;-;-;-;-;-;-;-;U3
37
	CHBDMNKA_00093	CDS	93691	94263	-	G2Y-86	94263	93691	Thiovulum_Movile_Thiovulum_1_Contig_1751114_cov_334_85	93691	94263	167.218	123.814		-0.439624	0.333359	COG0563	[F] Adenylate kinase and related kinases	Adenylate kinase (complement(93691..94263))	sba:Sulba_0707 adenylate kinase-like kinase (db=kegg)	K00939	adk, AK; adenylate kinase [EC:2.7.4.3]		760154.Sulba_0707;3.1e-64;251.5;COG0563@1|root,COG0563@2|Bacteria,1MXCZ@1224|Proteobacteria,42M8E@68525|delta/epsilon subdivisions,2YNXC@29547|Epsilonproteobacteria;29547|Epsilonproteobacteria;F;Catalyzes the reversible transfer of the terminal phosphate group between ATP and AMP. Plays an important role in cellular energy homeostasis and in adenine nucleotide metabolism;adk;-;2.7.4.3;ko:K00939;k…
	CHBDMNKA_00094	CDS	94313	95089	-	G2Y-87	95089	94313	Thiovulum_Movile_Thiovulum_1_Contig_1751114_cov_334_86	94313	95089	52.5518	27.5754		-0.655643	0.444572	COG0388	[R] Predicted amidohydrolase	Aliphatic amidase AmiE (complement(94313..95089))	apak:AP3564_01650 carbon-nitrogen hydrolase (db=kegg)	K13566	NIT2, yafV; omega-amidase [EC:3.5.1.3]		1122165.AUHS01000010_gene794;4.2e-48;198.4;COG0388@1|root,COG0388@2|Bacteria,1MXBR@1224|Proteobacteria,1RQ4Z@1236|Gammaproteobacteria;1236|Gammaproteobacteria;S;Hydrolase;yafV;GO:0003674,GO:0003824,GO:0005575,GO:0005623,GO:0005886,GO:0016020,GO:0016787,GO:0016810,GO:0016811,GO:0044464,GO:0050152,GO:0071944,GO:0106008;3.5.1.3;ko:K11206,ko:K13566;ko00250,map00250;-;R00269,R00348;RC00010;ko00000,ko0…
	CHBDMNKA_00095	CDS	95090	96223	-	G2Y-88	96223	95090	Thiovulum_Movile_Thiovulum_1_Contig_1751114_cov_334_87	95090	96223	51.2698	46.936		0.111122	0.925627	COG0436	[E] Aspartate/tyrosine/aromatic aminotransferase	N-succinyl-L,L-diaminopimelate aminotransferase, type 2 (complement(95090..96223))	sdl:Sdel_0491 aminotransferase class I and II (db=kegg)	K14267	dapC; N-succinyldiaminopimelate aminotransferase [EC:2.6.1.17]		525898.Sdel_0491;1.3e-122;446.4;COG0436@1|root,COG0436@2|Bacteria,1MWS8@1224|Proteobacteria,42M54@68525|delta/epsilon subdivisions,2YNPD@29547|Epsilonproteobacteria;29547|Epsilonproteobacteria;E;COG0436 Aspartate tyrosine aromatic aminotransferase;-;-;-;-;-;-;-;-;-;-;-;-;U3
	CHBDMNKA_00096	CDS	96232	96627	-	G2Y-89	96627	96232	Thiovulum_Movile_Thiovulum_1_Contig_1751114_cov_334_88	96232	96627	56.6056	228.226	LakeRoom	1.80042	0.0987659	COG0735	[P] Fe2+/Zn2+ uptake regulation proteins	Peroxide stress regulator; Ferric uptake regulation protein; Fe2+/Zn2+ uptake regulation proteins (complement(96232..96627))	ask:EI285_02755 transcriptional repressor (db=kegg)	K09825	perR; Fur family transcriptional regulator, peroxide stress response regulator		1442598.JABW01000030_gene1466;4.6e-27;127.5;COG0735@1|root,COG0735@2|Bacteria,1N0HW@1224|Proteobacteria,42SQX@68525|delta/epsilon subdivisions,2YPH9@29547|Epsilonproteobacteria;29547|Epsilonproteobacteria;K;Belongs to the Fur family;perR;-;-;ko:K09825;-;-;-;-;ko00000,ko03000;-;-;-;U3
	CHBDMNKA_00097	CDS	96641	97987	-	G2Y-90	97987	96641	Thiovulum_Movile_Thiovulum_1_Contig_1751114_cov_334_89	96641	97987	97.5059	74.1287		-0.369194	0.525109	COG1109	[G] Phosphomannomutase	Phosphoglucosamine mutase (complement(96641..97987))	arc:ABLL_0260 phosphoglucosamine mutase (db=kegg)	K03431	glmM; phosphoglucosamine mutase [EC:5.4.2.10]		944547.ABLL_0260;3.2e-160;571.6;COG1109@1|root,COG1109@2|Bacteria,1MU24@1224|Proteobacteria,42M6I@68525|delta/epsilon subdivisions,2YMNB@29547|Epsilonproteobacteria;29547|Epsilonproteobacteria;G;Catalyzes the conversion of glucosamine-6-phosphate to glucosamine-1-phosphate;glmM;-;5.4.2.10;ko:K03431;ko00520,ko01100,ko01130,map00520,map01100,map01130;-;R02060;RC00408;ko00000,ko00001,ko01000;-;-;-;U3
38
	CHBDMNKA_00098	CDS	98188	99732	-	G2Y-91	99732	98188	Thiovulum_Movile_Thiovulum_1_Contig_1751114_cov_334_90	98188	99732	348.864	215.977		-0.668094	0.214792	COG0519	[F] GMP synthase, PP-ATPase domain/subunit	GMP synthase [glutamine-hydrolyzing], amidotransferase subunit / GMP synthase [glutamine-hydrolyzing], ATP pyrophosphatase subunit (complement(98188..99732))	sku:Sulku_0331 GMP synthase (glutamine-hydrolyzing) (db=kegg)	K01951	guaA, GMPS; GMP synthase (glutamine-hydrolysing) [EC:6.3.5.2]		387092.NIS_1339;2.8e-221;774.6;COG0518@1|root,COG0519@1|root,COG0518@2|Bacteria,COG0519@2|Bacteria,1MU2A@1224|Proteobacteria,42M0I@68525|delta/epsilon subdivisions,2YMV0@29547|Epsilonproteobacteria;29547|Epsilonproteobacteria;F;Catalyzes the synthesis of GMP from XMP;guaA;-;6.3.5.2;ko:K01951;ko00230,ko00983,ko01100,map00230,map00983,map01100;M00050;R01230,R01231,R08244;RC00010,RC00204;ko00000,ko0…
39
	CHBDMNKA_00099	CDS	100140	100379	+	G2Y-92	100140	100379	Thiovulum_Movile_Thiovulum_1_Contig_1751114_cov_334_91	100095	100379	169.223	814.673	LakeRoom	2.29662	0.0603139	ROG3280		hypothetical protein				K03117
40
	CHBDMNKA_00100	CDS	100521	101183	+	G2Y-93	100521	101183	Thiovulum_Movile_Thiovulum_1_Contig_1751114_cov_334_92	100521	101183	103.468	148.576		0.580027	0.382406	COG0208	[F] Ribonucleotide reductase, beta subunit	Ribonucleotide reductase of class Ia (aerobic), beta subunit 100521..101183	hcp:HCN_0319 nrdF; ribonucleotide-diphosphate reductase subunit beta (db=kegg)	K00526	E1.17.4.1B, nrdB, nrdF; ribonucleoside-diphosphate reductase beta chain [EC:1.17.4.1]		1172562.HCN_0319;7.4e-78;297.0;COG0208@1|root,COG0208@2|Bacteria,1MWUS@1224|Proteobacteria,42ME8@68525|delta/epsilon subdivisions,2YN4W@29547|Epsilonproteobacteria;29547|Epsilonproteobacteria;F;Provides the precursors necessary for DNA synthesis. Catalyzes the biosynthesis of deoxyribonucleotides from the corresponding ribonucleotides;nrdB;-;1.17.4.1;ko:K00526;ko00230,ko00240,ko01100,map00230,map…
41
	CHBDMNKA_00101	CDS	101829	102809	+	G2Y-94	101829	102809	Thiovulum_Movile_Thiovulum_1_Contig_1751114_cov_334_93	101829	102809	1104.9	2052.79		0.896557	0.12996	COG3344	[L] Retron-type reverse transcriptase	Retron-type RNA-directed DNA polymerase 101829..102809	spae:E2C16_04055 ltrA; group II intron reverse transcriptase/maturase (db=kegg)	K00986	ltrA; RNA-directed DNA polymerase [EC:2.7.7.49]		1150621.SMUL_1819;1.4e-85;323.2;COG1403@1|root,COG3344@1|root,COG1403@2|Bacteria,COG3344@2|Bacteria,1MVI1@1224|Proteobacteria,42Q0C@68525|delta/epsilon subdivisions;1224|Proteobacteria;L;PFAM RNA-directed DNA polymerase (Reverse transcriptase);-;-;2.7.7.49;ko:K00986,ko:K15342,ko:K20170;ko00760,ko01120,map00760,map01120;M00811;R11175,R11177,R11178;RC00875,RC03023,RC03336;ko00000,ko00001,ko00002,ko…
	CHBDMNKA_00102	CDS	102959	103663	+	G2Y-95	102959	103663	Thiovulum_Movile_Thiovulum_1_Contig_1751114_cov_334_94	102959	103663	102.251	383.395	LakeRoom	1.86795	0.0347459	COG3344	[L] Retron-type reverse transcriptase	Retron-type RNA-directed DNA polymerase 102959..103663	smul:SMUL_1819 retron-type reverse transcriptase (db=kegg)	K00986	ltrA; RNA-directed DNA polymerase [EC:2.7.7.49]		1150621.SMUL_1819;1.2e-46;193.4;COG1403@1|root,COG3344@1|root,COG1403@2|Bacteria,COG3344@2|Bacteria,1MVI1@1224|Proteobacteria,42Q0C@68525|delta/epsilon subdivisions;1224|Proteobacteria;L;PFAM RNA-directed DNA polymerase (Reverse transcriptase);-;-;2.7.7.49;ko:K00986,ko:K15342,ko:K20170;ko00760,ko01120,map00760,map01120;M00811;R11175,R11177,R11178;RC00875,RC03023,RC03336;ko00000,ko00001,ko00002,ko…
42
	CHBDMNKA_00103	CDS	103958	104257	+	G2Y-96	103817	104257	Thiovulum_Movile_Thiovulum_1_Contig_1751114_cov_334_95	103817	104257	434.39	735.123				COG0208	[F] Ribonucleotide reductase, beta subunit	hypothetical protein 103817..104257	tdn:Suden_0013 Ribonucleoside-diphosphate reductase (db=kegg)	K00526	E1.17.4.1B, nrdB, nrdF; ribonucleoside-diphosphate reductase beta chain [EC:1.17.4.1]		1537917.JU82_05100;6.1e-28;130.6;COG0208@1|root,COG0208@2|Bacteria,1MWUS@1224|Proteobacteria,42ME8@68525|delta/epsilon subdivisions,2YN4W@29547|Epsilonproteobacteria;29547|Epsilonproteobacteria;F;Provides the precursors necessary for DNA synthesis. Catalyzes the biosynthesis of deoxyribonucleotides from the corresponding ribonucleotides;nrdB;-;1.17.4.1;ko:K00526;ko00230,ko00240,ko01100,map00230,m…
	CHBDMNKA_00104	CDS	104258	105031	+	G2Y-97	104258	105031	Thiovulum_Movile_Thiovulum_1_Contig_1751114_cov_334_96	104258	105031	329.361	453.253				COG0253	[E] Diaminopimelate epimerase	Diaminopimelate epimerase 104258..105031	sua:Saut_2124 diaminopimelate epimerase (db=kegg)	K01778	dapF; diaminopimelate epimerase [EC:5.1.1.7]		929558.SMGD1_1202;7.1e-80;303.9;COG0253@1|root,COG0253@2|Bacteria,1MWDH@1224|Proteobacteria,42MRX@68525|delta/epsilon subdivisions,2YMC6@29547|Epsilonproteobacteria;29547|Epsilonproteobacteria;E;Catalyzes the stereoinversion of LL-2,6- diaminoheptanedioate (L,L-DAP) to meso-diaminoheptanedioate (meso- DAP), a precursor of L-lysine;dapF;-;5.1.1.7;ko:K01778;ko00300,ko01100,ko01110,ko01120,ko01130,k…
	CHBDMNKA_00105	CDS	105024	106823	+	G2Y-98	105024	106823	Thiovulum_Movile_Thiovulum_1_Contig_1751114_cov_334_97	105024	106823	224.718	199.918				COG0481	[M] Membrane GTPase LepA	Translation elongation factor LepA 105024..106823	sulr:B649_01705 hypothetical protein (db=kegg)	K03596	lepA; GTP-binding protein LepA		1249480.B649_01705;6.8e-267;926.4;COG0481@1|root,COG0481@2|Bacteria,1MVZA@1224|Proteobacteria,42M3D@68525|delta/epsilon subdivisions,2YMAA@29547|Epsilonproteobacteria;29547|Epsilonproteobacteria;M;Required for accurate and efficient protein synthesis under certain stress conditions. May act as a fidelity factor of the translation reaction, by catalyzing a one-codon backward translocation of tRNAs…
43
	CHBDMNKA_00106	CDS	106978	107301	+	G2Y-99	106978	107301	Thiovulum_Movile_Thiovulum_1_Contig_1751114_cov_334_98	106978	107301	880.205	848.169				COG1555	[L] DNA uptake protein and related DNA-binding	hypothetical protein 106978..107301	jab:VN23_13210 hypothetical protein (db=kegg)
44
	CHBDMNKA_00107	CDS	107364	107537	-	G2Y-100	107537	107364	Thiovulum_Movile_Thiovulum_1_Contig_1751114_cov_334_99	107364	107537	43.0243	237.51						hypothetical protein (complement(107364..107537))				K07752
45
	CHBDMNKA_00108	CDS	107651	107803	-	G2Y-101	107803	107651	Thiovulum_Movile_Thiovulum_1_Contig_1751114_cov_334_100	107651	107803	333.703	407.5		0.520009	0.573305			hypothetical protein (complement(107651..107803))
46
	CHBDMNKA_00109	CDS	107974	108276	-	G2Y-102	108276	107974	Thiovulum_Movile_Thiovulum_1_Contig_1751114_cov_334_101	107974	108276	3.36019	74.4903	LakeRoom	4.91806	0.060654	ROG0027		hypothetical protein (complement(107974..108276))	cwa:CwatDRAFT_6123 conserved hypothetical protein (db=kegg)	K11312	K11312; cupin 2 domain-containing protein		1122599.AUGR01000010_gene955;1.1e-20;105.9;COG1917@1|root,COG1917@2|Bacteria,1MZNT@1224|Proteobacteria,1S8TU@1236|Gammaproteobacteria,1XMGH@135619|Oceanospirillales;135619|Oceanospirillales;S;Cupin domain;-;-;-;ko:K11312;-;-;-;-;ko00000;-;-;-;U3
47
	CHBDMNKA_00110	CDS	108425	109327	+	G2Y-103	108425	109327	Thiovulum_Movile_Thiovulum_1_Contig_1751114_cov_334_102	108425	109327	85.1015	71.7461		-0.150256	0.828896	COG0142	[H] Geranylgeranyl pyrophosphate synthase	All-trans-hexaprenyl-diphosphate synthase 108425..109327	ccv:CCV52592_0763 ispB; octaprenyl-diphosphate synthase (db=kegg)	K02523	ispB; octaprenyl-diphosphate synthase [EC:2.5.1.90]		32024.JMTI01000003_gene1651;2.7e-70;272.3;COG0142@1|root,COG0142@2|Bacteria,1MUK6@1224|Proteobacteria,42M1B@68525|delta/epsilon subdivisions,2YMCC@29547|Epsilonproteobacteria;29547|Epsilonproteobacteria;H;Belongs to the FPP GGPP synthase family;ispB;-;2.5.1.90;ko:K02523;ko00900,ko01110,map00900,map01110;-;R09248;RC00279;ko00000,ko00001,ko01000,ko01006;-;-;-;U3
	CHBDMNKA_00111	CDS	109327	110688	+	G2Y-104	109327	110688	Thiovulum_Movile_Thiovulum_1_Contig_1751114_cov_334_103	109327	110688	28.6189	54.0612		1.03165	0.203217	COG0373	[H] Glutamyl-tRNA reductase	Glutamyl-tRNA reductase 109327..110688	cspf:CSF_0770 hemA; glutamyl-tRNA reductase (db=kegg)	K02492	hemA; glutamyl-tRNA reductase [EC:1.2.1.70]		32024.JMTI01000003_gene1652;4.9e-100;371.7;COG0373@1|root,COG0373@2|Bacteria,1MU41@1224|Proteobacteria,42MUG@68525|delta/epsilon subdivisions,2YMMM@29547|Epsilonproteobacteria;29547|Epsilonproteobacteria;H;Catalyzes the NADPH-dependent reduction of glutamyl- tRNA(Glu) to glutamate 1-semialdehyde (GSA);hemA;-;1.2.1.70;ko:K02492;ko00860,ko01100,ko01110,ko01120,map00860,map01100,map01110,map01120;M0…
	CHBDMNKA_00112	CDS	110689	112152	+	G2Y-105	110689	112152	Thiovulum_Movile_Thiovulum_1_Contig_1751114_cov_334_104	110689	112152	16.1354	82.0591	LakeRoom	2.13879	0.058526	COG0770	[M] UDP-N-acetylmuramyl pentapeptide synthase	UDP-N-acetylmuramoyl-tripeptide--D-alanyl-D- alanine ligase 110689..112152	tdn:Suden_1206 Cytoplasmic peptidoglycan synthetases-like protein (db=kegg)	K01929	murF; UDP-N-acetylmuramoyl-tripeptide--D-alanyl-D-alanine ligase [EC:6.3.2.10]		326298.Suden_1206;1.3e-130;473.4;COG0770@1|root,COG0770@2|Bacteria,1QTSF@1224|Proteobacteria,42MXF@68525|delta/epsilon subdivisions,2YMJ8@29547|Epsilonproteobacteria;29547|Epsilonproteobacteria;M;Mur ligase middle domain;murF;-;6.3.2.10;ko:K01929;ko00300,ko00550,ko01100,ko01502,map00300,map00550,map01100,map01502;-;R04573,R04617;RC00064,RC00141;ko00000,ko00001,ko01000,ko01011;-;-;-;U3
48
	CHBDMNKA_00113	CDS	112301	112777	-	G2Y-106	112777	112301	Thiovulum_Movile_Thiovulum_1_Contig_1751114_cov_334_105	112301	112771	163.041	77.5957		-0.515896	0.672579	COG0597	[MU] Lipoprotein signal peptidase	Lipoprotein signal peptidase (complement(112301..112777))	cha:CHAB381_1790 lspA; signal peptidase II (db=kegg)	K03101	lspA; signal peptidase II [EC:3.4.23.36]		1537917.JU82_00530;4.2e-35;154.5;COG0597@1|root,COG0597@2|Bacteria,1Q1GU@1224|Proteobacteria,42TMD@68525|delta/epsilon subdivisions,2YPZS@29547|Epsilonproteobacteria;29547|Epsilonproteobacteria;MU;This protein specifically catalyzes the removal of signal peptides from prolipoproteins;lspA;-;3.4.23.36;ko:K03101;ko03060,map03060;-;-;-;ko00000,ko00001,ko01000,ko01002;-;-;-;U3
	CHBDMNKA_00114	CDS	112774	113298	-	G2Y-107	113298	112774	Thiovulum_Movile_Thiovulum_1_Contig_1751114_cov_334_106	112774	113298	147.095	210.756		0.574343	0.31781	COG0703	[E] Shikimate kinase	Shikimate kinase I (complement(112774..113298))	nap:C3L23_01440 shikimate kinase (db=kegg)	K00891	aroK, aroL; shikimate kinase [EC:2.7.1.71]	K00014	387092.NIS_0677;2.5e-28;132.1;COG0703@1|root,COG0703@2|Bacteria,1MUFJ@1224|Proteobacteria,42RJW@68525|delta/epsilon subdivisions,2YP85@29547|Epsilonproteobacteria;29547|Epsilonproteobacteria;F;Catalyzes the specific phosphorylation of the 3-hydroxyl group of shikimic acid using ATP as a cosubstrate;aroK;-;2.7.1.71;ko:K00891;ko00400,ko01100,ko01110,ko01130,ko01230,map00400,map01100,map01110,map011…
	CHBDMNKA_00115	CDS	113276	114418	-	G2Y-108	114418	113276	Thiovulum_Movile_Thiovulum_1_Contig_1751114_cov_334_107	113276	114418	116.917	182.48		0.645348	0.209144	ROG2132		hypothetical protein (complement(113276..114418))	cpaf:C6V80_01730 AMIN domain-containing protein (db=kegg)			K12549	1123326.JFBL01000013_gene385;6.3e-08;65.5;2A50M@1|root,30TNT@2|Bacteria,1PDM4@1224|Proteobacteria,42QJ6@68525|delta/epsilon subdivisions,2YPYD@29547|Epsilonproteobacteria;29547|Epsilonproteobacteria;S;AMIN domain;-;-;-;-;-;-;-;-;-;-;-;-;U3
	CHBDMNKA_00116	CDS	114408	114716	-	G2Y-109	114716	114408	Thiovulum_Movile_Thiovulum_1_Contig_1751114_cov_334_108	114408	114716	222.618	249.078		0.239726	0.694868	ROG1628		hypothetical protein (complement(114408..114716))				K05589
	CHBDMNKA_00117	CDS	114740	116011	-	G2Y-110	116011	114740	Thiovulum_Movile_Thiovulum_1_Contig_1751114_cov_334_109	114740	116011	431.798	458.749		0.0706069	0.913106	COG0148	[G] Enolase	Enolase (complement(114740..116011))	tdn:Suden_2001 enolase (db=kegg)	K01689	ENO, eno; enolase [EC:4.2.1.11]		326298.Suden_2001;1e-184;652.9;COG0148@1|root,COG0148@2|Bacteria,1MU1N@1224|Proteobacteria,42MS9@68525|delta/epsilon subdivisions,2YMBY@29547|Epsilonproteobacteria;29547|Epsilonproteobacteria;G;Catalyzes the reversible conversion of 2- phosphoglycerate into phosphoenolpyruvate. It is essential for the degradation of carbohydrates via glycolysis;eno;-;4.2.1.11;ko:K01689;ko00010,ko00680,ko01100,ko0…
	CHBDMNKA_00118	CDS	116042	117271	-	G2Y-111	117271	116042	Thiovulum_Movile_Thiovulum_1_Contig_1751114_cov_334_110	116042	117271	291.202	346.098		0.230904	0.640463	COG0468	[L] RecA/RadA recombinase	RecA protein (complement(116042..117271))	cha:CHAB381_1787 recA; protein RecA (db=kegg)	K03553	recA; recombination protein RecA		360107.CHAB381_1787;3.2e-119;435.3;COG0468@1|root,COG0468@2|Bacteria,1MU3C@1224|Proteobacteria,42M69@68525|delta/epsilon subdivisions,2YN4V@29547|Epsilonproteobacteria;29547|Epsilonproteobacteria;L;Can catalyze the hydrolysis of ATP in the presence of single-stranded DNA, the ATP-dependent uptake of single-stranded DNA by duplex DNA, and the ATP-dependent hybridization of homologous single-strand…
49
	CHBDMNKA_00119	CDS	117602	117976	-	G2Y-112	117976	117602	Thiovulum_Movile_Thiovulum_1_Contig_1751114_cov_334_112	117602	117976	11.1253	34.5965		2.39651	0.21912	COG0239	[D] Integral membrane protein possibly involved in	Fluoride ion transporter CrcB (complement(117602..117976))	cfv:CFVI03293_0804 crcB; putative fluoride ion transporter (db=kegg)	K06199	crcB, FEX; fluoride exporter		360106.CFF8240_0950;1.1e-22;112.8;COG0239@1|root,COG0239@2|Bacteria,1MZNH@1224|Proteobacteria,42V4I@68525|delta/epsilon subdivisions,2YQ95@29547|Epsilonproteobacteria;29547|Epsilonproteobacteria;D;Important for reducing fluoride concentration in the cell, thus reducing its toxicity;crcB;-;-;ko:K06199;-;-;-;-;ko00000,ko02000;1.A.43.1,1.A.43.2,1.A.43.3;-;-;U3
	CHBDMNKA_00120	CDS	117986	118789	-	G2Y-113	118789	117986	Thiovulum_Movile_Thiovulum_1_Contig_1751114_cov_334_113	117986	118789	69.5903	62.5957		0.038537	0.976771	COG1108	[P] ABC-type Mn2+/Zn2+ transport systems, permease components	hypothetical protein (complement(117986..118789))	sulg:FJR48_00175 metal ABC transporter permease (db=kegg)	K09816	znuB; zinc transport system permease protein		929558.SMGD1_1214;1.3e-55;223.4;COG1108@1|root,COG1108@2|Bacteria,1MVC2@1224|Proteobacteria,42MYM@68525|delta/epsilon subdivisions,2YMMF@29547|Epsilonproteobacteria;29547|Epsilonproteobacteria;P;Abc transporter;-;-;-;ko:K09816;ko02010,map02010;M00242;-;-;ko00000,ko00001,ko00002,ko02000;3.A.1.15.3,3.A.1.15.5;-;-;U3
	CHBDMNKA_00121	CDS	118798	119058	-	G2Y-114	119058	118798	Thiovulum_Movile_Thiovulum_1_Contig_1751114_cov_334_114	118798	119058	187.472	471.776		1.4135	0.113444			hypothetical protein (complement(118798..119058))				K02897
	CHBDMNKA_00122	CDS	119065	120501	-	G2Y-115	120501	119065	Thiovulum_Movile_Thiovulum_1_Contig_1751114_cov_334_115	119065	120435	105.525	204.951		0.959104	0.0955645	COG2870	[M] ADP-heptose synthase, bifunctional sugar kinase/adenylyltransferase	D-glycero-beta-D-manno-heptose 1-phosphate adenylyltransferase / D-glycero-beta-D-manno-heptose-7-phosphate kinase (complement(119065..120501))	abt:ABED_1627 ADP-heptose synthase (db=kegg)	K03272	gmhC, hldE, waaE, rfaE; D-beta-D-heptose 7-phosphate kinase / D-beta-D-heptose 1-phosphate adenosyltransferase [EC:2.7.1.167 2.7.7.70]		944546.ABED_1627;8.9e-126;457.2;COG0615@1|root,COG2870@1|root,COG0615@2|Bacteria,COG2870@2|Bacteria,1MV3Z@1224|Proteobacteria,42MBC@68525|delta/epsilon subdivisions,2YMZG@29547|Epsilonproteobacteria;29547|Epsilonproteobacteria;F;Catalyzes the ADP transfer from ATP to D-glycero-beta-D- manno-heptose 1-phosphate, yielding ADP-D-glycero-beta-D-manno- heptose;hldE;-;2.7.1.167,2.7.7.70;ko:K03272;ko005…
	CHBDMNKA_00123	CDS	120506	120754	-	G2Y-116	120754	120506	Thiovulum_Movile_Thiovulum_1_Contig_1751114_cov_334_116	120506	120754	90.5802	17.9929		-2.96631	0.223128	ROG2999		hypothetical protein (complement(120506..120754))	nam:NAMH_1004 conserved hypothetical protein (db=kegg)			K21449	598659.NAMH_1004;3.4e-12;77.4;2AD7J@1|root,312WH@2|Bacteria,1RHF8@1224|Proteobacteria,42U6I@68525|delta/epsilon subdivisions,2YS2B@29547|Epsilonproteobacteria;29547|Epsilonproteobacteria;S;Domain of unknown function (DUF1987);-;-;-;-;-;-;-;-;-;-;-;-;U3
	CHBDMNKA_00124	CDS	120773	121324	-	G2Y-117	121324	120773	Thiovulum_Movile_Thiovulum_1_Contig_1751114_cov_334_117	120773	121324	232.349	310.487		0.396032	0.405672	ROG2594		hypothetical protein (complement(120773..121324))	azz:DEW08_13380 hypothetical protein (db=kegg)
	CHBDMNKA_00125	CDS	121379	122551	-	G2Y-118	122551	121379	Thiovulum_Movile_Thiovulum_1_Contig_1751114_cov_334_118	121379	122551	28.9127	74.3871		1.4276	0.128633	ROG0078		hypothetical protein (complement(121379..122551))				K11811
50
	CHBDMNKA_00126	CDS	122617	122991	-	G2Y-119	122991	122617	Thiovulum_Movile_Thiovulum_1_Contig_1751114_cov_334_119	122617	122991	19.025	31.7341		1.06094	0.677386	ROG0830		hypothetical protein (complement(122617..122991))	cgra:CGRAC_0071 CRISPR-associated protein, DxTHG family (db=kegg)			K02386
51
	CHBDMNKA_00127	CDS	123291	123449	-	G2Y-120	123449	123291	Thiovulum_Movile_Thiovulum_1_Contig_1751114_cov_334_120	123291	123449	53.0062	269.972		5.42876	0.150833			hypothetical protein (complement(123291..123449))				K00813
52
	CHBDMNKA_00128	CDS	123635	125335	+	G2Y-121	123635	125335	Thiovulum_Movile_Thiovulum_1_Contig_1751114_cov_334_121	123635	125335	10.5646	30.2402	LakeRoom	1.52012	0.0920696	COG0741	[M] Soluble lytic murein transglycosylase and related	Soluble lytic murein transglycosylase 123635..125335	hyo:NNO_1330 soluble lytic murein transglycosylase precursor (db=kegg)	K08309	slt; soluble lytic murein transglycosylase [EC:4.2.2.-]
53
	CHBDMNKA_00129	CDS	125388	125954	-	G2Y-122	125954	125388	Thiovulum_Movile_Thiovulum_1_Contig_1751114_cov_334_122	125388	125954	28.0175	46.9582		0.776637	0.249248	COG0352	[H] Thiamine monophosphate synthase	Thiamin-phosphate pyrophosphorylase (complement(125388..125954))	tdn:Suden_1173 Thiamine monophosphate synthase (db=kegg)	K00788	thiE; thiamine-phosphate pyrophosphorylase [EC:2.5.1.3]		326298.Suden_1173;4.4e-39;167.9;COG0352@1|root,COG0352@2|Bacteria,1Q57E@1224|Proteobacteria,42T8S@68525|delta/epsilon subdivisions,2YPQM@29547|Epsilonproteobacteria;29547|Epsilonproteobacteria;H;Thiamine monophosphate synthase;thiE;-;2.5.1.3;ko:K00788;ko00730,ko01100,map00730,map01100;M00127;R03223,R10712;RC00224,RC03255,RC03397;ko00000,ko00001,ko00002,ko01000;-;-;-;U3
	CHBDMNKA_00130	CDS	125964	126479	-	G2Y-123	126479	125964	Thiovulum_Movile_Thiovulum_1_Contig_1751114_cov_334_123	125964	126479	30.2343	71.1898		1.06523	0.192353	COG2834	[M] Outer membrane lipoprotein-sorting protein	hypothetical protein (complement(125964..126479))	sua:Saut_1108 outer membrane lipoprotein carrier protein LolA (db=kegg)	K03634	lolA; outer membrane lipoprotein carrier protein		929558.SMGD1_2644;1.7e-29;136.0;COG2834@1|root,COG2834@2|Bacteria,1PQ15@1224|Proteobacteria,42WEH@68525|delta/epsilon subdivisions,2YPW1@29547|Epsilonproteobacteria;29547|Epsilonproteobacteria;M;Participates in the translocation of lipoproteins from the inner membrane to the outer membrane. Only forms a complex with a lipoprotein if the residue after the N-terminal Cys is not an aspartate (The As…
	CHBDMNKA_00131	CDS	126498	127169	-	G2Y-124	127169	126498	Thiovulum_Movile_Thiovulum_1_Contig_1751114_cov_334_124	126498	127169	20.0613	18.8149		0.378666	0.75879	COG0635	[H] Coproporphyrinogen III oxidase and related Fe-S	Oxygen-independent coproporphyrinogen-III oxidase-like protein YggW (complement(126498..127169))	sulg:FJR48_02020 coproporphyrinogen III oxidase family protein (db=kegg)			K02495	1123326.JFBL01000012_gene90;9.2e-52;210.3;COG0635@1|root,COG0635@2|Bacteria,1MU76@1224|Proteobacteria,42NGU@68525|delta/epsilon subdivisions,2YMCD@29547|Epsilonproteobacteria;29547|Epsilonproteobacteria;H;Involved in the biosynthesis of porphyrin-containing compound;hemN2;-;-;-;-;-;-;-;-;-;-;-;U3
54
	CHBDMNKA_00132	CDS	127646	128116	-	G2Y-125	128116	127646	Thiovulum_Movile_Thiovulum_1_Contig_1751114_cov_334_125	127646	128116	2952.72	2369.55		-0.347494	0.462079	ROG0827		hypothetical protein (complement(127646..128116))
	CHBDMNKA_00133	CDS	128148	128711	-	G2Y-126	128711	128148	Thiovulum_Movile_Thiovulum_1_Contig_1751114_cov_334_126	128148	128711	2218.48	2287.69		0.0416732	0.935293	COG2310	[T] Uncharacterized proteins involved in stress response,	Tellurium resistance protein TerD (complement(128148..128711))	pft:JBW_00502 stress protein (db=kegg)	K05795	terD; tellurium resistance protein TerD		1122947.FR7_1458;4.7e-65;254.2;COG2310@1|root,COG2310@2|Bacteria,1TNZQ@1239|Firmicutes,4H6YR@909932|Negativicutes;1239|Firmicutes;T;stress protein;terD_2;-;-;ko:K05795;-;-;-;-;ko00000;-;-;-;U3
	CHBDMNKA_00134	CDS	128732	129142	-	G2Y-127	129142	128732	Thiovulum_Movile_Thiovulum_1_Contig_1751114_cov_334_127	128732	129142	1317.1	2185.45		0.711091	0.192353	ROG5256		hypothetical protein (complement(128732..129142))	bfm:BP422_02420 Tellurite resistance protein TerB (db=kegg)			K05801
	CHBDMNKA_00135	CDS	129161	129574	-	G2Y-128	129574	129161	Thiovulum_Movile_Thiovulum_1_Contig_1751114_cov_334_128	129161	129574	1643.05	1494.66		-0.154926	0.766302	ROG5256		hypothetical protein (complement(129161..129574))	tig:THII_0063 hypothetical protein (db=kegg)			K05801
55
	CHBDMNKA_00136	CDS	130032	130436	+	G2Y-129	130032	130436	Thiovulum_Movile_Thiovulum_1_Contig_1751114_cov_334_129	130032	130436	16.9043	2.64501		-1.45336	0.528648	ROG0761		hypothetical protein 130032..130436	Bacterial cellulose synthase subunit [PF03170.15] (db=pfam)
	CHBDMNKA_00137	CDS	130704	131366	+	G2Y-130	130704	131366	Thiovulum_Movile_Thiovulum_1_Contig_1751114_cov_334_130	130704	131366	10.2869	20.9021		0.995164	0.661583	ROG0761		hypothetical protein 130704..131366	aae:aq_1400 cellulose synthase regulator protein (db=kegg)
	CHBDMNKA_00138	CDS	131494	132282	+	G2Y-131	131494	132282	Thiovulum_Movile_Thiovulum_1_Contig_1751114_cov_334_131	131494	132282	1.01279	14.9477	LakeRoom	2.92179	0.091406	ROG0761		hypothetical protein 131494..132282	saf:SULAZ_1376 bacterial cellulose synthase subunit subfamily (db=kegg)
	CHBDMNKA_00139	CDS	132331	133032	+	G2Y-132	132331	133032	Thiovulum_Movile_Thiovulum_1_Contig_1751114_cov_334_132	132331	133032	12.7064	20.9928		0.818555	0.43446	COG3405	[G] Endoglucanase Y	hypothetical protein 132331..133032	dsf:UWK_01358 endoglucanase Y (db=kegg)	K20542	bcsZ; endoglucanase [EC:3.2.1.4]
	CHBDMNKA_00140	CDS	133139	134656	+	G2Y-133	133139	134656	Thiovulum_Movile_Thiovulum_1_Contig_1751114_cov_334_133	133139	134656	5.84966	33.9499	LakeRoom	2.18725	0.0752238	COG0457	[R] FOG: TPR repeat	hypothetical protein 133139..134656				K20543
	CHBDMNKA_00141	CDS	134664	135452	+	G2Y-134	134664	135452	Thiovulum_Movile_Thiovulum_1_Contig_1751114_cov_334_134	134664	135452	10.2815	36.1046		1.30993	0.273635	COG0457	[R] FOG: TPR repeat	hypothetical protein 134664..135452	Tetratricopeptide repeat [PF13432.8]; Tetratricopeptide repeat [PF13429.8] (db=pfam)			K20543
	CHBDMNKA_00142	CDS	135406	136560	+	G2Y-135	135406	136560	Thiovulum_Movile_Thiovulum_1_Contig_1751114_cov_334_135	135406	136560	3.72696	11.6531		0.752979	0.590411			hypothetical protein 135406..136560
	CHBDMNKA_00143	CDS	136593	136937	+	G2Y-136	136593	136937	Thiovulum_Movile_Thiovulum_1_Contig_1751114_cov_334_136	136593	136937	15.0981	57.8643	LakeRoom	2.00858	0.0845352			hypothetical protein 136593..136937				K20543
	CHBDMNKA_00144	CDS	136938	137126	+	G2Y-137	136938	137126	Thiovulum_Movile_Thiovulum_1_Contig_1751114_cov_334_137	136938	137126	202.712	423.022		1.65706	0.255979	COG0455	[D] ATPases involved in chromosome partitioning	hypothetical protein 136938..137126	AAA domain [PF13614.8]; NUBPL iron-transfer P-loop NTPase [PF10609.11]; CobQ/CobB/MinD/ParA nucleotide binding domain [PF01656.25]; VirC1 protein [PF07015.13]; 4Fe-4S iron sulfur cluster binding proteins, NifH/frxC family [PF00142.20]; Cellulose biosynthesis protein BcsQ [PF06564.14]; ATPase MipZ [PF09140.13] (db=pfam)
	CHBDMNKA_00145	CDS	137139	138464	+	G2Y-138	137139	138464	Thiovulum_Movile_Thiovulum_1_Contig_1751114_cov_334_138	137139	138464	60.5634	165.44		1.3154	0.120751	COG0621	[J] 2-methylthioadenine synthetase	Ribosomal protein S12p Asp88 (E. coli) methylthiotransferase 137139..138464	sulr:B649_01350 hypothetical protein (db=kegg)	K14441	rimO; ribosomal protein S12 methylthiotransferase [EC:2.8.4.4]		1242969.ATCC51562_229;7.5e-138;497.3;COG0621@1|root,COG0621@2|Bacteria,1MU7N@1224|Proteobacteria,42MRJ@68525|delta/epsilon subdivisions,2YMF2@29547|Epsilonproteobacteria;29547|Epsilonproteobacteria;J;Catalyzes the methylthiolation of an aspartic acid residue of ribosomal protein S12;rimO;-;2.8.4.4;ko:K14441;-;-;R10652;RC00003,RC03217;ko00000,ko01000,ko03009;-;-;-;U3
56
	CHBDMNKA_00146	tRNA	138594	138670	+	G2Y-1853	138594	138670	Thiovulum_Movile_Thiovulum_1_Contig_1751114_cov_334_tRNA_1	138594	138670								tRNA-Pro-TGG
	CHBDMNKA_00147	tRNA	138713	138789	+	G2Y-1854	138713	138789	Thiovulum_Movile_Thiovulum_1_Contig_1751114_cov_334_tRNA_2	138713	138789								tRNA-His-GTG
	CHBDMNKA_00148	tRNA	138803	138879	+	G2Y-1855	138803	138879	Thiovulum_Movile_Thiovulum_1_Contig_1751114_cov_334_tRNA_3	138803	138879								tRNA-Arg-TCG
	CHBDMNKA_00149	tRNA	138892	138968	+	G2Y-1856	138892	138968	Thiovulum_Movile_Thiovulum_1_Contig_1751114_cov_334_tRNA_4	138892	138968								tRNA-Arg-TCT
	CHBDMNKA_00150	tRNA	138985	139068	+	G2Y-1857	138985	139068	Thiovulum_Movile_Thiovulum_1_Contig_1751114_cov_334_tRNA_5	138985	139068								tRNA-Leu-TAG
57
	CHBDMNKA_00151	CDS	139181	140587	-	G2Y-139	140587	139181	Thiovulum_Movile_Thiovulum_1_Contig_1751114_cov_334_139	139181	140593	4.838	23.1725		1.5863	0.300221	COG0728	[R] Uncharacterized membrane protein, putative virulence factor	Peptidoglycan lipid II flippase MurJ	tdn:Suden_1211 Virulence factor MVIN-like protein (db=kegg)	K03980	murJ, mviN; putative peptidoglycan lipid II flippase		929558.SMGD1_2539;4.7e-114;418.3;COG0728@1|root,COG0728@2|Bacteria,1MUH0@1224|Proteobacteria,42M28@68525|delta/epsilon subdivisions,2YMFV@29547|Epsilonproteobacteria;29547|Epsilonproteobacteria;J;Involved in peptidoglycan biosynthesis. Transports lipid-linked peptidoglycan precursors from the inner to the outer leaflet of the cytoplasmic membrane;murJ;-;-;ko:K03980;-;-;-;-;ko00000,ko01011,ko02000…
58
	CHBDMNKA_00152	CDS	140767	141768	+	G2Y-140	140767	141768	Thiovulum_Movile_Thiovulum_1_Contig_1751114_cov_334_140	140719	141768	199.941	125.398		-0.639931	0.265788	COG0057	[G] Glyceraldehyde-3-phosphate dehydrogenase/erythrose-4-phosphate dehydrogenase	NAD-dependent glyceraldehyde-3-phosphate dehydrogenase	tdn:Suden_1754 glyceraldehyde-3-phosphate dehydrogenase (db=kegg)	K00134	GAPDH, gapA; glyceraldehyde 3-phosphate dehydrogenase [EC:1.2.1.12]		326298.Suden_1754;4.5e-130;471.1;COG0057@1|root,COG0057@2|Bacteria,1MU93@1224|Proteobacteria,42N9Q@68525|delta/epsilon subdivisions,2YMUH@29547|Epsilonproteobacteria;29547|Epsilonproteobacteria;G;Belongs to the glyceraldehyde-3-phosphate dehydrogenase family;gapA;GO:0000166,GO:0003674,GO:0003824,GO:0004365,GO:0005488,GO:0008150,GO:0008152,GO:0016491,GO:0016620,GO:0016903,GO:0036094,GO:0043891,GO:…
	CHBDMNKA_00153	CDS	141791	142993	+	G2Y-141	141791	142993	Thiovulum_Movile_Thiovulum_1_Contig_1751114_cov_334_141	141791	142993	169.818	116.339		-0.376028	0.64981	COG0126	[G] 3-phosphoglycerate kinase	Phosphoglycerate kinase 141791..142993	cpin:CPIN18020_0695 pgk; phosphoglycerate kinase (db=kegg)	K00927	PGK, pgk; phosphoglycerate kinase [EC:2.7.2.3]		1537917.JU82_11000;2.1e-163;582.0;COG0126@1|root,COG0126@2|Bacteria,1MUNU@1224|Proteobacteria,42N4P@68525|delta/epsilon subdivisions,2YMDF@29547|Epsilonproteobacteria;29547|Epsilonproteobacteria;F;Belongs to the phosphoglycerate kinase family;pgk;-;2.7.2.3;ko:K00927;ko00010,ko00710,ko01100,ko01110,ko01120,ko01130,ko01200,ko01230,map00010,map00710,map01100,map01110,map01120,map01130,map01200,map01…
	CHBDMNKA_00154	CDS	142990	143700	+	G2Y-142	142990	143700	Thiovulum_Movile_Thiovulum_1_Contig_1751114_cov_334_142	142990	143700	85.5324	142.785		1.06889	0.333932	COG0149	[G] Triosephosphate isomerase	Triosephosphate isomerase 142990..143700	cmed:FE773_03235 triose-phosphate isomerase (db=kegg)	K01803	TPI, tpiA; triosephosphate isomerase (TIM) [EC:5.3.1.1]		32024.JMTI01000018_gene557;7.2e-55;220.7;COG0149@1|root,COG0149@2|Bacteria,1MWK5@1224|Proteobacteria,42MIF@68525|delta/epsilon subdivisions,2YNW4@29547|Epsilonproteobacteria;29547|Epsilonproteobacteria;G;Involved in the gluconeogenesis. Catalyzes stereospecifically the conversion of dihydroxyacetone phosphate (DHAP) to D-glyceraldehyde-3-phosphate (G3P);tpiA;-;5.3.1.1;ko:K01803;ko00010,ko00051,ko…
	CHBDMNKA_00155	CDS	143727	144266	+	G2Y-143	143727	144266	Thiovulum_Movile_Thiovulum_1_Contig_1751114_cov_334_143	143727	144266	25.388	6.84334	AirBell	-1.81647	0.0955645	COG0421	[E] Spermidine synthase	Spermidine synthase-like 143727..144266	suln:FJR47_09390 spermidine synthase (db=kegg)	K00797	speE, SRM, SPE3; spermidine synthase [EC:2.5.1.16]		598659.NAMH_0034;3.3e-07;62.0;COG0421@1|root,COG0421@2|Bacteria,1PD55@1224|Proteobacteria,42UAB@68525|delta/epsilon subdivisions,2YPTY@29547|Epsilonproteobacteria;29547|Epsilonproteobacteria;E;Catalyzes the irreversible transfer of a propylamine group from the amino donor S-adenosylmethioninamine (decarboxy- AdoMet) to putrescine (1,4-diaminobutane) to yield spermidine;speE;-;2.5.1.16;ko:K00797;k…
	CHBDMNKA_00156	CDS	144273	144644	+	G2Y-144	144273	144644	Thiovulum_Movile_Thiovulum_1_Contig_1751114_cov_334_144	144273	144644	37.1571	14.5016		0.796237	0.773811	COG0237	[H] Dephospho-CoA kinase	Dephospho-CoA kinase 144273..144644	sku:Sulku_0101 dephospho-CoA kinase (db=kegg)	K00859	coaE; dephospho-CoA kinase [EC:2.7.1.24]		709032.Sulku_0101;3.8e-31;141.0;COG0237@1|root,COG0237@2|Bacteria,1RCXT@1224|Proteobacteria,42RI5@68525|delta/epsilon subdivisions,2YP6Y@29547|Epsilonproteobacteria;29547|Epsilonproteobacteria;F;Catalyzes the phosphorylation of the 3'-hydroxyl group of dephosphocoenzyme A to form coenzyme A;coaE;-;2.7.1.24;ko:K00859;ko00770,ko01100,map00770,map01100;M00120;R00130;RC00002,RC00078;ko00000,ko00001,k…
	CHBDMNKA_00157	CDS	144656	144871	+	G2Y-145	144656	144871	Thiovulum_Movile_Thiovulum_1_Contig_1751114_cov_334_145	144656	144871	420.14	553.907		0.804442	0.449435	COG0237	[H] Dephospho-CoA kinase	Dephospho-CoA kinase 144656..144871	hpx:HMPREF0462_0575 coaE; dephospho-CoA kinase (db=kegg)				1002804.HBZC1_08060;1.5e-08;65.1;COG0237@1|root,COG0237@2|Bacteria,1RCXT@1224|Proteobacteria,42RI5@68525|delta/epsilon subdivisions,2YP6Y@29547|Epsilonproteobacteria;29547|Epsilonproteobacteria;F;Catalyzes the phosphorylation of the 3'-hydroxyl group of dephosphocoenzyme A to form coenzyme A;coaE;-;2.7.1.24;ko:K00859;ko00770,ko01100,map00770,map01100;M00120;R00130;RC00002,RC00078;ko00000,ko00001,…
	CHBDMNKA_00158	CDS	144868	145596	+	G2Y-146	144868	145596	Thiovulum_Movile_Thiovulum_1_Contig_1751114_cov_334_146	144868	145596	78.1227	135.916		1.06629	0.30056	COG1212	[M] CMP-2-keto-3-deoxyoctulosonic acid synthetase	3-deoxy-manno-octulosonate cytidylyltransferase 144868..145596	aar:Acear_2185 3-deoxy-D-manno-octulosonatecytidylyltransferase (db=kegg)	K00979	kdsB; 3-deoxy-manno-octulosonate cytidylyltransferase (CMP-KDO synthetase) [EC:2.7.7.38]		620914.JH621285_gene1564;5e-59;234.6;COG1212@1|root,COG1212@2|Bacteria,4NG4B@976|Bacteroidetes,1HXV5@117743|Flavobacteriia,2YI52@290174|Aquimarina;976|Bacteroidetes;CM;Cytidylyltransferase;kdsB;-;1.1.3.48,2.7.7.38;ko:K00979,ko:K19714;ko00540,ko01100,map00540,map01100;M00063;R03351,R11394,R11396;RC00152,RC00910,RC03427;ko00000,ko00001,ko00002,ko01000,ko01005;-;-;-;U3
59
	CHBDMNKA_00159	CDS	145764	146645	-	G2Y-147	146645	145764	Thiovulum_Movile_Thiovulum_1_Contig_1751114_cov_334_147	145764	146645	221.475	137.949		-0.644736	0.265396	COG0061	[G] Predicted sugar kinase	NAD kinase (complement(145764..146645))	sua:Saut_1193 ATP-NAD/AcoX kinase (db=kegg)	K00858	ppnK, NADK; NAD+ kinase [EC:2.7.1.23]		563040.Saut_1193;1.7e-58;233.0;COG0061@1|root,COG0061@2|Bacteria,1MUBC@1224|Proteobacteria,42MP8@68525|delta/epsilon subdivisions,2YNDC@29547|Epsilonproteobacteria;29547|Epsilonproteobacteria;F;Involved in the regulation of the intracellular balance of NAD and NADP, and is a key enzyme in the biosynthesis of NADP. Catalyzes specifically the phosphorylation on 2'-hydroxyl of the adenosine moiety o…
	CHBDMNKA_00160	CDS	146678	146917	-	G2Y-148	146917	146678	Thiovulum_Movile_Thiovulum_1_Contig_1751114_cov_334_148	146678	146917	636.003	626.859		-0.0487621	0.936009	COG1826	[U] Sec-independent protein secretion pathway components	Twin-arginine translocation protein TatA (complement(146678..146917))	abu:Abu_2128 twin-arginine translocation protein, TatA/E family (db=kegg)	K03116	tatA; sec-independent protein translocase protein TatA		367737.Abu_2128;7.4e-12;76.3;COG1826@1|root,COG1826@2|Bacteria,1NGDP@1224|Proteobacteria,42VNG@68525|delta/epsilon subdivisions,2YQ9F@29547|Epsilonproteobacteria;29547|Epsilonproteobacteria;U;Part of the twin-arginine translocation (Tat) system that transports large folded proteins containing a characteristic twin-arginine motif in their signal peptide across membranes. TatA could form the protei…
	CHBDMNKA_00161	CDS	146918	147979	-	G2Y-149	147979	146918	Thiovulum_Movile_Thiovulum_1_Contig_1751114_cov_334_149	146918	147979	1788.99	1010.91		-0.79844	0.150053	COG2876	[E] 3-deoxy-D-arabino-heptulosonate 7-phosphate (DAHP) synthase	2-keto-3-deoxy-D-arabino-heptulosonate-7- phosphate synthase I beta (complement(146918..147979))	cmed:FE773_03430 aroF; 3-deoxy-7-phosphoheptulonate synthase (db=kegg)	K03856	AROA2, aroA; 3-deoxy-7-phosphoheptulonate synthase [EC:2.5.1.54]		990073.ATHU01000001_gene1456;4e-134;484.6;COG2876@1|root,COG2876@2|Bacteria,1QVAD@1224|Proteobacteria,42MU4@68525|delta/epsilon subdivisions;1224|Proteobacteria;E;PFAM DAHP synthetase I KDSA;aroG-2;-;2.5.1.54,5.4.99.5;ko:K03856,ko:K04516;ko00400,ko01100,ko01110,ko01130,ko01230,map00400,map01100,map01110,map01130,map01230;M00022,M00024,M00025;R01715,R01826;RC00435,RC03116;ko00000,ko00001,ko00002,k…
	CHBDMNKA_00162	CDS	147979	148833	-	G2Y-149	147979	146918	Thiovulum_Movile_Thiovulum_1_Contig_1751114_cov_334_150	147979	148833	1002.93	810.909		-0.250896	0.66862	COG2264	[J] Ribosomal protein L11 methylase	2-keto-3-deoxy-D-arabino-heptulosonate-7- phosphate synthase I beta (complement(146918..147979))	sku:Sulku_1894 (LSU ribosomal protein L11P)-lysine N-methyltransferase (db=kegg)	K02687	prmA; ribosomal protein L11 methyltransferase [EC:2.1.1.-]		709032.Sulku_1894;7.3e-70;270.8;COG2264@1|root,COG2264@2|Bacteria,1MUPC@1224|Proteobacteria,42NSS@68525|delta/epsilon subdivisions,2YNZK@29547|Epsilonproteobacteria;29547|Epsilonproteobacteria;J;Ribosomal protein L11 methyltransferase;prmA;-;-;ko:K02687;-;-;-;-;ko00000,ko01000,ko03009;-;-;-;U3
	CHBDMNKA_00163	CDS	148808	149197	-	G2Y-151	149197	148808	Thiovulum_Movile_Thiovulum_1_Contig_1751114_cov_334_151	148808	149197	3482.54	1791.15		-0.957759	0.0955645	COG0784	[T] FOG: CheY-like receiver	Chemotaxis regulator - transmits chemoreceptor signals to flagellar motor components CheY (complement(148808..149197))	sulr:B649_09075 response regulator receiver protein (db=kegg)	K03413	cheY; two-component system, chemotaxis family, chemotaxis protein CheY		1249480.B649_09075;3.2e-49;201.1;COG2199@1|root,COG3706@2|Bacteria,1N0N3@1224|Proteobacteria,43E7J@68525|delta/epsilon subdivisions,2YTC4@29547|Epsilonproteobacteria;29547|Epsilonproteobacteria;T;Chemotaxis protein cheY;-;-;-;ko:K03413;ko02020,ko02030,map02020,map02030;M00506;-;-;ko00000,ko00001,ko00002,ko02022,ko02035;-;-;-;U3
60
	CHBDMNKA_00164	CDS	149413	150270	+	G2Y-152	149413	150270	Thiovulum_Movile_Thiovulum_1_Contig_1751114_cov_334_152	149413	150270	19.8486	24.1296		0.442642	0.670235			hypothetical protein 149413..150270	suln:FJR47_08845 hypothetical protein (db=kegg)			K00390	1172190.M947_06080;2.4e-65;255.8;2A4YW@1|root,30TKN@2|Bacteria,1PDH4@1224|Proteobacteria,42SHS@68525|delta/epsilon subdivisions,2YPG5@29547|Epsilonproteobacteria;29547|Epsilonproteobacteria;-;-;-;-;-;-;-;-;-;-;-;-;-;-;U3
61
	CHBDMNKA_00165	CDS	150338	152614	-	G2Y-153	152614	150338	Thiovulum_Movile_Thiovulum_1_Contig_1751114_cov_334_153	150338	152614	568.643	300.978		-0.865119	0.205076	COG0620	[E] Methionine synthase II (cobalamin-independent)	5-methyltetrahydropteroyltriglutamate-- homocysteine methyltransferase (complement(150338..152614))	sun:SUN_0525 metE; 5-methyltetrahydropteroyltriglutamate--homocysteine S-methyltransferase (db=kegg)	K00549	metE; 5-methyltetrahydropteroyltriglutamate--homocysteine methyltransferase [EC:2.1.1.14]		1165841.SULAR_02173;2e-260;905.2;COG0620@1|root,COG0620@2|Bacteria,1MUI9@1224|Proteobacteria,42M8I@68525|delta/epsilon subdivisions,2YN4J@29547|Epsilonproteobacteria;29547|Epsilonproteobacteria;E;Catalyzes the transfer of a methyl group from 5- methyltetrahydrofolate to homocysteine resulting in methionine formation;metE;-;2.1.1.14;ko:K00549;ko00270,ko00450,ko01100,ko01110,ko01230,map00270,map004…
62
	CHBDMNKA_00166	CDS	152836	153387	-	G2Y-154	153387	152836	Thiovulum_Movile_Thiovulum_1_Contig_1751114_cov_334_154	152836	153387	1322.78	1172.38		-0.143936	0.816047	COG1014	[C] Pyruvate:ferredoxin oxidoreductase and related 2-oxoacid:ferredoxin oxidoreductases,	2-oxoglutarate/2-oxoacid ferredoxin oxidoreductase, gamma subunit (complement(152836..153387))	hcp:HCN_1588 oorC; 2-oxoglutarate-acceptor oxidoreductase subunit OorC (db=kegg)	K00177	korC, oorC; 2-oxoglutarate ferredoxin oxidoreductase subunit gamma [EC:1.2.7.3]		1172190.M947_00430;6e-73;280.4;COG1014@1|root,COG1014@2|Bacteria,1R8XG@1224|Proteobacteria,42NPD@68525|delta/epsilon subdivisions,2YMM0@29547|Epsilonproteobacteria;29547|Epsilonproteobacteria;C;oxidoreductase;oorC;-;1.2.7.3;ko:K00177;ko00020,ko00720,ko01100,ko01120,ko01200,map00020,map00720,map01100,map01120,map01200;M00009,M00011,M00173,M00620;R01197;RC00004,RC02833;br01601,ko00000,ko00001,ko000…
	CHBDMNKA_00167	CDS	153401	154234	-	G2Y-155	154234	153401	Thiovulum_Movile_Thiovulum_1_Contig_1751114_cov_334_155	153401	154234	2765.95	1451.84		-0.918099	0.0955645	COG1013	[C] Pyruvate:ferredoxin oxidoreductase and related 2-oxoacid:ferredoxin oxidoreductases,	2-oxoglutarate/2-oxoacid ferredoxin oxidoreductase, beta subunit (complement(153401..154234))	nis:NIS_0843 2-oxoglutarate ferredoxin oxidoreductase, beta subunit (db=kegg)	K00175	korB, oorB, oforB; 2-oxoglutarate/2-oxoacid ferredoxin oxidoreductase subunit beta [EC:1.2.7.3 1.2.7.11]		387092.NIS_0843;3.4e-128;464.5;COG1013@1|root,COG1013@2|Bacteria,1R5BF@1224|Proteobacteria,42MD3@68525|delta/epsilon subdivisions,2YMMW@29547|Epsilonproteobacteria;29547|Epsilonproteobacteria;C;Oxidoreductase;oorB;-;1.2.7.11,1.2.7.3;ko:K00175;ko00010,ko00020,ko00620,ko00650,ko00720,ko01100,ko01120,ko01130,ko01200,map00010,map00020,map00620,map00650,map00720,map01100,map01120,map01130,map01200;M00…
	CHBDMNKA_00168	CDS	154236	155366	-	G2Y-156	155366	154236	Thiovulum_Movile_Thiovulum_1_Contig_1751114_cov_334_156	154236	155366	2745.87	2071.67		-0.406731	0.332053	COG0674	[C] Pyruvate:ferredoxin oxidoreductase and related 2-oxoacid:ferredoxin oxidoreductases,	2-oxoglutarate/2-oxoacid ferredoxin oxidoreductase, alpha subunit (complement(154236..155366))	nam:NAMH_1228 OorA subunit of 2-oxoglutarate:acceptor oxidoreductase (db=kegg)	K00174	korA, oorA, oforA; 2-oxoglutarate/2-oxoacid ferredoxin oxidoreductase subunit alpha [EC:1.2.7.3 1.2.7.11]		598659.NAMH_1228;1.7e-162;578.9;COG0674@1|root,COG0674@2|Bacteria,1NBSJ@1224|Proteobacteria,42MS1@68525|delta/epsilon subdivisions,2YMD2@29547|Epsilonproteobacteria;29547|Epsilonproteobacteria;C;Oxidoreductase;oorA;-;1.2.7.11,1.2.7.3;ko:K00174;ko00010,ko00020,ko00620,ko00650,ko00720,ko01100,ko01120,ko01130,ko01200,map00010,map00020,map00620,map00650,map00720,map01100,map01120,map01130,map01200;M0…
	CHBDMNKA_00169	CDS	155384	155698	-	G2Y-157	155698	155384	Thiovulum_Movile_Thiovulum_1_Contig_1751114_cov_334_157	155384	155698	7102.14	5730.25		-0.234105	0.72836	COG1146	[C] Ferredoxin	2-oxoglutarate/2-oxoacid ferredoxin oxidoreductase, delta subunit, ferredoxin-like 4Fe-4S binding protein (complement(155384..155698))	sku:Sulku_1458 2-oxoglutarate ferredoxin oxidoreductase, delta subunit (db=kegg)	K00176	korD, oorD; 2-oxoglutarate ferredoxin oxidoreductase subunit delta [EC:1.2.7.3]		1537917.JU82_05490;4.5e-41;173.7;COG1146@1|root,COG1146@2|Bacteria,1NJJD@1224|Proteobacteria,42TVE@68525|delta/epsilon subdivisions,2YPUN@29547|Epsilonproteobacteria;29547|Epsilonproteobacteria;C;2-oxoglutarate acceptor oxidoreductase;oorD;-;1.2.7.3;ko:K00176;ko00020,ko00720,ko01100,ko01120,ko01200,map00020,map00720,map01100,map01120,map01200;M00009,M00011,M00173,M00620;R01197;RC00004,RC02833;br0…
63
	CHBDMNKA_00170	CDS	156103	157068	+	G2Y-158	156103	157068	Thiovulum_Movile_Thiovulum_1_Contig_1751114_cov_334_158	156103	157068	548.797	297.17		-0.869492	0.208767	COG0039	[C] Malate/lactate dehydrogenases	Malate dehydrogenase 156103..157068	sulr:B649_06125 hypothetical protein (db=kegg)	K00024	mdh; malate dehydrogenase [EC:1.1.1.37]		1249480.B649_06125;5.6e-127;460.7;COG0039@1|root,COG0039@2|Bacteria,1MV57@1224|Proteobacteria,42KZJ@68525|delta/epsilon subdivisions,2YMR0@29547|Epsilonproteobacteria;29547|Epsilonproteobacteria;C;Catalyzes the reversible oxidation of malate to oxaloacetate;mdh;-;1.1.1.37;ko:K00024;ko00020,ko00270,ko00620,ko00630,ko00680,ko00710,ko00720,ko01100,ko01110,ko01120,ko01130,ko01200,map00020,map00270,ma…
	CHBDMNKA_00171	CDS	157071	157922	+	G2Y-159	157071	157922	Thiovulum_Movile_Thiovulum_1_Contig_1751114_cov_334_159	157071	157922	397.359	276.233		-0.460355	0.435807	COG1951	[C] Tartrate dehydratase alpha subunit/Fumarate hydratase class	Fumarate hydratase class I, alpha region; L(+)-tartrate dehydratase alpha subunit 157071..157922	slh:YH65_08280 fumarate hydratase (db=kegg)	K01677	E4.2.1.2AA, fumA; fumarate hydratase subunit alpha [EC:4.2.1.2]		387093.SUN_0573;1.5e-118;432.6;COG1951@1|root,COG1951@2|Bacteria,1MUV9@1224|Proteobacteria,42MC7@68525|delta/epsilon subdivisions,2YN8Q@29547|Epsilonproteobacteria;29547|Epsilonproteobacteria;C;Fumarate hydratase;ttdA;-;4.2.1.2;ko:K01677;ko00020,ko00620,ko00720,ko01100,ko01110,ko01120,ko01130,ko01200,map00020,map00620,map00720,map01100,map01110,map01120,map01130,map01200;M00009,M00011,M00173,M003…
	CHBDMNKA_00172	CDS	157941	158498	+	G2Y-160	157941	158498	Thiovulum_Movile_Thiovulum_1_Contig_1751114_cov_334_160	157941	158498	249.734	157.406		-0.647587	0.423847	COG1838	[C] Tartrate dehydratase beta subunit/Fumarate hydratase class	Fumarate hydratase class I, beta region; L(+)-tartrate dehydratase beta subunit 157941..158498	nsa:Nitsa_0358 hydro-lyase, Fe-S type, tartrate/fumarate subfamily, beta subunit (db=kegg)	K01678	E4.2.1.2AB, fumB; fumarate hydratase subunit beta [EC:4.2.1.2]		929558.SMGD1_2655;6.4e-75;287.0;COG1838@1|root,COG1838@2|Bacteria,1RCSV@1224|Proteobacteria,42NRW@68525|delta/epsilon subdivisions,2YN5M@29547|Epsilonproteobacteria;29547|Epsilonproteobacteria;C;Fumarate;fumB;-;4.2.1.2;ko:K01678;ko00020,ko00620,ko00720,ko01100,ko01110,ko01120,ko01130,ko01200,map00020,map00620,map00720,map01100,map01110,map01120,map01130,map01200;M00009,M00011,M00173,M00374,M00620…
	CHBDMNKA_00173	CDS	158529	159170	+	G2Y-161	158529	159170	Thiovulum_Movile_Thiovulum_1_Contig_1751114_cov_334_161	158529	159170	106.174	156.713		0.604505	0.295002	COG1179	[H] Dinucleotide-utilizing enzymes involved in molybdopterin and	MoeB/thiF family protein 158529..159170	nis:NIS_1319 conserved hypothetical protein (db=kegg)	K22132	tcdA; tRNA threonylcarbamoyladenosine dehydratase		387092.NIS_1319;2.9e-55;221.9;COG1179@1|root,COG1179@2|Bacteria,1MWXR@1224|Proteobacteria,42PHC@68525|delta/epsilon subdivisions,2YNF2@29547|Epsilonproteobacteria;29547|Epsilonproteobacteria;H;involved in molybdopterin and thiamine biosynthesis family 1;-;-;-;-;-;-;-;-;-;-;-;-;U3
64
	CHBDMNKA_00174	CDS	159523	159861	+	G2Y-162	159523	159861	Thiovulum_Movile_Thiovulum_1_Contig_1751114_cov_334_162	159523	159861	75.9277	56.7311		0.30671	0.865689	COG2202	[T] FOG: PAS/PAC domain	PUTATIVE SIGNAL-TRANSDUCTION SENSOR PROTEIN 159523..159861	cpin:CPIN18020_0898 PAS sensor-containing signal-transduction protein (db=kegg)				553219.CAMSH0001_0295;6.7e-27;126.7;COG3829@1|root,COG3829@2|Bacteria,1NG3B@1224|Proteobacteria,43AE4@68525|delta/epsilon subdivisions,2YT0Z@29547|Epsilonproteobacteria;29547|Epsilonproteobacteria;KT;PAS sensor protein;-;-;-;-;-;-;-;-;-;-;-;-;U3
65
	CHBDMNKA_00175	CDS	159907	161460	-	G2Y-163	161460	159907	Thiovulum_Movile_Thiovulum_1_Contig_1751114_cov_334_163	159907	161460	132.646	224.114		0.786959	0.238565	COG1086	[MG] Predicted nucleoside-diphosphate sugar epimerases	UDP-N-acetylglucosamine 4,6-dehydratase (complement(159907..161460))	sun:SUN_0106 sugar epimerase/dehydratase (db=kegg)			K15912	556267.HWAG_00637;2.4e-135;489.2;COG1086@1|root,COG1086@2|Bacteria,1MWKY@1224|Proteobacteria,42MMR@68525|delta/epsilon subdivisions,2YMF0@29547|Epsilonproteobacteria;29547|Epsilonproteobacteria;GM;Polysaccharide biosynthesis protein;pglF;-;4.2.1.135;ko:K15912;ko00520,map00520;-;-;-;ko00000,ko00001,ko01000;-;-;-;U3
	CHBDMNKA_00176	CDS	161686	162786	-	G2Y-164	162786	161686	Thiovulum_Movile_Thiovulum_1_Contig_1751114_cov_334_164	161686	162786	109.414	178.919		0.729494	0.245872	COG0399	[M] Predicted pyridoxal phosphate-dependent enzyme apparently involved	UDP-N-acetylbacillosamine transaminase (complement(161686..162786))	caj:CIG1485E_1366 pglE; UDP-4-amino-4,6-dideoxy-alpha-D-N-acetyl-D-glucosamine transaminase (db=kegg)			K19430	553218.CAMRE0001_2224;9.9e-128;463.4;COG0399@1|root,COG0399@2|Bacteria,1MUPN@1224|Proteobacteria,42MJD@68525|delta/epsilon subdivisions,2YMVU@29547|Epsilonproteobacteria;29547|Epsilonproteobacteria;E;Belongs to the DegT DnrJ EryC1 family;pglE;-;2.6.1.34;ko:K15910;ko00520,map00520;-;-;-;ko00000,ko00001,ko01000;-;-;-;U3
	CHBDMNKA_00177	CDS	162800	163306	-	G2Y-165	163306	162800	Thiovulum_Movile_Thiovulum_1_Contig_1751114_cov_334_165	162800	163306	85.0958	228.988		1.27974	0.151137	COG5273	[R] Uncharacterized protein containing DHHC-type Zn finger	hypothetical protein (complement(162800..163306))	sulg:FJR48_11375 MFS transporter (db=kegg)				1172190.M947_05870;2e-22;112.5;COG0477@1|root,COG2814@2|Bacteria,1MVSH@1224|Proteobacteria,42NA4@68525|delta/epsilon subdivisions,2YN8R@29547|Epsilonproteobacteria;29547|Epsilonproteobacteria;EGP;transporter;-;-;-;-;-;-;-;-;-;-;-;-;U3
	CHBDMNKA_00178	CDS	163327	164136	-	G2Y-166	164136	163327	Thiovulum_Movile_Thiovulum_1_Contig_1751114_cov_334_166	163327	164136	91.4528	45.4682		-1.03065	0.115756	COG0477	[GEPR] Permeases of the major facilitator superfamily	Putative efflux protein (complement(163327..164136))	sulr:B649_11180 hypothetical protein (db=kegg)				1249480.B649_11180;2.8e-63;248.8;COG0477@1|root,COG2814@2|Bacteria,1MVSH@1224|Proteobacteria,42NA4@68525|delta/epsilon subdivisions,2YN8R@29547|Epsilonproteobacteria;29547|Epsilonproteobacteria;EGP;transporter;-;-;-;-;-;-;-;-;-;-;-;-;U3
66
	CHBDMNKA_00179	CDS	164236	164886	+	G2Y-167	164236	164886	Thiovulum_Movile_Thiovulum_1_Contig_1751114_cov_334_167	164236	164886	2.78315	21.8291	LakeRoom	2.89656	0.0766476	COG2812	[L] DNA polymerase III, gamma/tau subunits	hypothetical protein 164236..164886	chyo:CHH_0646 holB; DNA polymerase III, delta prime subunit (db=kegg)	K02341	holB; DNA polymerase III subunit delta' [EC:2.7.7.7]	K02343	360107.CHAB381_1001;5.5e-09;68.2;COG0470@1|root,COG0470@2|Bacteria,1R9U1@1224|Proteobacteria,42R45@68525|delta/epsilon subdivisions,2YPZZ@29547|Epsilonproteobacteria;29547|Epsilonproteobacteria;L;DNA polymerase III;holB;-;2.7.7.7;ko:K02341;ko00230,ko00240,ko01100,ko03030,ko03430,ko03440,map00230,map00240,map01100,map03030,map03430,map03440;M00260;R00375,R00376,R00377,R00378;RC02795;ko00000,ko0000…
67
	CHBDMNKA_00180	CDS	165141	166508	+	G2Y-168	165141	166508	Thiovulum_Movile_Thiovulum_1_Contig_1751114_cov_334_168	165141	166508	175.821	264.762		0.566928	0.288369	COG1158	[K] Transcription termination factor	Transcription termination factor Rho 165141..166508	hyo:NNO_1841 transcription termination factor Rho (db=kegg)	K03628	rho; transcription termination factor Rho		273121.WS0810;9.6e-189;666.4;COG1158@1|root,COG1158@2|Bacteria,1MUCF@1224|Proteobacteria,42M15@68525|delta/epsilon subdivisions,2YMCI@29547|Epsilonproteobacteria;29547|Epsilonproteobacteria;K;Facilitates transcription termination by a mechanism that involves Rho binding to the nascent RNA, activation of Rho's RNA-dependent ATPase activity, and release of the mRNA from the DNA template;rho;-;-;ko:…
	CHBDMNKA_00181	CDS	166538	167017	+	G2Y-169	166538	167017	Thiovulum_Movile_Thiovulum_1_Contig_1751114_cov_334_169	166538	167017	54.3734	79.3049		0.537547	0.43446	ROG1534		hypothetical protein 166538..167017	sulg:FJR48_10460 hypothetical protein (db=kegg)			K00765
68
	CHBDMNKA_00182	CDS	166998	167525	-	G2Y-170	167525	166998	Thiovulum_Movile_Thiovulum_1_Contig_1751114_cov_334_170	166998	167525	14.6639	11.7264		0.649395	0.772364			hypothetical protein (complement(166998..167525))
	CHBDMNKA_00183	CDS	167569	168564	-	G2Y-171	168564	167569	Thiovulum_Movile_Thiovulum_1_Contig_1751114_cov_334_171	167569	168564	285.257	268.61		-0.0468716	0.940591	COG4239	[R] ABC-type uncharacterized transport system, permease component	Oligopeptide ABC transporter, permease protein OppC (TC 3.A.1.5.1) (complement(167569..168564))	caq:IM40_01135 ABC transporter permease (db=kegg)	K13895	yejE; microcin C transport system permease protein		1122194.AUHU01000011_gene1687;1.1e-101;376.7;COG4239@1|root,COG4239@2|Bacteria,1MUM5@1224|Proteobacteria,1RNUH@1236|Gammaproteobacteria,464AH@72275|Alteromonadaceae;1236|Gammaproteobacteria;P;transport system, permease component;yejE;GO:0005575,GO:0005623,GO:0005886,GO:0006810,GO:0006857,GO:0008150,GO:0015833,GO:0015893,GO:0016020,GO:0035672,GO:0042221,GO:0042493,GO:0042884,GO:0042886,GO:0042891,…
	CHBDMNKA_00184	CDS	168575	169753	-	G2Y-172	169753	168575	Thiovulum_Movile_Thiovulum_1_Contig_1751114_cov_334_172	168575	169753	596.741	621.499		0.0619489	0.917455	COG1748	[E] Saccharopine dehydrogenase and related proteins	Carboxynorspermidine synthase (complement(168575..169753))	sulg:FJR48_06370 saccharopine dehydrogenase family protein (db=kegg)	K00290	LYS1; saccharopine dehydrogenase (NAD+, L-lysine forming) [EC:1.5.1.7]		563040.Saut_1041;5.1e-154;550.8;COG1748@1|root,COG1748@2|Bacteria,1NIU2@1224|Proteobacteria,42MHS@68525|delta/epsilon subdivisions,2YM99@29547|Epsilonproteobacteria;29547|Epsilonproteobacteria;E;Saccharopine dehydrogenase;LYS1;-;1.5.1.7;ko:K00290;ko00300,ko00310,ko01100,ko01110,ko01130,ko01230,map00300,map00310,map01100,map01110,map01130,map01230;M00030,M00032;R00715;RC00217,RC01532;ko00000,ko000…
69
	CHBDMNKA_00185	CDS	169847	170242	-	G2Y-173	170242	169847	Thiovulum_Movile_Thiovulum_1_Contig_1751114_cov_334_173	169847	170242	12.239	19.9912		1.04776	0.339656			hypothetical protein (complement(169847..170242))	nis:NIS_0152 conserved hypothetical protein (db=kegg)
70
	CHBDMNKA_00186	CDS	170423	172045	-	G2Y-174	172045	170423	Thiovulum_Movile_Thiovulum_1_Contig_1751114_cov_334_174	170423	172045	471.308	582.025		0.325268	0.54888	COG0840	[NT] Methyl-accepting chemotaxis protein	hypothetical protein (complement(170423..172045))	sulg:FJR48_10000 chemotaxis protein (db=kegg)			K03406	1172190.M947_01645;5.7e-47;195.7;COG0840@1|root,COG0840@2|Bacteria,1R486@1224|Proteobacteria;1224|Proteobacteria;NT;chemotaxis protein;-;-;-;-;-;-;-;-;-;-;-;-;U3
	CHBDMNKA_00187	CDS	172011	172577	-	G2Y-175	172577	172011	Thiovulum_Movile_Thiovulum_1_Contig_1751114_cov_334_175	172011	172577	542.071	349.277		-0.578884	0.363091	COG2202	[T] FOG: PAS/PAC domain	Signal transduction protein CetB, mediates an energy taxis response (complement(172011..172577))	wsu:WS0696 PUTATIVE SIGNAL-TRANSDUCTION SENSOR PROTEIN (db=kegg)				273121.WS0696;1.2e-47;196.4;COG3829@1|root,COG3829@2|Bacteria,1RH32@1224|Proteobacteria,42RBS@68525|delta/epsilon subdivisions,2YP0S@29547|Epsilonproteobacteria;29547|Epsilonproteobacteria;KT;sensor protein;cetB;-;-;-;-;-;-;-;-;-;-;-;U3
	CHBDMNKA_00188	CDS	172588	173265	-	G2Y-176	173265	172588	Thiovulum_Movile_Thiovulum_1_Contig_1751114_cov_334_176	172588	173265	428.195	321.94		-0.396937	0.372436	COG2202	[T] FOG: PAS/PAC domain	putative sensor (PAS) domain for methyl-accepting chemotaxis sensory transducer (complement(172588..173265))	wsu:WS0696 PUTATIVE SIGNAL-TRANSDUCTION SENSOR PROTEIN (db=kegg)				273121.WS0696;2.6e-46;192.2;COG3829@1|root,COG3829@2|Bacteria,1RH32@1224|Proteobacteria,42RBS@68525|delta/epsilon subdivisions,2YP0S@29547|Epsilonproteobacteria;29547|Epsilonproteobacteria;KT;sensor protein;cetB;-;-;-;-;-;-;-;-;-;-;-;U3
71
	CHBDMNKA_00189	CDS	173442	174632	-	G2Y-178	174632	173442	Thiovulum_Movile_Thiovulum_1_Contig_1751114_cov_334_177	173442	174632	372.327	204.755		-0.736154	0.333728	ROG3698		hypothetical protein (complement(173442..174632))	sku:Sulku_0551 outer membrane porin (db=kegg)			K18093
72
	CHBDMNKA_00190	CDS	174783	176000	-	G2Y-179	176000	174783	Thiovulum_Movile_Thiovulum_1_Contig_1751114_cov_334_178	174783	176000	105.574	114.486		0.109851	0.854085	COG0133	[E] Tryptophan synthase beta chain	Tryptophan synthase beta chain (complement(174783..176000))	shal:SHALO_1097 tryptophan synthase beta chain (db=kegg)	K01696	trpB; tryptophan synthase beta chain [EC:4.2.1.20]		1537915.JU57_05455;3.1e-183;647.9;COG0133@1|root,COG0133@2|Bacteria,1MUS8@1224|Proteobacteria,42MIA@68525|delta/epsilon subdivisions,2YMH1@29547|Epsilonproteobacteria;29547|Epsilonproteobacteria;E;The beta subunit is responsible for the synthesis of L- tryptophan from indole and L-serine;trpB;-;4.2.1.20;ko:K01696;ko00260,ko00400,ko01100,ko01110,ko01130,ko01230,map00260,map00400,map01100,map01110,…
73
	CHBDMNKA_00191	CDS	176122	176670	+	G2Y-180	176122	176670	Thiovulum_Movile_Thiovulum_1_Contig_1751114_cov_334_179	176122	176670	457.549	294.118		-0.628735	0.186418	COG0352	[H] Thiamine monophosphate synthase	Hypothetical alternative hydroxymethylpyrimidine phosphate kinase ThiD 176122..176670	arc:ABLL_2522 thiamine monophosphate synthase (db=kegg)	K00788	thiE; thiamine-phosphate pyrophosphorylase [EC:2.5.1.3]	K03574	944547.ABLL_2522;9.9e-36;156.8;COG0352@1|root,COG0352@2|Bacteria,1NMR6@1224|Proteobacteria,42TSZ@68525|delta/epsilon subdivisions,2YPHK@29547|Epsilonproteobacteria;29547|Epsilonproteobacteria;H;Thiamine monophosphate synthase;-;-;2.5.1.3;ko:K00788;ko00730,ko01100,map00730,map01100;M00127;R03223,R10712;RC00224,RC03255,RC03397;ko00000,ko00001,ko00002,ko01000;-;-;-;U3
	CHBDMNKA_00192	CDS	176696	178678	+	G2Y-181	176696	178678	Thiovulum_Movile_Thiovulum_1_Contig_1751114_cov_334_180	176696	178678	256.728	258.304		0.0197854	0.976872	COG0840	[NT] Methyl-accepting chemotaxis protein	hypothetical protein 176696..178678	tdn:Suden_0209 methyl-accepting chemotaxis sensory transducer (db=kegg)			K03406	929558.SMGD1_1017;1.1e-97;364.4;COG0840@1|root,COG0840@2|Bacteria,1MU9B@1224|Proteobacteria,42MV6@68525|delta/epsilon subdivisions,2YMMC@29547|Epsilonproteobacteria;29547|Epsilonproteobacteria;NT;chemotaxis protein;-;-;-;ko:K03406;ko02020,ko02030,map02020,map02030;-;-;-;ko00000,ko00001,ko02035;-;-;-;U3
74
	CHBDMNKA_00193	CDS	178918	180597	+	G2Y-182	178918	180597	Thiovulum_Movile_Thiovulum_1_Contig_1751114_cov_334_181	178918	180597	1510.74	1012.2		-0.57894	0.301626	COG4753	[T] Response regulator containing CheY-like receiver domain	hypothetical protein 178918..180597	tdn:Suden_0208 response regulator receiver domain protein (CheY-like) (db=kegg)	K20977	hsbR; two-component system, HptB-dependent secretion and biofilm response regulator	K07315	1357399.HMPREF2087_00088;4.4e-10;73.2;COG0745@1|root,COG0745@2|Bacteria,1NZKN@1224|Proteobacteria,42R22@68525|delta/epsilon subdivisions,2YNZE@29547|Epsilonproteobacteria;29547|Epsilonproteobacteria;T;Regulator;-;-;-;-;-;-;-;-;-;-;-;-;U3
	CHBDMNKA_00194	CDS	180634	180924	+	G2Y-183	180634	180924	Thiovulum_Movile_Thiovulum_1_Contig_1751114_cov_334_182	180634	180924	7961.78	6326.9		-0.37602	0.513119			hypothetical protein 180634..180924	sulg:FJR48_01050 hypothetical protein (db=kegg)			K02340	1304888.ATWF01000002_gene80;1.4e-12;79.0;2EHAZ@1|root,33B2U@2|Bacteria,2GG3P@200930|Deferribacteres;200930|Deferribacteres;-;-;-;-;-;-;-;-;-;-;-;-;-;-;U3
	CHBDMNKA_00195	CDS	180937	182001	+	G2Y-184	180937	182001	Thiovulum_Movile_Thiovulum_1_Contig_1751114_cov_334_183	180937	182001	68.6979	79.4864		0.329393	0.662032	COG1377	[NU] Flagellar biosynthesis pathway, component FlhB	Flagellar biosynthesis protein FlhB 180937..182001	sku:Sulku_0441 flagellar biosynthetic protein FlhB (db=kegg)	K02401	flhB; flagellar biosynthesis protein FlhB		709032.Sulku_0441;1.5e-104;386.3;COG1377@1|root,COG1377@2|Bacteria,1MUWI@1224|Proteobacteria,42NKR@68525|delta/epsilon subdivisions,2YMU1@29547|Epsilonproteobacteria;29547|Epsilonproteobacteria;N;Required for formation of the rod structure in the basal body of the flagellar apparatus. Together with FliI and FliH, may constitute the export apparatus of flagellin;flhB;-;-;ko:K02401;ko02040,map02040…
75
	CHBDMNKA_00196	CDS	182043	182252	-	G2Y-185	182252	182043	Thiovulum_Movile_Thiovulum_1_Contig_1751114_cov_334_184	182043	182252	49.6958	80.2805		1.66757	0.568894	ROG2901		hypothetical protein (complement(182043..182252))				K15577
	CHBDMNKA_00197	CDS	182280	182900	-	G2Y-186	182900	182280	Thiovulum_Movile_Thiovulum_1_Contig_1751114_cov_334_185	182280	182900	1314.47	1011.63		-0.398287	0.449287	COG1047	[O] FKBP-type peptidyl-prolyl cis-trans isomerases 2	FKBP-type peptidyl-prolyl cis-trans isomerase SlyD (complement(182280..182900))	sua:Saut_0784 peptidylprolyl isomerase FKBP-type (db=kegg)	K03775	slyD; FKBP-type peptidyl-prolyl cis-trans isomerase SlyD [EC:5.2.1.8]		563040.Saut_0784;7e-46;190.7;COG1047@1|root,COG1047@2|Bacteria,1RD35@1224|Proteobacteria,42MCS@68525|delta/epsilon subdivisions,2YP49@29547|Epsilonproteobacteria;29547|Epsilonproteobacteria;O;peptidyl-prolyl cis-trans isomerase;slyD;-;5.2.1.8;ko:K03775;-;-;-;-;ko00000,ko01000,ko03110;-;-;-;U3
	CHBDMNKA_00198	CDS	182914	183153	-	G2Y-187	183153	182914	Thiovulum_Movile_Thiovulum_1_Contig_1751114_cov_334_186	182914	183153	1442.12	2572.2		0.807378	0.191733	ROG2778		hypothetical protein (complement(182914..183153))	ask:EI285_02545 hypothetical protein (db=kegg)			K20543	537970.HCAN_0880;5.8e-09;66.6;COG1729@1|root,COG1729@2|Bacteria,1NG81@1224|Proteobacteria,42R1Z@68525|delta/epsilon subdivisions,2YNY7@29547|Epsilonproteobacteria;29547|Epsilonproteobacteria;S;repeat protein;ybgF;-;-;-;-;-;-;-;-;-;-;-;U3
	CHBDMNKA_00199	CDS	183192	183662	-	G2Y-188	183662	183192	Thiovulum_Movile_Thiovulum_1_Contig_1751114_cov_334_187	183192	183662	105.731	104.457		0.0221729	0.976867			hypothetical protein (complement(183192..183662))				K02423
76
	CHBDMNKA_00200	CDS	183797	183937	-	G2Y-189	183937	183797	Thiovulum_Movile_Thiovulum_1_Contig_1751114_cov_334_188	183797	183937	593.864	1057.13		3.36403	0.432137	ROG2778		TPR repeat containing exported protein; Putative periplasmic protein contains a protein prenylyltransferase domain (complement(183797..183937))				K23349
	CHBDMNKA_00201	CDS	183953	184573	-	G2Y-190	184573	183953	Thiovulum_Movile_Thiovulum_1_Contig_1751114_cov_334_189	183953	184573	255.829	377.98		0.597384	0.362772	COG2885	[M] Outer membrane protein and related peptidoglycan-associated	Tol-Pal system peptidoglycan-associated lipoprotein PAL (complement(183953..184573))	sulg:FJR48_04390 OmpA family protein (db=kegg)	K03640	pal; peptidoglycan-associated lipoprotein		572480.Arnit_2336;3.1e-25;122.1;COG2885@1|root,COG2885@2|Bacteria,1MZTV@1224|Proteobacteria,42R5H@68525|delta/epsilon subdivisions,2YNYJ@29547|Epsilonproteobacteria;29547|Epsilonproteobacteria;M;Belongs to the ompA family;pal;-;-;ko:K03640;-;-;-;-;ko00000,ko02000;2.C.1.2;-;-;U3
	CHBDMNKA_00202	CDS	184590	185864	-	G2Y-191	185864	184590	Thiovulum_Movile_Thiovulum_1_Contig_1751114_cov_334_190	184590	185864	93.9977	89.0395		-0.0413238	0.968151	COG0823	[U] Periplasmic component of the Tol biopolymer	Tol-Pal system beta propeller repeat protein TolB (complement(184590..185864))	hyo:NNO_0659 tolB protein precursor, periplasmic protein (db=kegg)	K03641	tolB; TolB protein		1123326.JFBL01000002_gene1630;5.9e-100;371.3;COG0823@1|root,COG0823@2|Bacteria,1MV09@1224|Proteobacteria,42PHP@68525|delta/epsilon subdivisions,2YMQG@29547|Epsilonproteobacteria;29547|Epsilonproteobacteria;U;Involved in the TonB-independent uptake of proteins;tolB;-;-;ko:K03641;-;-;-;-;ko00000,ko02000;2.C.1.2;-;-;U3
	CHBDMNKA_00203	CDS	185868	186659	-	G2Y-192	186659	185868	Thiovulum_Movile_Thiovulum_1_Contig_1751114_cov_334_191	185868	186659	99.8613	180.281		0.777331	0.218905	ROG2987		Septum-associated cell division protein DedD (complement(185868..186659))				K03832
77
	CHBDMNKA_00204	CDS	186807	187199	-	G2Y-193	187199	186807	Thiovulum_Movile_Thiovulum_1_Contig_1751114_cov_334_192	186807	187199	76.1024	139.47		1.09345	0.314049	COG0848	[U] Biopolymer transport protein	Tol biopolymer transport system, TolR protein (complement(186807..187199))	wsu:WS0519 EXBD3; EXBD\TOLR FAMILY TRANSPORT PROTEIN (db=kegg)	K03559	exbD; biopolymer transport protein ExbD	K03560	556267.HWAG_01430;4.7e-32;144.1;COG0848@1|root,COG0848@2|Bacteria,1MZ6M@1224|Proteobacteria,42U00@68525|delta/epsilon subdivisions,2YPZU@29547|Epsilonproteobacteria;29547|Epsilonproteobacteria;U;transport protein;tolR;-;-;ko:K03559;-;-;-;-;ko00000,ko02000;1.A.30.2.1;-;-;U3
	CHBDMNKA_00205	CDS	187201	187761	-	G2Y-194	187761	187201	Thiovulum_Movile_Thiovulum_1_Contig_1751114_cov_334_193	187201	187809	429.309	147.888		-1.29301	0.18488	COG0811	[U] Biopolymer transport proteins	Tol-Pal system protein TolQ	sulr:B649_08280 hypothetical protein (db=kegg)				1249480.B649_08280;1.7e-36;159.5;COG0811@1|root,COG0811@2|Bacteria,1NCWW@1224|Proteobacteria,42PKF@68525|delta/epsilon subdivisions,2YNC3@29547|Epsilonproteobacteria;29547|Epsilonproteobacteria;U;MotA TolQ ExbB proton channel family;tolQ;-;-;-;-;-;-;-;-;-;-;-;U3
	CHBDMNKA_00206	CDS	187822	188193	-	G2Y-195	188193	187822	Thiovulum_Movile_Thiovulum_1_Contig_1751114_cov_334_194	187822	188193	837.951	514.028		-0.642464	0.305218	COG0355	[C] F0F1-type ATP synthase, epsilon subunit (mitochondrial	ATP synthase epsilon chain (complement(187822..188193))	sulr:B649_08285 hypothetical protein (db=kegg)	K02114	ATPF1E, atpC; F-type H+-transporting ATPase subunit epsilon		1249480.B649_08285;2.2e-26;125.2;COG0355@1|root,COG0355@2|Bacteria,1RHE4@1224|Proteobacteria,42TII@68525|delta/epsilon subdivisions,2YPWF@29547|Epsilonproteobacteria;29547|Epsilonproteobacteria;C;Produces ATP from ADP in the presence of a proton gradient across the membrane;atpC;-;-;ko:K02114;ko00190,ko00195,ko01100,map00190,map00195,map01100;M00157;-;-;ko00000,ko00001,ko00002,ko00194;3.A.2.1;-;-…
	CHBDMNKA_00207	CDS	188294	189697	-	G2Y-196	189697	188294	Thiovulum_Movile_Thiovulum_1_Contig_1751114_cov_334_195	188294	189697	2710.54	1055.88	AirBell	-1.34315	0.063049	COG0055	[C] F0F1-type ATP synthase, beta subunit	ATP synthase beta chain (complement(188294..189697))	hyo:NNO_0654 ATP synthase beta chain (db=kegg)	K02112	ATPF1B, atpD; F-type H+/Na+-transporting ATPase subunit beta [EC:7.1.2.2 7.2.2.1]		1249480.B649_08290;1.5e-224;785.4;COG0055@1|root,COG0055@2|Bacteria,1MUFU@1224|Proteobacteria,42KZA@68525|delta/epsilon subdivisions,2YMA9@29547|Epsilonproteobacteria;29547|Epsilonproteobacteria;F;Produces ATP from ADP in the presence of a proton gradient across the membrane. The catalytic sites are hosted primarily by the beta subunits;atpD;-;3.6.3.14;ko:K02112;ko00190,ko00195,ko01100,map00190,m…
	CHBDMNKA_00208	CDS	189733	190617	-	G2Y-197	190617	189733	Thiovulum_Movile_Thiovulum_1_Contig_1751114_cov_334_196	189733	190617	3131.32	1316.84		-1.20044	0.101054	COG0224	[C] F0F1-type ATP synthase, gamma subunit	ATP synthase gamma chain (complement(189733..190617))	sulg:FJR48_04355 F0F1 ATP synthase subunit gamma (db=kegg)	K02115	ATPF1G, atpG; F-type H+-transporting ATPase subunit gamma		1537917.JU82_04640;5.8e-94;350.9;COG0224@1|root,COG0224@2|Bacteria,1MU28@1224|Proteobacteria,42N8B@68525|delta/epsilon subdivisions,2YMRV@29547|Epsilonproteobacteria;29547|Epsilonproteobacteria;C;Produces ATP from ADP in the presence of a proton gradient across the membrane. The gamma chain is believed to be important in regulating ATPase activity and the flow of protons through the CF(0) complex…
	CHBDMNKA_00209	CDS	190643	192154	-	G2Y-198	192154	190643	Thiovulum_Movile_Thiovulum_1_Contig_1751114_cov_334_197	190643	192154	4370.38	1976.2	AirBell	-1.14407	0.063049	COG0056	[C] F0F1-type ATP synthase, alpha subunit	ATP synthase alpha chain (complement(190643..192154))	hyo:NNO_0652 ATP synthase alpha chain (db=kegg)	K02111	ATPF1A, atpA; F-type H+/Na+-transporting ATPase subunit alpha [EC:7.1.2.2 7.2.2.1]		1537917.JU82_04635;4.1e-225;787.3;COG0056@1|root,COG0056@2|Bacteria,1MUG7@1224|Proteobacteria,42MVX@68525|delta/epsilon subdivisions,2YMSF@29547|Epsilonproteobacteria;29547|Epsilonproteobacteria;C;Produces ATP from ADP in the presence of a proton gradient across the membrane. The alpha chain is a regulatory subunit;atpA;-;3.6.3.14;ko:K02111;ko00190,ko00195,ko01100,map00190,map00195,map01100;M0015…
	CHBDMNKA_00210	CDS	192179	192712	-	G2Y-199	192712	192179	Thiovulum_Movile_Thiovulum_1_Contig_1751114_cov_334_198	192179	192712	1278.57	545.693		-1.04251	0.249255	COG0712	[C] F0F1-type ATP synthase, delta subunit (mitochondrial	hypothetical protein (complement(192179..192712))	abt:ABED_1483 F0F1 ATP synthase delta subunit (db=kegg)	K02113	ATPF1D, atpH; F-type H+-transporting ATPase subunit delta
	CHBDMNKA_00211	CDS	192715	193215	-	G2Y-200	193215	192715	Thiovulum_Movile_Thiovulum_1_Contig_1751114_cov_334_199	192715	193215	2568.61	2503.97		-0.00986653	0.989243	COG0711	[C] F0F1-type ATP synthase, subunit b	ATP synthase F0 sector subunit b (complement(192715..193215))	hyo:NNO_0650 ATP synthase F0 sector subunit b (db=kegg)	K02109	ATPF0B, atpF; F-type H+-transporting ATPase subunit b		1244528.CFT03427_1489;1.9e-17;95.9;COG0711@1|root,COG0711@2|Bacteria,1Q9TP@1224|Proteobacteria,42U87@68525|delta/epsilon subdivisions,2YPT1@29547|Epsilonproteobacteria;29547|Epsilonproteobacteria;C;Component of the F(0) channel, it forms part of the peripheral stalk, linking F(1) to F(0);atpF;-;-;ko:K02109;ko00190,ko00195,ko01100,map00190,map00195,map01100;M00157;-;-;ko00000,ko00001,ko00002,ko001…
	CHBDMNKA_00212	CDS	193225	193647	-	G2Y-201	193647	193225	Thiovulum_Movile_Thiovulum_1_Contig_1751114_cov_334_200	193225	193647	2031.38	700.146	AirBell	-1.44701	0.0871934	COG0711	[C] F0F1-type ATP synthase, subunit b	hypothetical protein (complement(193225..193647))	chyo:CHH_1568 atpF'; ATP synthase, F0 complex, b' subunit (db=kegg)	K02109	ATPF0B, atpF; F-type H+-transporting ATPase subunit b		1537917.JU82_04615;2.7e-17;95.1;COG0711@1|root,COG0711@2|Bacteria,1Q2G9@1224|Proteobacteria,42VN4@68525|delta/epsilon subdivisions,2YQBE@29547|Epsilonproteobacteria;29547|Epsilonproteobacteria;C;Belongs to the ATPase B chain family;atpF';-;-;ko:K02109;ko00190,ko00195,ko01100,map00190,map00195,map01100;M00157;-;-;ko00000,ko00001,ko00002,ko00194;3.A.2.1;-;-;U3
78
	CHBDMNKA_00213	CDS	193836	194732	-	G2Y-202	194732	193836	Thiovulum_Movile_Thiovulum_1_Contig_1751114_cov_334_201	193836	194732	5.13898	5.615		0.0142463	0.992699	COG1230	[P] Co/Zn/Cd efflux system component	Cobalt-zinc-cadmium resistance protein CzcD (complement(193836..194732))	suln:FJR47_05560 cation transporter (db=kegg)	K16264	czcD, zitB; cobalt-zinc-cadmium efflux system protein		326298.Suden_0922;1.2e-43;183.7;COG1230@1|root,COG1230@2|Bacteria,1MVQB@1224|Proteobacteria,42MJ0@68525|delta/epsilon subdivisions,2YMCZ@29547|Epsilonproteobacteria;29547|Epsilonproteobacteria;P;Co Zn Cd efflux system component;czcD;-;-;ko:K16264;-;-;-;-;ko00000,ko02000;2.A.4.1;-;-;U3
79
	CHBDMNKA_00214	CDS	194825	196681	+	G2Y-203	194825	196681	Thiovulum_Movile_Thiovulum_1_Contig_1751114_cov_334_202	194825	196681	13.3651	39.5062	LakeRoom	1.42646	0.0737359	COG1200	[LK] RecG-like helicase	ATP-dependent DNA helicase RecG 194825..196681	sba:Sulba_0909 RecG-like helicase (db=kegg)	K03655	recG; ATP-dependent DNA helicase RecG [EC:3.6.4.12]		1537915.JU57_05520;1e-132;480.7;COG1200@1|root,COG1200@2|Bacteria,1MWN2@1224|Proteobacteria,42NF8@68525|delta/epsilon subdivisions,2YMBT@29547|Epsilonproteobacteria;29547|Epsilonproteobacteria;L;ATP-dependent DNA helicase;recG;-;3.6.4.12;ko:K03655;ko03440,map03440;-;-;-;ko00000,ko00001,ko01000,ko03400;-;-;-;U3	ComM_comFA;0.000000021;30.3;0.874
80
	CHBDMNKA_00215	CDS	196746	198200	-	G2Y-204	198200	196746	Thiovulum_Movile_Thiovulum_1_Contig_1751114_cov_334_203	196746	198200	50.8867	84.9466		0.595397	0.43446	COG0305	[L] Replicative DNA helicase	Replicative DNA helicase (DnaB) (complement(196746..198200))	sua:Saut_0341 primary replicative DNA helicase (db=kegg)	K02314	dnaB; replicative DNA helicase [EC:3.6.4.12]		1537917.JU82_02555;1.5e-118;433.3;COG0305@1|root,COG0305@2|Bacteria,1MUG9@1224|Proteobacteria,42M7X@68525|delta/epsilon subdivisions,2YM91@29547|Epsilonproteobacteria;29547|Epsilonproteobacteria;L;it exhibits DNA-dependent ATPase activity and contains distinct active sites for ATP binding, DNA binding, and interaction with DnaC protein, primase, and other prepriming proteins;dnaB;GO:0003674,GO:00…
	CHBDMNKA_00216	CDS	198209	199009	-	G2Y-205	199009	198209	Thiovulum_Movile_Thiovulum_1_Contig_1751114_cov_334_204	198209	199009	35.3194	35.7278		0.176074	0.845096	COG0496	[R] Predicted acid phosphatase	5'-nucleotidase SurE (complement(198209..199009))	suln:FJR47_07135 surE; 5'/3'-nucleotidase SurE (db=kegg)	K03787	surE; 5'-nucleotidase [EC:3.1.3.5]		929558.SMGD1_0617;3.5e-74;285.0;COG0496@1|root,COG0496@2|Bacteria,1MVHE@1224|Proteobacteria,42N0I@68525|delta/epsilon subdivisions,2YMW1@29547|Epsilonproteobacteria;29547|Epsilonproteobacteria;S;Nucleotidase that shows phosphatase activity on nucleoside 5'-monophosphates;surE;-;3.1.3.5;ko:K03787;ko00230,ko00240,ko00760,ko01100,ko01110,map00230,map00240,map00760,map01100,map01110;-;R00183,R00511,R…
	CHBDMNKA_00217	CDS	199037	199816	-	G2Y-206	199816	199037	Thiovulum_Movile_Thiovulum_1_Contig_1751114_cov_334_205	199037	199816	24.5118	13.306		0.495315	0.849814	COG1968	[V] Uncharacterized bacitracin resistance protein	Undecaprenyl-diphosphatase (complement(199037..199816))	wsu:WS1290 BACA; PUTATIVE UNDECAPRENOL KINASE BACITRACIN RESISTANCE PROTEIN (db=kegg)	K06153	bacA; undecaprenyl-diphosphatase [EC:3.6.1.27]		273121.WS1290;3.7e-60;238.4;COG1968@1|root,COG1968@2|Bacteria,1MX02@1224|Proteobacteria,42N67@68525|delta/epsilon subdivisions,2YMDK@29547|Epsilonproteobacteria;29547|Epsilonproteobacteria;V;Catalyzes the dephosphorylation of undecaprenyl diphosphate (UPP). Confers resistance to bacitracin;uppP;-;3.6.1.27;ko:K06153;ko00550,map00550;-;R05627;RC00002;ko00000,ko00001,ko01000,ko01011;-;-;-;U3
	CHBDMNKA_00218	CDS	199834	200943	-	G2Y-207	200943	199834	Thiovulum_Movile_Thiovulum_1_Contig_1751114_cov_334_206	199834	200943	31.9971	30.7038		0.013615	0.987994	COG0156	[H] 7-keto-8-aminopelargonate synthetase and related enzymes	8-amino-7-oxononanoate synthase (complement(199834..200943))	arc:ABLL_0388 8-amino-7-oxononanoate synthase (db=kegg)	K00652	bioF; 8-amino-7-oxononanoate synthase [EC:2.3.1.47]		944547.ABLL_0388;2e-104;386.0;COG0156@1|root,COG0156@2|Bacteria,1MVVH@1224|Proteobacteria,42MM1@68525|delta/epsilon subdivisions,2YN3A@29547|Epsilonproteobacteria;29547|Epsilonproteobacteria;E;8-amino-7-oxononanoate synthase;bioF;-;2.3.1.47;ko:K00652;ko00780,ko01100,map00780,map01100;M00123,M00573,M00577;R03210,R10124;RC00004,RC00039,RC02725;ko00000,ko00001,ko00002,ko01000,ko01007;-;-;-;U3
	CHBDMNKA_00219	CDS	200953	201378	-	G2Y-208	201378	200953	Thiovulum_Movile_Thiovulum_1_Contig_1751114_cov_334_207	200953	201378	23.084	36.345		0.311851	0.853931	ROG0188		HspR, transcriptional repressor of DnaK operon (complement(200953..201378))	nis:NIS_0956 transcriptional regulator, MerR family (db=kegg)	K13640	hspR; MerR family transcriptional regulator, heat shock protein HspR		556267.HWAG_00699;2.7e-33;148.3;COG0789@1|root,COG0789@2|Bacteria,1N948@1224|Proteobacteria,42SGY@68525|delta/epsilon subdivisions,2YPH4@29547|Epsilonproteobacteria;29547|Epsilonproteobacteria;K;Transcriptional regulator;hspR;-;-;ko:K13640;-;-;-;-;ko00000,ko03000;-;-;-;U3
81
	CHBDMNKA_00220	CDS	201568	202929	+	G2Y-209	201568	202929	Thiovulum_Movile_Thiovulum_1_Contig_1751114_cov_334_208	201568	202929	102.228	173.894		0.887779	0.30056			hypothetical protein 201568..202929				K04075
82
	CHBDMNKA_00221	CDS	202997	205000	+	G2Y-210	202997	205000	Thiovulum_Movile_Thiovulum_1_Contig_1751114_cov_334_209	202997	205000	154.162	362.856	LakeRoom	1.23217	0.0774066	COG0443	[O] Molecular chaperone	Chaperone protein DnaK 202997..205000	fnt:HMPREF0405_00013 chaperone dnaK (db=kegg)	K04043	dnaK, HSPA9; molecular chaperone DnaK		1408323.JQKK01000014_gene18;1.3e-112;414.1;COG0443@1|root,COG0443@2|Bacteria,1TP1J@1239|Firmicutes,248QV@186801|Clostridia,27ID7@186928|unclassified Lachnospiraceae;1239|Firmicutes;O;Heat shock 70 kDa protein;dnaK1;-;-;ko:K04043;ko03018,ko04212,ko05152,map03018,map04212,map05152;-;-;-;ko00000,ko00001,ko03019,ko03029,ko03110,ko04147;1.A.33.1;-;-;U3	Archaeal-T4P_arCOG02900;0.0000000000054;42.8;0.972
	CHBDMNKA_00222	CDS	205075	207087	+	G2Y-211	205075	207087	Thiovulum_Movile_Thiovulum_1_Contig_1751114_cov_334_210	205075	207087	132.631	272.697	LakeRoom	1.03191	0.0752238	COG0443	[O] Molecular chaperone	Chaperone protein DnaK 205075..207087	nac:AQV86_01115 dnaK; molecular chaperone DnaK (db=kegg)	K04043	dnaK, HSPA9; molecular chaperone DnaK		146922.JOFU01000029_gene5277;7.8e-38;165.6;COG0443@1|root,COG0443@2|Bacteria,2GJTY@201174|Actinobacteria;201174|Actinobacteria;O;Heat shock 70 kDa protein;dnaK;-;-;ko:K04043;ko03018,ko04212,ko05152,map03018,map04212,map05152;-;-;-;ko00000,ko00001,ko03019,ko03029,ko03110,ko04147;1.A.33.1;-;-;U3
83
	CHBDMNKA_00223	CDS	207370	207846	+	G2Y-213	207370	207846	Thiovulum_Movile_Thiovulum_1_Contig_1751114_cov_334_212	207370	207846	235.445	367.084		0.687134	0.221986	ROG7051		hypothetical protein 207370..207846				K03687
	CHBDMNKA_00224	CDS	207846	209348	+	G2Y-214	207846	209348	Thiovulum_Movile_Thiovulum_1_Contig_1751114_cov_334_213	207846	209348	258.048	438.321		0.789101	0.183076	COG0443	[O] Molecular chaperone	Chaperone protein dnaK (Heat shock protein 70) (Heat shock 70 kDa protein) (HSP70) 207846..209348	elz:FCS00_07415 dnaK; molecular chaperone DnaK (db=kegg)	K04043	dnaK, HSPA9; molecular chaperone DnaK		3649.evm.TU.contig_34651.2;1.4e-12;81.3;COG0443@1|root,KOG0100@2759|Eukaryota,37ISV@33090|Viridiplantae,3GGBZ@35493|Streptophyta,3HPJS@3699|Brassicales;35493|Streptophyta;O;Belongs to the heat shock protein 70 family;-;-;-;ko:K09490;ko03060,ko04141,ko04918,ko05020,map03060,map04141,map04918,map05020;-;-;-;ko00000,ko00001,ko03110,ko04131,ko04147;1.A.33;-;-;U3
84
	CHBDMNKA_00225	CDS	209477	209725	+	G2Y-215	209477	209725	Thiovulum_Movile_Thiovulum_1_Contig_1751114_cov_334_214	209477	209725	186.283	741.001		2.3321	0.151137	ROG8089		hypothetical protein 209477..209725
	CHBDMNKA_00226	CDS	209719	211293	+	G2Y-216	209719	211293	Thiovulum_Movile_Thiovulum_1_Contig_1751114_cov_334_215	209719	211293	89.6923	288.084	LakeRoom	1.71065	0.0644212			hypothetical protein 209719..211293				K02404
	CHBDMNKA_00227	CDS	211290	212915	+	G2Y-217	211290	212915	Thiovulum_Movile_Thiovulum_1_Contig_1751114_cov_334_216	211290	212915	202.601	277.122		0.451982	0.363091	COG0443	[O] Molecular chaperone	hypothetical protein 211290..212915	ssdc:SSDC_01125 dnaK; molecular chaperone DnaK (db=kegg)	K04043	dnaK, HSPA9; molecular chaperone DnaK		1408323.JQKK01000014_gene20;9.9e-92;344.4;COG0443@1|root,COG0443@2|Bacteria,1W6XB@1239|Firmicutes,25MF7@186801|Clostridia,27SD9@186928|unclassified Lachnospiraceae;186801|Clostridia;O;Hsp70 protein;-;-;-;-;-;-;-;-;-;-;-;-;U3
	CHBDMNKA_00228	CDS	213065	214246	+	G2Y-218	213065	214246	Thiovulum_Movile_Thiovulum_1_Contig_1751114_cov_334_217	213065	214246	179.479	181.965		0.189239	0.824348	COG0436	[E] Aspartate/tyrosine/aromatic aminotransferase	Aspartate aminotransferase 213065..214246	tdn:Suden_1134 aminotransferase (db=kegg)	K00812	aspB; aspartate aminotransferase [EC:2.6.1.1]		326298.Suden_1134;1.6e-152;545.8;COG0436@1|root,COG0436@2|Bacteria,1MW0Z@1224|Proteobacteria,42MKR@68525|delta/epsilon subdivisions,2YN1A@29547|Epsilonproteobacteria;29547|Epsilonproteobacteria;E;Aminotransferase;aspB;-;2.6.1.1;ko:K00812;ko00220,ko00250,ko00270,ko00330,ko00350,ko00360,ko00400,ko00401,ko00950,ko00960,ko01100,ko01110,ko01130,ko01210,ko01230,map00220,map00250,map00270,map00330,map00…
	CHBDMNKA_00229	CDS	214324	214923	+	G2Y-219	214324	214923	Thiovulum_Movile_Thiovulum_1_Contig_1751114_cov_334_218	214324	214923	1775.34	1142.8		-0.640091	0.176654	COG0450	[O] Peroxiredoxin	Alkyl hydroperoxide reductase subunit C-like protein 214324..214923	nis:NIS_0392 peroxiredoxin, AhpC/Tsa family (db=kegg)	K03386	PRDX2_4, ahpC; peroxiredoxin 2/4 [EC:1.11.1.24]		387092.NIS_0392;3.7e-84;317.8;COG0450@1|root,COG0450@2|Bacteria,1MWPY@1224|Proteobacteria,42MAJ@68525|delta/epsilon subdivisions,2YMW0@29547|Epsilonproteobacteria;29547|Epsilonproteobacteria;O;Alkyl hydroperoxide reductase;ahpC;-;1.11.1.15;ko:K03386;ko04214,map04214;-;-;-;ko00000,ko00001,ko01000,ko04147;-;-;-;U3
	CHBDMNKA_00230	CDS	214928	216028	+	G2Y-220	214928	216028	Thiovulum_Movile_Thiovulum_1_Contig_1751114_cov_334_219	214928	216028	2506.15	1780.52		-0.434297	0.443655	COG1858	[P] Cytochrome c peroxidase	Cytochrome c551 peroxidase 214928..216028	hyo:NNO_1593 cytochrome c551 peroxidase (db=kegg)	K00428	E1.11.1.5; cytochrome c peroxidase [EC:1.11.1.5]		387093.SUN_1234;6.7e-116;424.1;COG1858@1|root,COG1858@2|Bacteria,1MV70@1224|Proteobacteria,42N1I@68525|delta/epsilon subdivisions,2YMA0@29547|Epsilonproteobacteria;29547|Epsilonproteobacteria;C;Cytochrome;ccpA;-;1.11.1.5;ko:K00428;-;-;-;-;ko00000,ko01000;-;-;-;U3
85
	CHBDMNKA_00231	CDS	216374	216964	-	G2Y-221	216964	216374	Thiovulum_Movile_Thiovulum_1_Contig_1751114_cov_334_220	216374	216964	6.33594	15.9498		2.12223	0.216166			hypothetical protein (complement(216374..216964))				K19345
	CHBDMNKA_00232	CDS	216977	217561	-	G2Y-222	217561	216977	Thiovulum_Movile_Thiovulum_1_Contig_1751114_cov_334_221	216977	217561	6.16942	15.5767		1.82788	0.280096			hypothetical protein (complement(216977..217561))	sua:Saut_2004 hypothetical protein (db=kegg)			K05275
	CHBDMNKA_00233	CDS	217554	218246	-	G2Y-223	218246	217554	Thiovulum_Movile_Thiovulum_1_Contig_1751114_cov_334_222	217554	218246	20.3916	43.2034		0.952203	0.198523	COG2220	[R] Predicted Zn-dependent hydrolases of the beta-lactamase	Outer membrane protein romA (complement(217554..218246))	sun:SUN_1075 conserved hypothetical protein (db=kegg)			K13985	387093.SUN_1075;8.3e-56;223.8;COG2220@1|root,COG2220@2|Bacteria,1MV20@1224|Proteobacteria,42QPP@68525|delta/epsilon subdivisions,2YP9R@29547|Epsilonproteobacteria;29547|Epsilonproteobacteria;S;Beta-lactamase superfamily domain;-;-;-;-;-;-;-;-;-;-;-;-;U3
86
	CHBDMNKA_00234	CDS	218438	218536	-	G2Y-224	218536	218438	Thiovulum_Movile_Thiovulum_1_Contig_1751114_cov_334_223	218438	218536	0	1.20619		0.735814	0.468596			hypothetical protein (complement(218438..218536))
87
	CHBDMNKA_00235	CDS	218604	219041	-	G2Y-225	219041	218604	Thiovulum_Movile_Thiovulum_1_Contig_1751114_cov_334_224	218604	219041	13.9585	26.3058		0.478331	0.706691	COG0859	[M] ADP-heptose:LPS heptosyltransferase	Lipopolysaccharide core heptosyltransferase I (complement(218604..219041))	ant:Arnit_2252 lipopolysaccharide heptosyltransferase I (db=kegg)	K02841	waaC, rfaC; heptosyltransferase I [EC:2.4.-.-]		572480.Arnit_2252;2e-31;142.1;COG0859@1|root,COG0859@2|Bacteria,1MYZA@1224|Proteobacteria,42NRP@68525|delta/epsilon subdivisions,2YN5U@29547|Epsilonproteobacteria;29547|Epsilonproteobacteria;M;lipopolysaccharide heptosyltransferase;waaC;-;-;ko:K02841;ko00540,ko01100,map00540,map01100;M00080;-;-;ko00000,ko00001,ko00002,ko01000,ko01003,ko01005;-;GT9;-;U3
	CHBDMNKA_00236	CDS	219083	219613	-	G2Y-226	219613	219083	Thiovulum_Movile_Thiovulum_1_Contig_1751114_cov_334_225	219083	219613	21.6162	33.9754		0.620456	0.478891	COG0859	[M] ADP-heptose:LPS heptosyltransferase	Lipopolysaccharide core heptosyltransferase I (complement(219083..219613))	tdn:Suden_0589 Lipopolysaccharide heptosyltransferase I (db=kegg)	K02841	waaC, rfaC; heptosyltransferase I [EC:2.4.-.-]		1355374.JARU01000015_gene1056;5.4e-31;141.0;COG0859@1|root,COG0859@2|Bacteria,1MYZA@1224|Proteobacteria,42NRP@68525|delta/epsilon subdivisions,2YN5U@29547|Epsilonproteobacteria;29547|Epsilonproteobacteria;M;lipopolysaccharide heptosyltransferase;waaC;-;-;ko:K02841;ko00540,ko01100,map00540,map01100;M00080;-;-;ko00000,ko00001,ko00002,ko01000,ko01003,ko01005;-;GT9;-;U3
	CHBDMNKA_00237	CDS	219594	220976	-	G2Y-227	220976	219594	Thiovulum_Movile_Thiovulum_1_Contig_1751114_cov_334_226	219594	220976	20.8656	21.4471		0.10479	0.879713	ROG0028		hypothetical protein (complement(219594..220976))	sua:Saut_0684 conserved hypothetical protein (db=kegg)
	CHBDMNKA_00238	CDS	221049	222956	-	G2Y-228	222956	221049	Thiovulum_Movile_Thiovulum_1_Contig_1751114_cov_334_227	221049	222956	15.9124	67.4231	LakeRoom	1.95414	0.060654	COG2304	[R] Uncharacterized protein containing a von Willebrand	hypothetical protein (complement(221049..222956))	tdn:Suden_0657 von Willebrand factor, type A (db=kegg)	K07114	yfbK; Ca-activated chloride channel homolog
88
	CHBDMNKA_00239	CDS	223077	223352	+	G2Y-229	223077	223352	Thiovulum_Movile_Thiovulum_1_Contig_1751114_cov_334_228	223077	223352	208.472	444.793		1.04333	0.136468	COG0694	[O] Thioredoxin-like proteins and domains	Iron-sulfur cluster assembly scaffold protein NifU 223077..223352	suln:FJR47_01275 NifU family protein (db=kegg)			K13819	709032.Sulku_2291;7.6e-29;132.9;COG0694@1|root,COG0694@2|Bacteria,1MVQ1@1224|Proteobacteria,42V85@68525|delta/epsilon subdivisions,2YPSA@29547|Epsilonproteobacteria;29547|Epsilonproteobacteria;O;Nitrogen fixation protein NifU;-;-;-;-;-;-;-;-;-;-;-;-;U3
	CHBDMNKA_00240	CDS	223373	223957	+	G2Y-230	223373	223957	Thiovulum_Movile_Thiovulum_1_Contig_1751114_cov_334_229	223373	223957	71.9669	56.3361		-0.209376	0.809238	ROG1459		hypothetical protein 223373..223957	suln:FJR47_01280 hypothetical protein (db=kegg)			K02412
	CHBDMNKA_00241	CDS	223954	225264	+	G2Y-231	223954	225264	Thiovulum_Movile_Thiovulum_1_Contig_1751114_cov_334_230	223954	225264	52.1529	64.9115		0.356928	0.66576	COG0769	[M] UDP-N-acetylmuramyl tripeptide synthase	UDP-N-acetylmuramoyl-dipeptide--2,6- diaminopimelate ligase 223954..225264	suln:FJR47_01285 UDP-N-acetylmuramoyl-L-alanyl-D-glutamate--2,6-diaminopimelate ligase (db=kegg)	K01928	murE; UDP-N-acetylmuramoyl-L-alanyl-D-glutamate--2,6-diaminopimelate ligase [EC:6.3.2.13]		563040.Saut_0297;1.8e-136;492.7;COG0769@1|root,COG0769@2|Bacteria,1MU6P@1224|Proteobacteria,42NKY@68525|delta/epsilon subdivisions,2YN43@29547|Epsilonproteobacteria;29547|Epsilonproteobacteria;M;Catalyzes the addition of meso-diaminopimelic acid to the nucleotide precursor UDP-N-acetylmuramoyl-L-alanyl-D-glutamate (UMAG) in the biosynthesis of bacterial cell-wall peptidoglycan;murE;-;6.3.2.13;ko:…
	CHBDMNKA_00242	CDS	225269	225814	+	G2Y-232	225269	225814	Thiovulum_Movile_Thiovulum_1_Contig_1751114_cov_334_231	225269	225814	92.5007	211.676	LakeRoom	1.21317	0.0894238	COG0242	[J] N-formylmethionyl-tRNA deformylase	Peptide deformylase 225269..225814	nsa:Nitsa_0011 peptide deformylase (db=kegg)	K01462	PDF, def; peptide deformylase [EC:3.5.1.88]		749222.Nitsa_0011;5e-48;197.6;COG0242@1|root,COG0242@2|Bacteria,1RA2P@1224|Proteobacteria,42RFN@68525|delta/epsilon subdivisions,2YP6C@29547|Epsilonproteobacteria;29547|Epsilonproteobacteria;J;Removes the formyl group from the N-terminal Met of newly synthesized proteins. Requires at least a dipeptide for an efficient rate of reaction. N-terminal L-methionine is a prerequisite for activity but th…
	CHBDMNKA_00243	CDS	225811	226875	+	G2Y-233	225811	226875	Thiovulum_Movile_Thiovulum_1_Contig_1751114_cov_334_232	225811	226875	75.926	56.2657		-0.275134	0.714361	COG1060	[HR] Thiamine biosynthesis enzyme ThiH and related	Aminodeoxyfutalosine synthase 225811..226875	nis:NIS_0648 conserved hypothetical protein (db=kegg)	K18285	mqnE; aminodeoxyfutalosine synthase [EC:2.5.1.120]		387092.NIS_0648;9.2e-147;526.6;COG1060@1|root,COG1060@2|Bacteria,1QN23@1224|Proteobacteria,42M6Z@68525|delta/epsilon subdivisions,2YMA7@29547|Epsilonproteobacteria;29547|Epsilonproteobacteria;H;Radical SAM enzyme that catalyzes the addition of the adenosyl radical to the double bond of 3- (1- carboxyvinyl)oxy benzoate, leading to aminodeoxyfutalosine (AFL), a key intermediate in the formation of …
	CHBDMNKA_00244	CDS	226875	227063	+	G2Y-234	226875	227063	Thiovulum_Movile_Thiovulum_1_Contig_1751114_cov_334_233	226875	227063	47.528	72.797		3.79959	0.246633	COG0463	[M] Glycosyltransferases involved in cell wall biogenesis	hypothetical protein 226875..227063				K12988
	CHBDMNKA_00245	CDS	227068	228069	+	G2Y-235	227068	228069	Thiovulum_Movile_Thiovulum_1_Contig_1751114_cov_334_234	227068	228069	27.7689	44.4008		0.729056	0.247719	COG3392	[L] Adenine-specific DNA methylase	Modification methylase NlaIII 227068..228069	tdn:Suden_0130 Site-specific DNA-methyltransferase (adenine-specific) (db=kegg)	K07318	K07318; adenine-specific DNA-methyltransferase [EC:2.1.1.72]		326298.Suden_0130;4.5e-119;434.5;COG3392@1|root,COG3392@2|Bacteria,1R6P4@1224|Proteobacteria,42ND7@68525|delta/epsilon subdivisions,2YM8P@29547|Epsilonproteobacteria;29547|Epsilonproteobacteria;L;DNA methyltransferase;-;-;2.1.1.72;ko:K07318;-;-;-;-;ko00000,ko01000,ko02048;-;-;-;U3
	CHBDMNKA_00246	CDS	228086	228979	+	G2Y-236	228086	228979	Thiovulum_Movile_Thiovulum_1_Contig_1751114_cov_334_235	228086	228979	34.3751	47.9224		0.490668	0.493909	ROG1934		hypothetical protein 228086..228979	sdf:ACG33_03060 beta-1,4-galactosyltransferase 1 (db=kegg)			K20534	13037.EHJ70105;5.4e-23;115.2;KOG3917@1|root,KOG3917@2759|Eukaryota,39SF7@33154|Opisthokonta,3BA3R@33208|Metazoa,3D02G@33213|Bilateria,41Y4U@6656|Arthropoda,3SJPC@50557|Insecta,445TT@7088|Lepidoptera;33208|Metazoa;G;N-terminal region of glycosyl transferase group 7;B4GALT7;GO:0000003,GO:0000139,GO:0002009,GO:0002119,GO:0002164,GO:0003674,GO:0003824,GO:0003831,GO:0005488,GO:0005575,GO:0005622,GO:00…
	CHBDMNKA_00247	CDS	229002	229223	+	G2Y-237	229002	229223	Thiovulum_Movile_Thiovulum_1_Contig_1751114_cov_334_236	229002	229223	25.2375	50.0036		2.11894	0.37485	COG1977	[H] Molybdopterin converting factor, small subunit	Molybdenum cofactor biosynthesis protein MoaD 229002..229223	cha:CHAB381_0117 conserved domain protein (db=kegg)	K03636	moaD, cysO; sulfur-carrier protein	K21232	360107.CHAB381_0117;6.8e-20;102.8;COG1977@1|root,COG1977@2|Bacteria,1Q2EI@1224|Proteobacteria,42VIE@68525|delta/epsilon subdivisions,2YQ69@29547|Epsilonproteobacteria;29547|Epsilonproteobacteria;H;molybdopterin converting factor;moaD;-;-;ko:K03636;ko04122,map04122;-;-;-;ko00000,ko00001;-;-;-;U3
	CHBDMNKA_00248	CDS	229230	229664	+	G2Y-238	229230	229664	Thiovulum_Movile_Thiovulum_1_Contig_1751114_cov_334_237	229230	229664	35.7215	20.7798		-0.805695	0.18488	COG0314	[H] Molybdopterin converting factor, large subunit	Molybdopterin synthase catalytic subunit MoaE 229230..229664	cha:CHAB381_0116 moaE; molybdopterin converting factor, subunit 2 (db=kegg)	K03635	MOCS2B, moaE; molybdopterin synthase catalytic subunit [EC:2.8.1.12]		360107.CHAB381_0116;8.6e-51;206.5;COG0314@1|root,COG0314@2|Bacteria,1Q97D@1224|Proteobacteria,42REX@68525|delta/epsilon subdivisions,2YP4E@29547|Epsilonproteobacteria;29547|Epsilonproteobacteria;H;molybdopterin converting factor;moaE;-;2.8.1.12;ko:K03635;ko00790,ko01100,ko04122,map00790,map01100,map04122;-;R09395;RC02507;ko00000,ko00001,ko01000;-;-;-;U3
	CHBDMNKA_00249	CDS	229668	230279	+	G2Y-239	229668	230279	Thiovulum_Movile_Thiovulum_1_Contig_1751114_cov_334_238	229668	230279	28.3262	26.4533		0.0204582	0.984261	COG2995	[S] Uncharacterized paraquat-inducible protein A	hypothetical protein 229668..230279	mya:MORIYA_0950 Paraquat-inducible membrane protein A (db=kegg)	K03808	pqiA; paraquat-inducible protein A
89
	CHBDMNKA_00250	CDS	230357	231283	+	G2Y-240	230357	231283	Thiovulum_Movile_Thiovulum_1_Contig_1751114_cov_334_239	230357	231283	114.532	134.14		0.347711	0.686128	ROG7273		Exopolyphosphatase-related protein 230357..231283	thio:AYJ59_06395 exopolyphosphatase (db=kegg)				402777.KB235904_gene2787;2.1e-123;448.7;COG0618@1|root,COG0618@2|Bacteria,1G3B4@1117|Cyanobacteria,1HA20@1150|Oscillatoriales;1117|Cyanobacteria;S;COGs COG0618 Exopolyphosphatase-related protein;-;-;-;-;-;-;-;-;-;-;-;-;U3
	CHBDMNKA_00251	CDS	231319	232677	+	G2Y-241	231319	232677	Thiovulum_Movile_Thiovulum_1_Contig_1751114_cov_334_240	231319	232677	214.116	328.806		0.604728	0.273635	COG1220	[O] ATP-dependent protease HslVU (ClpYQ), ATPase subunit	ATP-dependent hsl protease ATP-binding subunit HslU 231319..232677	wsu:WS1293 hslU; CLPY PROTEIN (db=kegg)	K03667	hslU; ATP-dependent HslUV protease ATP-binding subunit HslU		273121.WS1293;2.3e-142;512.3;COG1220@1|root,COG1220@2|Bacteria,1MVK9@1224|Proteobacteria,42M48@68525|delta/epsilon subdivisions,2YMM2@29547|Epsilonproteobacteria;29547|Epsilonproteobacteria;O;this subunit has chaperone activity. The binding of ATP and its subsequent hydrolysis by HslU are essential for unfolding of protein substrates subsequently hydrolyzed by HslV. HslU recognizes the N-terminal…
	CHBDMNKA_00252	CDS	232696	233964	+	G2Y-242	232696	233964	Thiovulum_Movile_Thiovulum_1_Contig_1751114_cov_334_241	232696	233964	109.927	77.9181		-0.482133	0.306016	COG0452	[H] Phosphopantothenoylcysteine synthetase/decarboxylase	Phosphopantothenoylcysteine decarboxylase / Phosphopantothenoylcysteine synthetase 232696..233964	sulg:FJR48_05470 coaBC; bifunctional phosphopantothenoylcysteine decarboxylase/phosphopantothenate--cysteine ligase CoaBC (db=kegg)	K13038	coaBC, dfp; phosphopantothenoylcysteine decarboxylase / phosphopantothenate---cysteine ligase [EC:4.1.1.36 6.3.2.5]		563040.Saut_1284;1.6e-129;469.5;COG0452@1|root,COG0452@2|Bacteria,1MVQP@1224|Proteobacteria,42NIG@68525|delta/epsilon subdivisions,2YMX4@29547|Epsilonproteobacteria;29547|Epsilonproteobacteria;H;Catalyzes two steps in the biosynthesis of coenzyme A. In the first step cysteine is conjugated to 4'-phosphopantothenate to form 4-phosphopantothenoylcysteine, in the latter compound is decarboxylated to…
	CHBDMNKA_00253	CDS	234061	234660	+	G2Y-243	234061	234660	Thiovulum_Movile_Thiovulum_1_Contig_1751114_cov_334_242	234061	234660	15.8377	21.8491		0.748315	0.486569	COG0125	[F] Thymidylate kinase	Thymidylate kinase 234061..234660	ccol:BN865_13560 Thymidylate kinase (db=kegg)	K00943	tmk, DTYMK; dTMP kinase [EC:2.7.4.9]		1367491.BN865_13560;5.7e-37;161.0;COG0125@1|root,COG0125@2|Bacteria,1R98D@1224|Proteobacteria,43B5Z@68525|delta/epsilon subdivisions,2YP5N@29547|Epsilonproteobacteria;29547|Epsilonproteobacteria;F;Phosphorylation of dTMP to form dTDP in both de novo and salvage pathways of dTTP synthesis;tmk;-;2.7.4.9;ko:K00943;ko00240,ko01100,map00240,map01100;M00053;R02094,R02098;RC00002;ko00000,ko00001,ko00002…
	CHBDMNKA_00254	CDS	234663	236903	+	G2Y-244	234663	236903	Thiovulum_Movile_Thiovulum_1_Contig_1751114_cov_334_243	234663	236903	68.727	95.4957		0.478807	0.306314	COG1193	[L] Mismatch repair ATPase (MutS family)	Recombination inhibitory protein MutS2 234663..236903	sua:Saut_1453 Smr protein/MutS2 (db=kegg)	K07456	mutS2; DNA mismatch repair protein MutS2		563040.Saut_1453;5.1e-187;661.4;COG1193@1|root,COG1193@2|Bacteria,1QUJI@1224|Proteobacteria,42P7P@68525|delta/epsilon subdivisions,2YMFB@29547|Epsilonproteobacteria;29547|Epsilonproteobacteria;L;Endonuclease that is involved in the suppression of homologous recombination and may therefore have a key role in the control of bacterial genetic diversity;mutS2;GO:0000018,GO:0008150,GO:0009892,GO:00106…
90
	CHBDMNKA_00255	CDS	236985	237515	-	G2Y-245	237515	236985	Thiovulum_Movile_Thiovulum_1_Contig_1751114_cov_334_244	236985	237515	14.0482	57.3375		1.84453	0.238621	COG1376	[S] Uncharacterized protein conserved in bacteria	hypothetical protein (complement(236985..237515))	geb:GM18_1194 ErfK/YbiS/YcfS/YnhG family protein (db=kegg)			K19236	443143.GM18_1194;1.3e-27;129.8;COG1376@1|root,COG1376@2|Bacteria,1Q305@1224|Proteobacteria,42WIR@68525|delta/epsilon subdivisions;1224|Proteobacteria;S;L,D-transpeptidase catalytic domain;-;-;-;ko:K19234,ko:K19236;ko01503,map01503;-;-;-;ko00000,ko00001,ko01002,ko01011;-;-;-;U3
91
	CHBDMNKA_00256	CDS	238001	239446	+	G2Y-246	238001	239446	Thiovulum_Movile_Thiovulum_1_Contig_1751114_cov_334_245	238001	239446	829.89	778.93		-0.0928401	0.874587	COG0516	[F] IMP dehydrogenase/GMP reductase	Inosine-5'-monophosphate dehydrogenase / CBS domain 238001..239446	sku:Sulku_0789 inosine-5'-monophosphate dehydrogenase (db=kegg)	K00088	IMPDH, guaB; IMP dehydrogenase [EC:1.1.1.205]		709032.Sulku_0789;3.5e-213;747.7;COG0516@1|root,COG0517@1|root,COG0516@2|Bacteria,COG0517@2|Bacteria,1MUJM@1224|Proteobacteria,42M2M@68525|delta/epsilon subdivisions,2YMS3@29547|Epsilonproteobacteria;29547|Epsilonproteobacteria;F;Catalyzes the conversion of inosine 5'-phosphate (IMP) to xanthosine 5'-phosphate (XMP), the first committed and rate- limiting step in the de novo synthesis of guanine …
92
	CHBDMNKA_00257	CDS	239522	240253	-	G2Y-247	240253	239522	Thiovulum_Movile_Thiovulum_1_Contig_1751114_cov_334_246	239522	240253	26.8637	7.1973		-1.51333	0.14447	COG3646	[S] Uncharacterized phage-encoded protein	hypothetical protein (complement(239522..240253))	cpas:Clopa_0076 putative phage-encoded protein (db=kegg)			K07741	471874.PROSTU_01895;6.4e-14;84.7;COG3646@1|root,COG3646@2|Bacteria;2|Bacteria;L;Phage regulatory protein;-;-;-;-;-;-;-;-;-;-;-;-;U3
93
	CHBDMNKA_00258	CDS	240584	240769	-	G2Y-248	240769	240584	Thiovulum_Movile_Thiovulum_1_Contig_1751114_cov_334_247	240584	240769	1472.26	2080.53		0.439918	0.452411	COG0828	[J] Ribosomal protein S21	SSU ribosomal protein S21p (complement(240584..240769))	sua:Saut_0017 SSU ribosomal protein S21P (db=kegg)	K02970	RP-S21, MRPS21, rpsU; small subunit ribosomal protein S21		563040.Saut_0017;1e-16;92.0;COG0828@1|root,COG0828@2|Bacteria,1Q61C@1224|Proteobacteria,42VSR@68525|delta/epsilon subdivisions,2YQAH@29547|Epsilonproteobacteria;29547|Epsilonproteobacteria;J;Belongs to the bacterial ribosomal protein bS21 family;rpsU;-;-;ko:K02970;ko03010,map03010;M00178;-;-;br01610,ko00000,ko00001,ko00002,ko03011;-;-;-;U3
	CHBDMNKA_00259	CDS	240869	241324	-	G2Y-249	241324	240869	Thiovulum_Movile_Thiovulum_1_Contig_1751114_cov_334_248	240869	241324	43.5433	85.6051		1.15712	0.222117	COG0691	[O] tmRNA-binding protein	tmRNA-binding protein SmpB (complement(240869..241324))	cpaf:C6V80_01315 smpB; SsrA-binding protein SmpB (db=kegg)	K03664	smpB; SsrA-binding protein		572480.Arnit_0457;9.4e-40;169.9;COG0691@1|root,COG0691@2|Bacteria,1RDFP@1224|Proteobacteria,42SJ8@68525|delta/epsilon subdivisions,2YNWU@29547|Epsilonproteobacteria;29547|Epsilonproteobacteria;J;Required for rescue of stalled ribosomes mediated by trans-translation. Binds to transfer-messenger RNA (tmRNA), required for stable association of tmRNA with ribosomes. tmRNA and SmpB together mimic tRNA…
	CHBDMNKA_00260	CDS	241327	242532	-	G2Y-250	242532	241327	Thiovulum_Movile_Thiovulum_1_Contig_1751114_cov_334_249	241327	242532	60.2879	64.8523		0.119157	0.816047	COG2205	[T] Osmosensitive K+ channel histidine kinase	Sensor kinase cusS (complement(241327..242532))	sua:Saut_0689 integral membrane sensor signal transduction histidine kinase (db=kegg)	K02484	K02484; two-component system, OmpR family, sensor kinase [EC:2.7.13.3]		1172190.M947_09905;9e-90;337.4;COG0642@1|root,COG2205@2|Bacteria,1QUJ5@1224|Proteobacteria,42NJC@68525|delta/epsilon subdivisions,2YMGQ@29547|Epsilonproteobacteria;29547|Epsilonproteobacteria;T;Histidine kinase;cosS;-;2.7.13.3;ko:K02484;-;-;-;-;ko00000,ko01000,ko01001,ko02022;-;-;-;U3
	CHBDMNKA_00261	CDS	242511	243182	-	G2Y-251	243182	242511	Thiovulum_Movile_Thiovulum_1_Contig_1751114_cov_334_250	242511	243182	292.002	251.949		-0.183061	0.736393	COG0745	[TK] Response regulators consisting of a CheY-like	Phosphate regulon transcriptional regulatory protein PhoB (SphR) (complement(242511..243182))	sku:Sulku_0436 two component transcriptional regulator, winged helix family (db=kegg)	K02483	K02483; two-component system, OmpR family, response regulator		709032.Sulku_0436;3.9e-103;380.9;COG0745@1|root,COG0745@2|Bacteria,1N7TJ@1224|Proteobacteria,42MTC@68525|delta/epsilon subdivisions,2YMSX@29547|Epsilonproteobacteria;29547|Epsilonproteobacteria;K;COG0745 Response regulators consisting of a CheY-like receiver domain and a winged-helix DNA-binding domain;cosR;-;-;ko:K02483;-;-;-;-;ko00000,ko02022;-;-;-;U3
94
	CHBDMNKA_00262	CDS	243557	245098	-	G2Y-252	245098	243557	Thiovulum_Movile_Thiovulum_1_Contig_1751114_cov_334_251	243557	245098	47.3944	131.456	LakeRoom	1.44718	0.0576964	COG2206	[T] HD-GYP domain	hypothetical protein (complement(243557..245098))	atp:ATR_0913 c-di-GMP phosphodiesterase, class II (HD-GYP, GAF domains) (db=kegg)				1355374.JARU01000006_gene1749;3.2e-124;452.2;COG1234@1|root,COG2206@1|root,COG3437@1|root,COG1234@2|Bacteria,COG2206@2|Bacteria,COG3437@2|Bacteria,1MV37@1224|Proteobacteria,42N4N@68525|delta/epsilon subdivisions,2YNBF@29547|Epsilonproteobacteria;29547|Epsilonproteobacteria;T;cAMP phosphodiesterases class-II;-;-;-;-;-;-;-;-;-;-;-;-;U3
95
	CHBDMNKA_00263	CDS	245322	246800	+	G2Y-253	245322	246800	Thiovulum_Movile_Thiovulum_1_Contig_1751114_cov_334_252	245322	246800	793.616	267.588	AirBell	-1.55307	0.0649286	COG3278	[O] Cbb3-type cytochrome oxidase, subunit 1	Cytochrome c oxidase (cbb3-type) subunit CcoN 245322..246800	atp:ATR_0322 ccoN; cytochrome c oxidase CcoNOPQ, cbb3-type, subunit I (db=kegg)	K00404	ccoN; cytochrome c oxidase cbb3-type subunit I [EC:7.1.1.9]		1442598.JABW01000025_gene1103;2.9e-239;834.3;COG3278@1|root,COG3278@2|Bacteria,1MU18@1224|Proteobacteria,42M5M@68525|delta/epsilon subdivisions,2YMGW@29547|Epsilonproteobacteria;29547|Epsilonproteobacteria;C;Belongs to the heme-copper respiratory oxidase family;ccoN;-;1.9.3.1;ko:K00404;ko00190,ko01100,ko02020,map00190,map01100,map02020;M00156;-;-;ko00000,ko00001,ko00002,ko01000;3.D.4.3;-;iIT341.H…
	CHBDMNKA_00264	CDS	246819	247511	+	G2Y-254	246819	247511	Thiovulum_Movile_Thiovulum_1_Contig_1751114_cov_334_253	246819	247511	1319.64	563.409	AirBell	-1.23008	0.066235	COG2993	[C] Cbb3-type cytochrome oxidase, cytochrome c subunit	Cytochrome c oxidase (cbb3-type) subunit CcoO 246819..247511	sulr:B649_11125 hypothetical protein (db=kegg)	K00405	ccoO; cytochrome c oxidase cbb3-type subunit II		1249480.B649_11125;7.9e-99;366.7;COG2993@1|root,COG2993@2|Bacteria,1MXEY@1224|Proteobacteria,42NZG@68525|delta/epsilon subdivisions,2YMBE@29547|Epsilonproteobacteria;29547|Epsilonproteobacteria;C;cytochrome c oxidase, cbb3-type, subunit II;ccoO;-;-;ko:K00405;ko00190,ko01100,ko02020,map00190,map01100,map02020;M00156;-;-;ko00000,ko00001,ko00002;3.D.4.3;-;iIT341.HP0145;U3
	CHBDMNKA_00265	CDS	247516	247731	+	G2Y-255	247516	247731	Thiovulum_Movile_Thiovulum_1_Contig_1751114_cov_334_254	247516	247731	613.268	447.187		-0.413804	0.635012	COG4736	[O] Cbb3-type cytochrome oxidase, subunit 3	Cytochrome c oxidase (cbb3-type) subunit CcoQ 247516..247731	sku:Sulku_2348 cytochrome c oxidase, cbb3-type, CcoQ subunit (db=kegg)	K00407	ccoQ; cytochrome c oxidase cbb3-type subunit IV	K03088	709032.Sulku_2348;5.8e-16;89.7;COG4736@1|root,COG4736@2|Bacteria,1QDIU@1224|Proteobacteria,42V2T@68525|delta/epsilon subdivisions,2YQ9S@29547|Epsilonproteobacteria;29547|Epsilonproteobacteria;O;cytochrome c oxidase;ccoQ;-;-;ko:K00407;ko00190,ko01100,ko02020,map00190,map01100,map02020;M00156;-;-;ko00000,ko00001,ko00002;3.D.4.3;-;-;U3
	CHBDMNKA_00266	CDS	247751	248689	+	G2Y-256	247751	248689	Thiovulum_Movile_Thiovulum_1_Contig_1751114_cov_334_255	247751	248689	1108.3	703.949		-0.665548	0.210326	COG2010	[C] Cytochrome c, mono- and diheme variants	Cytochrome c oxidase (cbb3-type) subunit CcoP 247751..248689	sku:Sulku_2347 cytochrome c class I (db=kegg)	K00406	ccoP; cytochrome c oxidase cbb3-type subunit III		709032.Sulku_2347;2.5e-87;328.9;COG2010@1|root,COG2010@2|Bacteria,1PDTK@1224|Proteobacteria,42N5Z@68525|delta/epsilon subdivisions,2YMTR@29547|Epsilonproteobacteria;29547|Epsilonproteobacteria;C;C-type cytochrome. Part of the cbb3-type cytochrome c oxidase complex;ccoP;-;-;ko:K00406;ko00190,ko01100,ko02020,map00190,map01100,map02020;M00156;-;-;ko00000,ko00001,ko00002;3.D.4.3;-;-;U3
	CHBDMNKA_00267	CDS	248689	248913	+	G2Y-257	248689	248913	Thiovulum_Movile_Thiovulum_1_Contig_1751114_cov_334_256	248689	248913	609.512	309.294		-0.951506	0.186418	ROG3139		hypothetical protein 248689..248913	ant:Arnit_0462 conserved hypothetical protein (db=kegg)			K02257	572480.Arnit_0462;3.8e-10;70.5;2AIVC@1|root,32MS0@2|Bacteria,1Q3D2@1224|Proteobacteria,42X4G@68525|delta/epsilon subdivisions,2YQTS@29547|Epsilonproteobacteria;29547|Epsilonproteobacteria;S;Family of unknown function (DUF4006);-;-;-;-;-;-;-;-;-;-;-;-;U3
	CHBDMNKA_00268	CDS	248926	249015	+	G2Y-258	248926	249015	Thiovulum_Movile_Thiovulum_1_Contig_1751114_cov_334_257	248926	249015	0	0						hypothetical protein 248926..249015
96
	CHBDMNKA_00269	CDS	249231	249947	+	G2Y-259	249231	249947	Thiovulum_Movile_Thiovulum_1_Contig_1751114_cov_334_258	249231	249947	14.5111	5.75358		-1.32649	0.131359	COG2200	[T] FOG: EAL domain	hypothetical protein 249231..249947	tdn:Suden_1941 diguanylate cyclase/phosphodiesterase with PAS/PAC sensor(s) (db=kegg)			K20964	929558.SMGD1_0416;2.4e-58;232.3;COG5001@1|root,COG5001@2|Bacteria,1MU2C@1224|Proteobacteria,42MS0@68525|delta/epsilon subdivisions,2YMTX@29547|Epsilonproteobacteria;68525|delta/epsilon subdivisions;T;Diguanylate cyclase phosphodiesterase;-;-;-;-;-;-;-;-;-;-;-;-;U3
	CHBDMNKA_00270	CDS	249997	251229	+	G2Y-260	249997	251229	Thiovulum_Movile_Thiovulum_1_Contig_1751114_cov_334_259	249997	251229	15.7549	34.8388		1.16978	0.234531	COG2810	[V] Predicted type IV restriction endonuclease	hypothetical protein 249997..251229	paek:D3873_11785 endonuclease (db=kegg)
	CHBDMNKA_00271	CDS	251281	251718	+	G2Y-261	251281	251718	Thiovulum_Movile_Thiovulum_1_Contig_1751114_cov_334_260	251281	251718	102.639	611.623	LakeRoom	2.61706	0.0538733	COG0319	[R] Predicted metal-dependent hydrolase	Metal-dependent hydrolase YbeY, involved in rRNA and/or ribosome maturation and assembly 251281..251718	cpaf:C6V80_04665 ybeY; rRNA maturation RNase YbeY (db=kegg)	K07042	ybeY, yqfG; probable rRNA maturation factor		387093.SUN_1265;1.5e-34;152.5;COG0319@1|root,COG0319@2|Bacteria,1Q9G0@1224|Proteobacteria,42SJD@68525|delta/epsilon subdivisions,2YPJA@29547|Epsilonproteobacteria;29547|Epsilonproteobacteria;J;Single strand-specific metallo-endoribonuclease involved in late-stage 70S ribosome quality control and in maturation of the 3' terminus of the 16S rRNA;ybeY;-;-;ko:K07042;-;-;-;-;ko00000,ko03009;-;-;-;U3
97
	CHBDMNKA_00272	CDS	251715	252116	-	G2Y-262	252116	251715	Thiovulum_Movile_Thiovulum_1_Contig_1751114_cov_334_261	251715	252116	356.051	1471.31	LakeRoom	1.88395	0.0752238	COG4704	[S] Uncharacterized protein conserved in bacteria	hypothetical protein (complement(251715..252116))	hja:BST95_10620 hypothetical protein (db=kegg)				103690.17134483;3.2e-07;61.6;COG4704@1|root,COG4704@2|Bacteria,1G81E@1117|Cyanobacteria,1HS3N@1161|Nostocales;1117|Cyanobacteria;S;Uncharacterized protein conserved in bacteria (DUF2141);-;-;-;-;-;-;-;-;-;-;-;-;U3
	CHBDMNKA_00273	CDS	252138	252674	-	G2Y-263	252674	252138	Thiovulum_Movile_Thiovulum_1_Contig_1751114_cov_334_262	252138	252674	417.553	442.186		0.00356358	0.995935	ROG1871		hypothetical protein (complement(252138..252674))	cvo:CVOL_0370 putative cytochrome c oxidase-associated protein CcoH (db=kegg)			K09926
	CHBDMNKA_00274	CDS	252671	253270	-	G2Y-264	253270	252671	Thiovulum_Movile_Thiovulum_1_Contig_1751114_cov_334_263	252671	253270	469.438	360.327		-0.26968	0.746902	ROG1562		hypothetical protein (complement(252671..253270))	suln:FJR47_08945 3-dehydroquinate dehydratase (db=kegg)			K01854	1537915.JU57_11020;1.2e-23;116.7;2AI9D@1|root,318Q0@2|Bacteria,1Q0R3@1224|Proteobacteria,42SDN@68525|delta/epsilon subdivisions,2YP0E@29547|Epsilonproteobacteria;29547|Epsilonproteobacteria;-;-;-;-;-;-;-;-;-;-;-;-;-;-;U3
	CHBDMNKA_00275	CDS	253292	253510	-	G2Y-265	253510	253292	Thiovulum_Movile_Thiovulum_1_Contig_1751114_cov_334_264	253292	253510	3452.68	13156.9	LakeRoom	2.0762	0.0649286			hypothetical protein (complement(253292..253510))
	CHBDMNKA_00276	CDS	253533	253904	-	G2Y-266	253904	253533	Thiovulum_Movile_Thiovulum_1_Contig_1751114_cov_334_265	253533	253904	1271.02	1474.95		0.192888	0.714121	COG0251	[J] Putative translation initiation inhibitor, yjgF family	RidA/YER057c/UK114 superfamily protein (complement(253533..253904))	wsu:WS0502 TRANSLATION INITIATION INHIBITOR (db=kegg)	K09022	ridA, tdcF, RIDA; 2-iminobutanoate/2-iminopropanoate deaminase [EC:3.5.99.10]		273121.WS0502;4.5e-40;170.6;COG0251@1|root,COG0251@2|Bacteria,1MZ3J@1224|Proteobacteria,42TSD@68525|delta/epsilon subdivisions,2YPGD@29547|Epsilonproteobacteria;29547|Epsilonproteobacteria;J;endoribonuclease L-PSP;-;-;3.5.99.10;ko:K09022;-;-;R11098,R11099;RC03275,RC03354;ko00000,ko01000;-;-;-;U3
98
	CHBDMNKA_00277	CDS	254256	255491	-	G2Y-267	255491	254256	Thiovulum_Movile_Thiovulum_1_Contig_1751114_cov_334_266	254256	255491	95.919	128.244		0.378035	0.504455	COG0014	[E] Gamma-glutamyl phosphate reductase	Gamma-glutamyl phosphate reductase (complement(254256..255491))	nap:C3L23_04170 glutamate-5-semialdehyde dehydrogenase (db=kegg)	K00147	proA; glutamate-5-semialdehyde dehydrogenase [EC:1.2.1.41]		387092.NIS_0861;2.5e-151;542.0;COG0014@1|root,COG0014@2|Bacteria,1MUGJ@1224|Proteobacteria,42ME0@68525|delta/epsilon subdivisions,2YMC8@29547|Epsilonproteobacteria;29547|Epsilonproteobacteria;E;Catalyzes the NADPH-dependent reduction of L-glutamate 5-phosphate into L-glutamate 5-semialdehyde and phosphate. The product spontaneously undergoes cyclization to form 1-pyrroline-5- carboxylate;proA;-;1…
	CHBDMNKA_00278	CDS	255528	256160	-	G2Y-268	256160	255528	Thiovulum_Movile_Thiovulum_1_Contig_1751114_cov_334_267	255528	256160	38.4774	85.2507		1.38211	0.203217	COG0218	[R] Predicted GTPase	GTP-binding protein EngB (complement(255528..256160))	shal:SHALO_0871 GTP-binding protein EngB (db=kegg)	K03978	engB; GTP-binding protein		1537915.JU57_02590;3.4e-40;171.8;COG0218@1|root,COG0218@2|Bacteria,1MY3Z@1224|Proteobacteria,42RJR@68525|delta/epsilon subdivisions,2YP3U@29547|Epsilonproteobacteria;29547|Epsilonproteobacteria;D;Necessary for normal cell division and for the maintenance of normal septation;engB;-;-;ko:K03978;-;-;-;-;ko00000,ko03036;-;-;-;U3
99
	CHBDMNKA_00279	CDS	256438	256674	-	G2Y-269	256674	256438	Thiovulum_Movile_Thiovulum_1_Contig_1751114_cov_334_268	256438	256674	135.851	296.047		1.15101	0.109189	COG1934	[S] Uncharacterized protein conserved in bacteria	hypothetical protein (complement(256438..256674))
	CHBDMNKA_00280	CDS	256711	257283	-	G2Y-270	257283	256711	Thiovulum_Movile_Thiovulum_1_Contig_1751114_cov_334_269	256711	257283	44.4028	159.154	LakeRoom	1.69818	0.0707017	ROG3114		hypothetical protein (complement(256711..257283))
	CHBDMNKA_00281	CDS	257287	257862	-	G2Y-271	257862	257287	Thiovulum_Movile_Thiovulum_1_Contig_1751114_cov_334_270	257287	257862	218.31	89.132		-1.19548	0.186418	COG0131	[E] Imidazoleglycerol-phosphate dehydratase	Imidazoleglycerol-phosphate dehydratase (complement(257287..257862))	sua:Saut_1149 imidazoleglycerol-phosphate dehydratase (db=kegg)	K01693	hisB; imidazoleglycerol-phosphate dehydratase [EC:4.2.1.19]		929558.SMGD1_2699;2.1e-60;238.8;COG0131@1|root,COG0131@2|Bacteria,1MWBS@1224|Proteobacteria,42NIV@68525|delta/epsilon subdivisions,2YN3P@29547|Epsilonproteobacteria;29547|Epsilonproteobacteria;E;Imidazoleglycerol-phosphate dehydratase;hisB;-;3.1.3.15,4.2.1.19;ko:K01089,ko:K01693;ko00340,ko01100,ko01110,ko01230,map00340,map01100,map01110,map01230;M00026;R03013,R03457;RC00017,RC00932;ko00000,ko0000…
	CHBDMNKA_00282	CDS	257887	258993	-	G2Y-272	258993	257887	Thiovulum_Movile_Thiovulum_1_Contig_1751114_cov_334_271	257887	258993	273.121	382.371		0.475882	0.442631	COG0797	[M] Lipoproteins	Septum-associated rare lipoprotein A (complement(257887..258993))	atp:ATR_1328 rlpA; septal ring lytic transglycosylase (db=kegg)	K03642	rlpA; rare lipoprotein A		425400.LS65_03370;7.8e-40;171.4;COG0797@1|root,COG0797@2|Bacteria,1MZ8S@1224|Proteobacteria,42PQF@68525|delta/epsilon subdivisions,2YMTU@29547|Epsilonproteobacteria;29547|Epsilonproteobacteria;M;Lytic transglycosylase with a strong preference for naked glycan strands that lack stem peptides;rlpA;-;-;ko:K03642;-;-;-;-;ko00000;-;-;-;U3
	CHBDMNKA_00283	CDS	258983	260290	-	G2Y-273	260290	258983	Thiovulum_Movile_Thiovulum_1_Contig_1751114_cov_334_272	258983	260290	101.878	107.72		0.0979185	0.90479	COG1388	[M] FOG: LysM repeat	Membrane-bound lytic murein transglycosylase D (complement(258983..260290))	sua:Saut_1151 Lytic transglycosylase catalytic (db=kegg)	K08307	mltD, dniR; membrane-bound lytic murein transglycosylase D [EC:4.2.2.-]		326298.Suden_1082;7.8e-63;248.1;COG0741@1|root,COG1388@1|root,COG0741@2|Bacteria,COG1388@2|Bacteria,1MWKE@1224|Proteobacteria,42M5C@68525|delta/epsilon subdivisions,2YM7M@29547|Epsilonproteobacteria;29547|Epsilonproteobacteria;M;lytic murein transglycosylase;mltD;-;-;ko:K08307;-;-;-;-;ko00000,ko01000,ko01011;-;-;-;U3
	CHBDMNKA_00284	CDS	260295	261077	-	G2Y-274	261077	260295	Thiovulum_Movile_Thiovulum_1_Contig_1751114_cov_334_273	260295	261077	172.325	236.462		0.424366	0.389173	COG0084	[L] Mg-dependent DNase	Uncharacterized metal-dependent hydrolase YcfH (complement(260295..261077))	tdn:Suden_1083 TatD-related deoxyribonuclease (db=kegg)	K03424	tatD; TatD DNase family protein [EC:3.1.21.-]		326298.Suden_1083;1e-86;326.6;COG0084@1|root,COG0084@2|Bacteria,1MUC0@1224|Proteobacteria,42MMS@68525|delta/epsilon subdivisions,2YMA2@29547|Epsilonproteobacteria;29547|Epsilonproteobacteria;L;hydrolase, TatD;tatD;-;-;ko:K03424;-;-;-;-;ko00000,ko01000;-;-;-;U3
100
	CHBDMNKA_00285	CDS	261363	261554	+	G2Y-275	261363	261554	Thiovulum_Movile_Thiovulum_1_Contig_1751114_cov_334_274	261363	261554	34.0064	191.22		4.54075	0.203217			hypothetical protein 261363..261554				K01126
	CHBDMNKA_00286	CDS	261567	261794	+	G2Y-276	261567	261794	Thiovulum_Movile_Thiovulum_1_Contig_1751114_cov_334_275	261567	261794	44.3945	21.6069		-2.15618	0.341144			hypothetical protein 261567..261794
101
	CHBDMNKA_00287	CDS	261887	265240	+	G2Y-277	261887	265240	Thiovulum_Movile_Thiovulum_1_Contig_1751114_cov_334_276	261872	265240	23.2489	42.7211		0.942041	0.197644	COG0553	[KL] Superfamily II DNA/RNA helicases, SNF2 family	Helicase, SNF2/RAD54 family	tped:TPE_0854 SNF2 domain-containing protein (db=kegg)				1089547.KB913013_gene3063;4.2e-145;522.7;COG0553@1|root,COG4279@1|root,COG0553@2|Bacteria,COG4279@2|Bacteria,4NG6P@976|Bacteroidetes,47NB5@768503|Cytophagia;976|Bacteroidetes;L;SNF2 Helicase protein;-;-;-;-;-;-;-;-;-;-;-;-;U3
102
	CHBDMNKA_00288	CDS	265316	266566	-	G2Y-278	266566	265316	Thiovulum_Movile_Thiovulum_1_Contig_1751114_cov_334_277	265316	266566	51.414	34.5727		-0.384866	0.61495	COG0247	[C] Fe-S oxidoreductase	Putative oxidoreductase ferredoxin-type protein, clusters with CPO (complement(265316..266566))	sku:Sulku_1994 protein of unknown function DUF224 cysteine-rich region domain protein (db=kegg)	K11473	glcF; glycolate oxidase iron-sulfur subunit		1172190.M947_10030;4.3e-151;541.2;COG0247@1|root,COG0247@2|Bacteria,1MWTK@1224|Proteobacteria,42MMF@68525|delta/epsilon subdivisions,2YMPB@29547|Epsilonproteobacteria;29547|Epsilonproteobacteria;C;Glycerol-3-phosphate dehydrogenase;glpC;-;-;ko:K11473;ko00630,ko01100,ko01110,ko01120,ko01130,map00630,map01100,map01110,map01120,map01130;-;R00475;RC00042;ko00000,ko00001;-;-;-;U3
	CHBDMNKA_00289	CDS	266563	268341	-	G2Y-279	268341	266563	Thiovulum_Movile_Thiovulum_1_Contig_1751114_cov_334_278	266563	268341	90.223	88.6546		-0.0243259	0.975654	COG0464	[O] ATPases of the AAA+ class	Cell division-associated, ATP-dependent zinc metalloprotease FtsH (complement(266563..268341))	nis:NIS_0287 ATPase, AAA family (db=kegg)				387092.NIS_0287;2.7e-122;446.0;COG0464@1|root,COG0464@2|Bacteria,1N4ZI@1224|Proteobacteria,42NGJ@68525|delta/epsilon subdivisions,2YMAX@29547|Epsilonproteobacteria;29547|Epsilonproteobacteria;O;ATPase (AAA;-;-;-;-;-;-;-;-;-;-;-;-;U3
103
	CHBDMNKA_00290	CDS	268498	270624	-	G2Y-280	270624	268498	Thiovulum_Movile_Thiovulum_1_Contig_1751114_cov_334_279	268498	270624	59.549	88.6671		0.535921	0.339656	COG0210	[L] Superfamily I DNA and RNA helicases	ATP-dependent DNA helicase UvrD/PcrA/Rep, epsilon proteobacterial type 1 (complement(268498..270624))	sku:Sulku_0714 UvrD/REP helicase (db=kegg)	K03657	uvrD, pcrA; DNA helicase II / ATP-dependent DNA helicase PcrA [EC:3.6.4.12]		709032.Sulku_0714;3.3e-204;718.4;COG0210@1|root,COG0210@2|Bacteria,1MU0G@1224|Proteobacteria,42N29@68525|delta/epsilon subdivisions,2YMFM@29547|Epsilonproteobacteria;29547|Epsilonproteobacteria;L;DNA helicase;rep;-;3.6.4.12;ko:K03657;ko03420,ko03430,map03420,map03430;-;-;-;ko00000,ko00001,ko01000,ko03400;-;-;-;U3
	CHBDMNKA_00291	CDS	270637	271440	-	G2Y-281	271440	270637	Thiovulum_Movile_Thiovulum_1_Contig_1751114_cov_334_280	270637	271440	92.5923	111.422		0.167669	0.816791	ROG1081		hypothetical protein (complement(270637..271440))	nis:NIS_0598 hypothetical protein (db=kegg)			K03496	387092.NIS_0598;3.5e-74;285.0;COG1192@1|root,COG1192@2|Bacteria,1P6E7@1224|Proteobacteria,42TYU@68525|delta/epsilon subdivisions,2YPSN@29547|Epsilonproteobacteria;29547|Epsilonproteobacteria;D;Involved in chromosome partitioning;-;-;-;-;-;-;-;-;-;-;-;-;U3
	CHBDMNKA_00292	CDS	271461	271724	-	G2Y-282	271724	271461	Thiovulum_Movile_Thiovulum_1_Contig_1751114_cov_334_281	271461	271724	245.41	938.713	LakeRoom	2.18308	0.0837246	COG4191	[T] Signal transduction histidine kinase regulating C4-dicarboxylate	hypothetical protein (complement(271461..271724))	alp:LPB137_01515 hypothetical protein (db=kegg)			K02482	929558.SMGD1_2419;5.2e-19;100.1;COG2197@1|root,COG4191@1|root,COG2197@2|Bacteria,COG4191@2|Bacteria,1RCM9@1224|Proteobacteria,42M6C@68525|delta/epsilon subdivisions,2YRVE@29547|Epsilonproteobacteria;29547|Epsilonproteobacteria;T;GHKL domain;-;-;-;-;-;-;-;-;-;-;-;-;U3
	CHBDMNKA_00293	CDS	271721	271867	-	G2Y-283	271867	271721	Thiovulum_Movile_Thiovulum_1_Contig_1751114_cov_334_282	271721	271867	318.349	350.241		2.71939	0.64799			hypothetical protein (complement(271721..271867))				K10125
	CHBDMNKA_00294	CDS	271849	272229	-	G2Y-284	272229	271849	Thiovulum_Movile_Thiovulum_1_Contig_1751114_cov_334_283	271849	272229	19.0832	18.6866		1.2695	0.555596	ROG7464		hypothetical protein (complement(271849..272229))	tdn:Suden_0248 histidine kinase (db=kegg)			K02051
	CHBDMNKA_00295	CDS	272219	273577	-	G2Y-285	273577	272219	Thiovulum_Movile_Thiovulum_1_Contig_1751114_cov_334_284	272219	273577	32.8449	48.6249		0.460992	0.468814	COG0486	[R] Predicted GTPase	tRNA-5-carboxymethylaminomethyl-2- thiouridine(34) synthesis protein MnmE (complement(272219..273577))	suln:FJR47_02210 mnmE; tRNA uridine-5-carboxymethylaminomethyl(34) synthesis GTPase MnmE (db=kegg)	K03650	mnmE, trmE, MSS1; tRNA modification GTPase [EC:3.6.-.-]		563040.Saut_1666;3e-126;458.8;COG0486@1|root,COG0486@2|Bacteria,1MUCQ@1224|Proteobacteria,42M6T@68525|delta/epsilon subdivisions,2YMJD@29547|Epsilonproteobacteria;29547|Epsilonproteobacteria;J;Exhibits a very high intrinsic GTPase hydrolysis rate. Involved in the addition of a carboxymethylaminomethyl (cmnm) group at the wobble position (U34) of certain tRNAs, forming tRNA- cmnm(5)s(2)U34;mnmE;-;…
	CHBDMNKA_00296	CDS	273565	274116	-	G2Y-286	274116	273565	Thiovulum_Movile_Thiovulum_1_Contig_1751114_cov_334_285	273565	274116	24.0528	86.7068	LakeRoom	1.66172	0.0894238			hypothetical protein (complement(273565..274116))	suls:Sdiek1_1863 hypothetical protein (db=kegg)			K06877	1537915.JU57_02400;7.9e-33;147.1;COG1619@1|root,COG1619@2|Bacteria,1Q23R@1224|Proteobacteria,42UXX@68525|delta/epsilon subdivisions,2YPD5@29547|Epsilonproteobacteria;29547|Epsilonproteobacteria;V;proteins homologs of microcin C7 resistance protein MccF;-;-;-;-;-;-;-;-;-;-;-;-;U3
	CHBDMNKA_00297	CDS	274127	274330	-	G2Y-287	274330	274127	Thiovulum_Movile_Thiovulum_1_Contig_1751114_cov_334_286	274127	274330	9.03758	94.5775		4.57028	0.107529			hypothetical protein (complement(274127..274330))				K02313
	CHBDMNKA_00298	CDS	274317	275435	-	G2Y-288	275435	274317	Thiovulum_Movile_Thiovulum_1_Contig_1751114_cov_334_287	274317	275435	1.77332	6.66898		1.63004	0.154284			hypothetical protein (complement(274317..275435))
	CHBDMNKA_00299	CDS	275435	275557	-	G2Y-288	275435	274317	Thiovulum_Movile_Thiovulum_1_Contig_1751114_cov_334_288	275435	275557	0	57.5109		2.47969	0.442631			hypothetical protein (complement(274317..275435))
104
	CHBDMNKA_00300	CDS	275626	275736	-	G2Y-290	275736	275626	Thiovulum_Movile_Thiovulum_1_Contig_1751114_cov_334_289	275626	275736	0	1.58308		0.841123	0.461282			hypothetical protein (complement(275626..275736))
105
	CHBDMNKA_00301	CDS	275954	276367	-	G2Y-291	276367	275954	Thiovulum_Movile_Thiovulum_1_Contig_1751114_cov_334_290	275954	276367	267.809	427.284		0.67063	0.247502	ROG5041		hypothetical protein (complement(275954..276367))				K15921
106
	CHBDMNKA_00302	CDS	276442	277527	-	G2Y-292	277527	276442	Thiovulum_Movile_Thiovulum_1_Contig_1751114_cov_334_292	276442	277527	363.128	391.585		0.133104	0.80464	COG0473	[CE] Isocitrate/isopropylmalate dehydrogenase	3-isopropylmalate dehydrogenase (complement(276442..277527))	wsu:WS1813 ISOPROPYLMALATE DEHYDROGENASE (db=kegg)	K00052	leuB, IMDH; 3-isopropylmalate dehydrogenase [EC:1.1.1.85]		273121.WS1813;6.5e-148;530.4;COG0473@1|root,COG0473@2|Bacteria,1MUH4@1224|Proteobacteria,42M8G@68525|delta/epsilon subdivisions,2YME5@29547|Epsilonproteobacteria;29547|Epsilonproteobacteria;CE;Catalyzes the oxidation of 3-carboxy-2-hydroxy-4- methylpentanoate (3-isopropylmalate) to 3-carboxy-4-methyl-2- oxopentanoate. The product decarboxylates to 4-methyl-2 oxopentanoate;leuB;-;1.1.1.85;ko:K0005…
	CHBDMNKA_00303	CDS	277508	278023	-	G2Y-293	278023	277508	Thiovulum_Movile_Thiovulum_1_Contig_1751114_cov_334_293	277508	278023	340.461	253.314		-0.38121	0.472974	COG0066	[E] 3-isopropylmalate dehydratase small subunit	3-isopropylmalate dehydratase small subunit (complement(277508..278023))	nam:NAMH_1247 leuD; 3-isopropylmalate dehydratase, small subunit (db=kegg)	K01704	leuD, IPMI-S; 3-isopropylmalate/(R)-2-methylmalate dehydratase small subunit [EC:4.2.1.33 4.2.1.35]		1123326.JFBL01000015_gene2451;7.8e-59;233.4;COG0066@1|root,COG0066@2|Bacteria,1MVXB@1224|Proteobacteria,42R6H@68525|delta/epsilon subdivisions,2YP0H@29547|Epsilonproteobacteria;29547|Epsilonproteobacteria;E;Catalyzes the isomerization between 2-isopropylmalate and 3-isopropylmalate, via the formation of 2-isopropylmaleate;leuD;-;4.2.1.33,4.2.1.35;ko:K01704;ko00290,ko00660,ko01100,ko01110,ko01210,…
	CHBDMNKA_00304	CDS	278046	279578	-	G2Y-294	279578	278046	Thiovulum_Movile_Thiovulum_1_Contig_1751114_cov_334_294	278046	279578	233.774	183.921		-0.39032	0.46064	ROG5587		hypothetical protein (complement(278046..279578))	nis:NIS_1827 conserved hypothetical protein (db=kegg)			K18093	387092.NIS_1827;1.4e-116;426.8;COG3203@1|root,COG3203@2|Bacteria;2|Bacteria;M;Forms passive diffusion pores that allow small molecular weight hydrophilic materials across the outer membrane;-;-;-;ko:K16076,ko:K18093;ko01501,ko02020,map01501,map02020;M00745;-;-;ko00000,ko00001,ko00002,ko01000,ko01504,ko02000;1.B.1.1.4,1.B.1.1.5,1.B.25.1.1;-;-;U3
107
	CHBDMNKA_00305	CDS	280011	280145	-	G2Y-295	280145	280011	Thiovulum_Movile_Thiovulum_1_Contig_1751114_cov_334_295	280011	280145	142.675	362.166		5.19945	0.214091			hypothetical protein (complement(280011..280145))				K01423
108
	CHBDMNKA_00306	CDS	280245	280847	+	G2Y-296	280245	280847	Thiovulum_Movile_Thiovulum_1_Contig_1751114_cov_334_296	280245	280847	42.3579	35.3166		0.511717	0.773811			hypothetical protein 280245..280847				K03969
	CHBDMNKA_00307	CDS	280852	281886	+	G2Y-297	280852	281886	Thiovulum_Movile_Thiovulum_1_Contig_1751114_cov_334_297	280852	281886	92.8928	182.582		0.923918	0.151137	ROG2404		hypothetical protein 280852..281886	Protein of unknown function (DUF1566) [PF07603.13] (db=pfam)			K21449
109
	CHBDMNKA_00308	CDS	282592	283992	+	G2Y-298	282592	283992	Thiovulum_Movile_Thiovulum_1_Contig_1751114_cov_334_298	282592	283992	13.8669	25.1748		0.825414	0.170577	COG1450	[NU] Type II secretory pathway, component PulD	hypothetical protein 282592..283992	suln:FJR47_06420 pilus (MSHA type) biogenesis protein MshL (db=kegg)	K02453	gspD; general secretion pathway protein D		563040.Saut_0867;4.5e-85;322.0;COG1450@1|root,COG1450@2|Bacteria,1MVNC@1224|Proteobacteria,43BJ2@68525|delta/epsilon subdivisions,2YN49@29547|Epsilonproteobacteria;29547|Epsilonproteobacteria;NU;Type II and III secretion system protein;ctsD;-;-;ko:K02453;ko03070,ko05111,map03070,map05111;M00331;-;-;ko00000,ko00001,ko00002,ko02044;3.A.15;-;-;U3	T4P_pilQ;8.5E-37;122.9;0.908|T2SS_gspD;9.7E-36;119.5;0.92
	CHBDMNKA_00309	CDS	283995	284939	+	G2Y-299	283995	284939	Thiovulum_Movile_Thiovulum_1_Contig_1751114_cov_334_299	283995	284939	12.6236	18.96		0.69789	0.556894	COG0731	[C] Fe-S oxidoreductases	Putative Fe-S oxidoreductase 283995..284939	hyo:NNO_1669 putative Fe-S oxidoreductase (db=kegg)				387093.SUN_1607;2.1e-70;272.7;COG0731@1|root,COG0731@2|Bacteria,1QG36@1224|Proteobacteria,42M82@68525|delta/epsilon subdivisions,2YN42@29547|Epsilonproteobacteria;29547|Epsilonproteobacteria;C;Radical SAM;-;-;-;-;-;-;-;-;-;-;-;-;U3
	CHBDMNKA_00310	CDS	284966	285709	+	G2Y-300	284966	285709	Thiovulum_Movile_Thiovulum_1_Contig_1751114_cov_334_300	284966	285709	27.4424	29.5901		0.0098502	0.99039	ROG7172		hypothetical protein 284966..285709	nis:NIS_1069 conserved hypothetical protein (db=kegg)			K03585
	CHBDMNKA_00311	CDS	285706	286905	+	G2Y-301	285706	286905	Thiovulum_Movile_Thiovulum_1_Contig_1751114_cov_334_301	285706	286905	31.502	74.5297	LakeRoom	1.29892	0.0919176	ROG7397		hypothetical protein 285706..286905	suln:FJR47_05775 transporter (db=kegg)			K12340
	CHBDMNKA_00312	CDS	286918	287718	+	G2Y-302	286918	287718	Thiovulum_Movile_Thiovulum_1_Contig_1751114_cov_334_302	286918	287718	23.6463	32.6267		0.349162	0.614515	COG1360	[N] Flagellar motor protein	Flagellar motor rotation protein MotB 286918..287718	nam:NAMH_1161 OmpA/MotB (db=kegg)	K02557	motB; chemotaxis protein MotB		598659.NAMH_1161;3.4e-77;295.0;COG1360@1|root,COG1360@2|Bacteria,1MU4S@1224|Proteobacteria,42Q7D@68525|delta/epsilon subdivisions,2YMSU@29547|Epsilonproteobacteria;29547|Epsilonproteobacteria;N;Membrane MotB of proton-channel complex MotA/MotB;motS;-;-;ko:K02557;ko02030,ko02040,map02030,map02040;-;-;-;ko00000,ko00001,ko02000,ko02035;1.A.30.1;-;-;U3
	CHBDMNKA_00313	CDS	287696	288730	+	G2Y-303	287696	288730	Thiovulum_Movile_Thiovulum_1_Contig_1751114_cov_334_303	287696	288730	8.99009	24.3515	LakeRoom	1.34677	0.0519437			hypothetical protein 287696..288730	nam:NAMH_0020 putative lipoprotein (db=kegg)			K21138
110
	CHBDMNKA_00314	CDS	288811	288972	+	G2Y-304	288811	288972	Thiovulum_Movile_Thiovulum_1_Contig_1751114_cov_334_304	288811	288972	30.6047	371.933	LakeRoom	6.33498	0.0882252			hypothetical protein 288811..288972
	CHBDMNKA_00315	CDS	288993	289397	+	G2Y-305	288993	289397	Thiovulum_Movile_Thiovulum_1_Contig_1751114_cov_334_305	288993	289397	42.8384	273.337	LakeRoom	2.62268	0.0713148	ROG5645		hypothetical protein 288993..289397				K06077
	CHBDMNKA_00316	CDS	289411	289797	+	G2Y-306	289411	289797	Thiovulum_Movile_Thiovulum_1_Contig_1751114_cov_334_306	289411	289797	38.1547	30.1085		0.930011	0.746876	ROG5844		Uncharacterized protein MJ1673 289411..289797	ttm:Tthe_2634 conserved hypothetical protein (db=kegg)			K07497	580327.Tthe_2634;1.8e-23;115.5;COG1517@1|root,COG1517@2|Bacteria,1UYKN@1239|Firmicutes,249ZK@186801|Clostridia;186801|Clostridia;L;TIGRFAM CRISPR-associated protein, TM1812 family;-;-;-;-;-;-;-;-;-;-;-;-;U3
111
	CHBDMNKA_00317	CDS	289940	290878	-	G2Y-307	290878	289940	Thiovulum_Movile_Thiovulum_1_Contig_1751114_cov_334_307	289940	290878	332.296	72.5914	AirBell	-2.13212	0.0347459			hypothetical protein (complement(289940..290878))
	CHBDMNKA_00318	CDS	290881	292029	-	G2Y-308	292029	290881	Thiovulum_Movile_Thiovulum_1_Contig_1751114_cov_334_308	290881	292029	457.662	29.0178	AirBell	-3.90027	0.00934392	COG1858	[P] Cytochrome c peroxidase	Methylamine utilization protein mauG (complement(290881..292029))	del:DelCs14_3840 Cytochrome-c peroxidase (db=kegg)	K00428	E1.11.1.5; cytochrome c peroxidase [EC:1.11.1.5]		398578.Daci_2892;1.8e-87;329.7;COG1858@1|root,COG1858@2|Bacteria,1MV70@1224|Proteobacteria,2VI1Z@28216|Betaproteobacteria,4AC77@80864|Comamonadaceae;28216|Betaproteobacteria;C;PFAM Di-haem cytochrome c peroxidase;-;-;1.11.1.5;ko:K00428;-;-;-;-;ko00000,ko01000;-;-;-;U3
	CHBDMNKA_00319	CDS	292042	292971	-	G2Y-309	292971	292042	Thiovulum_Movile_Thiovulum_1_Contig_1751114_cov_334_309	292042	292971	1642.41	70.4786	AirBell	-4.55916	0.00553755	ROG5192		hypothetical protein (complement(292042..292971))	dts:BI380_08965 metallo-mystery pair system four-Cys motif protein (db=kegg)
112
	CHBDMNKA_00320	CDS	293101	293415	-	G2Y-310	293415	293101	Thiovulum_Movile_Thiovulum_1_Contig_1751114_cov_334_310	293101	293415	0	6.5531		2.27875	0.186418			hypothetical protein (complement(293101..293415))
	CHBDMNKA_00321	CDS	293444	294268	-	G2Y-311	294268	293444	Thiovulum_Movile_Thiovulum_1_Contig_1751114_cov_334_311	293444	294268	186.07	135.898		-0.437327	0.516149	COG1210	[M] UDP-glucose pyrophosphorylase	UTP--glucose-1-phosphate uridylyltransferase (complement(293444..294268))	hyo:NNO_0015 UTP--glucose-1-phosphate uridylyltransferase (db=kegg)	K00963	UGP2, galU, galF; UTP--glucose-1-phosphate uridylyltransferase [EC:2.7.7.9]		192222.Cj1536c;3.1e-89;335.1;COG1210@1|root,COG1210@2|Bacteria,1MV5F@1224|Proteobacteria,42MJU@68525|delta/epsilon subdivisions,2YM7H@29547|Epsilonproteobacteria;29547|Epsilonproteobacteria;M;UTP-glucose-1-phosphate uridylyltransferase;galU;-;2.7.7.9;ko:K00963;ko00040,ko00052,ko00500,ko00520,ko01100,ko01130,map00040,map00052,map00500,map00520,map01100,map01130;M00129,M00361,M00362,M00549;R00289;R…
113
	CHBDMNKA_00322	CDS	294323	295003	-	G2Y-312	295003	294323	Thiovulum_Movile_Thiovulum_1_Contig_1751114_cov_334_312	294323	295003	106.464	183.314		1.08817	0.283185	COG0177	[L] Predicted EndoIII-related endonuclease	Endonuclease III (complement(294323..295003))	cpin:CPIN18020_1103 nth; endonuclease III (db=kegg)	K10773	NTH; endonuclease III [EC:4.2.99.18]		360107.CHAB381_1222;2.8e-56;225.3;COG0177@1|root,COG0177@2|Bacteria,1MUYQ@1224|Proteobacteria,42N6I@68525|delta/epsilon subdivisions,2YN8H@29547|Epsilonproteobacteria;29547|Epsilonproteobacteria;L;DNA repair enzyme that has both DNA N-glycosylase activity and AP-lyase activity. The DNA N-glycosylase activity releases various damaged pyrimidines from DNA by cleaving the N- glycosidic bond, leaving…
114
	CHBDMNKA_00323	CDS	295119	295430	-	G2Y-313	295430	295119	Thiovulum_Movile_Thiovulum_1_Contig_1751114_cov_334_313	295119	295430	78.2516	60.1826		1.38008	0.657223	COG1403	[V] Restriction endonuclease	Retron-type RNA-directed DNA polymerase (complement(295119..295430))	cpro:CPRO_18700 ltrA_2; group II intron-encoded protein LtrA (db=kegg)				1235802.C823_04797;5.4e-23;113.6;COG1403@1|root,COG1403@2|Bacteria,1VVX8@1239|Firmicutes,25FHE@186801|Clostridia;186801|Clostridia;V;HNH endonuclease;-;-;-;-;-;-;-;-;-;-;-;-;U3
	CHBDMNKA_00324	CDS	295471	296943	-	G2Y-314	296943	295471	Thiovulum_Movile_Thiovulum_1_Contig_1751114_cov_334_314	295471	296943	894.897	3210.34	LakeRoom	1.99409	0.066235	COG3344	[L] Retron-type reverse transcriptase	Retron-type RNA-directed DNA polymerase (complement(295471..296943))	smul:SMUL_1819 retron-type reverse transcriptase (db=kegg)	K00986	ltrA; RNA-directed DNA polymerase [EC:2.7.7.49]		1150621.SMUL_1819;9.5e-150;537.0;COG1403@1|root,COG3344@1|root,COG1403@2|Bacteria,COG3344@2|Bacteria,1MVI1@1224|Proteobacteria,42Q0C@68525|delta/epsilon subdivisions;1224|Proteobacteria;L;PFAM RNA-directed DNA polymerase (Reverse transcriptase);-;-;2.7.7.49;ko:K00986,ko:K15342,ko:K20170;ko00760,ko01120,map00760,map01120;M00811;R11175,R11177,R11178;RC00875,RC03023,RC03336;ko00000,ko00001,ko00002,k…
115
	CHBDMNKA_00325	CDS	298178	298915	-	G2Y-315	298915	298178	Thiovulum_Movile_Thiovulum_1_Contig_1751114_cov_334_315	298178	298915	11.2146	143.884	LakeRoom	4.23564	0.0904287	COG3344	[L] Retron-type reverse transcriptase	Retron-type RNA-directed DNA polymerase (complement(298178..298915))	smul:SMUL_1819 retron-type reverse transcriptase (db=kegg)	K00986	ltrA; RNA-directed DNA polymerase [EC:2.7.7.49]		1150621.SMUL_1819;4e-48;198.4;COG1403@1|root,COG3344@1|root,COG1403@2|Bacteria,COG3344@2|Bacteria,1MVI1@1224|Proteobacteria,42Q0C@68525|delta/epsilon subdivisions;1224|Proteobacteria;L;PFAM RNA-directed DNA polymerase (Reverse transcriptase);-;-;2.7.7.49;ko:K00986,ko:K15342,ko:K20170;ko00760,ko01120,map00760,map01120;M00811;R11175,R11177,R11178;RC00875,RC03023,RC03336;ko00000,ko00001,ko00002,ko01…
	CHBDMNKA_00326	CDS	299069	299875	-	G2Y-316	299875	299069	Thiovulum_Movile_Thiovulum_1_Contig_1751114_cov_334_316	299069	299875	931.591	2387.18	LakeRoom	1.37947	0.0800541	COG3344	[L] Retron-type reverse transcriptase	Retron-type RNA-directed DNA polymerase (complement(299069..299875))	smul:SMUL_1819 retron-type reverse transcriptase (db=kegg)	K00986	ltrA; RNA-directed DNA polymerase [EC:2.7.7.49]		1150621.SMUL_1819;4.8e-79;301.2;COG1403@1|root,COG3344@1|root,COG1403@2|Bacteria,COG3344@2|Bacteria,1MVI1@1224|Proteobacteria,42Q0C@68525|delta/epsilon subdivisions;1224|Proteobacteria;L;PFAM RNA-directed DNA polymerase (Reverse transcriptase);-;-;2.7.7.49;ko:K00986,ko:K15342,ko:K20170;ko00760,ko01120,map00760,map01120;M00811;R11175,R11177,R11178;RC00875,RC03023,RC03336;ko00000,ko00001,ko00002,ko…
116
	CHBDMNKA_00327	CDS	301204	303954	-	G2Y-318	303954	301204	Thiovulum_Movile_Thiovulum_1_Contig_1751114_cov_334_318	301204	303954	26.0061	39.1156		0.576045	0.290915	COG1197	[LK] Transcription-repair coupling factor (superfamily II helicase)	Transcription-repair coupling factor (complement(301204..303954))	nis:NIS_1461 transcription-repair coupling factor (db=kegg)	K03723	mfd; transcription-repair coupling factor (superfamily II helicase) [EC:3.6.4.-]		929558.SMGD1_0636;2.3e-213;749.2;COG1197@1|root,COG1197@2|Bacteria,1MUXG@1224|Proteobacteria,42N8X@68525|delta/epsilon subdivisions,2YMGZ@29547|Epsilonproteobacteria;29547|Epsilonproteobacteria;L;Couples transcription and DNA repair by recognizing RNA polymerase (RNAP) stalled at DNA lesions. Mediates ATP-dependent release of RNAP and its truncated transcript from the DNA, and recruitment of nucl…
	CHBDMNKA_00328	CDS	303955	304401	-	G2Y-319	304401	303955	Thiovulum_Movile_Thiovulum_1_Contig_1751114_cov_334_319	303955	304401	26.6677	23.9155		-0.041033	0.976771	COG2236	[R] Predicted phosphoribosyltransferases	hypothetical protein (complement(303955..304401))	cmed:FE773_03060 phosphoribosyltransferase (db=kegg)	K00769	gpt; xanthine phosphoribosyltransferase [EC:2.4.2.22]	K07101	944547.ABLL_1072;4.4e-26;124.4;COG2236@1|root,COG2236@2|Bacteria,1Q1HY@1224|Proteobacteria,42TR4@68525|delta/epsilon subdivisions,2YP9B@29547|Epsilonproteobacteria;29547|Epsilonproteobacteria;F;phosphoribosyltransferase;gpt;-;2.4.2.22;ko:K00769;ko00230,ko01100,ko01110,map00230,map01100,map01110;-;R01229,R02142;RC00063,RC00122;ko00000,ko00001,ko01000;-;-;-;U3
117
	CHBDMNKA_00329	CDS	304469	304753	-	G2Y-320	304753	304469	Thiovulum_Movile_Thiovulum_1_Contig_1751114_cov_334_320	304469	304753	0	6.51081		1.77529	0.313585			hypothetical protein (complement(304469..304753))				K02483
	CHBDMNKA_00330	CDS	304786	305397	-	G2Y-321	305397	304786	Thiovulum_Movile_Thiovulum_1_Contig_1751114_cov_334_321	304786	305397	62.0015	173.985	LakeRoom	1.46424	0.0707017	COG0807	[H] GTP cyclohydrolase II	GTP cyclohydrolase II (complement(304786..305397))	suls:Sdiek1_1583 GTP cyclohydrolase-2 (db=kegg)	K01497	ribA, RIB1; GTP cyclohydrolase II [EC:3.5.4.25]	K14652	1165841.SULAR_07088;7.1e-59;233.8;COG0807@1|root,COG0807@2|Bacteria,1MWZR@1224|Proteobacteria,42N2Q@68525|delta/epsilon subdivisions,2YM8K@29547|Epsilonproteobacteria;29547|Epsilonproteobacteria;F;Catalyzes the conversion of GTP to 2,5-diamino-6- ribosylamino-4(3H)-pyrimidinone 5'-phosphate (DARP), formate and pyrophosphate;ribA;-;3.5.4.25;ko:K01497;ko00740,ko00790,ko01100,ko01110,ko02024,map0074…
	CHBDMNKA_00331	CDS	305404	305676	-	G2Y-322	305676	305404	Thiovulum_Movile_Thiovulum_1_Contig_1751114_cov_334_322	305404	305676	62.6121	75.1404		-0.0257379	0.987994	COG0739	[M] Membrane proteins related to metalloendopeptidases	hypothetical protein (complement(305404..305676))	hyo:NNO_1369 membrane-bound metallopeptidase (db=kegg)			K06386	1121267.JHZL01000020_gene1848;1.3e-17;95.5;COG0739@1|root,COG0739@2|Bacteria,1QUJP@1224|Proteobacteria,43BJK@68525|delta/epsilon subdivisions,2YT9A@29547|Epsilonproteobacteria;29547|Epsilonproteobacteria;M;peptidase M23;-;-;-;-;-;-;-;-;-;-;-;-;U3
118
	CHBDMNKA_00332	CDS	306000	306641	-	G2Y-323	306641	306000	Thiovulum_Movile_Thiovulum_1_Contig_1751114_cov_334_323	306000	306641	64.7669	172.566	LakeRoom	1.39378	0.0752238	ROG1210		hypothetical protein (complement(306000..306641))				K05515
	CHBDMNKA_00333	CDS	306641	307453	-	G2Y-323	306641	306000	Thiovulum_Movile_Thiovulum_1_Contig_1751114_cov_334_324	306641	307453	30.8273	49.9079		0.188435	0.900837	ROG1600		hypothetical protein (complement(306000..306641))	sku:Sulku_1737 hypothetical protein (db=kegg)	K09811	ftsX; cell division transport system permease protein	K00604	1537917.JU82_07650;6.3e-63;247.7;COG2177@1|root,COG2177@2|Bacteria,1R85B@1224|Proteobacteria,42PX3@68525|delta/epsilon subdivisions,2YNQW@29547|Epsilonproteobacteria;29547|Epsilonproteobacteria;D;Cell division protein FtsX;ftsX;-;-;ko:K09811;ko02010,map02010;M00256;-;-;ko00000,ko00001,ko00002,ko02000,ko03036;3.A.1.140;-;-;U3
	CHBDMNKA_00334	CDS	307454	308176	-	G2Y-325	308176	307454	Thiovulum_Movile_Thiovulum_1_Contig_1751114_cov_334_325	307454	308176	134.544	234.757		0.767746	0.248071	COG2884	[D] Predicted ATPase involved in cell division	Cell-division-associated, ABC-transporter-like signaling protein FtsE (complement(307454..308176))	sulr:B649_03870 ABC transporter-like protein (db=kegg)	K09812	ftsE; cell division transport system ATP-binding protein		1537917.JU82_07645;3.5e-73;281.6;COG2884@1|root,COG2884@2|Bacteria,1MVQ4@1224|Proteobacteria,42MAM@68525|delta/epsilon subdivisions,2YT9B@29547|Epsilonproteobacteria;29547|Epsilonproteobacteria;D;ABC transporter;ftsE;-;-;ko:K09812;ko02010,map02010;M00256;-;-;ko00000,ko00001,ko00002,ko02000,ko03036;3.A.1.140;-;-;U3
	CHBDMNKA_00335	CDS	308167	309378	-	G2Y-326	309378	308167	Thiovulum_Movile_Thiovulum_1_Contig_1751114_cov_334_326	308167	309378	28.4978	54.0509		0.889394	0.167768	COG0220	[R] Predicted S-adenosylmethionine-dependent methyltransferase	tRNA (guanine(46)-N(7))-methyltransferase (complement(308167..309378))	sulg:FJR48_07705 trmB; tRNA (guanosine(46)-N7)-methyltransferase TrmB (db=kegg)	K03439	trmB, METTL1, TRM8; tRNA (guanine-N7-)-methyltransferase [EC:2.1.1.33]		749222.Nitsa_0856;1e-56;227.6;COG0220@1|root,COG0220@2|Bacteria,1MUWJ@1224|Proteobacteria,42M78@68525|delta/epsilon subdivisions,2YMR1@29547|Epsilonproteobacteria;29547|Epsilonproteobacteria;J;Catalyzes the formation of N(7)-methylguanine at position 46 (m7G46) in tRNA;trmB;-;2.1.1.33;ko:K03439;-;-;-;-;ko00000,ko01000,ko03016;-;-;-;U3
	CHBDMNKA_00336	CDS	309382	310494	-	G2Y-327	310494	309382	Thiovulum_Movile_Thiovulum_1_Contig_1751114_cov_334_327	309382	310494	78.5872	33.6887		-1.02456	0.228574	COG0077	[E] Prephenate dehydratase	Chorismate mutase I / Prephenate dehydratase (complement(309382..310494))	nis:NIS_0389 pheA; chorismate mutase/prephenate dehydratase (db=kegg)	K14170	pheA; chorismate mutase / prephenate dehydratase [EC:5.4.99.5 4.2.1.51]		387092.NIS_0389;2e-107;396.0;COG0077@1|root,COG1605@1|root,COG0077@2|Bacteria,COG1605@2|Bacteria,1MU60@1224|Proteobacteria,42MGN@68525|delta/epsilon subdivisions,2YNAN@29547|Epsilonproteobacteria;29547|Epsilonproteobacteria;E;Chorismate mutase prephenate dehydratase;pheA;-;4.2.1.51,5.4.99.5;ko:K14170;ko00400,ko01100,ko01110,ko01130,ko01230,map00400,map01100,map01110,map01130,map01230;M00024,M0002…
119
	CHBDMNKA_00337	CDS	311325	312092	-	G2Y-328	312092	311325	Thiovulum_Movile_Thiovulum_1_Contig_1751114_cov_334_329	311325	312092	74.148	107.082		0.60894	0.326036			hypothetical protein (complement(311325..312092))				K03406
	CHBDMNKA_00338	CDS	312105	313208	-	G2Y-329	313208	312105	Thiovulum_Movile_Thiovulum_1_Contig_1751114_cov_334_330	312105	313208	105.053	296.383	LakeRoom	1.49158	0.0415614			hypothetical protein (complement(312105..313208))	fsc:FSU_1274 protease domain protein (db=kegg)
	CHBDMNKA_00339	CDS	313160	313780	-	G2Y-330	313780	313160	Thiovulum_Movile_Thiovulum_1_Contig_1751114_cov_334_331	313160	313780	249.258	561.82	LakeRoom	1.21639	0.0955645	COG0610	[V] Type I site-specific restriction-modification system, R	hypothetical protein (complement(313160..313780))				K02016
120
	CHBDMNKA_00340	CDS	313883	314083	+	G2Y-331	313883	314083	Thiovulum_Movile_Thiovulum_1_Contig_1751114_cov_334_332	313883	314083	0	1.98412		0.932501	0.456767			hypothetical protein 313883..314083				K10210
121
	CHBDMNKA_00341	CDS	314679	314969	-	G2Y-332	314969	314679	Thiovulum_Movile_Thiovulum_1_Contig_1751114_cov_334_334	314679	314969	219.463	33.9182		-1.96246	0.259827			hypothetical protein (complement(314679..314969))	sulg:FJR48_06920 hypothetical protein (db=kegg)			K03076	929558.SMGD1_2413;1.2e-08;65.9;2BR7U@1|root,32K64@2|Bacteria,1Q2P2@1224|Proteobacteria,431JX@68525|delta/epsilon subdivisions,2YSDV@29547|Epsilonproteobacteria;29547|Epsilonproteobacteria;-;-;-;-;-;-;-;-;-;-;-;-;-;-;U3
	CHBDMNKA_00342	CDS	314971	316905	-	G2Y-333	316905	314971	Thiovulum_Movile_Thiovulum_1_Contig_1751114_cov_334_335	314971	316905	136.576	50.358		-1.22152	0.213032	COG0021	[G] Transketolase	Transketolase (complement(314971..316905))	hyo:NNO_2003 transketolase (db=kegg)	K00615	E2.2.1.1, tktA, tktB; transketolase [EC:2.2.1.1]		709032.Sulku_2285;8.1e-242;843.2;COG0021@1|root,COG0021@2|Bacteria,1MUEY@1224|Proteobacteria,42M80@68525|delta/epsilon subdivisions,2YMEN@29547|Epsilonproteobacteria;29547|Epsilonproteobacteria;G;Catalyzes the transfer of a two-carbon ketol group from a ketose donor to an aldose acceptor, via a covalent intermediate with the cofactor thiamine pyrophosphate;tkt;-;2.2.1.1;ko:K00615;ko00030,ko00710,…
122
	CHBDMNKA_00343	CDS	317011	317424	-	G2Y-334	317424	317011	Thiovulum_Movile_Thiovulum_1_Contig_1751114_cov_334_336	317011	317424	14.1788	17.0949		0.649281	0.555707	ROG3678		hypothetical protein (complement(317011..317424))	smul:SMUL_1090 hypothetical protein (db=kegg)			K12286	1537915.JU57_05530;1.1e-10;73.2;2AIWS@1|root,319ED@2|Bacteria,1Q2HE@1224|Proteobacteria,42VQ7@68525|delta/epsilon subdivisions,2YQ77@29547|Epsilonproteobacteria;29547|Epsilonproteobacteria;-;-;-;-;-;-;-;-;-;-;-;-;-;-;U3
	CHBDMNKA_00344	CDS	317417	318127	-	G2Y-335	318127	317417	Thiovulum_Movile_Thiovulum_1_Contig_1751114_cov_334_337	317417	318127	16.9537	29.4802		1.33318	0.354129	COG4123	[R] Predicted O-methyltransferase	tRNA (adenine37-N(6))-methyltransferase TrmN6 (complement(317417..318127))	suln:FJR47_03335 methyltransferase (db=kegg)	K15460	yfiC, trmX; tRNA1Val (adenine37-N6)-methyltransferase [EC:2.1.1.223]		1172190.M947_02300;4.5e-41;174.9;COG4123@1|root,COG4123@2|Bacteria,1RDSC@1224|Proteobacteria,42RIN@68525|delta/epsilon subdivisions,2YP8V@29547|Epsilonproteobacteria;29547|Epsilonproteobacteria;S;methyltransferase;-;-;-;-;-;-;-;-;-;-;-;-;U3
	CHBDMNKA_00345	CDS	318148	319959	-	G2Y-336	319959	318148	Thiovulum_Movile_Thiovulum_1_Contig_1751114_cov_334_338	318148	319959	116.938	303.446	LakeRoom	1.38547	0.066235	COG1256	[N] Flagellar hook-associated protein	hypothetical protein (complement(318148..319959))	sulr:B649_03465 hypothetical protein (db=kegg)	K02396	flgK; flagellar hook-associated protein 1
	CHBDMNKA_00346	CDS	319966	320394	-	G2Y-337	320394	319966	Thiovulum_Movile_Thiovulum_1_Contig_1751114_cov_334_339	319966	320394	213.673	1371.13	LakeRoom	2.72139	0.0135172	ROG3020		hypothetical protein (complement(319966..320394))	sku:Sulku_0699 hypothetical protein (db=kegg)			K09997	709032.Sulku_0699;1.6e-28;132.5;2AIM0@1|root,32I9V@2|Bacteria,1Q1S6@1224|Proteobacteria,42U9Z@68525|delta/epsilon subdivisions,2YPXP@29547|Epsilonproteobacteria;29547|Epsilonproteobacteria;-;-;-;-;-;-;-;-;-;-;-;-;-;-;U3
	CHBDMNKA_00347	CDS	320410	320619	-	G2Y-338	320619	320410	Thiovulum_Movile_Thiovulum_1_Contig_1751114_cov_334_340	320410	320619	690.764	8232.32	LakeRoom	3.72014	0.0212772	COG2747	[KNU] Negative regulator of flagellin synthesis (anti-sigma28	hypothetical protein (complement(320410..320619))
123
	CHBDMNKA_00348	CDS	320715	321335	-	G2Y-339	321335	320715	Thiovulum_Movile_Thiovulum_1_Contig_1751114_cov_334_341	320715	321356	67.0129	57.2034		-0.221754	0.614711	COG0288	[P] Carbonic anhydrase	Carbonic anhydrase, beta class	sua:Saut_1442 Carbonate dehydratase (db=kegg)	K01673	cynT, can; carbonic anhydrase [EC:4.2.1.1]		563040.Saut_1442;3.9e-60;238.0;COG0288@1|root,COG0288@2|Bacteria,1MV1U@1224|Proteobacteria,42NUA@68525|delta/epsilon subdivisions,2YMIG@29547|Epsilonproteobacteria;29547|Epsilonproteobacteria;P;Reversible hydration of carbon dioxide;cynT;-;4.2.1.1;ko:K01673;ko00910,map00910;-;R00132,R10092;RC02807;ko00000,ko00001,ko01000;-;-;-;U3
	CHBDMNKA_00349	CDS	321371	322156	-	G2Y-340	322123	321371	Thiovulum_Movile_Thiovulum_1_Contig_1751114_cov_334_342	321371	322192	89.7342	77.6487		-0.103289	0.906967	COG1127	[Q] ABC-type transport system involved in resistance	Phospholipid ABC transporter ATP-binding protein MlaF	hyo:NNO_0895 methionine ABC transporter ATP-binding protein (db=kegg)	K02065	mlaF, linL, mkl; phospholipid/cholesterol/gamma-HCH transport system ATP-binding protein		387092.NIS_1034;1e-81;310.1;COG1127@1|root,COG1127@2|Bacteria,1MUSD@1224|Proteobacteria,42NTG@68525|delta/epsilon subdivisions,2YNB7@29547|Epsilonproteobacteria;29547|Epsilonproteobacteria;Q;abc transporter atp-binding protein;-;-;-;ko:K02065;ko02010,map02010;M00210,M00669,M00670;-;-;ko00000,ko00001,ko00002,ko02000;3.A.1.27;-;-;U3
	CHBDMNKA_00350	CDS	322131	325142	-	G2Y-341	325142	322131	Thiovulum_Movile_Thiovulum_1_Contig_1751114_cov_334_343	322131	325142	51.0591	169.136	LakeRoom	1.68773	0.063049	ROG4619		hypothetical protein (complement(322131..325142))	metb:AW729_01305 hypothetical protein (db=kegg)			K07279
	CHBDMNKA_00351	CDS	325154	326632	-	G2Y-342	326632	325154	Thiovulum_Movile_Thiovulum_1_Contig_1751114_cov_334_344	325154	326632	260.099	533.093		1.05667	0.107529			hypothetical protein (complement(325154..326632))				K02391
	CHBDMNKA_00352	CDS	326636	326833	-	G2Y-343	326833	326636	Thiovulum_Movile_Thiovulum_1_Contig_1751114_cov_334_345	326636	326833	3594.49	4466.06		0.355137	0.486686			hypothetical protein (complement(326636..326833))				K06901
	CHBDMNKA_00353	CDS	326852	327865	-	G2Y-344	327865	326852	Thiovulum_Movile_Thiovulum_1_Contig_1751114_cov_334_346	326852	327865	385.479	316.698		-0.287317	0.558855			hypothetical protein (complement(326852..327865))
124
	CHBDMNKA_00354	CDS	327931	330819	-	G2Y-345	330819	327931	Thiovulum_Movile_Thiovulum_1_Contig_1751114_cov_334_347	327931	330819	324.096	381.166		0.284278	0.648483			hypothetical protein (complement(327931..330819))
	CHBDMNKA_00355	CDS	330876	332825	-	G2Y-346	332825	330876	Thiovulum_Movile_Thiovulum_1_Contig_1751114_cov_334_348	330876	332831	113.339	215.263		0.865442	0.210326	COG0272	[L] NAD-dependent DNA ligase (contains BRCT domain	DNA ligase (NAD(+))	ccoc:CCON33237_1309 ligA; DNA ligase, NAD-dependent (db=kegg)	K01972	E6.5.1.2, ligA, ligB; DNA ligase (NAD+) [EC:6.5.1.2]		827.JFJK01000002_gene967;6.9e-140;504.6;COG0272@1|root,COG0272@2|Bacteria,1MV3R@1224|Proteobacteria,42MC5@68525|delta/epsilon subdivisions,2YM83@29547|Epsilonproteobacteria;29547|Epsilonproteobacteria;L;DNA ligase that catalyzes the formation of phosphodiester linkages between 5'-phosphoryl and 3'-hydroxyl groups in double-stranded DNA using NAD as a coenzyme and as the energy source for the reac…
	CHBDMNKA_00356	CDS	332828	333661	-	G2Y-347	333661	332828	Thiovulum_Movile_Thiovulum_1_Contig_1751114_cov_334_349	332828	333661	78.5248	85.3345		0.111906	0.858203	ROG1743		hypothetical protein (complement(332828..333661))	btre:F542_16340 hypothetical protein (db=kegg)				326298.Suden_1508;9.4e-46;190.7;2DBB6@1|root,2Z85M@2|Bacteria,1QMDX@1224|Proteobacteria,42QTF@68525|delta/epsilon subdivisions,2YP1H@29547|Epsilonproteobacteria;29547|Epsilonproteobacteria;-;-;-;-;-;-;-;-;-;-;-;-;-;-;U3
	CHBDMNKA_00357	CDS	333676	335541	-	G2Y-348	335541	333676	Thiovulum_Movile_Thiovulum_1_Contig_1751114_cov_334_350	333676	335541	99.3806	125.791		0.458334	0.544886	ROG2760		hypothetical protein (complement(333676..335541))	sulr:B649_05085 hypothetical protein (db=kegg)	K02397	flgL; flagellar hook-associated protein 3 FlgL
	CHBDMNKA_00358	CDS	335562	336191	-	G2Y-349	336191	335562	Thiovulum_Movile_Thiovulum_1_Contig_1751114_cov_334_351	335562	336191	50.0996	69.6547		0.455869	0.45975	COG1611	[R] Predicted Rossmann fold nucleotide-binding protein	hypothetical protein (complement(335562..336191))	tmar:MARIT_0960 putative lysine decarboxylase (db=kegg)				1349785.BAUG01000011_gene892;6.9e-41;174.1;COG1611@1|root,COG1611@2|Bacteria,4NF20@976|Bacteroidetes,1HXT0@117743|Flavobacteriia;976|Bacteroidetes;S;Belongs to the LOG family;fmt2;-;3.2.2.10;ko:K06966;ko00230,ko00240,map00230,map00240;-;R00182,R00510;RC00063,RC00318;ko00000,ko00001,ko01000;-;-;-;U3
	CHBDMNKA_00359	CDS	336194	337144	-	G2Y-350	337144	336194	Thiovulum_Movile_Thiovulum_1_Contig_1751114_cov_334_352	336194	337144	76.4109	149.717		0.961058	0.114403	COG1886	[NU] Flagellar motor switch/type III secretory pathway	Flagellar motor switch protein FliN (complement(336194..337144))	sulr:B649_02395 hypothetical protein (db=kegg)	K02417	fliN; flagellar motor switch protein FliN		1249480.B649_02395;1.9e-58;233.0;COG1886@1|root,COG1886@2|Bacteria,1NF4E@1224|Proteobacteria,42R4G@68525|delta/epsilon subdivisions,2YN6N@29547|Epsilonproteobacteria;29547|Epsilonproteobacteria;N;flagellar motor switch protein;fliY;-;-;ko:K02417;ko02030,ko02040,map02030,map02040;-;-;-;ko00000,ko00001,ko02035,ko02044;3.A.6.2,3.A.6.3;-;-;U3
125
	CHBDMNKA_00360	CDS	337241	338290	-	G2Y-351	338290	337241	Thiovulum_Movile_Thiovulum_1_Contig_1751114_cov_334_353	337241	338290	18.602	18.7083		0.0806379	0.945284			hypothetical protein (complement(337241..338290))				K07331
126
	CHBDMNKA_00361	CDS	338405	339706	+	G2Y-352	338405	339706	Thiovulum_Movile_Thiovulum_1_Contig_1751114_cov_334_354	338405	339706	35.9571	48.6451		0.564908	0.553389	COG0141	[E] Histidinol dehydrogenase	Histidinol dehydrogenase 338405..339706	sdl:Sdel_1337 histidinol dehydrogenase (db=kegg)	K00013	hisD; histidinol dehydrogenase [EC:1.1.1.23]		525898.Sdel_1337;5e-163;580.9;COG0141@1|root,COG0141@2|Bacteria,1MUUF@1224|Proteobacteria,42M3R@68525|delta/epsilon subdivisions,2YN91@29547|Epsilonproteobacteria;29547|Epsilonproteobacteria;E;Catalyzes the sequential NAD-dependent oxidations of L- histidinol to L-histidinaldehyde and then to L-histidine;hisD;-;1.1.1.23;ko:K00013;ko00340,ko01100,ko01110,ko01230,map00340,map01100,map01110,map01230…
	CHBDMNKA_00362	CDS	339703	341052	+	G2Y-353	339703	341052	Thiovulum_Movile_Thiovulum_1_Contig_1751114_cov_334_355	339703	341052	28.9079	26.3684		-0.0431474	0.959115	COG1432	[S] Uncharacterized conserved protein	hypothetical protein 339703..341052	can:Cyan10605_2403 hypothetical protein (db=kegg)				533247.CRD_02171;6.7e-25;122.1;COG1432@1|root,COG1432@2|Bacteria,1G3NN@1117|Cyanobacteria,1HR6U@1161|Nostocales;1117|Cyanobacteria;S;NYN domain;-;-;-;-;-;-;-;-;-;-;-;-;U3
	CHBDMNKA_00363	CDS	341097	341882	+	G2Y-354	341097	341882	Thiovulum_Movile_Thiovulum_1_Contig_1751114_cov_334_356	341097	341882	95.9429	159.674		0.750619	0.217724	COG0623	[I] Enoyl-[acyl-carrier-protein] reductase (NADH)	Enoyl-[acyl-carrier-protein] reductase [NADH] 341097..341882	shal:SHALO_0574 enoyl-[acyl-carrier-protein] reductase [NADH] (db=kegg)	K00208	fabI; enoyl-[acyl-carrier protein] reductase I [EC:1.3.1.9 1.3.1.10]		1565314.OA34_02355;4.3e-93;347.8;COG0623@1|root,COG0623@2|Bacteria,1MV05@1224|Proteobacteria,42MA4@68525|delta/epsilon subdivisions,2YM9Q@29547|Epsilonproteobacteria;29547|Epsilonproteobacteria;I;Enoyl- acyl-carrier-protein reductase NADH;fabI;GO:0003674,GO:0003824,GO:0004312,GO:0004318,GO:0006082,GO:0006629,GO:0006631,GO:0006633,GO:0008150,GO:0008152,GO:0008610,GO:0009058,GO:0009987,GO:0016043,G…
	CHBDMNKA_00364	CDS	341910	342602	+	G2Y-355	341910	342602	Thiovulum_Movile_Thiovulum_1_Contig_1751114_cov_334_357	341910	342602	119.681	232.394		0.967067	0.111787	COG3980	[M] Spore coat polysaccharide biosynthesis protein, predicted	hypothetical protein 341910..342602
127
	CHBDMNKA_00365	CDS	342813	344192	+	G2Y-356	342813	344192	Thiovulum_Movile_Thiovulum_1_Contig_1751114_cov_334_358	342813	344192	19.0025	51.6549		1.22409	0.191201	COG1463	[Q] ABC-type transport system involved in resistance	hypothetical protein 342813..344192	sku:Sulku_0336 Mammalian cell entry related domain protein (db=kegg)	K02067	mlaD, linM; phospholipid/cholesterol/gamma-HCH transport system substrate-binding protein		709032.Sulku_0336;6.5e-92;344.7;COG1463@1|root,COG1463@2|Bacteria,1RFFS@1224|Proteobacteria,42P4P@68525|delta/epsilon subdivisions,2YNNZ@29547|Epsilonproteobacteria;29547|Epsilonproteobacteria;Q;MlaD protein;-;-;-;ko:K02067;ko02010,map02010;M00210,M00669,M00670;-;-;ko00000,ko00001,ko00002,ko02000;3.A.1.27;-;-;U3
	CHBDMNKA_00366	CDS	344192	344839	+	G2Y-357	344192	344839	Thiovulum_Movile_Thiovulum_1_Contig_1751114_cov_334_359	344192	344839	56.0027	77.5508		0.639968	0.410134			hypothetical protein 344192..344839	alp:LPB137_07480 ABC transporter (db=kegg)	K07100	K07100; putative phosphoribosyl transferase
	CHBDMNKA_00367	CDS	344814	349142	+	G2Y-358	344814	349142	Thiovulum_Movile_Thiovulum_1_Contig_1751114_cov_334_360	344814	349142	65.693	61.1331		-0.0988145	0.866179			hypothetical protein 344814..349142
128
	CHBDMNKA_00368	CDS	349302	349979	+	G2Y-360	349302	349979	Thiovulum_Movile_Thiovulum_1_Contig_1751114_cov_334_362	349302	349979	71.4803	49.9286		-0.488184	0.348795			hypothetical protein 349302..349979
	CHBDMNKA_00369	CDS	349969	350796	+	G2Y-361	349969	350796	Thiovulum_Movile_Thiovulum_1_Contig_1751114_cov_334_363	349969	350796	48.0259	103.909		0.923876	0.306303	COG1262	[S] Uncharacterized conserved protein	hypothetical protein 349969..350796	micc:AUP74_02381 stkP_3; Serine/threonine-protein kinase StkP (db=kegg)			K11912	768671.ThimaDRAFT_4445;9.1e-17;94.4;COG1262@1|root,COG1262@2|Bacteria,1NQ5K@1224|Proteobacteria;1224|Proteobacteria;M;PFAM Formylglycine-generating sulfatase enzyme;-;-;-;-;-;-;-;-;-;-;-;-;U3
	CHBDMNKA_00370	CDS	350797	351291	+	G2Y-362	350797	351291	Thiovulum_Movile_Thiovulum_1_Contig_1751114_cov_334_364	350797	351291	18.8075	35.6749		1.03786	0.350978	ROG5171		asparaginase 350797..351291	ask:EI285_02570 asparaginase (db=kegg)	K01424	E3.5.1.1, ansA, ansB; L-asparaginase [EC:3.5.1.1]		1355368.JART01000020_gene1198;3.4e-35;154.8;COG0252@1|root,COG0252@2|Bacteria,1RHAW@1224|Proteobacteria,42SNH@68525|delta/epsilon subdivisions,2YQ20@29547|Epsilonproteobacteria;29547|Epsilonproteobacteria;EJ;GlutRNAGln amidotransferase subunit D;-;-;3.5.1.1;ko:K01424;ko00250,ko00460,ko01100,ko01110,map00250,map00460,map01100,map01110;-;R00485;RC00010,RC02798;ko00000,ko00001,ko01000;-;-;-;U3
129
	CHBDMNKA_00371	CDS	351284	351766	-	G2Y-363	351766	351284	Thiovulum_Movile_Thiovulum_1_Contig_1751114_cov_334_365	351284	351766	119.016	353.52	LakeRoom	1.53982	0.0519437	ROG1969		hypothetical protein (complement(351284..351766))	alp:LPB137_04910 hypothetical protein (db=kegg)			K12132
130
	CHBDMNKA_00372	tRNA	351850	351940	-	G2Y-1858	351940	351850	Thiovulum_Movile_Thiovulum_1_Contig_1751114_cov_334_tRNA_31	351853	351940								tRNA-Ser-TGA
	CHBDMNKA_00373	tRNA	351977	352051	-	G2Y-1859	352051	351977	Thiovulum_Movile_Thiovulum_1_Contig_1751114_cov_334_tRNA_30	351977	352051								tRNA-Cys-GCA
	CHBDMNKA_00374	tRNA	352062	352148	-	G2Y-1860	352148	352062	Thiovulum_Movile_Thiovulum_1_Contig_1751114_cov_334_tRNA_29	352065	352148								tRNA-Leu-TAA
	CHBDMNKA_00375	tRNA	352181	352256	-	G2Y-1861	352256	352181	Thiovulum_Movile_Thiovulum_1_Contig_1751114_cov_334_tRNA_28	352181	352256								tRNA-Gly-GCC
131
	CHBDMNKA_00376	CDS	352358	353317	-	G2Y-364	353317	352358	Thiovulum_Movile_Thiovulum_1_Contig_1751114_cov_334_366	352358	353317	14.9895	21.0806		0.463977	0.378203	COG1242	[R] Predicted Fe-S oxidoreductase	[4Fe-4S]-AdoMet protein YhcC/YtqA (complement(352358..353317))	sua:Saut_1857 conserved hypothetical protein (db=kegg)	K07139	K07139; uncharacterized protein		563040.Saut_1857;4.8e-110;404.4;COG1242@1|root,COG1242@2|Bacteria,1MUYF@1224|Proteobacteria,42PX9@68525|delta/epsilon subdivisions,2YN2U@29547|Epsilonproteobacteria;29547|Epsilonproteobacteria;S;Radical SAM protein;-;-;-;ko:K07139;-;-;-;-;ko00000;-;-;-;U3
	CHBDMNKA_00377	CDS	353332	354177	-	G2Y-365	354177	353332	Thiovulum_Movile_Thiovulum_1_Contig_1751114_cov_334_367	353332	354177	32.9216	48.5706		0.651348	0.35507	ROG4957		hypothetical protein (complement(353332..354177))	hyo:NNO_0141 hypothetical protein (db=kegg)
	CHBDMNKA_00378	CDS	354193	354642	-	G2Y-366	354642	354193	Thiovulum_Movile_Thiovulum_1_Contig_1751114_cov_334_368	354193	354642	25.3735	2.61808		-2.47344	0.186418	COG4665	[Q] TRAP-type mannitol/chloroaromatic compound transport system, small	TRAP dicarboxylate transporter, DctQ subunit, unknown substrate 6 (complement(354193..354642))	sulg:FJR48_06580 TRAP transporter small permease subunit (db=kegg)				326298.Suden_1205;1.8e-27;129.0;COG4665@1|root,COG4665@2|Bacteria,1RHBW@1224|Proteobacteria,42SCS@68525|delta/epsilon subdivisions,2YPIF@29547|Epsilonproteobacteria;29547|Epsilonproteobacteria;Q;Tripartite ATP-independent periplasmic transporter DctQ component;-;-;-;-;-;-;-;-;-;-;-;-;U3
	CHBDMNKA_00379	CDS	354664	356388	-	G2Y-367	356388	354664	Thiovulum_Movile_Thiovulum_1_Contig_1751114_cov_334_369	354664	356388	168.627	163.378		-0.0955518	0.900837	COG1766	[NU] Flagellar biosynthesis/type III secretory pathway lipoprotein	Flagellar M-ring protein FliF (complement(354664..356388))	hyo:NNO_1778 flagellar M-ring protein FliF (db=kegg)	K02409	fliF; flagellar M-ring protein FliF		1537917.JU82_07000;4e-131;475.3;COG1766@1|root,COG1766@2|Bacteria,1MUQR@1224|Proteobacteria,42N04@68525|delta/epsilon subdivisions,2YMF6@29547|Epsilonproteobacteria;29547|Epsilonproteobacteria;N;The M ring may be actively involved in energy transduction;fliF;-;-;ko:K02409;ko02040,map02040;-;-;-;ko00000,ko00001,ko02035,ko02044;3.A.6.2,3.A.6.3;-;-;U3
	CHBDMNKA_00380	CDS	356409	357506	-	G2Y-368	357506	356409	Thiovulum_Movile_Thiovulum_1_Contig_1751114_cov_334_370	356409	357506	148.298	94.483		-0.645508	0.284088	COG0079	[E] Histidinol-phosphate/aromatic aminotransferase and cobyric acid decarboxylase	Biosynthetic Aromatic amino acid aminotransferase beta @ Histidinol-phosphate aminotransferase (complement(356409..357506))	nis:NIS_0390 hisC; histidinol-phosphate aminotransferase (db=kegg)	K00817	hisC; histidinol-phosphate aminotransferase [EC:2.6.1.9]		572480.Arnit_0429;1e-116;426.8;COG0079@1|root,COG0079@2|Bacteria,1MW7I@1224|Proteobacteria,42NCH@68525|delta/epsilon subdivisions,2YMW7@29547|Epsilonproteobacteria;29547|Epsilonproteobacteria;E;Belongs to the class-II pyridoxal-phosphate-dependent aminotransferase family. Histidinol-phosphate aminotransferase subfamily;hisC;-;2.6.1.9;ko:K00817;ko00340,ko00350,ko00360,ko00400,ko00401,ko00960,ko011…
132
	CHBDMNKA_00381	CDS	357596	357805	-	G2Y-369	357805	357596	Thiovulum_Movile_Thiovulum_1_Contig_1751114_cov_334_371	357596	357805	20.9954	22.2828		1.95128	0.49543	ROG7634		hypothetical protein (complement(357596..357805))				K02016
	CHBDMNKA_00382	CDS	357811	358560	-	G2Y-370	358560	357811	Thiovulum_Movile_Thiovulum_1_Contig_1751114_cov_334_372	357811	358560	22.7597	10.7143		-0.13702	0.953062	COG1295	[S] Predicted membrane protein	Inner membrane protein YihY, formerly thought to be RNase BN (complement(357811..358560))	nis:NIS_0340 rbn; ribonuclease BN (db=kegg)	K07058	K07058; membrane protein		387092.NIS_0340;3.2e-61;241.9;COG1295@1|root,COG1295@2|Bacteria,1QICW@1224|Proteobacteria,42MBW@68525|delta/epsilon subdivisions,2YMVQ@29547|Epsilonproteobacteria;29547|Epsilonproteobacteria;S;ribonuclease BN;rbn;-;-;ko:K07058;-;-;-;-;ko00000;-;-;-;U3
133
	CHBDMNKA_00383	CDS	358632	358970	-	G2Y-371	358970	358632	Thiovulum_Movile_Thiovulum_1_Contig_1751114_cov_334_373	358632	358970	89.1976	175.421		0.866328	0.466966	COG3836	[G] 2,4-dihydroxyhept-2-ene-1,7-dioic acid aldolase	hypothetical protein (complement(358632..358970))	mbu:Mbur_1595 2-dehydro-3-deoxyglucarate aldolase (db=kegg)				709032.Sulku_2392;6.1e-20;103.6;COG3836@1|root,COG3836@2|Bacteria,1MUSG@1224|Proteobacteria,42QFJ@68525|delta/epsilon subdivisions,2YRCB@29547|Epsilonproteobacteria;29547|Epsilonproteobacteria;H;HpcH/HpaI aldolase/citrate lyase family;-;-;4.1.2.20;ko:K01630;ko00053,map00053;-;R02754,R03277;RC00307,RC00435;ko00000,ko00001,ko01000;-;-;-;U3
	CHBDMNKA_00384	CDS	358990	360228	-	G2Y-372	360228	358990	Thiovulum_Movile_Thiovulum_1_Contig_1751114_cov_334_374	358990	360228	42.4584	113.126	LakeRoom	1.3935	0.060654	COG0741	[M] Soluble lytic murein transglycosylase and related	Membrane-bound lytic murein transglycosylase C (complement(358990..360228))	ask:EI285_08515 DUF3393 domain-containing protein (db=kegg)	K08306	mltC; membrane-bound lytic murein transglycosylase C [EC:4.2.2.-]		123214.PERMA_1958;3.8e-59;235.7;COG0741@1|root,COG0741@2|Bacteria,2G4EZ@200783|Aquificae;200783|Aquificae;M;Domain of unknown function (DUF3393);-;-;-;ko:K08306;-;-;-;-;ko00000,ko01000,ko01011;-;GH23;-;U3
	CHBDMNKA_00385	CDS	360247	361200	-	G2Y-373	361200	360247	Thiovulum_Movile_Thiovulum_1_Contig_1751114_cov_334_375	360247	361200	27.4282	68.7081		1.2249	0.111603	COG0331	[I] (acyl-carrier-protein) S-malonyltransferase	Malonyl CoA-acyl carrier protein transacylase (complement(360247..361200))	arc:ABLL_2062 malonyl coenzyme A-(acyl carrier protein) transacylase (db=kegg)	K00645	fabD, MCAT, MCT1; [acyl-carrier-protein] S-malonyltransferase [EC:2.3.1.39]		1355374.JARU01000012_gene2153;1.9e-95;355.9;COG0331@1|root,COG0331@2|Bacteria,1MV6N@1224|Proteobacteria,42MKH@68525|delta/epsilon subdivisions,2YMWK@29547|Epsilonproteobacteria;29547|Epsilonproteobacteria;I;malonyl coa-acyl carrier protein transacylase;fabD;-;2.3.1.39;ko:K00645;ko00061,ko00333,ko01100,ko01130,ko01212,map00061,map00333,map01100,map01130,map01212;M00082;R01626,R11671;RC00004,RC0003…
134
	CHBDMNKA_00386	CDS	361334	361738	-	G2Y-374	361738	361334	Thiovulum_Movile_Thiovulum_1_Contig_1751114_cov_334_376	361334	361738	98.5882	209.461		1.10671	0.16134	COG0816	[L] Predicted endonuclease involved in recombination (possible	Putative pre-16S rRNA nuclease YqgF (complement(361334..361738))	tdn:Suden_0527 Holliday junction resolvase YqgF (db=kegg)	K07447	ruvX; putative holliday junction resolvase [EC:3.1.-.-]		326298.Suden_0527;6.6e-29;133.7;COG0816@1|root,COG0816@2|Bacteria,1RJ6T@1224|Proteobacteria,42UR4@68525|delta/epsilon subdivisions,2YSYJ@29547|Epsilonproteobacteria;29547|Epsilonproteobacteria;J;Could be a nuclease involved in processing of the 5'-end of pre-16S rRNA;-;-;-;ko:K07447;-;-;-;-;ko00000,ko01000;-;-;-;U3
	CHBDMNKA_00387	CDS	361745	362266	-	G2Y-375	362266	361745	Thiovulum_Movile_Thiovulum_1_Contig_1751114_cov_334_377	361745	362266	219.437	195.1		-0.105278	0.890892	COG0221	[C] Inorganic pyrophosphatase	Inorganic pyrophosphatase (complement(361745..362266))	hyo:NNO_1361 inorganic pyrophosphatase (db=kegg)	K01507	ppa; inorganic pyrophosphatase [EC:3.6.1.1]		387092.NIS_0766;2.4e-68;265.0;COG0221@1|root,COG0221@2|Bacteria,1RA2F@1224|Proteobacteria,42MQB@68525|delta/epsilon subdivisions,2YM8X@29547|Epsilonproteobacteria;29547|Epsilonproteobacteria;C;Catalyzes the hydrolysis of inorganic pyrophosphate (PPi) forming two phosphate ions;ppa;-;3.6.1.1;ko:K01507;ko00190,map00190;-;-;-;ko00000,ko00001,ko01000;-;-;-;U3
135
	CHBDMNKA_00388	CDS	362463	363515	-	G2Y-376	363515	362463	Thiovulum_Movile_Thiovulum_1_Contig_1751114_cov_334_378	362463	363515	14.2204	21.74		0.643327	0.614515	COG2805	[NU] Tfp pilus assembly protein, pilus retraction	Twitching motility protein PilT (complement(362463..363515))	sku:Sulku_1170 twitching motility protein (db=kegg)	K02669	pilT; twitching motility protein PilT		709032.Sulku_1170;2.2e-116;425.6;COG2805@1|root,COG2805@2|Bacteria,1MU3J@1224|Proteobacteria,42M7F@68525|delta/epsilon subdivisions,2YMY9@29547|Epsilonproteobacteria;29547|Epsilonproteobacteria;NU;twitching motility protein;pilT;-;-;ko:K02669;-;-;-;-;ko00000,ko02035,ko02044;3.A.15.2;-;-;U3	T4P_pilT;1.1E-133;442.2;0.994|T4bP_pilT;1.4E-99;330;0.997|T4bP_pilB;1.1E-43;146.1;0.838|ComM_comGA;3.9E-34;114.6;0.581
136
	CHBDMNKA_00389	CDS	363630	364346	+	G2Y-377	363630	364346	Thiovulum_Movile_Thiovulum_1_Contig_1751114_cov_334_379	363630	364346	125.57	103.619		-0.280899	0.624315	COG2226	[H] Methylase involved in ubiquinone/menaquinone biosynthesis	Demethylmenaquinone methyltransferase 363630..364346	tdn:Suden_0680 demethylmenaquinone methyltransferase (db=kegg)	K03183	ubiE; demethylmenaquinone methyltransferase / 2-methoxy-6-polyprenyl-1,4-benzoquinol methylase [EC:2.1.1.163 2.1.1.201]		326298.Suden_0680;4.5e-73;281.2;COG0500@1|root,COG2226@2|Bacteria,1MX8I@1224|Proteobacteria,42P2Z@68525|delta/epsilon subdivisions,2YN11@29547|Epsilonproteobacteria;29547|Epsilonproteobacteria;H;Methyltransferase required for the conversion of demethylmenaquinol (DMKH2) to menaquinol (MKH2) and the conversion of 2-polyprenyl-6-methoxy-1,4-benzoquinol (DDMQH2) to 2- polyprenyl-3-methyl-6-methoxy-1…
	CHBDMNKA_00390	CDS	364348	365709	+	G2Y-378	364348	365709	Thiovulum_Movile_Thiovulum_1_Contig_1751114_cov_334_380	364348	365709	120.857	215.789		0.833234	0.120819	COG0541	[U] Signal recognition particle GTPase	Signal recognition particle protein Ffh 364348..365709	hyo:NNO_1877 signal recognition particle, subunit Ffh SRP54 (db=kegg)	K03106	SRP54, ffh; signal recognition particle subunit SRP54 [EC:3.6.5.4]		563040.Saut_1760;1.1e-149;536.6;COG0541@1|root,COG0541@2|Bacteria,1MVIA@1224|Proteobacteria,42M94@68525|delta/epsilon subdivisions,2YMQM@29547|Epsilonproteobacteria;29547|Epsilonproteobacteria;U;Involved in targeting and insertion of nascent membrane proteins into the cytoplasmic membrane. Binds to the hydrophobic signal sequence of the ribosome-nascent chain (RNC) as it emerges from the ribosome…
	CHBDMNKA_00391	CDS	365727	366356	+	G2Y-379	365727	366356	Thiovulum_Movile_Thiovulum_1_Contig_1751114_cov_334_381	365727	366356	87.9518	87.4809		0.025605	0.973381	COG0166	[G] Glucose-6-phosphate isomerase	Glucose-6-phosphate isomerase 365727..366356	suln:FJR47_06860 glucose-6-phosphate isomerase (db=kegg)	K01810	GPI, pgi; glucose-6-phosphate isomerase [EC:5.3.1.9]		1172190.M947_10500;7.8e-45;187.2;COG0166@1|root,COG0166@2|Bacteria,1MUFP@1224|Proteobacteria,42MNB@68525|delta/epsilon subdivisions,2YMKW@29547|Epsilonproteobacteria;29547|Epsilonproteobacteria;G;Belongs to the GPI family;pgi;-;5.3.1.9;ko:K01810;ko00010,ko00030,ko00500,ko00520,ko01100,ko01110,ko01120,ko01130,ko01200,map00010,map00030,map00500,map00520,map01100,map01110,map01120,map01130,map01200;…
	CHBDMNKA_00392	CDS	366518	366934	+	G2Y-380	366518	366934	Thiovulum_Movile_Thiovulum_1_Contig_1751114_cov_334_382	366575	366934	58.2898	20.4444		-0.842884	0.646532	COG0166	[G] Glucose-6-phosphate isomerase	Glucose-6-phosphate isomerase 366518..366934	slh:YH65_02395 glucose-6-phosphate isomerase (db=kegg)	K01810	GPI, pgi; glucose-6-phosphate isomerase [EC:5.3.1.9]		929558.SMGD1_0531;2.5e-27;128.3;COG0166@1|root,COG0166@2|Bacteria,1MUFP@1224|Proteobacteria,42MNB@68525|delta/epsilon subdivisions,2YMKW@29547|Epsilonproteobacteria;29547|Epsilonproteobacteria;G;Belongs to the GPI family;pgi;-;5.3.1.9;ko:K01810;ko00010,ko00030,ko00500,ko00520,ko01100,ko01110,ko01120,ko01130,ko01200,map00010,map00030,map00500,map00520,map01100,map01110,map01120,map01130,map01200;M…
	CHBDMNKA_00393	CDS	366944	367483	+	G2Y-381	366944	367483	Thiovulum_Movile_Thiovulum_1_Contig_1751114_cov_334_383	366944	367483	54.9586	49.5734		-0.175047	0.743404			hypothetical protein 366944..367483				K03313
137
	CHBDMNKA_00394	CDS	367689	368855	+	G2Y-382	367689	368855	Thiovulum_Movile_Thiovulum_1_Contig_1751114_cov_334_384	367689	368855	33.957	7.31		-1.63875	0.18488			hypothetical protein 367689..368855				K03455
138
	CHBDMNKA_00395	CDS	369024	369923	+	G2Y-383	369024	369923	Thiovulum_Movile_Thiovulum_1_Contig_1751114_cov_334_385	369024	369923	112.312	152.053		0.422129	0.500696	COG0583	[K] Transcriptional regulator	Transcriptional regulator 369024..369923	sku:Sulku_0509 transcriptional regulator, LysR family (db=kegg)	K21900	cysL; LysR family transcriptional regulator, transcriptional activator of the cysJI operon		709032.Sulku_0509;8.7e-98;363.6;COG0583@1|root,COG0583@2|Bacteria,1R8CE@1224|Proteobacteria,42PKW@68525|delta/epsilon subdivisions,2YNJK@29547|Epsilonproteobacteria;29547|Epsilonproteobacteria;K;Transcriptional regulator;-;-;-;-;-;-;-;-;-;-;-;-;U3
139
	CHBDMNKA_00396	CDS	369930	370640	-	G2Y-384	370640	369930	Thiovulum_Movile_Thiovulum_1_Contig_1751114_cov_334_386	369930	370640	12.0089	18.9454		1.22872	0.364499	COG1373	[R] Predicted ATPase (AAA+ superfamily)	hypothetical protein (complement(369930..370640))	sulj:SJPD1_2440 putative ATPase (db=kegg)	K07133	K07133; uncharacterized protein
	CHBDMNKA_00397	CDS	370700	371020	-	G2Y-385	371020	370700	Thiovulum_Movile_Thiovulum_1_Contig_1751114_cov_334_387	370700	371020	20.3112	3.11939	AirBell	-2.68516	0.0894238	COG1373	[R] Predicted ATPase (AAA+ superfamily)	hypothetical protein (complement(370700..371020))
	CHBDMNKA_00398	CDS	371030	371503	-	G2Y-386	371503	371030	Thiovulum_Movile_Thiovulum_1_Contig_1751114_cov_334_388	371030	371503	104.579	102.633		0.0442037	0.977379	COG1246	[E] N-acetylglutamate synthase and related acetyltransferases	N-acetylglutamate synthase (complement(371030..371503))	suln:FJR47_05040 N-acetyltransferase (db=kegg)	K00619	argA; amino-acid N-acetyltransferase [EC:2.3.1.1]		1249480.B649_05920;8.8e-41;173.3;COG1246@1|root,COG1246@2|Bacteria,1RHT7@1224|Proteobacteria,42SGE@68525|delta/epsilon subdivisions,2YPNW@29547|Epsilonproteobacteria;29547|Epsilonproteobacteria;E;acetyltransferase;-;-;2.3.1.1;ko:K00619;ko00220,ko01100,ko01110,ko01130,ko01210,ko01230,map00220,map01100,map01110,map01130,map01210,map01230;M00028;R00259;RC00004,RC00064;ko00000,ko00001,ko00002,ko01000…
	CHBDMNKA_00399	CDS	371525	372067	-	G2Y-387	372067	371525	Thiovulum_Movile_Thiovulum_1_Contig_1751114_cov_334_389	371525	372067	181.392	240.884		0.374287	0.476307	COG0521	[H] Molybdopterin biosynthesis enzymes	Molybdopterin adenylyltransferase (complement(371525..372067))	rup:DTQ70_09515 molybdopterin adenylyltransferase (db=kegg)	K03831	mogA; molybdopterin adenylyltransferase [EC:2.7.7.75]		1336233.JAEH01000034_gene567;2.9e-64;251.5;COG0521@1|root,COG0521@2|Bacteria,1R9W2@1224|Proteobacteria,1RMZM@1236|Gammaproteobacteria,2QA38@267890|Shewanellaceae;1236|Gammaproteobacteria;H;TIGRFAM molybdenum cofactor synthesis domain;mog;GO:0003674,GO:0003824,GO:0005488,GO:0005515,GO:0005575,GO:0005622,GO:0005623,GO:0005737,GO:0005829,GO:0006139,GO:0006163,GO:0006725,GO:0006732,GO:0006753,GO:0006…
	CHBDMNKA_00400	CDS	372078	372938	-	G2Y-388	372938	372078	Thiovulum_Movile_Thiovulum_1_Contig_1751114_cov_334_390	372078	372938	44.4143	42.4795		0.22399	0.850137	COG0648	[L] Endonuclease IV	Endonuclease IV (complement(372078..372938))	cmed:FE773_06290 deoxyribonuclease IV (db=kegg)	K01151	nfo; deoxyribonuclease IV [EC:3.1.21.2]		990073.ATHU01000001_gene1723;4.3e-102;377.9;COG0648@1|root,COG0648@2|Bacteria,1MX4Y@1224|Proteobacteria,42MYE@68525|delta/epsilon subdivisions,2YMF4@29547|Epsilonproteobacteria;29547|Epsilonproteobacteria;L;Endonuclease IV plays a role in DNA repair. It cleaves phosphodiester bonds at apurinic or apyrimidinic sites (AP sites) to produce new 5'-ends that are base-free deoxyribose 5-phosphate resid…
	CHBDMNKA_00401	CDS	372983	374131	-	G2Y-389	374131	372983	Thiovulum_Movile_Thiovulum_1_Contig_1751114_cov_334_391	372983	374131	223.739	735.835	LakeRoom	1.73144	0.0463714	COG3437	[KT] Response regulator containing a CheY-like receiver	RESPONSE REGULATOR PROTEIN-CheY-like nd an HD-GYP domain (complement(372983..374131))	abl:A7H1H_2295 HD_GYP domain response regulator (db=kegg)			K07814	944546.ABED_2153;1.4e-84;320.1;COG3437@1|root,COG3850@1|root,COG3437@2|Bacteria,COG3850@2|Bacteria,1QUN9@1224|Proteobacteria,42QEK@68525|delta/epsilon subdivisions,2YNC1@29547|Epsilonproteobacteria;29547|Epsilonproteobacteria;KT;HD domain;-;-;-;-;-;-;-;-;-;-;-;-;U3
140
	CHBDMNKA_00402	CDS	374223	374615	-	G2Y-390	374615	374223	Thiovulum_Movile_Thiovulum_1_Contig_1751114_cov_334_392	374223	374615	162.559	177.347		0.136292	0.773811	ROG2999		FIG057251: Fe-S oxidoreductase (complement(374223..374615))	das:Daes_1898 Domain of unknown function DUF1987 (db=kegg)				643562.Daes_1898;4e-23;114.4;2AD7J@1|root,312WH@2|Bacteria,1RHF8@1224|Proteobacteria,42U6I@68525|delta/epsilon subdivisions,2WR16@28221|Deltaproteobacteria,2MCRV@213115|Desulfovibrionales;28221|Deltaproteobacteria;S;Domain of unknown function (DUF1987);-;-;-;-;-;-;-;-;-;-;-;-;U3
	CHBDMNKA_00403	CDS	374642	374809	-	G2Y-391	374809	374642									ROG2594		hypothetical protein
	CHBDMNKA_00404	CDS	374851	375189	-	G2Y-392	375189	374851	Thiovulum_Movile_Thiovulum_1_Contig_1751114_cov_334_393	374851	375189	257.555	556.016		1.21077	0.14547	ROG2594		hypothetical protein (complement(374851..375189))	dpi:BN4_20098 conserved protein of unknown function (db=kegg)			K07485
	CHBDMNKA_00405	CDS	375182	375715	-	G2Y-393	375715	375182	Thiovulum_Movile_Thiovulum_1_Contig_1751114_cov_334_394	375182	375715	142.41	263.217		0.912163	0.198523	COG0622	[R] Predicted phosphoesterase	hypothetical protein (complement(375182..375715))	sulg:FJR48_00780 metallophosphoesterase family protein (db=kegg)	K07095	K07095; uncharacterized protein		1172190.M947_11020;1.6e-46;192.6;COG0622@1|root,COG0622@2|Bacteria,1NPH4@1224|Proteobacteria,42TB8@68525|delta/epsilon subdivisions,2YPHV@29547|Epsilonproteobacteria;29547|Epsilonproteobacteria;S;Phosphoesterase;-;-;-;ko:K07095;-;-;-;-;ko00000;-;-;-;U3
	CHBDMNKA_00406	CDS	375741	378002	-	G2Y-394	378002	375741	Thiovulum_Movile_Thiovulum_1_Contig_1751114_cov_334_395	375741	378002	101.222	153.465		0.610933	0.214091	COG0550	[L] Topoisomerase IA	DNA topoisomerase I (complement(375741..378002))	nis:NIS_1651 topA; DNA topoisomerase I (db=kegg)	K03168	topA; DNA topoisomerase I [EC:5.6.2.1]		1249480.B649_00645;3.3e-194;685.3;COG0550@1|root,COG0551@1|root,COG0550@2|Bacteria,COG0551@2|Bacteria,1MUFZ@1224|Proteobacteria,42MM9@68525|delta/epsilon subdivisions,2YMH2@29547|Epsilonproteobacteria;29547|Epsilonproteobacteria;L;Releases the supercoiling and torsional tension of DNA, which is introduced during the DNA replication and transcription, by transiently cleaving and rejoining one stra…
141
	CHBDMNKA_00407	CDS	378170	379204	+	G2Y-395	378170	379204	Thiovulum_Movile_Thiovulum_1_Contig_1751114_cov_334_396	378170	379204	8.45421	12.3812		0.717178	0.493909	COG0763	[M] Lipid A disaccharide synthetase	Lipid-A-disaccharide synthase 378170..379204	cmed:FE773_04405 lipid-A-disaccharide synthase (db=kegg)	K00748	lpxB; lipid-A-disaccharide synthase [EC:2.4.1.182]		990073.ATHU01000001_gene590;2.7e-90;339.0;COG0763@1|root,COG0763@2|Bacteria,1MVBI@1224|Proteobacteria,42P35@68525|delta/epsilon subdivisions,2YN2K@29547|Epsilonproteobacteria;29547|Epsilonproteobacteria;M;Condensation of UDP-2,3-diacylglucosamine and 2,3- diacylglucosamine-1-phosphate to form lipid A disaccharide, a precursor of lipid A, a phosphorylated glycolipid that anchors the lipopolysaccha…
142
	CHBDMNKA_00408	CDS	379266	379619	-	G2Y-396	379619	379266	Thiovulum_Movile_Thiovulum_1_Contig_1751114_cov_334_397	379266	379619	1336.01	1465.15		0.169346	0.75879	COG0203	[J] Ribosomal protein L17	LSU ribosomal protein L17p (complement(379266..379619))	cavi:CAV_1681 rplQ; 50S ribosomal protein L17 (db=kegg)	K02879	RP-L17, MRPL17, rplQ; large subunit ribosomal protein L17		387092.NIS_0250;8.9e-38;162.9;COG0203@1|root,COG0203@2|Bacteria,1RCWN@1224|Proteobacteria,42SBD@68525|delta/epsilon subdivisions,2YPKU@29547|Epsilonproteobacteria;29547|Epsilonproteobacteria;J;ribosomal protein L17;rplQ;-;-;ko:K02879;ko03010,map03010;M00178;-;-;br01610,ko00000,ko00001,ko00002,ko03011;-;-;-;U3
	CHBDMNKA_00409	CDS	379677	380771	-	G2Y-397	380771	379677	Thiovulum_Movile_Thiovulum_1_Contig_1751114_cov_334_398	379677	380771	1194.26	910.813		-0.394907	0.389173	COG0202	[K] DNA-directed RNA polymerase, alpha subunit/40 kD	DNA-directed RNA polymerase alpha subunit (complement(379677..380771))	hyo:NNO_2015 DNA-directed RNA polymerase alpha subunit (db=kegg)	K03040	rpoA; DNA-directed RNA polymerase subunit alpha [EC:2.7.7.6]		1249480.B649_10815;2e-80;306.2;COG0202@1|root,COG0202@2|Bacteria,1MU75@1224|Proteobacteria,42MIX@68525|delta/epsilon subdivisions,2YM93@29547|Epsilonproteobacteria;29547|Epsilonproteobacteria;K;DNA-dependent RNA polymerase catalyzes the transcription of DNA into RNA using the four ribonucleoside triphosphates as substrates;rpoA;-;2.7.7.6;ko:K03040;ko00230,ko00240,ko01100,ko03020,map00230,map00240…
	CHBDMNKA_00410	CDS	380802	381428	-	G2Y-398	381428	380802	Thiovulum_Movile_Thiovulum_1_Contig_1751114_cov_334_399	380802	381428	2814.28	1761.16		-0.671411	0.165322	COG0522	[J] Ribosomal protein S4 and related proteins	SSU ribosomal protein S4p (S9e) @ SSU ribosomal protein S4p (S9e), zinc-independent (complement(380802..381428))	nis:NIS_0248 rpsD; 30S ribosomal protein S4 (db=kegg)	K02986	RP-S4, rpsD; small subunit ribosomal protein S4		387092.NIS_0248;1.5e-83;315.8;COG0522@1|root,COG0522@2|Bacteria,1MW0U@1224|Proteobacteria,42M5X@68525|delta/epsilon subdivisions,2YMCY@29547|Epsilonproteobacteria;29547|Epsilonproteobacteria;J;One of the primary rRNA binding proteins, it binds directly to 16S rRNA where it nucleates assembly of the body of the 30S subunit;rpsD;-;-;ko:K02986;ko03010,map03010;M00178,M00179;-;-;br01610,ko00000,ko000…
	CHBDMNKA_00411	CDS	381441	381857	-	G2Y-399	381857	381441	Thiovulum_Movile_Thiovulum_1_Contig_1751114_cov_334_400	381441	381857	3266.84	2144.48		-0.541737	0.349137	COG0100	[J] Ribosomal protein S11	SSU ribosomal protein S11p (S14e) (complement(381441..381857))	sdl:Sdel_1944 30S ribosomal protein S11 (db=kegg)	K02948	RP-S11, MRPS11, rpsK; small subunit ribosomal protein S11		525898.Sdel_1944;2.3e-53;214.9;COG0100@1|root,COG0100@2|Bacteria,1RD0A@1224|Proteobacteria,42R43@68525|delta/epsilon subdivisions,2YP73@29547|Epsilonproteobacteria;29547|Epsilonproteobacteria;J;Located on the platform of the 30S subunit, it bridges several disparate RNA helices of the 16S rRNA. Forms part of the Shine-Dalgarno cleft in the 70S ribosome;rpsK;-;-;ko:K02948;ko03010,map03010;M00178,M…
	CHBDMNKA_00412	CDS	381882	382256	-	G2Y-400	382256	381882	Thiovulum_Movile_Thiovulum_1_Contig_1751114_cov_334_401	381882	382256	2637.42	2298.55		-0.0919807	0.91466	COG0099	[J] Ribosomal protein S13	SSU ribosomal protein S13p (S18e) (complement(381882..382256))	sua:Saut_0289 SSU ribosomal protein S13P (db=kegg)	K02952	RP-S13, rpsM; small subunit ribosomal protein S13		1537917.JU82_01820;3.2e-46;191.0;COG0099@1|root,COG0099@2|Bacteria,1RD1G@1224|Proteobacteria,42RE3@68525|delta/epsilon subdivisions,2YP8H@29547|Epsilonproteobacteria;29547|Epsilonproteobacteria;J;Located at the top of the head of the 30S subunit, it contacts several helices of the 16S rRNA. In the 70S ribosome it contacts the 23S rRNA (bridge B1a) and protein L5 of the 50S subunit (bridge B1b), c…
143
	CHBDMNKA_00413	CDS	382701	383567	-	G2Y-401	383567	382701	Thiovulum_Movile_Thiovulum_1_Contig_1751114_cov_334_402	382701	383567	5.86986	38.285		2.98178	0.11366	COG0726	[G] Predicted xylanase/chitin deacetylase	hypothetical protein (complement(382701..383567))	hya:HY04AAS1_0135 polysaccharide deacetylase (db=kegg)				380749.HY04AAS1_0135;1.1e-41;177.2;COG0726@1|root,COG0726@2|Bacteria;2|Bacteria;G;polysaccharide deacetylase;-;-;3.5.1.104;ko:K22278;-;-;-;-;ko00000,ko01000;-;-;-;U3
144
	CHBDMNKA_00414	CDS	383774	383893	+	G2Y-402	383774	383893	Thiovulum_Movile_Thiovulum_1_Contig_1751114_cov_334_403	383774	383893	631.698	51.4588		-3.94108	0.449287			hypothetical protein 383774..383893
145
	CHBDMNKA_00415	CDS	384824	385147	+	G2Y-403	384824	385147	Thiovulum_Movile_Thiovulum_1_Contig_1751114_cov_334_404	384824	385147	236.213	117.923		-0.586457	0.587746			hypothetical protein 384824..385147	slt:Slit_0797 SCP-like extracellular (db=kegg)			K13449	998674.ATTE01000001_gene3637;3.3e-31;141.0;COG2340@1|root,COG2340@2|Bacteria,1RI4E@1224|Proteobacteria,1SAPW@1236|Gammaproteobacteria;1236|Gammaproteobacteria;S;SCP / Tpx-1 / Ag5 / PR-1 / Sc7 family of extracellular domains.;-;-;-;-;-;-;-;-;-;-;-;-;U3
146
	CHBDMNKA_00416	CDS	385192	385851	-	G2Y-404	385851	385192	Thiovulum_Movile_Thiovulum_1_Contig_1751114_cov_334_405	385192	385851	22.622	42.8109		0.910441	0.113503	COG0270	[L] Site-specific DNA methylase	DNA-cytosine methyltransferase (complement(385192..385851))	sba:Sulba_1800 DNA-methyltransferase Dcm (db=kegg)	K00558	DNMT1, dcm; DNA (cytosine-5)-methyltransferase 1 [EC:2.1.1.37]		469606.FSCG_00622;1.2e-59;236.5;COG0270@1|root,COG0270@2|Bacteria,37ASC@32066|Fusobacteria;32066|Fusobacteria;H;PFAM C-5 cytosine-specific DNA methylase;-;-;2.1.1.37;ko:K00558;ko00270,ko01100,ko05206,map00270,map01100,map05206;M00035;R04858;RC00003,RC00332;ko00000,ko00001,ko00002,ko01000,ko02048,ko03032,ko03036;-;-;-;U3
147
	CHBDMNKA_00417	CDS	385973	386764	-	G2Y-405	386764	385973	Thiovulum_Movile_Thiovulum_1_Contig_1751114_cov_334_406	385973	386764	457.422	1247.51	LakeRoom	1.46691	0.066235	COG0854	[H] Pyridoxal phosphate biosynthesis protein	Pyridoxine 5'-phosphate synthase (complement(385973..386764))	abl:A7H1H_0644 pdxJ; pyridoxine 5'-phosphate synthase (db=kegg)	K03474	pdxJ; pyridoxine 5-phosphate synthase [EC:2.6.99.2]		367737.Abu_0650;6.1e-79;300.8;COG0854@1|root,COG0854@2|Bacteria,1MU9W@1224|Proteobacteria,42NZY@68525|delta/epsilon subdivisions,2YMSS@29547|Epsilonproteobacteria;29547|Epsilonproteobacteria;H;Catalyzes the complicated ring closure reaction between the two acyclic compounds 1-deoxy-D-xylulose-5-phosphate (DXP) and 3-amino-2-oxopropyl phosphate (1-amino-acetone-3-phosphate or AAP) to form pyridoxi…
	CHBDMNKA_00418	CDS	386768	387106	-	G2Y-406	387106	386768	Thiovulum_Movile_Thiovulum_1_Contig_1751114_cov_334_407	386768	387106	412.068	309.597		-0.419549	0.614529	ROG0314		Integral membrane protein (complement(386768..387106))	tdn:Suden_1573 conserved hypothetical protein (db=kegg)			K23541	326298.Suden_1573;1.1e-34;152.5;2E94U@1|root,333DN@2|Bacteria,1P6X3@1224|Proteobacteria,42TTX@68525|delta/epsilon subdivisions,2YPST@29547|Epsilonproteobacteria;29547|Epsilonproteobacteria;-;-;-;-;-;-;-;-;-;-;-;-;-;-;U3
	CHBDMNKA_00419	CDS	387109	388467	-	G2Y-407	388467	387109	Thiovulum_Movile_Thiovulum_1_Contig_1751114_cov_334_408	387109	388467	405.872	588.632		0.535097	0.310737	COG0260	[E] Leucyl aminopeptidase	Cytosol aminopeptidase PepA (complement(387109..388467))	cmed:FE773_06225 leucyl aminopeptidase (db=kegg)	K01255	CARP, pepA; leucyl aminopeptidase [EC:3.4.11.1]		387092.NIS_0704;1e-129;470.3;COG0260@1|root,COG0260@2|Bacteria,1MUF9@1224|Proteobacteria,42M2G@68525|delta/epsilon subdivisions,2YMS0@29547|Epsilonproteobacteria;29547|Epsilonproteobacteria;E;Presumably involved in the processing and regular turnover of intracellular proteins. Catalyzes the removal of unsubstituted N-terminal amino acids from various peptides;pepA;-;3.4.11.1;ko:K01255;ko00480,ko0…
	CHBDMNKA_00420	CDS	388492	388737	-	G2Y-408	388737	388492	Thiovulum_Movile_Thiovulum_1_Contig_1751114_cov_334_409	388492	388737	421.101	3410.53	LakeRoom	3.32364	0.0426162	ROG1365		hypothetical protein (complement(388492..388737))	nis:NIS_1484 conserved hypothetical protein (db=kegg)			K01808	387092.NIS_1484;3.5e-17;94.0;29H9G@1|root,30470@2|Bacteria,1QR1D@1224|Proteobacteria,42TWI@68525|delta/epsilon subdivisions,2YPSP@29547|Epsilonproteobacteria;29547|Epsilonproteobacteria;-;-;-;-;-;-;-;-;-;-;-;-;-;-;U3
148
	CHBDMNKA_00421	CDS	388904	389101	-	G2Y-409	389101	388904	Thiovulum_Movile_Thiovulum_1_Contig_1751114_cov_334_410	388904	389101	10.1667	124.793	LakeRoom	5.30871	0.0752238			hypothetical protein (complement(388904..389101))				K03439
	CHBDMNKA_00422	CDS	389098	389982	-	G2Y-410	389982	389098	Thiovulum_Movile_Thiovulum_1_Contig_1751114_cov_334_411	389098	389982	26.2688	55.9345		0.859525	0.354129	COG0240	[C] Glycerol-3-phosphate dehydrogenase	Glycerol-3-phosphate dehydrogenase [NAD(P)+] (complement(389098..389982))	sulj:SJPD1_1382 glycerol-3-phosphate dehydrogenase [NAD(P)+] (db=kegg)	K00057	gpsA; glycerol-3-phosphate dehydrogenase (NAD(P)+) [EC:1.1.1.94]		525898.Sdel_1130;1.5e-94;352.8;COG0240@1|root,COG0240@2|Bacteria,1MUU3@1224|Proteobacteria,42NQB@68525|delta/epsilon subdivisions,2YMSA@29547|Epsilonproteobacteria;29547|Epsilonproteobacteria;I;Glycerol-3-phosphate dehydrogenase;gpsA;-;1.1.1.94;ko:K00057;ko00564,ko01110,map00564,map01110;-;R00842,R00844;RC00029;ko00000,ko00001,ko01000;-;-;iIT341.HP0961;U3
	CHBDMNKA_00423	CDS	389982	391358	-	G2Y-410	389982	389098	Thiovulum_Movile_Thiovulum_1_Contig_1751114_cov_334_412	389982	391358	31.5375	81.7198		1.33258	0.107052	ROG0189		Glycerol-3-phosphate dehydrogenase [NAD(P)+] (complement(389098..389982))	ome:OLMES_0236 hypothetical protein (db=kegg)			K21449
149
	CHBDMNKA_00424	CDS	391542	393197	-	G2Y-412	393197	391542	Thiovulum_Movile_Thiovulum_1_Contig_1751114_cov_334_413	391542	393197	7.86193	38.5703		1.88387	0.197644	COG3008	[R] Paraquat-inducible protein B	Paraquat-inducible protein B (complement(391542..393197))	nco:AAW31_10365 hypothetical protein (db=kegg)	K06192	pqiB; paraquat-inducible protein B
150
	CHBDMNKA_00425	CDS	393388	395316	+	G2Y-413	393388	395316	Thiovulum_Movile_Thiovulum_1_Contig_1751114_cov_334_414	393388	395316	141.08	128.913		-0.0892528	0.886658	COG0143	[J] Methionyl-tRNA synthetase	Methionyl-tRNA synthetase 393388..395316	atp:ATR_0878 metS; methionyl-tRNA synthetase (db=kegg)	K01874	MARS, metG; methionyl-tRNA synthetase [EC:6.1.1.10]		1355368.JART01000014_gene603;8.1e-234;816.6;COG0073@1|root,COG0143@1|root,COG0073@2|Bacteria,COG0143@2|Bacteria,1MUBY@1224|Proteobacteria,42N1K@68525|delta/epsilon subdivisions,2YMYX@29547|Epsilonproteobacteria;29547|Epsilonproteobacteria;J;Is required not only for elongation of protein synthesis but also for the initiation of all mRNA translation through initiator tRNA(fMet) aminoacylation;metG;…
	CHBDMNKA_00426	CDS	395334	395702	+	G2Y-414	395334	395702	Thiovulum_Movile_Thiovulum_1_Contig_1751114_cov_334_415	395334	395702	42.0939	41.0053		0.0286295	0.976867	COG0818	[M] Diacylglycerol kinase	Diacylglycerol kinase 395334..395702	suln:FJR47_01215 diacylglycerol kinase (db=kegg)	K00901	dgkA, DGK; diacylglycerol kinase (ATP) [EC:2.7.1.107]		484022.Fphi_0741;1.1e-22;112.8;COG0818@1|root,COG0818@2|Bacteria;2|Bacteria;M;undecaprenol kinase activity;dgkA;-;2.7.1.107;ko:K00901;ko00561,ko00564,ko01100,ko01110,ko04070,ko04072,ko05231,map00561,map00564,map01100,map01110,map04070,map04072,map05231;-;R02240;RC00002,RC00017;ko00000,ko00001,ko01000;-;-;-;U3
	CHBDMNKA_00427	CDS	395736	397019	+	G2Y-415	395736	397019	Thiovulum_Movile_Thiovulum_1_Contig_1751114_cov_334_416	395736	397019	86.7273	55.2643		-0.745918	0.375624	COG0151	[F] Phosphoribosylamine-glycine ligase	Phosphoribosylamine--glycine ligase 395736..397019	sua:Saut_1784 phosphoribosylamine--glycine ligase (db=kegg)	K01945	purD; phosphoribosylamine---glycine ligase [EC:6.3.4.13]		563040.Saut_1784;1.8e-160;572.4;COG0151@1|root,COG0151@2|Bacteria,1MUAH@1224|Proteobacteria,42MCI@68525|delta/epsilon subdivisions,2YMR4@29547|Epsilonproteobacteria;29547|Epsilonproteobacteria;F;Belongs to the GARS family;purD;-;6.3.4.13;ko:K01945;ko00230,ko01100,ko01110,ko01130,map00230,map01100,map01110,map01130;M00048;R04144;RC00090,RC00166;ko00000,ko00001,ko00002,ko01000;-;-;-;U3
	CHBDMNKA_00428	CDS	397022	397363	+	G2Y-416	397022	397363	Thiovulum_Movile_Thiovulum_1_Contig_1751114_cov_334_417	397022	397363	55.2903	59.6205		0.00689608	0.995711			hypothetical protein 397022..397363				K01737
151
	CHBDMNKA_00429	CDS	397521	398288	+	G2Y-417	397521	398288	Thiovulum_Movile_Thiovulum_1_Contig_1751114_cov_334_418	397521	398288	29.2948	24.3873		0.147317	0.913125	COG0263	[E] Glutamate 5-kinase	Glutamate 5-kinase 397521..398288	amyt:AMYT_2063 proB; gamma-glutamyl kinase (db=kegg)	K00931	proB; glutamate 5-kinase [EC:2.7.2.11]		709032.Sulku_0749;4.4e-74;284.6;COG0263@1|root,COG0263@2|Bacteria,1MUBG@1224|Proteobacteria,42NEA@68525|delta/epsilon subdivisions,2YN5P@29547|Epsilonproteobacteria;29547|Epsilonproteobacteria;E;Catalyzes the transfer of a phosphate group to glutamate to form L-glutamate 5-phosphate;proB;-;2.7.2.11;ko:K00931;ko00330,ko00332,ko01100,ko01130,ko01230,map00330,map00332,map01100,map01130,map01230;M000…
152
	CHBDMNKA_00430	CDS	398353	398700	-	G2Y-418	398700	398353	Thiovulum_Movile_Thiovulum_1_Contig_1751114_cov_334_419	398353	398700	13.5074	30.7583		1.77415	0.424631			hypothetical protein (complement(398353..398700))				K01753
153
	CHBDMNKA_00431	CDS	399284	399736	-	G2Y-420	399736	399284	Thiovulum_Movile_Thiovulum_1_Contig_1751114_cov_334_421	399284	399736	17.7143	14.3684		0.354632	0.816791	ROG3569		hypothetical protein (complement(399284..399736))	ant:Arnit_1413 conserved hypothetical protein (db=kegg)			K00240
	CHBDMNKA_00432	CDS	399733	399996	-	G2Y-421	399996	399733	Thiovulum_Movile_Thiovulum_1_Contig_1751114_cov_334_422	399733	399996	218.537	187.117		-0.146615	0.86136	ROG1435		hypothetical protein (complement(399733..399996))	nis:NIS_0722 conserved hypothetical protein (db=kegg)			K02116	387092.NIS_0722;2.1e-15;88.2;COG5336@1|root,COG5336@2|Bacteria,1NHIS@1224|Proteobacteria,42VGZ@68525|delta/epsilon subdivisions,2YQ8C@29547|Epsilonproteobacteria;29547|Epsilonproteobacteria;S;Putative F0F1-ATPase subunit Ca2+/Mg2+ transporter;-;-;-;-;-;-;-;-;-;-;-;-;U3
	CHBDMNKA_00433	CDS	400019	400624	-	G2Y-422	400624	400019	Thiovulum_Movile_Thiovulum_1_Contig_1751114_cov_334_423	400019	400624	59.7017	121.66		1.3623	0.304369	COG0135	[E] Phosphoribosylanthranilate isomerase	Phosphoribosylanthranilate isomerase (complement(400019..400624))	nsa:Nitsa_0151 phosphoribosylanthranilate isomerase (db=kegg)	K01817	trpF; phosphoribosylanthranilate isomerase [EC:5.3.1.24]		749222.Nitsa_0151;1.3e-52;213.0;COG0135@1|root,COG0135@2|Bacteria,1RA87@1224|Proteobacteria,42QQ3@68525|delta/epsilon subdivisions,2YNYX@29547|Epsilonproteobacteria;29547|Epsilonproteobacteria;E;Belongs to the TrpF family;trpF;-;5.3.1.24;ko:K01817;ko00400,ko01100,ko01110,ko01130,ko01230,map00400,map01100,map01110,map01130,map01230;M00023;R03509;RC00945;ko00000,ko00001,ko00002,ko01000;-;-;-;U3
	CHBDMNKA_00434	CDS	400634	401374	-	G2Y-423	401374	400634	Thiovulum_Movile_Thiovulum_1_Contig_1751114_cov_334_424	400634	401374	96.9708	101.409		-0.00163318	0.997696	COG1989	[NOU] Type II secretory pathway, prepilin signal	Leader peptidase (Prepilin peptidase) / N-methyltransferase (complement(400634..401374))	nap:C3L23_05975 prepilin peptidase (db=kegg)	K02654	pilD, pppA; leader peptidase (prepilin peptidase) / N-methyltransferase [EC:3.4.23.43 2.1.1.-]		990073.ATHU01000001_gene1537;7.5e-63;247.3;COG1989@1|root,COG1989@2|Bacteria,1MUZF@1224|Proteobacteria,42S2A@68525|delta/epsilon subdivisions,2YP5V@29547|Epsilonproteobacteria;29547|Epsilonproteobacteria;NOU;Peptidase A24;pilD;-;3.4.23.43;ko:K02654;-;M00331;-;-;ko00000,ko00002,ko01000,ko01002,ko02035,ko02044;3.A.15.2;-;-;U3	T4P_pilD;7.1E-55;182.7;0.995|T4bP_pilD;1E-48;162.6;0.995|ComM_comC;4.3E-42;141.2;0.99|T2SS_gspO;9.7E-33;110.5;0.89|Tad_tadV;0.0000000000064;42.5;0.97
	CHBDMNKA_00435	CDS	401364	402218	-	G2Y-424	402116	401364	Thiovulum_Movile_Thiovulum_1_Contig_1751114_cov_334_425	401364	402116	101.791	51.4389		-0.948097	0.191733	COG0343	[J] Queuine/archaeosine tRNA-ribosyltransferase	Queuine tRNA-ribosyltransferase (complement(401364..402116))	cmed:FE773_08090 tgt; tRNA guanosine(34) transglycosylase Tgt (db=kegg)	K00773	tgt; queuine tRNA-ribosyltransferase [EC:2.4.2.29]		598659.NAMH_0482;3.6e-89;334.7;COG0343@1|root,COG0343@2|Bacteria,1MUCA@1224|Proteobacteria,42M5Y@68525|delta/epsilon subdivisions,2YMJB@29547|Epsilonproteobacteria;29547|Epsilonproteobacteria;F;Catalyzes the base-exchange of a guanine (G) residue with the queuine precursor 7-aminomethyl-7-deazaguanine (PreQ1) at position 34 (anticodon wobble position) in tRNAs with GU(N) anticodons (tRNA-Asp, -As…
154
	CHBDMNKA_00436	CDS	402533	405217	-	G2Y-426	405217	402533	Thiovulum_Movile_Thiovulum_1_Contig_1751114_cov_334_427	402533	405217	93.3143	127.831		0.408862	0.46064	COG0653	[U] Preprotein translocase subunit SecA (ATPase, RNA	Protein translocase subunit SecA (complement(402533..405217))	nis:NIS_0830 secA; preprotein translocase subunit A (db=kegg)	K03070	secA; preprotein translocase subunit SecA [EC:7.4.2.8]		387092.NIS_0830;0.0;1138.6;COG0653@1|root,COG0653@2|Bacteria,1MUJZ@1224|Proteobacteria,42MMV@68525|delta/epsilon subdivisions,2YMV9@29547|Epsilonproteobacteria;29547|Epsilonproteobacteria;U;Part of the Sec protein translocase complex. Interacts with the SecYEG preprotein conducting channel. Has a central role in coupling the hydrolysis of ATP to the transfer of proteins into and across the cell m…
	CHBDMNKA_00437	CDS	405236	405385	-	G2Y-427	405385	405236	Thiovulum_Movile_Thiovulum_1_Contig_1751114_cov_334_428	405236	405385	102.38	45.2489		1.31084	0.78491	ROG1590		hypothetical protein (complement(405236..405385))
	CHBDMNKA_00438	CDS	405523	405621	-	G2Y-428	405621	405523	Thiovulum_Movile_Thiovulum_1_Contig_1751114_cov_334_429	405523	405621	0	0				ROG1590		hypothetical protein (complement(405523..405621))
	CHBDMNKA_00439	CDS	405626	405829	-	G2Y-429	405829	405626	Thiovulum_Movile_Thiovulum_1_Contig_1751114_cov_334_430	405626	405829	249.669	120.853		-0.621123	0.913572	ROG6964		hypothetical protein (complement(405626..405829))
	CHBDMNKA_00440	CDS	405845	406120	-	G2Y-430	406120	405845	Thiovulum_Movile_Thiovulum_1_Contig_1751114_cov_334_431	405845	406120	27.835	22.6694		0.941789	0.703924	COG0357	[M] Predicted S-adenosylmethionine-dependent methyltransferase involved in bacterial	hypothetical protein (complement(405845..406120))	nap:C3L23_02835 16S rRNA (guanine(527)-N(7))-methyltransferase RsmG (db=kegg)				990073.ATHU01000001_gene1449;4.4e-08;63.9;COG0357@1|root,COG0357@2|Bacteria,1NAFK@1224|Proteobacteria,43B6H@68525|delta/epsilon subdivisions,2YT64@29547|Epsilonproteobacteria;29547|Epsilonproteobacteria;J;Specifically methylates the N7 position of guanine in position 527 of 16S rRNA;gidB;-;2.1.1.170;ko:K03501;-;-;-;-;ko00000,ko01000,ko03009,ko03036;-;-;-;U3
	CHBDMNKA_00441	CDS	406144	406449	-	G2Y-431	406449	406144	Thiovulum_Movile_Thiovulum_1_Contig_1751114_cov_334_432	406144	406449	119.681	116.152		0.0486631	0.960582	COG0357	[M] Predicted S-adenosylmethionine-dependent methyltransferase involved in bacterial	rRNA small subunit 7-methylguanosine (m7G) methyltransferase GidB (complement(406144..406449))	hty:BN2458_PEG1694 rRNA small subunit 7-methylguanosine (m7G) methyltransferase GidB (db=kegg)	K03501	gidB, rsmG; 16S rRNA (guanine527-N7)-methyltransferase [EC:2.1.1.170]		1355374.JARU01000004_gene1482;2.2e-16;91.7;COG0357@1|root,COG0357@2|Bacteria,1MY0K@1224|Proteobacteria,42SB8@68525|delta/epsilon subdivisions,2YPI9@29547|Epsilonproteobacteria;29547|Epsilonproteobacteria;J;Specifically methylates the N7 position of guanine in position 527 of 16S rRNA;gidB;-;2.1.1.170;ko:K03501;-;-;-;-;ko00000,ko01000,ko03009,ko03036;-;-;-;U3
	CHBDMNKA_00442	CDS	406451	406924	-	G2Y-432	406924	406451	Thiovulum_Movile_Thiovulum_1_Contig_1751114_cov_334_433	406451	406924	146.386	72.635		-0.891089	0.273327	ROG2408		hypothetical protein (complement(406451..406924))	sulr:B649_10515 hypothetical protein (db=kegg)				1537917.JU82_08490;5.7e-32;144.1;COG5615@1|root,COG5615@2|Bacteria,1Q1AZ@1224|Proteobacteria,42T6C@68525|delta/epsilon subdivisions,2YPN6@29547|Epsilonproteobacteria;29547|Epsilonproteobacteria;S;integral membrane protein;-;-;-;-;-;-;-;-;-;-;-;-;U3
	CHBDMNKA_00443	CDS	406930	407376	-	G2Y-433	407376	406930	Thiovulum_Movile_Thiovulum_1_Contig_1751114_cov_334_434	406930	407376	324.379	504.855		0.634908	0.284088	COG1610	[S] Uncharacterized conserved protein	Transamidase GatB domain protein (complement(406930..407376))	nis:NIS_0988 GatB/Yqey domain protein (db=kegg)	K09117	K09117; uncharacterized protein		387092.NIS_0988;1.6e-44;185.7;COG1610@1|root,COG1610@2|Bacteria,1RGZS@1224|Proteobacteria,42SH8@68525|delta/epsilon subdivisions,2YPDX@29547|Epsilonproteobacteria;29547|Epsilonproteobacteria;S;GatB Yqey family protein;-;-;-;ko:K09117;-;-;-;-;ko00000;-;-;-;U3
155
	CHBDMNKA_00444	CDS	407722	410235	+	G2Y-434	407722	410235	Thiovulum_Movile_Thiovulum_1_Contig_1751114_cov_334_435	407722	410235	42.5914	94.8774	LakeRoom	1.15621	0.0920696			hypothetical protein 407722..410235	ccl:Clocl_4035 secreted protein with C-terminal beta-propeller domain (db=kegg)			K14475
	CHBDMNKA_00445	CDS	410236	410409	+	G2Y-435	410236	410409	Thiovulum_Movile_Thiovulum_1_Contig_1751114_cov_334_436	410236	410409	156.664	270.212		2.84783	0.406847			hypothetical protein 410236..410409				K01243
	CHBDMNKA_00446	CDS	410419	410892	+	G2Y-436	410419	410892	Thiovulum_Movile_Thiovulum_1_Contig_1751114_cov_334_437	410419	410892	57.2165	186.863	LakeRoom	1.75218	0.060654	COG0315	[H] Molybdenum cofactor biosynthesis enzyme	Cyclic pyranopterin monophosphate synthase 410419..410892	arc:ABLL_2750 molybdenum cofactor biosynthesis protein C (db=kegg)	K03637	moaC, CNX3; cyclic pyranopterin monophosphate synthase [EC:4.6.1.17]		1355368.JART01000025_gene75;7.2e-59;233.4;COG0315@1|root,COG0315@2|Bacteria,1RCYZ@1224|Proteobacteria,42SNY@68525|delta/epsilon subdivisions,2YNVI@29547|Epsilonproteobacteria;29547|Epsilonproteobacteria;H;Catalyzes the conversion of (8S)-3',8-cyclo-7,8- dihydroguanosine 5'-triphosphate to cyclic pyranopterin monophosphate (cPMP);moaC;-;4.6.1.17;ko:K03637;ko00790,ko01100,ko04122,map00790,map01100,…
156
	CHBDMNKA_00447	CDS	411227	412543	+	G2Y-437	411227	412543	Thiovulum_Movile_Thiovulum_1_Contig_1751114_cov_334_438	411227	412543	915.847	1276.52		0.480925	0.257856	COG0544	[O] FKBP-type peptidyl-prolyl cis-trans isomerase (trigger factor)	Cell division trigger factor 411227..412543	sua:Saut_2119 trigger factor (db=kegg)	K03545	tig; trigger factor		608534.GCWU000341_00053;2e-18;100.5;COG0544@1|root,COG0544@2|Bacteria,1V3TE@1239|Firmicutes,24EA7@186801|Clostridia,2PRWX@265975|Oribacterium;186801|Clostridia;M;peptidylprolyl isomerase;-;-;-;-;-;-;-;-;-;-;-;-;U3
	CHBDMNKA_00448	CDS	412549	413133	+	G2Y-438	412549	413133	Thiovulum_Movile_Thiovulum_1_Contig_1751114_cov_334_439	412549	413133	1016.79	1240.89		0.296128	0.503732	COG0740	[OU] Protease subunit of ATP-dependent Clp proteases	ATP-dependent Clp protease proteolytic subunit ClpP 412549..413133	atp:ATR_0579 clpP; serine protease ClpP (db=kegg)	K01358	clpP, CLPP; ATP-dependent Clp protease, protease subunit [EC:3.4.21.92]		1355368.JART01000019_gene1099;4.2e-85;320.9;COG0740@1|root,COG0740@2|Bacteria,1MV46@1224|Proteobacteria,42MFU@68525|delta/epsilon subdivisions,2YMBZ@29547|Epsilonproteobacteria;29547|Epsilonproteobacteria;O;Cleaves peptides in various proteins in a process that requires ATP hydrolysis. Has a chymotrypsin-like activity. Plays a major role in the degradation of misfolded proteins;clpP;-;3.4.21.92;k…
	CHBDMNKA_00449	CDS	413166	414323	+	G2Y-439	413166	414323	Thiovulum_Movile_Thiovulum_1_Contig_1751114_cov_334_440	413166	414323	138.736	256.582		0.878946	0.114403			hypothetical protein 413166..414323	sulg:FJR48_00285 GGDEF domain-containing protein (db=kegg)			K02488
	CHBDMNKA_00450	CDS	414327	416267	+	G2Y-440	414327	416267	Thiovulum_Movile_Thiovulum_1_Contig_1751114_cov_334_441	414327	416267	25.2935	48.9958		0.883289	0.14547	COG0488	[R] ATPase components of ABC transporters with	Bis-ABC ATPase Uup 414327..416267	sulg:FJR48_06965 ABC-F family ATP-binding cassette domain-containing protein (db=kegg)	K15738	uup; ABC transport system ATP-binding/permease protein		1123326.JFBL01000016_gene2512;4.3e-219;767.7;COG0488@1|root,COG0488@2|Bacteria,1MU37@1224|Proteobacteria,42MMK@68525|delta/epsilon subdivisions,2YMXZ@29547|Epsilonproteobacteria;29547|Epsilonproteobacteria;S;ABC transporter, ATP-binding protein;-;-;-;ko:K15738;-;-;-;-;ko00000,ko02000;3.A.1.120.6;-;-;U3
157
	CHBDMNKA_00451	CDS	416323	417597	-	G2Y-441	417597	416323	Thiovulum_Movile_Thiovulum_1_Contig_1751114_cov_334_442	416323	417597	15.7853	17.4472		0.0876108	0.95448	COG0815	[M] Apolipoprotein N-acyltransferase	hypothetical protein (complement(416323..417597))	tdn:Suden_1577 Apolipoprotein N-acyltransferase (db=kegg)	K03820	lnt; apolipoprotein N-acyltransferase [EC:2.3.1.269]		326298.Suden_1577;9.5e-82;310.8;COG0815@1|root,COG0815@2|Bacteria,1MUBU@1224|Proteobacteria,42MPS@68525|delta/epsilon subdivisions,2YMSR@29547|Epsilonproteobacteria;29547|Epsilonproteobacteria;M;apolipoprotein N-acyltransferase;lnt;-;-;ko:K03820;-;-;-;-;ko00000,ko01000;-;GT2;-;U3
	CHBDMNKA_00452	CDS	417584	419782	-	G2Y-442	419782	417584	Thiovulum_Movile_Thiovulum_1_Contig_1751114_cov_334_443	417584	419797	41.4581	37.6748		-0.236756	0.737728	COG1298	[NU] Flagellar biosynthesis pathway, component FlhA	Flagellar biosynthesis protein FlhA	sua:Saut_0743 flagellar biosynthesis protein FlhA (db=kegg)	K02400	flhA; flagellar biosynthesis protein FlhA		563040.Saut_0743;3.9e-256;891.0;COG1298@1|root,COG1298@2|Bacteria,1MUF3@1224|Proteobacteria,42NB2@68525|delta/epsilon subdivisions,2YMVN@29547|Epsilonproteobacteria;29547|Epsilonproteobacteria;N;Required for formation of the rod structure of the flagellar apparatus. Together with FliI and FliH, may constitute the export apparatus of flagellin;flhA;-;-;ko:K02400;ko02040,map02040;-;-;-;ko00000,ko00…
158
	CHBDMNKA_00453	CDS	419940	420812	+	G2Y-443	419940	420812	Thiovulum_Movile_Thiovulum_1_Contig_1751114_cov_334_444	419940	420812	11.6319	11.7963		0.12531	0.913125	COG0617	[J] tRNA nucleotidyltransferase/poly(A) polymerase	CCA tRNA nucleotidyltransferase 419940..420812	pspo:PSPO_a0552 cca; tRNA nucleotidyltransferase (CCA-adding enzyme) (db=kegg)	K00974	cca; tRNA nucleotidyltransferase (CCA-adding enzyme) [EC:2.7.7.72 3.1.3.- 3.1.4.-]		1089439.KB902262_gene65;1.6e-59;236.5;COG0617@1|root,COG0617@2|Bacteria,1MU2X@1224|Proteobacteria,1RPFJ@1236|Gammaproteobacteria,45ZYR@72273|Thiotrichales;72273|Thiotrichales;J;Catalyzes the addition and repair of the essential 3'- terminal CCA sequence in tRNAs without using a nucleic acid template. Adds these three nucleotides in the order of C, C, and A to the tRNA nucleotide-73, using CTP and…
	CHBDMNKA_00454	CDS	420797	420970	+	G2Y-444	420797	420970	Thiovulum_Movile_Thiovulum_1_Contig_1751114_cov_334_445	420797	420970	16.3679	89.4276		4.20904	0.165322	ROG4723		hypothetical protein 420797..420970				K06192
159
	CHBDMNKA_00455	CDS	421206	421667	+	G2Y-445	421206	421667	Thiovulum_Movile_Thiovulum_1_Contig_1751114_cov_334_446	421206	421667	2393.25	1461.42		-0.685408	0.214091	COG0666	[R] FOG: Ankyrin repeat	hypothetical protein 421206..421667	sok:D0B54_22535 ankyrin repeat domain-containing protein (db=kegg)
	CHBDMNKA_00456	CDS	421699	422268	+	G2Y-446	421699	422268	Thiovulum_Movile_Thiovulum_1_Contig_1751114_cov_334_447	421699	422268	2414.94	1656.62		-0.538696	0.259422	COG0302	[H] GTP cyclohydrolase I	GTP cyclohydrolase I type 1 421699..422268	ant:Arnit_2411 GTP cyclohydrolase I (db=kegg)	K01495	GCH1, folE; GTP cyclohydrolase IA [EC:3.5.4.16]		572480.Arnit_2411;7.5e-63;246.9;COG0302@1|root,COG0302@2|Bacteria,1MY3N@1224|Proteobacteria,42N1U@68525|delta/epsilon subdivisions,2YMVV@29547|Epsilonproteobacteria;29547|Epsilonproteobacteria;F;GTP cyclohydrolase;folE;-;3.5.4.16;ko:K01495;ko00790,ko01100,map00790,map01100;M00126,M00841,M00842,M00843;R00428,R04639,R05046,R05048;RC00263,RC00294,RC00323,RC00945,RC01188;ko00000,ko00001,ko00002,ko010…
	CHBDMNKA_00457	CDS	422299	422502	+	G2Y-447	422299	422502	Thiovulum_Movile_Thiovulum_1_Contig_1751114_cov_334_448	422299	422502	1113.78	1238.25		0.184181	0.846199	COG3831	[S] Uncharacterized conserved protein	hypothetical protein 422299..422502	sulr:B649_10225 hypothetical protein (db=kegg)			K01953	1249480.B649_10225;1.1e-11;75.5;2A4UE@1|root,30TFZ@2|Bacteria,1PDA5@1224|Proteobacteria,42WVN@68525|delta/epsilon subdivisions,2YQRH@29547|Epsilonproteobacteria;29547|Epsilonproteobacteria;-;-;-;-;-;-;-;-;-;-;-;-;-;-;U3
	CHBDMNKA_00458	CDS	422515	423345	+	G2Y-448	422515	423345	Thiovulum_Movile_Thiovulum_1_Contig_1751114_cov_334_449	422515	423345	231.222	118.051		-0.864379	0.212793	COG0758	[LU] Predicted Rossmann fold nucleotide-binding protein involved	Rossmann fold nucleotide-binding protein Smf possibly involved in DNA uptake 422515..423345	cpin:CPIN18020_1446 dprA; DNA protecting protein DprA (db=kegg)	K04096	smf; DNA processing protein		360104.CCC13826_2005;7.4e-51;207.6;COG0758@1|root,COG0758@2|Bacteria,1MVF6@1224|Proteobacteria,42N10@68525|delta/epsilon subdivisions,2YMIF@29547|Epsilonproteobacteria;29547|Epsilonproteobacteria;LU;DNA processing protein;dprA;-;-;ko:K04096;-;-;-;-;ko00000;-;-;-;U3
	CHBDMNKA_00459	CDS	423379	424398	+	G2Y-449	423379	424398	Thiovulum_Movile_Thiovulum_1_Contig_1751114_cov_334_450	423379	424398	346.629	297.065		-0.250996	0.647798	ROG1411		hypothetical protein 423379..424398	cpaf:C6V80_04035 hypothetical protein (db=kegg)			K00957
	CHBDMNKA_00460	CDS	424403	425116	+	G2Y-450	424403	425116	Thiovulum_Movile_Thiovulum_1_Contig_1751114_cov_334_451	424403	425116	32.2451	33.2113		-0.0138177	0.989243	COG0500	[QR] SAM-dependent methyltransferases	hypothetical protein 424403..425116	alp:LPB137_13695 methyltransferase (db=kegg)	K02169	bioC; malonyl-CoA O-methyltransferase [EC:2.1.1.197]	K02169/K09789
160
	CHBDMNKA_00461	CDS	425148	425939	-	G2Y-451	425939	425148	Thiovulum_Movile_Thiovulum_1_Contig_1751114_cov_334_452	425148	425939	175.448	72.7421		-1.04797	0.283273	ROG1857		hypothetical protein (complement(425148..425939))	sun:SUN_0559 hypothetical protein (db=kegg)			K07562	387093.SUN_0559;1.3e-41;176.8;COG3439@1|root,COG3439@2|Bacteria,1PWY7@1224|Proteobacteria,42Y9J@68525|delta/epsilon subdivisions,2YRF7@29547|Epsilonproteobacteria;29547|Epsilonproteobacteria;S;Domain of unknown function DUF302;-;-;-;-;-;-;-;-;-;-;-;-;U3
	CHBDMNKA_00462	CDS	425936	426898	-	G2Y-452	426898	425936	Thiovulum_Movile_Thiovulum_1_Contig_1751114_cov_334_453	425936	426898	110.261	105.593		-0.0396074	0.975654			hypothetical protein (complement(425936..426898))	sulr:B649_11570 hypothetical protein (db=kegg)			K02849	1537917.JU82_07145;2.2e-70;272.7;COG3439@1|root,COG3439@2|Bacteria,1PWY7@1224|Proteobacteria,42Y9J@68525|delta/epsilon subdivisions,2YRF7@29547|Epsilonproteobacteria;29547|Epsilonproteobacteria;S;Domain of unknown function DUF302;-;-;-;-;-;-;-;-;-;-;-;-;U3
161
	CHBDMNKA_00463	CDS	426978	428048	-	G2Y-453	428048	426978	Thiovulum_Movile_Thiovulum_1_Contig_1751114_cov_334_454	426978	428048	54.0754	48.7091		-0.0212608	0.984261	COG0795	[R] Predicted permeases	hypothetical protein (complement(426978..428048))	nis:NIS_0386 conserved hypothetical protein (db=kegg)	K11720	lptG; lipopolysaccharide export system permease protein
	CHBDMNKA_00464	CDS	428045	428626	-	G2Y-454	428626	428045	Thiovulum_Movile_Thiovulum_1_Contig_1751114_cov_334_455	428045	428626	116.789	130.572		0.200399	0.746203	COG0193	[J] Peptidyl-tRNA hydrolase	Peptidyl-tRNA hydrolase (complement(428045..428626))	sua:Saut_1653 peptidyl-tRNA hydrolase (db=kegg)	K01056	PTH1, pth, spoVC; peptidyl-tRNA hydrolase, PTH1 family [EC:3.1.1.29]		563040.Saut_1653;3.8e-54;218.0;COG0193@1|root,COG0193@2|Bacteria,1MX1P@1224|Proteobacteria,42RGU@68525|delta/epsilon subdivisions,2YP7I@29547|Epsilonproteobacteria;29547|Epsilonproteobacteria;J;The natural substrate for this enzyme may be peptidyl- tRNAs which drop off the ribosome during protein synthesis;pth;-;3.1.1.29;ko:K01056;-;-;-;-;ko00000,ko01000,ko03012;-;-;-;U3
162
	CHBDMNKA_00465	CDS	428798	429685	-	G2Y-455	429685	428798	Thiovulum_Movile_Thiovulum_1_Contig_1751114_cov_334_456	428798	429685	367.869	189.715		-0.892873	0.288369	COG2048	[C] Heterodisulfide reductase, subunit B	Heterodisulfide reductase subunit B-like protein @ Putative succinate dehydrogenase subunit (complement(428798..429685))	sulr:B649_07295 hypothetical protein (db=kegg)	K00241	sdhC, frdC; succinate dehydrogenase / fumarate reductase, cytochrome b subunit		1249480.B649_07295;1e-122;446.4;COG2048@1|root,COG2048@2|Bacteria,1RFWK@1224|Proteobacteria,43B86@68525|delta/epsilon subdivisions,2YT6P@29547|Epsilonproteobacteria;29547|Epsilonproteobacteria;C;Heterodisulfide reductase subunit B;-;-;-;ko:K00241;ko00020,ko00190,ko00650,ko00720,ko01100,ko01110,ko01120,ko01130,ko01200,map00020,map00190,map00650,map00720,map01100,map01110,map01120,map01130,map01200…
	CHBDMNKA_00466	CDS	429700	430701	-	G2Y-456	430701	429700	Thiovulum_Movile_Thiovulum_1_Contig_1751114_cov_334_457	429700	430701	686.471	492.742		-0.420935	0.444355	COG0479	[C] Succinate dehydrogenase/fumarate reductase, Fe-S protein subunit	Succinate dehydrogenase iron-sulfur protein (complement(429700..430701))	sulr:B649_07290 hypothetical protein (db=kegg)	K00240	sdhB, frdB; succinate dehydrogenase / fumarate reductase, iron-sulfur subunit [EC:1.3.5.1 1.3.5.4]		1249480.B649_07290;2.8e-129;468.4;COG0479@1|root,COG0479@2|Bacteria,1MVHS@1224|Proteobacteria,42M2J@68525|delta/epsilon subdivisions,2YN8F@29547|Epsilonproteobacteria;29547|Epsilonproteobacteria;C;Belongs to the succinate dehydrogenase fumarate reductase iron-sulfur protein family;frdB;-;1.3.5.1,1.3.5.4;ko:K00240,ko:K00245;ko00020,ko00190,ko00620,ko00650,ko00720,ko01100,ko01110,ko01120,ko01130,ko…
	CHBDMNKA_00467	CDS	430703	432418	-	G2Y-457	432418	430703	Thiovulum_Movile_Thiovulum_1_Contig_1751114_cov_334_458	430703	432418	1119.61	887.833		-0.319189	0.478891	COG1053	[C] Succinate dehydrogenase/fumarate reductase, flavoprotein subunit	Succinate dehydrogenase flavoprotein subunit (complement(430703..432418))	nsa:Nitsa_1072 succinate dehydrogenase subunit A (db=kegg)	K00239	sdhA, frdA; succinate dehydrogenase / fumarate reductase, flavoprotein subunit [EC:1.3.5.1 1.3.5.4]		1537917.JU82_04920;3e-248;864.4;COG1053@1|root,COG1053@2|Bacteria,1MU5M@1224|Proteobacteria,42M81@68525|delta/epsilon subdivisions,2YMTF@29547|Epsilonproteobacteria;29547|Epsilonproteobacteria;C;fumarate reductase, flavoprotein subunit;-;-;1.3.5.1,1.3.5.4;ko:K00239;ko00020,ko00190,ko00650,ko00720,ko01100,ko01110,ko01120,ko01130,ko01200,ko05134,map00020,map00190,map00650,map00720,map01100,map01110…
163
	CHBDMNKA_00468	CDS	432790	434202	-	G2Y-459	434202	432790	Thiovulum_Movile_Thiovulum_1_Contig_1751114_cov_334_459	432790	434202	2179.2	1045.21	AirBell	-1.03729	0.0894238	COG0174	[E] Glutamine synthetase	Glutamine synthetase type I (complement(432790..434202))	camp:CFT03427_1033 glnA; glutamine synthetase (db=kegg)	K01915	glnA, GLUL; glutamine synthetase [EC:6.3.1.2]		1537917.JU82_08665;2.8e-207;728.0;COG0174@1|root,COG0174@2|Bacteria,1MUGQ@1224|Proteobacteria,42M7A@68525|delta/epsilon subdivisions,2YNCK@29547|Epsilonproteobacteria;29547|Epsilonproteobacteria;E;glutamine synthetase;glnA;-;6.3.1.2;ko:K01915;ko00220,ko00250,ko00630,ko00910,ko01100,ko01120,ko01230,ko02020,ko04217,ko04724,ko04727,map00220,map00250,map00630,map00910,map01100,map01120,map01230,map02…
164
	CHBDMNKA_00469	CDS	434701	435285	+	G2Y-461	434701	435285	Thiovulum_Movile_Thiovulum_1_Contig_1751114_cov_334_460	434701	435285	28.6622	77.4022	LakeRoom	1.41925	0.0614772	ROG0109		hypothetical protein 434701..435285	sulg:FJR48_06215 TIGR02757 family protein (db=kegg)				326298.Suden_1147;1.7e-54;219.2;COG0177@1|root,COG0177@2|Bacteria,1RAK3@1224|Proteobacteria,42M4V@68525|delta/epsilon subdivisions,2YNKT@29547|Epsilonproteobacteria;29547|Epsilonproteobacteria;L;tigr02757;-;-;-;-;-;-;-;-;-;-;-;-;U3
	CHBDMNKA_00470	CDS	435289	435810	+	G2Y-462	435289	435810	Thiovulum_Movile_Thiovulum_1_Contig_1751114_cov_334_461	435289	435810	8.92011	27.4965		1.41466	0.273635			hypothetical protein 435289..435810
165
	CHBDMNKA_00471	CDS	435961	436848	+	G2Y-463	435961	436848	Thiovulum_Movile_Thiovulum_1_Contig_1751114_cov_334_462	435982	436848	114.819	71.5486		-0.651725	0.325277	COG0329	[EM] Dihydrodipicolinate synthase/N-acetylneuraminate lyase	4-hydroxy-tetrahydrodipicolinate synthase 435961..436848	nis:NIS_0699 dapA; dihydrodipicolinate synthase (db=kegg)	K01714	dapA; 4-hydroxy-tetrahydrodipicolinate synthase [EC:4.3.3.7]		387092.NIS_0699;8.1e-101;373.6;COG0329@1|root,COG0329@2|Bacteria,1MUCM@1224|Proteobacteria,42M0X@68525|delta/epsilon subdivisions,2YN2X@29547|Epsilonproteobacteria;29547|Epsilonproteobacteria;E;Catalyzes the condensation of (S)-aspartate-beta- semialdehyde (S)-ASA and pyruvate to 4-hydroxy- tetrahydrodipicolinate (HTPA);dapA;-;4.3.3.7;ko:K01714;ko00261,ko00300,ko01100,ko01110,ko01120,ko01130,ko01…
	CHBDMNKA_00472	CDS	436876	437643	+	G2Y-464	436876	437643	Thiovulum_Movile_Thiovulum_1_Contig_1751114_cov_334_463	436876	437643	273.291	241.511		-0.211595	0.714121	COG1028	[IQR] Dehydrogenases with different specificities (related to	Enoyl-[acyl-carrier-protein] reductase, 7-alpha-HSDH-like =	cmed:FE773_05965 enoyl-ACP reductase (db=kegg)	K00076	hdhA; 7-alpha-hydroxysteroid dehydrogenase [EC:1.1.1.159]		387092.NIS_0698;7.7e-111;406.8;COG1028@1|root,COG1028@2|Bacteria,1MU73@1224|Proteobacteria,42KZK@68525|delta/epsilon subdivisions,2YMUM@29547|Epsilonproteobacteria;29547|Epsilonproteobacteria;IQ;dehydrogenase;hdhA;-;1.1.1.159;ko:K00076;ko00121,map00121;-;-;-;ko00000,ko00001,ko01000;-;-;-;U3
	CHBDMNKA_00473	CDS	437636	438187	+	G2Y-465	437636	438187	Thiovulum_Movile_Thiovulum_1_Contig_1751114_cov_334_464	437624	438187	215.616	86.5035		-1.18508	0.18647	COG0558	[I] Phosphatidylglycerophosphate synthase	CDP-diacylglycerol--glycerol-3-phosphate 3-phosphatidyltransferase	suln:FJR47_05660 pgsA; CDP-diacylglycerol--glycerol-3-phosphate 3-phosphatidyltransferase (db=kegg)	K00995	pgsA, PGS1; CDP-diacylglycerol---glycerol-3-phosphate 3-phosphatidyltransferase [EC:2.7.8.5]		1172190.M947_01470;3.5e-52;211.5;COG0558@1|root,COG0558@2|Bacteria,1RCZ7@1224|Proteobacteria,42QQ4@68525|delta/epsilon subdivisions,2YNX7@29547|Epsilonproteobacteria;29547|Epsilonproteobacteria;I;Belongs to the CDP-alcohol phosphatidyltransferase class-I family;pgsA;-;2.7.8.5;ko:K00995;ko00564,ko01100,map00564,map01100;-;R01801;RC00002,RC00017,RC02795;ko00000,ko00001,ko01000;-;-;iIT341.HP1016;U3
	CHBDMNKA_00474	CDS	438184	438951	+	G2Y-466	438184	438951	Thiovulum_Movile_Thiovulum_1_Contig_1751114_cov_334_465	438184	438951	148.377	81.4997		-0.776121	0.259422	COG0730	[R] Predicted permeases	hypothetical protein 438184..438951	tdn:Suden_1164 Protein of unknown function DUF81 (db=kegg)	K07090	K07090; uncharacterized protein		326298.Suden_1164;3.9e-54;218.4;COG0730@1|root,COG0730@2|Bacteria,1MWX2@1224|Proteobacteria,42R15@68525|delta/epsilon subdivisions,2YNVA@29547|Epsilonproteobacteria;29547|Epsilonproteobacteria;S;membrane transporter protein;-;-;-;ko:K07090;-;-;-;-;ko00000;-;-;-;U3
166
	CHBDMNKA_00475	CDS	439561	439998	+	G2Y-467	439558	439998	Thiovulum_Movile_Thiovulum_1_Contig_1751114_cov_334_466	439561	439998	229.72	323.663		0.498948	0.452805	COG1060	[HR] Thiamine biosynthesis enzyme ThiH and related	Cyclic dehypoxanthine futalosine synthase 439558..439998	cfp:CR44_04045 hypothetical protein (db=kegg)	K11784	mqnC; cyclic dehypoxanthinyl futalosine synthase [EC:1.21.98.1]		1244528.CFT03427_0795;1.1e-58;232.6;COG1060@1|root,COG1060@2|Bacteria,1MX50@1224|Proteobacteria,42M6U@68525|delta/epsilon subdivisions,2YN4H@29547|Epsilonproteobacteria;29547|Epsilonproteobacteria;H;Radical SAM enzyme that catalyzes the cyclization of dehypoxanthine futalosine (DHFL) into cyclic dehypoxanthine futalosine (CDHFL), a step in the biosynthesis of menaquinone (MK, vitamin K2);mqnC;-;1…
167
	CHBDMNKA_00476	CDS	440206	441228	+	G2Y-468	440206	441228	Thiovulum_Movile_Thiovulum_1_Contig_1751114_cov_334_467	440206	441228	168.221	105.514		-0.397771	0.660489	COG0002	[E] Acetylglutamate semialdehyde dehydrogenase	N-acetyl-gamma-glutamyl-phosphate reductase 440206..441228	shal:SHALO_0244 N-acetyl-gamma-glutamyl-phosphate reductase (db=kegg)	K00145	argC; N-acetyl-gamma-glutamyl-phosphate reductase [EC:1.2.1.38]		1150621.SMUL_0278;2.2e-113;415.6;COG0002@1|root,COG0002@2|Bacteria,1MVJ6@1224|Proteobacteria,42MDN@68525|delta/epsilon subdivisions,2YMPS@29547|Epsilonproteobacteria;29547|Epsilonproteobacteria;E;Catalyzes the NADPH-dependent reduction of N-acetyl-5- glutamyl phosphate to yield N-acetyl-L-glutamate 5-semialdehyde;argC;-;1.2.1.38;ko:K00145;ko00220,ko01100,ko01110,ko01130,ko01210,ko01230,map00220,m…
	CHBDMNKA_00477	CDS	441246	441977	+	G2Y-469	441246	441977	Thiovulum_Movile_Thiovulum_1_Contig_1751114_cov_334_468	441246	441977	276.058	320.116		0.214257	0.658357	COG2908	[S] Uncharacterized protein conserved in bacteria	FIG022708: hypothetical protein 441246..441977	suln:FJR47_07110 UDP-2,3-diacylglucosamine hydrolase (db=kegg)	K03269	lpxH; UDP-2,3-diacylglucosamine hydrolase [EC:3.6.1.54]		1355374.JARU01000001_gene684;4.2e-42;178.3;COG2908@1|root,COG2908@2|Bacteria,1Q1QY@1224|Proteobacteria,42STS@68525|delta/epsilon subdivisions,2YP6A@29547|Epsilonproteobacteria;29547|Epsilonproteobacteria;S;protein conserved in bacteria;lpxH;-;3.6.1.54;ko:K03269;ko00540,ko01100,map00540,map01100;M00060;R04549;RC00002;ko00000,ko00001,ko00002,ko01000,ko01005;-;-;-;U3
	CHBDMNKA_00478	CDS	441977	442930	+	G2Y-470	441977	442930	Thiovulum_Movile_Thiovulum_1_Contig_1751114_cov_334_469	441977	442930	714.067	488.793		-0.517914	0.381147	COG0835	[NT] Chemotaxis signal transduction protein	Chemotaxis protein CheV 441977..442930	sulg:FJR48_08415 chemotaxis protein CheV (db=kegg)	K03415	cheV; two-component system, chemotaxis family, chemotaxis protein CheV		556267.HWAG_00711;1.9e-106;392.5;COG0784@1|root,COG0835@1|root,COG0784@2|Bacteria,COG0835@2|Bacteria,1N81M@1224|Proteobacteria,42M00@68525|delta/epsilon subdivisions,2YMF1@29547|Epsilonproteobacteria;29547|Epsilonproteobacteria;T;chemotaxis protein;cheV;-;-;ko:K03415;ko02020,ko02030,map02020,map02030;M00506;-;-;ko00000,ko00001,ko00002,ko02022,ko02035;-;-;-;U3
	CHBDMNKA_00479	CDS	442950	445415	+	G2Y-471	442950	445415	Thiovulum_Movile_Thiovulum_1_Contig_1751114_cov_334_470	442950	445415	1099.85	1060.22		-0.0659791	0.91244	COG0643	[NT] Chemotaxis protein histidine kinase and related	Signal transduction histidine kinase CheA 442950..445415	lfi:LFML04_0250 cheA; putative chemotaxis protein histidine kinase CheA (db=kegg)	K03407	cheA; two-component system, chemotaxis family, sensor kinase CheA [EC:2.7.13.3]		709032.Sulku_0566;7.6e-285;986.5;COG0643@1|root,COG0784@1|root,COG2198@1|root,COG0643@2|Bacteria,COG0784@2|Bacteria,COG2198@2|Bacteria,1MUAG@1224|Proteobacteria,42M6Q@68525|delta/epsilon subdivisions,2YMB9@29547|Epsilonproteobacteria;29547|Epsilonproteobacteria;T;chemotaxis protein;cheA;-;2.7.13.3;ko:K03407;ko02020,ko02030,map02020,map02030;M00506;-;-;ko00000,ko00001,ko00002,ko01000,ko01001,ko020…
	CHBDMNKA_00480	CDS	445421	445912	+	G2Y-472	445421	445912	Thiovulum_Movile_Thiovulum_1_Contig_1751114_cov_334_471	445421	445912	1438.97	1870.39		0.377053	0.39997	COG0835	[NT] Chemotaxis signal transduction protein	Positive regulator of CheA protein activity (CheW) 445421..445912	sua:Saut_0626 CheW protein (db=kegg)	K03408	cheW; purine-binding chemotaxis protein CheW		929558.SMGD1_0603;3.3e-51;208.0;COG0835@1|root,COG0835@2|Bacteria,1RAH1@1224|Proteobacteria,42S69@68525|delta/epsilon subdivisions,2YP0K@29547|Epsilonproteobacteria;29547|Epsilonproteobacteria;NT;chemotaxis protein;cheW;-;-;ko:K03408;ko02020,ko02030,map02020,map02030;-;-;-;ko00000,ko00001,ko02035;-;-;-;U3
168
	CHBDMNKA_00481	CDS	445989	447143	+	G2Y-473	445989	447143	Thiovulum_Movile_Thiovulum_1_Contig_1751114_cov_334_472	445989	447143	39.9248	32.8022		0.224444	0.891876			hypothetical protein 445989..447143	cyj:Cyan7822_6561 hypothetical protein (db=kegg)			K00694
169
	CHBDMNKA_00482	CDS	447238	447600	+	G2Y-474	447238	447600	Thiovulum_Movile_Thiovulum_1_Contig_1751114_cov_334_473	447238	447600	135.663	51.9139		-1.04165	0.382406	COG0537	[FGR] Diadenosine tetraphosphate (Ap4A) hydrolase and other	HIT family protein 447238..447600	suln:FJR47_03950 histidine triad nucleotide-binding protein (db=kegg)	K02503	HINT1, hinT, hit; histidine triad (HIT) family protein		326298.Suden_0868;2.4e-38;164.9;COG0537@1|root,COG0537@2|Bacteria,1RDCJ@1224|Proteobacteria,42SEH@68525|delta/epsilon subdivisions,2YPE2@29547|Epsilonproteobacteria;29547|Epsilonproteobacteria;FG;Hit family;-;-;-;ko:K02503;-;-;-;-;ko00000,ko04147;-;-;-;U3
	CHBDMNKA_00483	CDS	447610	449118	+	G2Y-475	447610	449118	Thiovulum_Movile_Thiovulum_1_Contig_1751114_cov_334_474	447610	449118	173.861	193.973		0.16797	0.801256	COG0696	[G] Phosphoglyceromutase	2,3-bisphosphoglycerate-independent phosphoglycerate mutase 447610..449118	suln:FJR47_07390 2,3-bisphosphoglycerate-independent phosphoglycerate mutase (db=kegg)	K15633	gpmI; 2,3-bisphosphoglycerate-independent phosphoglycerate mutase [EC:5.4.2.12]		563040.Saut_0565;4.8e-165;587.8;COG0696@1|root,COG0696@2|Bacteria,1MUQ1@1224|Proteobacteria,42N6C@68525|delta/epsilon subdivisions,2YMY6@29547|Epsilonproteobacteria;29547|Epsilonproteobacteria;G;Catalyzes the interconversion of 2-phosphoglycerate and 3-phosphoglycerate;gpmI;-;5.4.2.12;ko:K15633;ko00010,ko00260,ko00680,ko01100,ko01110,ko01120,ko01130,ko01200,ko01230,map00010,map00260,map00680,map0…
170
	CHBDMNKA_00484	CDS	449192	449410	-	G2Y-476	449410	449192	Thiovulum_Movile_Thiovulum_1_Contig_1751114_cov_334_475	449192	449410	404.08	237.795		-0.462559	0.657223	COG0361	[J] Translation initiation factor 1 (IF-1)	Translation initiation factor 1 (complement(449192..449410))	tdn:Suden_0307 bacterial translation initiation factor 1 (bIF-1) (db=kegg)	K02518	infA; translation initiation factor IF-1		326298.Suden_0307;1.5e-32;144.8;COG0361@1|root,COG0361@2|Bacteria,1MZFU@1224|Proteobacteria,42TRU@68525|delta/epsilon subdivisions,2YPS3@29547|Epsilonproteobacteria;29547|Epsilonproteobacteria;J;One of the essential components for the initiation of protein synthesis. Stabilizes the binding of IF-2 and IF-3 on the 30S subunit to which N-formylmethionyl-tRNA(fMet) subsequently binds. Helps modulate…
	CHBDMNKA_00485	CDS	449448	450206	-	G2Y-477	450206	449448	Thiovulum_Movile_Thiovulum_1_Contig_1751114_cov_334_476	449448	450206	792.894	399.766		-0.998735	0.0894238	COG0024	[J] Methionine aminopeptidase	Methionine aminopeptidase (complement(449448..450206))	nis:NIS_0243 map; methionine aminopeptidase (db=kegg)	K01265	map; methionyl aminopeptidase [EC:3.4.11.18]		387092.NIS_0243;6.4e-102;377.1;COG0024@1|root,COG0024@2|Bacteria,1MU99@1224|Proteobacteria,42MM5@68525|delta/epsilon subdivisions,2YM98@29547|Epsilonproteobacteria;29547|Epsilonproteobacteria;E;Methionine aminopeptidase;map;-;3.4.11.18;ko:K01265;-;-;-;-;ko00000,ko01000,ko01002;-;-;-;U3
	CHBDMNKA_00486	CDS	450211	451473	-	G2Y-478	451473	450211	Thiovulum_Movile_Thiovulum_1_Contig_1751114_cov_334_477	450211	451473	1883.85	805.136		-1.14723	0.111787	COG0201	[U] Preprotein translocase subunit SecY	Protein translocase subunit SecY (complement(450211..451473))	hyo:NNO_2022 preprotein translocase secY subunit (db=kegg)	K03076	secY; preprotein translocase subunit SecY		1537917.JU82_09485;1.2e-177;629.4;COG0201@1|root,COG0201@2|Bacteria,1MVU7@1224|Proteobacteria,42MGM@68525|delta/epsilon subdivisions,2YMUV@29547|Epsilonproteobacteria;29547|Epsilonproteobacteria;U;The central subunit of the protein translocation channel SecYEG. Consists of two halves formed by TMs 1-5 and 6-10. These two domains form a lateral gate at the front which open onto the bilayer between…
	CHBDMNKA_00487	CDS	451482	451883	-	G2Y-479	451883	451482	Thiovulum_Movile_Thiovulum_1_Contig_1751114_cov_334_478	451482	451883	2904.35	1740.89		-0.748622	0.24976	COG0200	[J] Ribosomal protein L15	LSU ribosomal protein L15p (L27Ae) (complement(451482..451883))	amyt:AMYT_0985 rplO; 50S ribosomal protein L15 (db=kegg)	K02876	RP-L15, MRPL15, rplO; large subunit ribosomal protein L15		387092.NIS_0241;4.8e-40;170.6;COG0200@1|root,COG0200@2|Bacteria,1RDC8@1224|Proteobacteria,42SRC@68525|delta/epsilon subdivisions,2YP4I@29547|Epsilonproteobacteria;29547|Epsilonproteobacteria;J;Binds to the 23S rRNA;rplO;-;-;ko:K02876;ko03010,map03010;M00178,M00179;-;-;br01610,ko00000,ko00001,ko00002,ko03011;-;-;-;U3
	CHBDMNKA_00488	CDS	451889	452335	-	G2Y-480	452335	451889	Thiovulum_Movile_Thiovulum_1_Contig_1751114_cov_334_479	451889	452335	3657.91	2858.88		-0.340814	0.442631	COG0098	[J] Ribosomal protein S5	SSU ribosomal protein S5p (S2e) (complement(451889..452335))	sulg:FJR48_01390 rpsE; 30S ribosomal protein S5 (db=kegg)	K02988	RP-S5, MRPS5, rpsE; small subunit ribosomal protein S5		563040.Saut_0232;5.2e-59;233.8;COG0098@1|root,COG0098@2|Bacteria,1MUS4@1224|Proteobacteria,42QX0@68525|delta/epsilon subdivisions,2YNWB@29547|Epsilonproteobacteria;29547|Epsilonproteobacteria;J;Located at the back of the 30S subunit body where it stabilizes the conformation of the head with respect to the body;rpsE;-;-;ko:K02988;ko03010,map03010;M00178,M00179;-;-;br01610,ko00000,ko00001,ko00002,k…
171
	CHBDMNKA_00489	CDS	452575	452700	-	G2Y-481	452700	452575	Thiovulum_Movile_Thiovulum_1_Contig_1751114_cov_334_480	452575	452700	8058.04	12605.2		0.885984	0.389173			hypothetical protein (complement(452575..452700))
	CHBDMNKA_00490	CDS	452714	453250	-	G2Y-482	453250	452714	Thiovulum_Movile_Thiovulum_1_Contig_1751114_cov_334_481	452714	453250	4743.22	3828.17		-0.261038	0.653629	COG0097	[J] Ribosomal protein L6P/L9E	LSU ribosomal protein L6p (L9e) (complement(452714..453250))	chv:CHELV3228_0054 rplF; 50S ribosomal protein L6 (db=kegg)	K02933	RP-L6, MRPL6, rplF; large subunit ribosomal protein L6		1123326.JFBL01000003_gene1856;5.6e-60;237.3;COG0097@1|root,COG0097@2|Bacteria,1R9YZ@1224|Proteobacteria,42NSE@68525|delta/epsilon subdivisions,2YMUG@29547|Epsilonproteobacteria;29547|Epsilonproteobacteria;J;This protein binds to the 23S rRNA, and is important in its secondary structure. It is located near the subunit interface in the base of the L7 L12 stalk, and near the tRNA binding site of the…
	CHBDMNKA_00491	CDS	453260	453655	-	G2Y-483	453655	453260	Thiovulum_Movile_Thiovulum_1_Contig_1751114_cov_334_482	453260	453655	4229.79	2894.19		-0.548848	0.227053	COG0096	[J] Ribosomal protein S8	SSU ribosomal protein S8p (S15Ae) (complement(453260..453655))	cpel:CPEL_0074 rpsH; 30S ribosomal protein S8 (db=kegg)	K02994	RP-S8, rpsH; small subunit ribosomal protein S8		306263.Cla_0073;4.8e-48;197.2;COG0096@1|root,COG0096@2|Bacteria,1N3R7@1224|Proteobacteria,43AC0@68525|delta/epsilon subdivisions,2YP6G@29547|Epsilonproteobacteria;29547|Epsilonproteobacteria;J;One of the primary rRNA binding proteins, it binds directly to 16S rRNA central domain where it helps coordinate assembly of the platform of the 30S subunit;rpsH;-;-;ko:K02994;ko03010,map03010;M00178,M00179…
	CHBDMNKA_00492	CDS	453771	453956	-	G2Y-484	453956	453771	Thiovulum_Movile_Thiovulum_1_Contig_1751114_cov_334_483	453771	453956	7632.18	2856.51	AirBell	-1.39441	0.0774066	COG0199	[J] Ribosomal protein S14	SSU ribosomal protein S14p (S29e) @ SSU ribosomal protein S14p (S29e), zinc-dependent (complement(453771..453956))	sulg:FJR48_01370 type Z 30S ribosomal protein S14 (db=kegg)	K02954	RP-S14, MRPS14, rpsN; small subunit ribosomal protein S14		929558.SMGD1_0980;2.9e-24;117.1;COG0199@1|root,COG0199@2|Bacteria,1PDMJ@1224|Proteobacteria,42VCE@68525|delta/epsilon subdivisions,2YQIN@29547|Epsilonproteobacteria;29547|Epsilonproteobacteria;J;Binds 16S rRNA, required for the assembly of 30S particles and may also be responsible for determining the conformation of the 16S rRNA at the A site;rpsN;-;-;ko:K02954;ko03010,map03010;M00178,M00179;-;-;…
	CHBDMNKA_00493	CDS	453949	454506	-	G2Y-485	454506	453949	Thiovulum_Movile_Thiovulum_1_Contig_1751114_cov_334_484	453949	454506	5595.47	3218.56		-0.797889	0.14447	COG0094	[J] Ribosomal protein L5	LSU ribosomal protein L5p (L11e) (complement(453949..454506))	sulg:FJR48_01365 rplE; 50S ribosomal protein L5 (db=kegg)	K02931	RP-L5, MRPL5, rplE; large subunit ribosomal protein L5		929558.SMGD1_0976;8.4e-67;260.0;COG0094@1|root,COG0094@2|Bacteria,1MUU9@1224|Proteobacteria,42QS6@68525|delta/epsilon subdivisions,2YN2M@29547|Epsilonproteobacteria;29547|Epsilonproteobacteria;J;This is 1 of the proteins that binds and probably mediates the attachment of the 5S RNA into the large ribosomal subunit, where it forms part of the central protuberance. In the 70S ribosome it contacts p…
	CHBDMNKA_00494	CDS	454511	454744	-	G2Y-486	454744	454511	Thiovulum_Movile_Thiovulum_1_Contig_1751114_cov_334_485	454511	454744	4065.78	7507.9		0.896118	0.113444	COG0198	[J] Ribosomal protein L24	LSU ribosomal protein L24p (L26e) (complement(454511..454744))	clx:CLAN_1565 rplX; 50S ribosomal protein L24 (db=kegg)	K02895	RP-L24, MRPL24, rplX; large subunit ribosomal protein L24		1244528.CFT03427_0043;9.4e-20;102.4;COG0198@1|root,COG0198@2|Bacteria,1MZQD@1224|Proteobacteria,42TGC@68525|delta/epsilon subdivisions,2YQA0@29547|Epsilonproteobacteria;29547|Epsilonproteobacteria;J;One of the proteins that surrounds the polypeptide exit tunnel on the outside of the subunit;rplX;-;-;ko:K02895;ko03010,map03010;M00178,M00179;-;-;br01610,ko00000,ko00001,ko00002,ko03011;-;-;-;U3
	CHBDMNKA_00495	CDS	454748	455116	-	G2Y-487	455116	454748	Thiovulum_Movile_Thiovulum_1_Contig_1751114_cov_334_486	454748	455116	8220.12	4336.47		-0.925536	0.10554	COG0093	[J] Ribosomal protein L14	LSU ribosomal protein L14p (L23e) (complement(454748..455116))	hyo:NNO_2030 LSU ribosomal protein L14p (db=kegg)	K02874	RP-L14, MRPL14, rplN; large subunit ribosomal protein L14		572480.Arnit_1113;1.4e-54;218.8;COG0093@1|root,COG0093@2|Bacteria,1RCWZ@1224|Proteobacteria,42RHR@68525|delta/epsilon subdivisions,2YP6F@29547|Epsilonproteobacteria;29547|Epsilonproteobacteria;J;Binds to 23S rRNA. Forms part of two intersubunit bridges in the 70S ribosome;rplN;-;-;ko:K02874;ko03010,map03010;M00178,M00179;-;-;br01610,ko00000,ko00001,ko00002,ko03011;-;-;-;U3
	CHBDMNKA_00496	CDS	455120	455371	-	G2Y-488	455371	455120	Thiovulum_Movile_Thiovulum_1_Contig_1751114_cov_334_487	455120	455371	12708.9	4944.95		-1.40314	0.122613	COG0186	[J] Ribosomal protein S17	SSU ribosomal protein S17p (S11e) (complement(455120..455371))	ant:Arnit_1112 30S ribosomal protein S17 (db=kegg)	K02961	RP-S17, MRPS17, rpsQ; small subunit ribosomal protein S17		572480.Arnit_1112;5.5e-26;123.2;COG0186@1|root,COG0186@2|Bacteria,1MZIK@1224|Proteobacteria,42TNS@68525|delta/epsilon subdivisions,2YPV2@29547|Epsilonproteobacteria;29547|Epsilonproteobacteria;J;One of the primary rRNA binding proteins, it binds specifically to the 5'-end of 16S ribosomal RNA;rpsQ;-;-;ko:K02961;ko03010,map03010;M00178,M00179;-;-;br01610,ko00000,ko00001,ko00002,ko03011;-;-;-;U3
	CHBDMNKA_00497	CDS	455371	455565	-	G2Y-488	455371	455120	Thiovulum_Movile_Thiovulum_1_Contig_1751114_cov_334_488	455371	455565	26301.4	16056.2		-0.723376	0.21932	COG0255	[J] Ribosomal protein L29	SSU ribosomal protein S17p (S11e) (complement(455120..455371))	suln:FJR47_01100 50S ribosomal protein L29 (db=kegg)	K02904	RP-L29, rpmC; large subunit ribosomal protein L29		1249480.B649_00795;3.1e-08;63.9;COG0255@1|root,COG0255@2|Bacteria,1Q5ZI@1224|Proteobacteria,42VCR@68525|delta/epsilon subdivisions,2YQ6C@29547|Epsilonproteobacteria;29547|Epsilonproteobacteria;J;Belongs to the universal ribosomal protein uL29 family;rpmC;-;-;ko:K02904;ko03010,map03010;M00178,M00179;-;-;br01610,ko00000,ko00001,ko00002,ko03011;-;-;-;U3
	CHBDMNKA_00498	CDS	455552	455977	-	G2Y-490	455977	455552	Thiovulum_Movile_Thiovulum_1_Contig_1751114_cov_334_489	455552	455977	7578.22	4341.11		-0.802143	0.14075	COG0197	[J] Ribosomal protein L16/L10E	LSU ribosomal protein L16p (L10e) (complement(455552..455977))	hyo:NNO_2033 LSU ribosomal protein L16p (db=kegg)	K02878	RP-L16, MRPL16, rplP; large subunit ribosomal protein L16		1123326.JFBL01000003_gene1848;4.6e-57;227.3;COG0197@1|root,COG0197@2|Bacteria,1RA0Z@1224|Proteobacteria,42QW5@68525|delta/epsilon subdivisions,2YNWG@29547|Epsilonproteobacteria;29547|Epsilonproteobacteria;J;Binds 23S rRNA and is also seen to make contacts with the A and possibly P site tRNAs;rplP;-;-;ko:K02878;ko03010,map03010;M00178;-;-;br01610,ko00000,ko00001,ko00002,ko03011;-;-;-;U3
	CHBDMNKA_00499	CDS	455980	456702	-	G2Y-491	456702	455980	Thiovulum_Movile_Thiovulum_1_Contig_1751114_cov_334_490	455980	456702	9034.49	6429.69		-0.444298	0.435732	COG0092	[J] Ribosomal protein S3	SSU ribosomal protein S3p (S3e) (complement(455980..456702))	nis:NIS_0229 rpsC; 30S ribosomal protein S3 (db=kegg)	K02982	RP-S3, rpsC; small subunit ribosomal protein S3		387092.NIS_0229;4e-93;347.8;COG0092@1|root,COG0092@2|Bacteria,1MUAI@1224|Proteobacteria,42N5W@68525|delta/epsilon subdivisions,2YN05@29547|Epsilonproteobacteria;29547|Epsilonproteobacteria;J;Binds the lower part of the 30S subunit head. Binds mRNA in the 70S ribosome, positioning it for translation;rpsC;-;-;ko:K02982;ko03010,map03010;M00178,M00179;-;-;br01610,ko00000,ko00001,ko00002,ko03011;-;-;-…
	CHBDMNKA_00500	CDS	456702	457028	-	G2Y-491	456702	455980	Thiovulum_Movile_Thiovulum_1_Contig_1751114_cov_334_491	456702	457028	14129.8	6329.32	AirBell	-1.18378	0.0752238	COG0091	[J] Ribosomal protein L22	SSU ribosomal protein S3p (S3e) (complement(455980..456702))	sua:Saut_0220 LSU ribosomal protein L22P (db=kegg)	K02890	RP-L22, MRPL22, rplV; large subunit ribosomal protein L22		563040.Saut_0220;3.6e-33;147.5;COG0091@1|root,COG0091@2|Bacteria,1RH0W@1224|Proteobacteria,42TRE@68525|delta/epsilon subdivisions,2YPJZ@29547|Epsilonproteobacteria;29547|Epsilonproteobacteria;J;The globular domain of the protein is located near the polypeptide exit tunnel on the outside of the subunit, while an extended beta-hairpin is found that lines the wall of the exit tunnel in the center of…
	CHBDMNKA_00501	CDS	457029	457310	-	G2Y-493	457310	457029	Thiovulum_Movile_Thiovulum_1_Contig_1751114_cov_334_492	457029	457310	14888.4	16298.5		0.157064	0.78606	COG0185	[J] Ribosomal protein S19	SSU ribosomal protein S19p (S15e) (complement(457029..457310))	wsu:WS1712 30S RIBOSOMAL SUBUNIT PROTEIN S19 (db=kegg)	K02965	RP-S19, rpsS; small subunit ribosomal protein S19		1123326.JFBL01000003_gene1845;1.7e-39;168.3;COG0185@1|root,COG0185@2|Bacteria,1RGYX@1224|Proteobacteria,42THY@68525|delta/epsilon subdivisions,2YPFU@29547|Epsilonproteobacteria;29547|Epsilonproteobacteria;J;Protein S19 forms a complex with S13 that binds strongly to the 16S ribosomal RNA;rpsS;-;-;ko:K02965;ko03010,map03010;M00178,M00179;-;-;br01610,ko00000,ko00001,ko00002,ko03011;-;-;-;U3
	CHBDMNKA_00502	CDS	457310	458152	-	G2Y-493	457310	457029	Thiovulum_Movile_Thiovulum_1_Contig_1751114_cov_334_493	457310	458152	8030.35	5850.2		-0.463241	0.291813	COG0090	[J] Ribosomal protein L2	SSU ribosomal protein S19p (S15e) (complement(457029..457310))	sulr:B649_00770 hypothetical protein (db=kegg)	K02886	RP-L2, MRPL2, rplB; large subunit ribosomal protein L2		1249480.B649_00770;1.6e-125;455.7;COG0090@1|root,COG0090@2|Bacteria,1MVTD@1224|Proteobacteria,42MBV@68525|delta/epsilon subdivisions,2YN0T@29547|Epsilonproteobacteria;29547|Epsilonproteobacteria;J;One of the primary rRNA binding proteins. Required for association of the 30S and 50S subunits to form the 70S ribosome, for tRNA binding and peptide bond formation. It has been suggested to have peptid…
	CHBDMNKA_00503	CDS	458154	458438	-	G2Y-495	458438	458154	Thiovulum_Movile_Thiovulum_1_Contig_1751114_cov_334_494	458154	458438	5987.7	7900.23		0.358003	0.478891	COG0089	[J] Ribosomal protein L23	LSU ribosomal protein L23p (L23Ae) (complement(458154..458438))	sua:Saut_0217 LSU ribosomal protein L23P (db=kegg)	K02892	RP-L23, MRPL23, rplW; large subunit ribosomal protein L23		50960.LS81_04680;5.3e-25;120.2;COG0089@1|root,COG0089@2|Bacteria,1QJHM@1224|Proteobacteria,42TRQ@68525|delta/epsilon subdivisions,2YPUJ@29547|Epsilonproteobacteria;29547|Epsilonproteobacteria;J;One of the early assembly proteins it binds 23S rRNA. One of the proteins that surrounds the polypeptide exit tunnel on the outside of the ribosome. Forms the main docking site for trigger factor binding t…
	CHBDMNKA_00504	CDS	458441	459052	-	G2Y-496	459052	458441	Thiovulum_Movile_Thiovulum_1_Contig_1751114_cov_334_495	458441	459052	6094.1	4332.48		-0.507366	0.273327	COG0088	[J] Ribosomal protein L4	LSU ribosomal protein L4p (L1e) (complement(458441..459052))	sku:Sulku_0191 LSU ribosomal protein L4P (db=kegg)	K02926	RP-L4, MRPL4, rplD; large subunit ribosomal protein L4		1537917.JU82_09575;3.4e-61;241.5;COG0088@1|root,COG0088@2|Bacteria,1MXPF@1224|Proteobacteria,42MPW@68525|delta/epsilon subdivisions,2YMU6@29547|Epsilonproteobacteria;29547|Epsilonproteobacteria;J;One of the primary rRNA binding proteins, this protein initially binds near the 5'-end of the 23S rRNA. It is important during the early stages of 50S assembly. It makes multiple contacts with different …
	CHBDMNKA_00505	CDS	459052	459633	-	G2Y-496	459052	458441	Thiovulum_Movile_Thiovulum_1_Contig_1751114_cov_334_496	459052	459633	5440.57	3419.22		-0.66122	0.192353	COG0087	[J] Ribosomal protein L3	LSU ribosomal protein L4p (L1e) (complement(458441..459052))	sulj:SJPD1_2438 LSU ribosomal protein L3p (L3e) (db=kegg)	K02906	RP-L3, MRPL3, rplC; large subunit ribosomal protein L3		1123326.JFBL01000003_gene1841;1.7e-65;255.8;COG0087@1|root,COG0087@2|Bacteria,1MUST@1224|Proteobacteria,42NV2@68525|delta/epsilon subdivisions,2YMFG@29547|Epsilonproteobacteria;29547|Epsilonproteobacteria;J;ribosomal protein L3;rplC;-;-;ko:K02906;ko03010,map03010;M00178,M00179;-;-;br01610,ko00000,ko00001,ko00002,ko03011;-;-;-;U3
	CHBDMNKA_00506	CDS	459642	459953	-	G2Y-498	459953	459642	Thiovulum_Movile_Thiovulum_1_Contig_1751114_cov_334_497	459642	459953	6451.69	3263.11		-0.980529	0.0800541	COG0051	[J] Ribosomal protein S10	SSU ribosomal protein S10p (S20e) (complement(459642..459953))	sku:Sulku_0189 SSU ribosomal protein S10P (db=kegg)	K02946	RP-S10, MRPS10, rpsJ; small subunit ribosomal protein S10		1249480.B649_00750;1.8e-42;178.3;COG0051@1|root,COG0051@2|Bacteria,1RGWF@1224|Proteobacteria,42SE4@68525|delta/epsilon subdivisions,2YPG9@29547|Epsilonproteobacteria;29547|Epsilonproteobacteria;J;Involved in the binding of tRNA to the ribosomes;rpsJ;-;-;ko:K02946;ko03010,map03010;M00178,M00179;-;-;br01610,ko00000,ko00001,ko00002,ko03011;-;-;-;U3
172
	CHBDMNKA_00507	CDS	460235	461971	+	G2Y-499	460235	461971	Thiovulum_Movile_Thiovulum_1_Contig_1751114_cov_334_498	460235	461971	105.753	109.991		-0.00924935	0.99039	COG0442	[J] Prolyl-tRNA synthetase	Prolyl-tRNA synthetase, bacterial type 460235..461971	sua:Saut_0906 prolyl-tRNA synthetase (db=kegg)	K01881	PARS, proS; prolyl-tRNA synthetase [EC:6.1.1.15]		563040.Saut_0906;1.7e-198;699.1;COG0442@1|root,COG0442@2|Bacteria,1MU7E@1224|Proteobacteria,42ME5@68525|delta/epsilon subdivisions,2YMKK@29547|Epsilonproteobacteria;29547|Epsilonproteobacteria;J;Catalyzes the attachment of proline to tRNA(Pro) in a two-step reaction proline is first activated by ATP to form Pro- AMP and then transferred to the acceptor end of tRNA(Pro). As ProRS can inadvertently…
	CHBDMNKA_00508	CDS	461968	462405	+	G2Y-500	461968	462405	Thiovulum_Movile_Thiovulum_1_Contig_1751114_cov_334_499	461968	462405	197.52	214.743		0.144502	0.773811	COG3030	[R] Protein affecting phage T7 exclusion by	hypothetical protein 461968..462405	suls:Sdiek1_1768 hypothetical protein (db=kegg)	K07113	fxsA; UPF0716 protein FxsA	K01649	1537915.JU57_09665;8.2e-17;93.6;COG3030@1|root,COG3030@2|Bacteria,1N2HX@1224|Proteobacteria,42TXA@68525|delta/epsilon subdivisions,2YQ5J@29547|Epsilonproteobacteria;29547|Epsilonproteobacteria;S;FxsA cytoplasmic membrane protein;-;-;2.3.3.13;ko:K01649,ko:K07113;ko00290,ko00620,ko01100,ko01110,ko01210,ko01230,map00290,map00620,map01100,map01110,map01210,map01230;M00432;R01213;RC00004,RC00470,RC027…
173
	CHBDMNKA_00509	CDS	462562	462813	+	G2Y-501	462562	462813	Thiovulum_Movile_Thiovulum_1_Contig_1751114_cov_334_500	462562	462813	881.92	437.501		-0.980398	0.0995538	COG1146	[C] Ferredoxin	Uncharacterized ferredoxin-like protein YfhL 462562..462813	nis:NIS_0409 4Fe-4S ferredoxin (db=kegg)			K05337	387092.NIS_0409;8.8e-32;142.5;COG1145@1|root,COG1145@2|Bacteria,1MZ6H@1224|Proteobacteria,42U8W@68525|delta/epsilon subdivisions,2YPVK@29547|Epsilonproteobacteria;29547|Epsilonproteobacteria;C;Ferredoxin;fdxB;-;-;ko:K05337;-;-;-;-;ko00000;-;-;-;U3
	CHBDMNKA_00510	CDS	462818	464299	+	G2Y-502	462818	464299	Thiovulum_Movile_Thiovulum_1_Contig_1751114_cov_334_501	462818	464299	125.727	147.013		0.272506	0.64331	COG0248	[FP] Exopolyphosphatase	Exopolyphosphatase 462818..464299	nap:C3L23_01040 Ppx/GppA family phosphatase (db=kegg)	K01524	ppx-gppA; exopolyphosphatase / guanosine-5'-triphosphate,3'-diphosphate pyrophosphatase [EC:3.6.1.11 3.6.1.40]		387092.NIS_0408;1.6e-104;386.7;COG0248@1|root,COG0248@2|Bacteria,1MV35@1224|Proteobacteria,42NIH@68525|delta/epsilon subdivisions,2YMVT@29547|Epsilonproteobacteria;29547|Epsilonproteobacteria;FP;Guanosine pentaphosphate phosphohydrolase;gppA;-;3.6.1.11,3.6.1.40;ko:K01524;ko00230,map00230;-;R03409;RC00002;ko00000,ko00001,ko01000;-;-;-;U3
174
	CHBDMNKA_00511	tRNA	464362	464437	+	G2Y-1862	464362	464437	Thiovulum_Movile_Thiovulum_1_Contig_1751114_cov_334_tRNA_6	464362	464437								tRNA-Thr-TGT
	CHBDMNKA_00512	tRNA	464477	464562	+	G2Y-1863	464477	464562	Thiovulum_Movile_Thiovulum_1_Contig_1751114_cov_334_tRNA_7	464477	464562								tRNA-Tyr-GTA
	CHBDMNKA_00513	tRNA	464583	464659	+	G2Y-1864	464583	464659	Thiovulum_Movile_Thiovulum_1_Contig_1751114_cov_334_tRNA_8	464583	464659								tRNA-Gly-TCC
	CHBDMNKA_00514	tRNA	464726	464800	+	G2Y-1865	464726	464800	Thiovulum_Movile_Thiovulum_1_Contig_1751114_cov_334_tRNA_9	464726	464800								tRNA-Thr-GGT
175
	CHBDMNKA_00515	CDS	464863	466062	+	G2Y-503	464863	466062	Thiovulum_Movile_Thiovulum_1_Contig_1751114_cov_334_502	464863	466062	9939.27	7623.37		-0.352678	0.527176	COG0050	[J] GTPases - translation elongation factors	Translation elongation factor Tu 464863..466062	sdl:Sdel_0345 translation elongation factor Tu (db=kegg)	K02358	tuf, TUFM; elongation factor Tu		1565314.OA34_01835;2.4e-196;691.4;COG0050@1|root,COG0050@2|Bacteria,1MVC0@1224|Proteobacteria,42MWZ@68525|delta/epsilon subdivisions,2YMZW@29547|Epsilonproteobacteria;29547|Epsilonproteobacteria;J;This protein promotes the GTP-dependent binding of aminoacyl-tRNA to the A-site of ribosomes during protein biosynthesis;tuf;-;-;ko:K02358;-;-;-;-;ko00000,ko03012,ko03029,ko04147;-;-;-;U3
176
	CHBDMNKA_00516	tRNA	466316	466391	+	G2Y-1866	466316	466391	Thiovulum_Movile_Thiovulum_1_Contig_1751114_cov_334_tRNA_10	466316	466391								tRNA-Trp-CCA
177
	CHBDMNKA_00517	CDS	466605	467150	+	G2Y-504	466605	467150	Thiovulum_Movile_Thiovulum_1_Contig_1751114_cov_334_505	466605	467150	3261.37	3872.83		0.24507	0.614711	COG0250	[K] Transcription antiterminator	Transcription antitermination protein NusG 466605..467150	sulr:B649_10725 nusG; transcription antitermination protein NusG (db=kegg)	K02601	nusG; transcription termination/antitermination protein NusG		1537917.JU82_01695;6.1e-54;217.2;COG0250@1|root,COG0250@2|Bacteria,1MU14@1224|Proteobacteria,42MPQ@68525|delta/epsilon subdivisions,2YMJK@29547|Epsilonproteobacteria;29547|Epsilonproteobacteria;K;Participates in transcription elongation, termination and antitermination;nusG;-;-;ko:K02601;-;-;-;-;ko00000,ko03009,ko03021;-;-;-;U3
	CHBDMNKA_00518	CDS	467172	467597	+	G2Y-505	467172	467597	Thiovulum_Movile_Thiovulum_1_Contig_1751114_cov_334_506	467172	467597	2525.94	2483.46		-0.0415847	0.940591	COG0080	[J] Ribosomal protein L11	LSU ribosomal protein L11p (L12e) 467172..467597	sulr:B649_10720 50S ribosomal protein L11p (db=kegg)	K02867	RP-L11, MRPL11, rplK; large subunit ribosomal protein L11		1249480.B649_10720;9.6e-55;219.5;COG0080@1|root,COG0080@2|Bacteria,1RA2M@1224|Proteobacteria,42RE7@68525|delta/epsilon subdivisions,2YNWY@29547|Epsilonproteobacteria;29547|Epsilonproteobacteria;J;Forms part of the ribosomal stalk which helps the ribosome interact with GTP-bound translation factors;rplK;-;-;ko:K02867;ko03010,map03010;M00178,M00179;-;-;br01610,ko00000,ko00001,ko00002,ko03011;-;-;-;…
	CHBDMNKA_00519	CDS	467687	468391	+	G2Y-506	467687	468391	Thiovulum_Movile_Thiovulum_1_Contig_1751114_cov_334_507	467687	468391	6461.58	3872.72		-0.745302	0.151137	COG0081	[J] Ribosomal protein L1	LSU ribosomal protein L1p (L10Ae) 467687..468391	sulr:B649_10715 rplA; 50S ribosomal protein L1 (db=kegg)	K02863	RP-L1, MRPL1, rplA; large subunit ribosomal protein L1		1537917.JU82_01685;3.8e-88;331.3;COG0081@1|root,COG0081@2|Bacteria,1MUE6@1224|Proteobacteria,42MZP@68525|delta/epsilon subdivisions,2YMN7@29547|Epsilonproteobacteria;29547|Epsilonproteobacteria;J;Binds directly to 23S rRNA. The L1 stalk is quite mobile in the ribosome, and is involved in E site tRNA release;rplA;-;-;ko:K02863;ko03010,map03010;M00178,M00179;-;-;br01610,ko00000,ko00001,ko00002,ko03…
	CHBDMNKA_00520	CDS	468498	468983	+	G2Y-507	468498	468983	Thiovulum_Movile_Thiovulum_1_Contig_1751114_cov_334_508	468498	468983	3360.3	5653.49		0.760425	0.192353	COG0244	[J] Ribosomal protein L10	LSU ribosomal protein L10p (P0) 468498..468983	sku:Sulku_2272 LSU ribosomal protein L10P (db=kegg)	K02864	RP-L10, MRPL10, rplJ; large subunit ribosomal protein L10		709032.Sulku_2272;5.9e-40;170.6;COG0244@1|root,COG0244@2|Bacteria,1RB0Y@1224|Proteobacteria,43B5K@68525|delta/epsilon subdivisions,2YPHB@29547|Epsilonproteobacteria;29547|Epsilonproteobacteria;J;Forms part of the ribosomal stalk, playing a central role in the interaction of the ribosome with GTP-bound translation factors;rplJ;-;-;ko:K02864;ko03010,map03010;M00178,M00179;-;-;br01610,ko00000,ko0000…
	CHBDMNKA_00521	CDS	469046	469417	+	G2Y-508	469046	469417	Thiovulum_Movile_Thiovulum_1_Contig_1751114_cov_334_509	469046	469417	2024.81	1503.04		-0.452657	0.43446	COG0222	[J] Ribosomal protein L7/L12	LSU ribosomal protein L7p/L12p (P1/P2) 469046..469417	sulr:B649_10705 rplL; 50S ribosomal protein L7/L12 (db=kegg)	K02935	RP-L7, MRPL12, rplL; large subunit ribosomal protein L7/L12		1249480.B649_10705;2.2e-39;168.3;COG0222@1|root,COG0222@2|Bacteria,1RGU4@1224|Proteobacteria,42SHZ@68525|delta/epsilon subdivisions,2YPDZ@29547|Epsilonproteobacteria;29547|Epsilonproteobacteria;J;Forms part of the ribosomal stalk which helps the ribosome interact with GTP-bound translation factors. Is thus essential for accurate translation;rplL;-;-;ko:K02935;ko03010,map03010;M00178;-;-;br01610,k…
	CHBDMNKA_00522	CDS	469581	470363	+	G2Y-509	469581	470363	Thiovulum_Movile_Thiovulum_1_Contig_1751114_cov_334_510	469581	470363	185.005	160.18		-0.197586	0.751425	COG0085	[K] DNA-directed RNA polymerase, beta subunit/140 kD	DNA-directed RNA polymerase beta subunit 469581..470363	sulr:B649_10700 DNA-directed RNA polymerase subunit beta (db=kegg)	K03043	rpoB; DNA-directed RNA polymerase subunit beta [EC:2.7.7.6]	K13797	983328.AFGH01000030_gene544;2.1e-87;328.9;COG0085@1|root,COG0085@2|Bacteria,1MUC4@1224|Proteobacteria,43DMZ@68525|delta/epsilon subdivisions,2YMMS@29547|Epsilonproteobacteria;29547|Epsilonproteobacteria;K;DNA-dependent RNA polymerase catalyzes the transcription of DNA into RNA using the four ribonucleoside triphosphates as substrates;rpoB;-;2.7.7.6;ko:K03043;ko00230,ko00240,ko01100,ko03020,map002…
	CHBDMNKA_00523	CDS	470306	473776	+	G2Y-510	470477	473776	Thiovulum_Movile_Thiovulum_1_Contig_1751114_cov_334_511	470306	473776	338.066	301.314		-0.173829	0.732752	COG0085	[K] DNA-directed RNA polymerase, beta subunit/140 kD	DNA-directed RNA polymerase beta subunit	sku:Sulku_2270 DNA-directed RNA polymerase subunit beta (db=kegg)	K03043	rpoB; DNA-directed RNA polymerase subunit beta [EC:2.7.7.6]	K13797	1249480.B649_10700;0.0;1516.1;COG0085@1|root,COG0085@2|Bacteria,1MUC4@1224|Proteobacteria,43DMZ@68525|delta/epsilon subdivisions,2YMMS@29547|Epsilonproteobacteria;29547|Epsilonproteobacteria;K;DNA-dependent RNA polymerase catalyzes the transcription of DNA into RNA using the four ribonucleoside triphosphates as substrates;rpoB;-;2.7.7.6;ko:K03043;ko00230,ko00240,ko01100,ko03020,map00230,map00240,…
	CHBDMNKA_00524	CDS	473874	478406	+	G2Y-511	473874	478406	Thiovulum_Movile_Thiovulum_1_Contig_1751114_cov_334_512	473874	478406	499.285	454.134		-0.144334	0.756478	COG0086	[K] DNA-directed RNA polymerase, beta' subunit/160 kD	DNA-directed RNA polymerase beta' subunit 473874..478406	sku:Sulku_2269 DNA-directed RNA polymerase subunit beta' (db=kegg)	K03046	rpoC; DNA-directed RNA polymerase subunit beta' [EC:2.7.7.6]	K13797	1537917.JU82_01665;0.0;1983.0;COG0086@1|root,COG0086@2|Bacteria,1MU3M@1224|Proteobacteria,42NAW@68525|delta/epsilon subdivisions,2YMP9@29547|Epsilonproteobacteria;29547|Epsilonproteobacteria;K;DNA-dependent RNA polymerase catalyzes the transcription of DNA into RNA using the four ribonucleoside triphosphates as substrates;rpoC;-;2.7.7.6;ko:K03046,ko:K13797;ko00230,ko00240,ko01100,ko03020,map00230…
	CHBDMNKA_00525	CDS	478421	479272	+	G2Y-512	478421	479272	Thiovulum_Movile_Thiovulum_1_Contig_1751114_cov_334_513	478421	479272	1052.3	597.913		-0.813882	0.131609	COG0548	[E] Acetylglutamate kinase	N-acetylglutamate kinase 478421..479272	sulg:FJR48_07125 argB; acetylglutamate kinase (db=kegg)	K00930	argB; acetylglutamate kinase [EC:2.7.2.8]		1537917.JU82_10520;3.2e-102;378.3;COG0548@1|root,COG0548@2|Bacteria,1MU17@1224|Proteobacteria,42N8G@68525|delta/epsilon subdivisions,2YMHA@29547|Epsilonproteobacteria;29547|Epsilonproteobacteria;F;Belongs to the acetylglutamate kinase family. ArgB subfamily;argB;-;2.7.2.8;ko:K00930;ko00220,ko01100,ko01110,ko01130,ko01210,ko01230,map00220,map01100,map01110,map01130,map01210,map01230;M00028;R02649;…
178
	CHBDMNKA_00526	CDS	479370	480473	+	G2Y-513	479370	480473	Thiovulum_Movile_Thiovulum_1_Contig_1751114_cov_334_514	479370	480473	102.962	184.415		0.775771	0.257374	COG2404	[R] Predicted phosphohydrolase (DHH superfamily)	3'-to-5' oligoribonuclease B, Bacillus type 479370..480473	sua:Saut_0742 conserved hypothetical protein (db=kegg)	K07097	K07097; uncharacterized protein		929558.SMGD1_0392;8e-85;320.9;COG2404@1|root,COG2404@2|Bacteria,1NHB1@1224|Proteobacteria,42NB0@68525|delta/epsilon subdivisions,2YMQ4@29547|Epsilonproteobacteria;29547|Epsilonproteobacteria;S;phosphohydrolase (DHH superfamily);-;-;-;ko:K07097;-;-;-;-;ko00000;-;-;-;U3
	CHBDMNKA_00527	CDS	480493	480909	+	G2Y-514	480493	480909	Thiovulum_Movile_Thiovulum_1_Contig_1751114_cov_334_515	480493	480909	188.215	247.791		0.309767	0.638118	COG2143	[O] Thioredoxin-related protein	hypothetical protein 480493..480909	sku:Sulku_0741 hypothetical protein (db=kegg)			K03671	709032.Sulku_0741;4.3e-23;114.4;COG1331@1|root,COG1331@2|Bacteria,1QZ2A@1224|Proteobacteria,42VGW@68525|delta/epsilon subdivisions,2YQEQ@29547|Epsilonproteobacteria;29547|Epsilonproteobacteria;O;Protein of unknown function, DUF255;-;-;-;-;-;-;-;-;-;-;-;-;U3
	CHBDMNKA_00528	CDS	480915	481226	+	G2Y-515	480915	481226	Thiovulum_Movile_Thiovulum_1_Contig_1751114_cov_334_516	480915	481226	96.3614	363.564	LakeRoom	1.96032	0.0737359			hypothetical protein 480915..481226				K00606
179
	CHBDMNKA_00530	CDS	482247	482606	+	G2Y-516	482247	482606	Thiovulum_Movile_Thiovulum_1_Contig_1751114_cov_334_518	482247	482606	498.962	173.909		-1.0621	0.355485			hypothetical protein 482247..482606
180
	CHBDMNKA_00531	CDS	482679	483005	-	G2Y-517	483005	482679	Thiovulum_Movile_Thiovulum_1_Contig_1751114_cov_334_519	482679	483005	173.887	138.904		0.0340989	0.986103	ROG5716		hypothetical protein (complement(482679..483005))
181
	CHBDMNKA_00532	CDS	483150	483443	-	G2Y-518	483320	483150	Thiovulum_Movile_Thiovulum_1_Contig_1751114_cov_334_520	483150	483443	67.3129	127.934		0.986379	0.182272	ROG3442		hypothetical protein
	CHBDMNKA_00533	CDS	483425	487330	-	G2Y-519	487330	483425	Thiovulum_Movile_Thiovulum_1_Contig_1751114_cov_334_521	483425	487330	18.1382	17.1849		-0.0147856	0.989243	ROG4290		hypothetical protein (complement(483425..487330))				K20276
182
	CHBDMNKA_00534	CDS	487625	487891	-	G2Y-520	487891	487625	Thiovulum_Movile_Thiovulum_1_Contig_1751114_cov_334_522	487625	487891	8.67055	21.0349		0.740636	0.804245	ROG7911		hypothetical protein (complement(487625..487891))				K08315
183
	CHBDMNKA_00535	CDS	488122	489759	+	G2Y-521	488122	489759	Thiovulum_Movile_Thiovulum_1_Contig_1751114_cov_334_523	488122	489759	12.2306	13.3461		0.207378	0.86136	COG0668	[M] Small-conductance mechanosensitive channel	Uncharacterized integral membrane protein HP0284 488122..489759	nis:NIS_1082 mechanosensitive ion channel (db=kegg)				1123326.JFBL01000021_gene2582;1.8e-120;439.9;COG0668@1|root,COG0668@2|Bacteria,1PMY3@1224|Proteobacteria,42M4K@68525|delta/epsilon subdivisions,2YMAQ@29547|Epsilonproteobacteria;29547|Epsilonproteobacteria;M;mechanosensitive ion channel;-;-;-;-;-;-;-;-;-;-;-;-;U3
184
	CHBDMNKA_00536	CDS	489814	490590	-	G2Y-522	490590	489814	Thiovulum_Movile_Thiovulum_1_Contig_1751114_cov_334_524	489814	490590	31.5902	57.2683		0.807617	0.456046	COG2885	[M] Outer membrane protein and related peptidoglycan-associated	hypothetical protein (complement(489814..490590))	etw:ECSP_5382 predicted protein (db=kegg)				481805.EcolC_3889;8.5e-41;174.1;COG2885@1|root,COG2885@2|Bacteria,1R9HA@1224|Proteobacteria,1RYNB@1236|Gammaproteobacteria;1236|Gammaproteobacteria;M;OmpA family;-;-;-;-;-;-;-;-;-;-;-;-;U3
	CHBDMNKA_00537	CDS	490592	491302	-	G2Y-523	491302	490592	Thiovulum_Movile_Thiovulum_1_Contig_1751114_cov_334_525	490592	491302	26.2714	51.5261		1.07899	0.183076			hypothetical protein (complement(490592..491302))				K11754
185
	CHBDMNKA_00538	CDS	491351	493471	+	G2Y-524	491351	493471	Thiovulum_Movile_Thiovulum_1_Contig_1751114_cov_334_526	491351	493471	37.824	86.6657		1.22113	0.101044	ROG5701		hypothetical protein 491351..493471	ecm:EcSMS35_4824 conserved hypothetical protein (db=kegg)			K03406
	CHBDMNKA_00539	CDS	493494	494639	+	G2Y-525	493494	494639	Thiovulum_Movile_Thiovulum_1_Contig_1751114_cov_334_527	493494	494639	26.4673	57.5229		1.00881	0.190112	ROG0341		hypothetical protein 493494..494639	llg:44548918_01625 Uncharacterised protein (db=kegg)			K07451
186
	CHBDMNKA_00540	CDS	495817	496029	+	G2Y-526	495817	496029	Thiovulum_Movile_Thiovulum_1_Contig_1751114_cov_334_528	495817	496029	7.99004	104.948	LakeRoom	5.14247	0.073559	COG2932	[K] Predicted transcriptional regulator	hypothetical protein 495817..496029	had:CDV25_03340 transcriptional regulator (db=kegg)			K07726
	CHBDMNKA_00541	CDS	496116	496841	+	G2Y-527	496116	496841	Thiovulum_Movile_Thiovulum_1_Contig_1751114_cov_334_529	496116	496841	6.33614	11.1783		0.865344	0.367103	COG3646	[S] Uncharacterized phage-encoded protein	hypothetical protein 496116..496841	leu:Leucomu_05895 hypothetical protein (db=kegg)			K07741	526218.Sterm_2869;3.1e-13;82.4;COG3646@1|root,COG3646@2|Bacteria;2|Bacteria;L;Phage regulatory protein;-;-;-;-;-;-;-;-;-;-;-;-;U3
	CHBDMNKA_00542	CDS	496892	497398	+	G2Y-528	496892	497398	Thiovulum_Movile_Thiovulum_1_Contig_1751114_cov_334_530	496892	497398	126.181	210.587		0.567926	0.46487	COG0484	[O] DnaJ-class molecular chaperone with C-terminal Zn	DnaJ-class molecular chaperone CbpA 496892..497398	csb:CLSA_c08040 DnaJ-class molecular chaperone (db=kegg)				1121335.Clst_1960;2.9e-13;82.0;COG0484@1|root,COG0484@2|Bacteria,1TS44@1239|Firmicutes,24A9N@186801|Clostridia,3WN0B@541000|Ruminococcaceae;186801|Clostridia;O;DnaJ C terminal domain;CbpA;-;-;ko:K05516;-;-;-;-;ko00000,ko03036,ko03110;-;-;-;U3
	CHBDMNKA_00543	CDS	497415	497681	+	G2Y-529	497415	497681	Thiovulum_Movile_Thiovulum_1_Contig_1751114_cov_334_531	497415	497681	145.903	302.804		3.46166	0.315203			hypothetical protein 497415..497681				K02493
187
	CHBDMNKA_00544	CDS	498071	498640	-	G2Y-531	498640	498071	Thiovulum_Movile_Thiovulum_1_Contig_1751114_cov_334_533	498071	498640	85.4409	83.3974		0.302021	0.785482	COG4795	[U] Type II secretory pathway, component PulJ	hypothetical protein (complement(498071..498640))				K02459		T2SS_gspJ;0.000000000016;41.3;0.707|T4P_pilW;0.00000078;26.1;0.558
	CHBDMNKA_00545	CDS	498655	500673	-	G2Y-532	500673	498655	Thiovulum_Movile_Thiovulum_1_Contig_1751114_cov_334_534	498655	500673	125.955	112.587		-0.114797	0.861283	COG0751	[J] Glycyl-tRNA synthetase, beta subunit	Glycyl-tRNA synthetase beta chain (complement(498655..500673))	ant:Arnit_1679 glycyl-tRNA synthetase, beta subunit (db=kegg)	K01879	glyS; glycyl-tRNA synthetase beta chain [EC:6.1.1.14]		572480.Arnit_1679;3.4e-182;645.2;COG0751@1|root,COG0751@2|Bacteria,1MV2F@1224|Proteobacteria,42M6A@68525|delta/epsilon subdivisions,2YMN6@29547|Epsilonproteobacteria;29547|Epsilonproteobacteria;J;Glycyl-tRNA synthetase beta subunit;glyS;-;6.1.1.14;ko:K01879;ko00970,map00970;M00360;R03654;RC00055,RC00523;ko00000,ko00001,ko00002,ko01000,ko01007,ko03016;-;-;-;U3
188
	CHBDMNKA_00546	CDS	501078	502517	+	G2Y-533	501078	502517	Thiovulum_Movile_Thiovulum_1_Contig_1751114_cov_334_535	501078	502517	1087.64	1227.45		0.152522	0.798757	COG1252	[C] NADH dehydrogenase, FAD-containing subunit	Sulfide:quinone oxidoreductase, Type IV 501078..502517	hyo:NNO_1127 sulfide:quinone oxidoreductase (db=kegg)	K17218	sqr; sulfide:quinone oxidoreductase [EC:1.8.5.4]		572480.Arnit_0805;8.4e-151;540.4;COG0446@1|root,COG0446@2|Bacteria,1PWV7@1224|Proteobacteria,42QCM@68525|delta/epsilon subdivisions,2YND4@29547|Epsilonproteobacteria;29547|Epsilonproteobacteria;S;COGs COG1252 NADH dehydrogenase FAD-containing subunit;-;-;1.8.5.4;ko:K17218;ko00920,map00920;-;R10152;RC03155;ko00000,ko00001,ko01000;-;-;-;U3
189
	CHBDMNKA_00547	CDS	502720	502875	+	G2Y-534	502720	502875	Thiovulum_Movile_Thiovulum_1_Contig_1751114_cov_334_537	502720	502875	245.451	215.45		2.16099	0.555596	ROG8187		hypothetical protein 502720..502875
190
	CHBDMNKA_00548	CDS	503087	504382	+	G2Y-535	503087	504382	Thiovulum_Movile_Thiovulum_1_Contig_1751114_cov_334_538	503087	504382	47.0775	78.2253		0.752759	0.191201			hypothetical protein 503087..504382				K11527
191
	CHBDMNKA_00549	CDS	504464	504982	+	G2Y-536	504464	504982	Thiovulum_Movile_Thiovulum_1_Contig_1751114_cov_334_539	504464	504982	2626.29	5220.48		1.05585	0.133129	COG0576	[O] Molecular chaperone GrpE (heat shock protein)	Heat shock protein GrpE 504464..504982	hbl:XJ32_04675 heat shock protein GrpE (db=kegg)	K03687	GRPE; molecular chaperone GrpE		944547.ABLL_2666;1.2e-35;156.4;COG0576@1|root,COG0576@2|Bacteria,1RH8T@1224|Proteobacteria,42TM2@68525|delta/epsilon subdivisions,2YPMC@29547|Epsilonproteobacteria;29547|Epsilonproteobacteria;O;Participates actively in the response to hyperosmotic and heat shock by preventing the aggregation of stress-denatured proteins, in association with DnaK and GrpE. It is the nucleotide exchange factor for …
	CHBDMNKA_00550	CDS	505015	506877	+	G2Y-537	505015	506877	Thiovulum_Movile_Thiovulum_1_Contig_1751114_cov_334_540	505015	506877	1226.59	1505.53		0.297537	0.469598	COG0443	[O] Molecular chaperone	Chaperone protein DnaK 505015..506877	sku:Sulku_0381 chaperone protein DnaK (db=kegg)	K04043	dnaK, HSPA9; molecular chaperone DnaK		1249480.B649_01735;7.8e-250;869.8;COG0443@1|root,COG0443@2|Bacteria,1MVEN@1224|Proteobacteria,42M64@68525|delta/epsilon subdivisions,2YMRM@29547|Epsilonproteobacteria;29547|Epsilonproteobacteria;O;Heat shock 70 kDa protein;dnaK;-;-;ko:K04043;ko03018,ko04212,ko05152,map03018,map04212,map05152;-;-;-;ko00000,ko00001,ko03019,ko03029,ko03110,ko04147;1.A.33.1;-;-;U3
192
	CHBDMNKA_00551	CDS	507067	507444	+	G2Y-538	507067	507444	Thiovulum_Movile_Thiovulum_1_Contig_1751114_cov_334_541	507067	507444	47.951	224.684	LakeRoom	2.45488	0.0649286	COG1555	[L] DNA uptake protein and related DNA-binding	hypothetical protein 507067..507444	cha:CHAB381_0462 ComE operon protein 1 (db=kegg)	K02237	comEA; competence protein ComEA		360107.CHAB381_0462;2.4e-09;68.6;COG1555@1|root,COG1555@2|Bacteria,1PU4P@1224|Proteobacteria,42VEG@68525|delta/epsilon subdivisions,2YQIA@29547|Epsilonproteobacteria;29547|Epsilonproteobacteria;L;competence protein;comEA;-;-;ko:K02237;-;M00429;-;-;ko00000,ko00002,ko02044;3.A.11.1,3.A.11.2;-;-;U3
193
	CHBDMNKA_00552	CDS	507530	510316	+	G2Y-539	507530	510316	Thiovulum_Movile_Thiovulum_1_Contig_1751114_cov_334_542	507530	510316	63.0741	86.9701		0.37887	0.546008	COG0187	[L] Type IIA topoisomerase (DNA gyrase/topo II,	DNA gyrase subunit B 507530..510316	cure:CUREO_0003 gyrB; DNA gyrase, subunit B (db=kegg)	K02470	gyrB; DNA gyrase subunit B [EC:5.6.2.2]		1448857.JFAP01000001_gene1209;5.2e-258;897.5;COG0187@1|root,COG0187@2|Bacteria,1MVKT@1224|Proteobacteria,42M7M@68525|delta/epsilon subdivisions,2YMUW@29547|Epsilonproteobacteria;29547|Epsilonproteobacteria;L;A type II topoisomerase that negatively supercoils closed circular double-stranded (ds) DNA in an ATP-dependent manner to modulate DNA topology and maintain chromosomes in an underwound state…
	CHBDMNKA_00553	CDS	510285	510884	+	G2Y-540	510285	510884	Thiovulum_Movile_Thiovulum_1_Contig_1751114_cov_334_543	510285	510884	99.6633	119.452		0.261721	0.599857			hypothetical protein 510285..510884	mpro:BJP34_27935 hypothetical protein (db=kegg)			K00969	748224.HMPREF9436_01746;1e-09;70.5;2DMS8@1|root,32TBP@2|Bacteria,1VDAY@1239|Firmicutes,24VX5@186801|Clostridia;186801|Clostridia;S;Psort location Cytoplasmic, score;-;-;-;-;-;-;-;-;-;-;-;-;U3
	CHBDMNKA_00554	CDS	510927	511157	+	G2Y-541	510927	511157	Thiovulum_Movile_Thiovulum_1_Contig_1751114_cov_334_544	510927	511157	142.416	702.11	LakeRoom	2.33367	0.0412603	ROG5096		hypothetical protein 510927..511157
	CHBDMNKA_00555	CDS	511177	511389	+	G2Y-542	511177	511389	Thiovulum_Movile_Thiovulum_1_Contig_1751114_cov_334_545	511177	511389	322.254	364.337		0.106758	0.873442			hypothetical protein 511177..511389				K06168
	CHBDMNKA_00556	CDS	511414	511950	+	G2Y-543	511414	511950	Thiovulum_Movile_Thiovulum_1_Contig_1751114_cov_334_546	511414	511950	345.829	217.591		-0.574754	0.46986	COG2165	[NU] Type II secretory pathway, pseudopilin PulG	hypothetical protein 511414..511950	hyo:NNO_0222 fimbrial protein (db=kegg)				525898.Sdel_1598;1.2e-09;70.1;COG2165@1|root,COG2165@2|Bacteria,1QUIP@1224|Proteobacteria,42VHZ@68525|delta/epsilon subdivisions,2YQA3@29547|Epsilonproteobacteria;29547|Epsilonproteobacteria;NU;TIGRFAM prepilin-type N-terminal cleavage methylation domain;-;-;-;ko:K02456;ko03070,ko05111,map03070,map05111;M00331;-;-;ko00000,ko00001,ko00002,ko02044;3.A.15;-;-;U3	MSH_mshA;0.00000000000002;50.6;0.76|MSH_mshB;0.00000000000015;47.6;0.843|MSH_mshC;0.000000000058;39.5;0.592|T4P_pilA;0.0000000015;34.9;0.705|T4P_fimT;0.000000011;32.2;0.606|T2SS_gspH;0.00000078;26.3;0.667
194
	CHBDMNKA_00557	CDS	512146	514026	+	G2Y-544	512146	514026	Thiovulum_Movile_Thiovulum_1_Contig_1751114_cov_334_547	512146	514026	77.1737	110.618		0.491306	0.419346	COG0445	[D] NAD/FAD-utilizing enzyme apparently involved in cell	tRNA-5-carboxymethylaminomethyl-2- thiouridine(34) synthesis protein MnmG 512146..514026	hyo:NNO_0196 tRNA uridine 5-carboxymethylaminomethyl modification enzyme GidA (db=kegg)	K03495	gidA, mnmG, MTO1; tRNA uridine 5-carboxymethylaminomethyl modification enzyme		1537917.JU82_01915;3.4e-237;827.8;COG0445@1|root,COG0445@2|Bacteria,1MU6F@1224|Proteobacteria,42KZC@68525|delta/epsilon subdivisions,2YM82@29547|Epsilonproteobacteria;29547|Epsilonproteobacteria;D;NAD-binding protein involved in the addition of a carboxymethylaminomethyl (cmnm) group at the wobble position (U34) of certain tRNAs, forming tRNA-cmnm(5)s(2)U34;gidA;-;-;ko:K03495;-;-;R08701;RC00053,R…
	CHBDMNKA_00558	CDS	514010	514654	+	G2Y-545	514010	514654	Thiovulum_Movile_Thiovulum_1_Contig_1751114_cov_334_548	514010	514654	38.8674	13.4612		0.200089	0.951232			hypothetical protein 514010..514654	ask:EI285_06720 hypothetical protein (db=kegg)			K08177
195
	CHBDMNKA_00559	CDS	514888	515232	+	G2Y-546	514888	515232	Thiovulum_Movile_Thiovulum_1_Contig_1751114_cov_334_549	514888	515232	15.9077	16.9886		0.31112	0.761429			hypothetical protein 514888..515232				K01179
196
	CHBDMNKA_00560	CDS	515329	515808	+	G2Y-547	515329	515808	Thiovulum_Movile_Thiovulum_1_Contig_1751114_cov_334_550	515329	515808	13.1855	27.2353	LakeRoom	0.99976	0.0847457	COG1714	[S] Predicted membrane protein/domain	hypothetical protein 515329..515808	sulr:B649_00240 hypothetical protein (db=kegg)				87626.PTD2_21312;4.5e-08;64.7;COG1714@1|root,COG1714@2|Bacteria,1MZAD@1224|Proteobacteria,1S6E9@1236|Gammaproteobacteria,2Q36Y@267888|Pseudoalteromonadaceae;1236|Gammaproteobacteria;S;RDD family;-;-;-;-;-;-;-;-;-;-;-;-;U3
197
	CHBDMNKA_00561	CDS	515856	517394	-	G2Y-548	517394	515856	Thiovulum_Movile_Thiovulum_1_Contig_1751114_cov_334_551	515856	517394	191.599	124.579		-0.536715	0.406899	COG0138	[F] AICAR transformylase/IMP cyclohydrolase PurH (only IMP	IMP cyclohydrolase / Phosphoribosylaminoimidazolecarboxamide formyltransferase (complement(515856..517394))	suls:Sdiek1_1895 Bifunctional purine biosynthesis protein PurH (db=kegg)	K00602	purH; phosphoribosylaminoimidazolecarboxamide formyltransferase / IMP cyclohydrolase [EC:2.1.2.3 3.5.4.10]		1150621.SMUL_2055;9.1e-204;716.5;COG0138@1|root,COG0138@2|Bacteria,1MUDQ@1224|Proteobacteria,42MV4@68525|delta/epsilon subdivisions,2YN13@29547|Epsilonproteobacteria;29547|Epsilonproteobacteria;F;Bifunctional purine biosynthesis protein PurH;purH;-;2.1.2.3,3.5.4.10;ko:K00602;ko00230,ko00670,ko01100,ko01110,ko01130,ko01523,map00230,map00670,map01100,map01110,map01130,map01523;M00048;R01127,R04560;…
	CHBDMNKA_00562	CDS	517410	517928	-	G2Y-549	517928	517410	Thiovulum_Movile_Thiovulum_1_Contig_1751114_cov_334_552	517410	517928	243.941	303.645		0.34053	0.536801			hypothetical protein (complement(517410..517928))	Open reading frame 2 N-terminal domain [PF18492.3] (db=pfam)			K20866
	CHBDMNKA_00563	CDS	517931	519037	-	G2Y-550	519037	517931	Thiovulum_Movile_Thiovulum_1_Contig_1751114_cov_334_553	517931	519037	163.559	154.779		-0.17374	0.807514	COG2070	[R] Dioxygenases related to 2-nitropropane dioxygenase	UFA synthesis enzyme FabX, enoyl-[ACP] 2,3-dehydrogenase/trans-2-decenoyl-[ACP] isomerase (complement(517931..519037))	nis:NIS_0762 2-nitropropane dioxygenase (db=kegg)	K00459	ncd2, npd; nitronate monooxygenase [EC:1.13.12.16]		387092.NIS_0762;3.2e-150;538.1;COG2070@1|root,COG2070@2|Bacteria,1N52W@1224|Proteobacteria,42N6F@68525|delta/epsilon subdivisions,2YMD6@29547|Epsilonproteobacteria;29547|Epsilonproteobacteria;S;2-nitropropane dioxygenase;npd;-;1.13.12.16;ko:K00459;ko00910,map00910;-;R00025;RC02541,RC02759;ko00000,ko00001,ko01000;-;-;-;U3
	CHBDMNKA_00564	CDS	519034	520278	-	G2Y-551	520278	519034	Thiovulum_Movile_Thiovulum_1_Contig_1751114_cov_334_554	519034	520278	134.581	195.431		0.492545	0.355485	COG0162	[J] Tyrosyl-tRNA synthetase	Tyrosyl-tRNA synthetase (complement(519034..520278))	suln:FJR47_03295 tyrosine--tRNA ligase (db=kegg)	K01866	YARS, tyrS; tyrosyl-tRNA synthetase [EC:6.1.1.1]		326298.Suden_0720;5.5e-151;540.8;COG0162@1|root,COG0162@2|Bacteria,1MVUQ@1224|Proteobacteria,42N2A@68525|delta/epsilon subdivisions,2YMD3@29547|Epsilonproteobacteria;29547|Epsilonproteobacteria;J;Catalyzes the attachment of tyrosine to tRNA(Tyr) in a two-step reaction tyrosine is first activated by ATP to form Tyr- AMP and then transferred to the acceptor end of tRNA(Tyr);tyrS;-;6.1.1.1;ko:K01866…
	CHBDMNKA_00565	CDS	520308	522479	-	G2Y-552	522479	520308	Thiovulum_Movile_Thiovulum_1_Contig_1751114_cov_334_555	520308	522479	39.4652	45.7595		0.551786	0.68233	COG0317	[TK] Guanosine polyphosphate pyrophosphohydrolases/synthetases	Guanosine-3',5'-bis(diphosphate) 3'-pyrophosphohydrolase / GTP pyrophosphokinase, (p)ppGpp synthetase II (complement(520308..522479))	sua:Saut_0738 (p)ppGpp synthetase I, SpoT/RelA (db=kegg)	K01139	spoT; GTP diphosphokinase / guanosine-3',5'-bis(diphosphate) 3'-diphosphatase [EC:2.7.6.5 3.1.7.2]		563040.Saut_0738;1.6e-198;699.5;COG0317@1|root,COG0317@2|Bacteria,1MU44@1224|Proteobacteria,42M6W@68525|delta/epsilon subdivisions,2YN2C@29547|Epsilonproteobacteria;29547|Epsilonproteobacteria;KT;In eubacteria ppGpp (guanosine 3'-diphosphate 5-' diphosphate) is a mediator of the stringent response that coordinates a variety of cellular activities in response to changes in nutritional abundance;sp…
	CHBDMNKA_00566	CDS	522502	522729	-	G2Y-553	522729	522502	Thiovulum_Movile_Thiovulum_1_Contig_1751114_cov_334_556	522502	522729	245.57	521.465		1.12261	0.227053	COG1758	[K] DNA-directed RNA polymerase, subunit K/omega	hypothetical protein (complement(522502..522729))		K03060	rpoZ; DNA-directed RNA polymerase subunit omega [EC:2.7.7.6]	K00166
	CHBDMNKA_00567	CDS	522731	523447	-	G2Y-554	523447	522731	Thiovulum_Movile_Thiovulum_1_Contig_1751114_cov_334_557	522731	523447	595.524	821.821		0.473356	0.311767	COG0528	[F] Uridylate kinase	Uridylate kinase (complement(522731..523447))	tdn:Suden_0717 uridylate kinase (db=kegg)	K09903	pyrH; uridylate kinase [EC:2.7.4.22]		326298.Suden_0717;2e-92;345.5;COG0528@1|root,COG0528@2|Bacteria,1MV3N@1224|Proteobacteria,42M3X@68525|delta/epsilon subdivisions,2YMCQ@29547|Epsilonproteobacteria;29547|Epsilonproteobacteria;F;Catalyzes the reversible phosphorylation of UMP to UDP;pyrH;-;2.7.4.22;ko:K09903;ko00240,ko01100,map00240,map01100;-;R00158;RC00002;ko00000,ko00001,ko01000;-;-;-;U3
	CHBDMNKA_00568	CDS	523558	523833	-	G2Y-555	523833	523558	Thiovulum_Movile_Thiovulum_1_Contig_1751114_cov_334_558	523558	523833	628.303	444.004		-0.415022	0.490317	COG0184	[J] Ribosomal protein S15P/S13E	SSU ribosomal protein S15p (S13e) (complement(523558..523833))	sulr:B649_03770 hypothetical protein (db=kegg)	K02956	RP-S15, MRPS15, rpsO; small subunit ribosomal protein S15		1249480.B649_03770;9.7e-24;115.9;COG0184@1|root,COG0184@2|Bacteria,1MZ2W@1224|Proteobacteria,42TPZ@68525|delta/epsilon subdivisions,2YPU9@29547|Epsilonproteobacteria;29547|Epsilonproteobacteria;J;Forms an intersubunit bridge (bridge B4) with the 23S rRNA of the 50S subunit in the ribosome;rpsO;-;-;ko:K02956;ko03010,map03010;M00178,M00179;-;-;br01610,ko00000,ko00001,ko00002,ko03011;-;-;-;U3
	CHBDMNKA_00569	CDS	523889	524239	-	G2Y-556	524239	523889	Thiovulum_Movile_Thiovulum_1_Contig_1751114_cov_334_559	523889	524239	34.3683	27.9942		-0.265313	0.769317	ROG2404		hypothetical protein (complement(523889..524239))	Protein of unknown function (DUF1566) [PF07603.13] (db=pfam)			K06917
	CHBDMNKA_00570	CDS	524249	525304	-	G2Y-557	525304	524249	Thiovulum_Movile_Thiovulum_1_Contig_1751114_cov_334_560	524249	525316	48.1389	50.2466		0.108192	0.906881	COG0750	[M] Predicted membrane-associated Zn-dependent proteases 1	Intramembrane protease RasP/YluC, implicated in cell division based on FtsL cleavage	slh:YH65_07880 zinc metalloprotease (db=kegg)	K11749	rseP; regulator of sigma E protease [EC:3.4.24.-]		1165841.SULAR_00445;1.2e-93;350.1;COG0750@1|root,COG0750@2|Bacteria,1MU91@1224|Proteobacteria,42NJ0@68525|delta/epsilon subdivisions,2YM9A@29547|Epsilonproteobacteria;29547|Epsilonproteobacteria;M;zinc metalloprotease;rseP;-;-;ko:K11749;ko02024,ko04112,map02024,map04112;-;-;-;ko00000,ko00001,ko01000,ko01002;-;-;-;U3
198
	CHBDMNKA_00571	rRNA	525485	525599	-
	CHBDMNKA_00572	rRNA	525664	528496	-	G2Y-1867	528504	525655	Thiovulum_Movile_Thiovulum_1_Contig_1751114_cov_334_rRNA_3	525667	528494								LSU rRNA ## 23S rRNA, large subunit ribosomal RNA
	CHBDMNKA_00573	tRNA	528629	528704	-	G2Y-1868	528704	528629	Thiovulum_Movile_Thiovulum_1_Contig_1751114_cov_334_tRNA_27	528632	528704								tRNA-Ala-TGC
	CHBDMNKA_00574	tRNA	528709	528785	-	G2Y-1869	528785	528709	Thiovulum_Movile_Thiovulum_1_Contig_1751114_cov_334_tRNA_26	528712	528785								tRNA-Ile-GAT
	CHBDMNKA_00575	rRNA	528873	530352	-	G2Y-1870	530363	528865	Thiovulum_Movile_Thiovulum_1_Contig_1751114_cov_334_rRNA_4	528869	530357								SSU rRNA ## 16S rRNA, small subunit ribosomal RNA
199
	CHBDMNKA_00576	CDS	530832	531191	-	G2Y-558	531191	530832	Thiovulum_Movile_Thiovulum_1_Contig_1751114_cov_334_563	530832	531191	0	37.4527	LakeRoom	4.79193	0.0347459	ROG2404		hypothetical protein (complement(530832..531191))	Protein of unknown function (DUF1566) [PF07603.13] (db=pfam)			K07126
	CHBDMNKA_00577	CDS	531230	532516	-	G2Y-559	532516	531230	Thiovulum_Movile_Thiovulum_1_Contig_1751114_cov_334_564	531230	532516	41.1983	43.1912		0.0911067	0.913125	COG4249	[R] Uncharacterized protein containing caspase domain	hypothetical protein (complement(531230..532516))	can:Cyan10605_2351 peptidase C14 caspase catalytic subunit p20 (db=kegg)				1121447.JONL01000002_gene2146;3.2e-37;162.9;COG4249@1|root,COG4249@2|Bacteria,1R0S6@1224|Proteobacteria,43D0K@68525|delta/epsilon subdivisions,2X88G@28221|Deltaproteobacteria,2M8Z5@213115|Desulfovibrionales;28221|Deltaproteobacteria;S;PFAM peptidase C14 caspase catalytic subunit p20;-;-;-;-;-;-;-;-;-;-;-;-;U3
200
	CHBDMNKA_00578	CDS	532731	535988	+	G2Y-560	532731	535988	Thiovulum_Movile_Thiovulum_1_Contig_1751114_cov_334_565	532731	535988	212.156	241.96		0.189848	0.714121	COG0458	[EF] Carbamoylphosphate synthase large subunit (split gene	Carbamoyl-phosphate synthase large chain 532731..535988	nis:NIS_0545 carB; carbamoylphosphate synthase, large subunit (db=kegg)	K01955	carB, CPA2; carbamoyl-phosphate synthase large subunit [EC:6.3.5.5]		387092.NIS_0545;0.0;1534.6;COG0458@1|root,COG0458@2|Bacteria,1MUDZ@1224|Proteobacteria,42MGK@68525|delta/epsilon subdivisions,2YMHU@29547|Epsilonproteobacteria;29547|Epsilonproteobacteria;F;Belongs to the CarB family;carB;-;6.3.5.5;ko:K01955;ko00240,ko00250,ko01100,map00240,map00250,map01100;M00051;R00256,R00575,R01395,R10948,R10949;RC00002,RC00010,RC00043,RC02750,RC02798,RC03314;ko00000,ko00001,…
	CHBDMNKA_00579	CDS	535998	536147	+	G2Y-561	535998	536147	Thiovulum_Movile_Thiovulum_1_Contig_1751114_cov_334_566	535998	536147	51.1901	519.269		6.30015	0.112125	COG2013	[S] Uncharacterized conserved protein	hypothetical protein 535998..536147				K19000
201
	CHBDMNKA_00580	CDS	536247	537440	-	G2Y-562	537440	536247	Thiovulum_Movile_Thiovulum_1_Contig_1751114_cov_334_567	536247	537440	466.521	840.612		0.863734	0.124381	COG1332	[L] Uncharacterized protein predicted to be involved	hypothetical protein (complement(536247..537440))	camz:CVIC12175_1274 csm5; CRISPR/Cas system-associated RAMP protein Csm5, type III-A/MTUBE (db=kegg)	K19140	csm5; CRISPR-associated protein Csm5
202
	CHBDMNKA_00581	CDS	537531	538388	-	G2Y-563	538388	537531	Thiovulum_Movile_Thiovulum_1_Contig_1751114_cov_334_568	537531	538388	682.858	625.53		-0.0706074	0.913125	ROG6626		hypothetical protein (complement(537531..538388))	cmed:FE773_09035 hypothetical protein (db=kegg)	K19139	csm4; CRISPR-associated protein Csm4	K09692
	CHBDMNKA_00582	CDS	538392	539153	-	G2Y-564	539153	538392	Thiovulum_Movile_Thiovulum_1_Contig_1751114_cov_334_569	538392	539153	1132.41	947.666		-0.274612	0.574379	COG1337	[L] Uncharacterized protein predicted to be involved	CRISPR-associated RAMP Csm3 (complement(538392..539153))	cmed:FE773_09040 csm3; type III-A CRISPR-associated RAMP protein Csm3 (db=kegg)	K09002	csm3; CRISPR-associated protein Csm3		221988.MS1649;1.1e-35;157.1;COG1337@1|root,COG1337@2|Bacteria,1RBCM@1224|Proteobacteria,1SNPY@1236|Gammaproteobacteria,1Y9ME@135625|Pasteurellales;135625|Pasteurellales;L;RAMP superfamily;-;-;-;ko:K09002;-;-;-;-;ko00000,ko02048;-;-;-;U3
	CHBDMNKA_00583	CDS	539163	539540	-	G2Y-565	539540	539163	Thiovulum_Movile_Thiovulum_1_Contig_1751114_cov_334_570	539163	539540	2228.65	4024.38		0.772958	0.240771	ROG4174		hypothetical protein (complement(539163..539540))	Csm2 Type III-A [PF03750.15] (db=pfam)	K19138	csm2; CRISPR-associated protein Csm2	K07064
203
	CHBDMNKA_00584	CDS	539721	541706	-	G2Y-567	541706	539721	Thiovulum_Movile_Thiovulum_1_Contig_1751114_cov_334_571	539721	541706	451.258	501.311		0.179641	0.72459	COG1353	[R] Predicted hydrolase of the HD superfamily	hypothetical protein (complement(539721..541706))	cmed:FE773_00005 cas10; type III-A CRISPR-associated protein Cas10/Csm1 (db=kegg)	K07016	csm1, cas10; CRISPR-associated protein Csm1
204
	CHBDMNKA_00585	CDS	542148	543512	+	G2Y-568	542148	543512	Thiovulum_Movile_Thiovulum_1_Contig_1751114_cov_334_572	542148	543512	51.646	59.7321		0.187455	0.772	COG2239	[P] Mg/Co/Ni transporter MgtE (contains CBS domain)	Mg/Co/Ni transporter MgtE, CBS domain-containing 542148..543512	nis:NIS_0344 magnesium transporter (db=kegg)	K06213	mgtE; magnesium transporter		360107.CHAB381_1626;6.8e-94;351.3;COG2239@1|root,COG2239@2|Bacteria,1MW24@1224|Proteobacteria,42MA7@68525|delta/epsilon subdivisions,2YMTP@29547|Epsilonproteobacteria;29547|Epsilonproteobacteria;P;Acts as a magnesium transporter;mgtE;-;-;ko:K06213;-;-;-;-;ko00000,ko02000;1.A.26.1;-;-;U3
205
	CHBDMNKA_00586	CDS	543567	544247	-	G2Y-569	544247	543567	Thiovulum_Movile_Thiovulum_1_Contig_1751114_cov_334_573	543567	544247	176.835	117.605		-0.685455	0.424631	COG2063	[N] Flagellar basal body L-ring protein	Flagellar L-ring protein FlgH (complement(543567..544247))	ccv:CCV52592_1427 flgH; flagellar L-ring protein (db=kegg)	K02393	flgH; flagellar L-ring protein FlgH		1242969.ATCC51562_1309;3e-58;231.9;COG2063@1|root,COG2063@2|Bacteria,1RDEY@1224|Proteobacteria,42MJW@68525|delta/epsilon subdivisions,2YN3R@29547|Epsilonproteobacteria;29547|Epsilonproteobacteria;N;Assembles around the rod to form the L-ring and probably protects the motor basal body from shearing forces during rotation;flgH;-;-;ko:K02393;ko02040,map02040;-;-;-;ko00000,ko00001,ko02035;-;-;-;U3
	CHBDMNKA_00587	CDS	544253	544762	-	G2Y-570	544762	544253	Thiovulum_Movile_Thiovulum_1_Contig_1751114_cov_334_574	544253	544762	659.612	348.119		-0.925035	0.095568	COG0041	[F] Phosphoribosylcarboxyaminoimidazole (NCAIR) mutase	N5-carboxyaminoimidazole ribonucleotide mutase (complement(544253..544762))	amyt:AMYT_2243 purE2; 5-aminoimidazole ribonucleotide (AIR) carboxylase (db=kegg)	K01588	purE; 5-(carboxyamino)imidazole ribonucleotide mutase [EC:5.4.99.18]		367737.Abu_1981;2e-59;235.3;COG0041@1|root,COG0041@2|Bacteria,1RCWJ@1224|Proteobacteria,42QTK@68525|delta/epsilon subdivisions,2YNW0@29547|Epsilonproteobacteria;29547|Epsilonproteobacteria;F;Catalyzes the conversion of N5-carboxyaminoimidazole ribonucleotide (N5-CAIR) to 4-carboxy-5-aminoimidazole ribonucleotide (CAIR);purE;-;5.4.99.18;ko:K01588;ko00230,ko01100,ko01110,ko01130,map00230,map01100,m…
	CHBDMNKA_00588	CDS	544765	545853	-	G2Y-571	545805	544765	Thiovulum_Movile_Thiovulum_1_Contig_1751114_cov_334_575	544765	545844	298.435	289.867		-0.0616586	0.913106	COG0825	[I] Acetyl-CoA carboxylase alpha subunit	Acetyl-coenzyme A carboxyl transferase alpha chain	sua:Saut_0569 acetyl-CoA carboxylase carboxyltransferase subunit alpha (db=kegg)	K01962	accA; acetyl-CoA carboxylase carboxyl transferase subunit alpha [EC:6.4.1.2 2.1.3.15]		1537917.JU82_04010;6.3e-119;434.1;COG0825@1|root,COG0825@2|Bacteria,1MURN@1224|Proteobacteria,42NC2@68525|delta/epsilon subdivisions,2YMTQ@29547|Epsilonproteobacteria;29547|Epsilonproteobacteria;I;Component of the acetyl coenzyme A carboxylase (ACC) complex. First, biotin carboxylase catalyzes the carboxylation of biotin on its carrier protein (BCCP) and then the CO(2) group is transferred by the…
	CHBDMNKA_00589	CDS	545807	547036	-	G2Y-572	547036	545807	Thiovulum_Movile_Thiovulum_1_Contig_1751114_cov_334_576	545807	547036	392.184	447.742		0.192723	0.751425	COG0304	[IQ] 3-oxoacyl-(acyl-carrier-protein) synthase	3-oxoacyl-[acyl-carrier-protein] synthase, KASII (complement(545807..547036))	cha:CHAB381_0229 fabF; 3-oxoacyl-[acyl-carrier-protein] synthase 2 (db=kegg)	K09458	fabF, OXSM, CEM1; 3-oxoacyl-[acyl-carrier-protein] synthase II [EC:2.3.1.179]		326298.Suden_1609;8.7e-173;613.2;COG0304@1|root,COG0304@2|Bacteria,1MU1X@1224|Proteobacteria,42MUZ@68525|delta/epsilon subdivisions,2YMR3@29547|Epsilonproteobacteria;29547|Epsilonproteobacteria;I;Catalyzes the condensation reaction of fatty acid synthesis by the addition to an acyl acceptor of two carbons from malonyl-ACP;fabF;-;2.3.1.179;ko:K09458;ko00061,ko00780,ko01100,ko01212,map00061,map0078…
	CHBDMNKA_00590	CDS	547169	547399	-	G2Y-573	547399	547169	Thiovulum_Movile_Thiovulum_1_Contig_1751114_cov_334_577	547169	547399	5034.06	4980.58		0.00275655	0.995935	COG0236	[IQ] Acyl carrier protein	Acyl carrier protein (complement(547169..547399))	sdl:Sdel_1836 acyl carrier protein (db=kegg)	K02078	acpP; acyl carrier protein		1565314.OA34_12430;8.4e-21;105.9;COG0236@1|root,COG0236@2|Bacteria,1MZ4P@1224|Proteobacteria,42V9M@68525|delta/epsilon subdivisions,2YPX3@29547|Epsilonproteobacteria;29547|Epsilonproteobacteria;IQ;Carrier of the growing fatty acid chain in fatty acid biosynthesis;acpP;-;-;ko:K02078;-;-;-;-;ko00000,ko00001;-;-;-;U3
206
	CHBDMNKA_00591	CDS	547467	549494	-	G2Y-574	549494	547467	Thiovulum_Movile_Thiovulum_1_Contig_1751114_cov_334_578	547467	549494	71.6432	87.2793		0.263848	0.658357	COG3287	[S] Uncharacterized conserved protein	Two-component system sensor histidine kinase (complement(547467..549494))	sba:Sulba_1050 hypothetical protein (db=kegg)			K20964	387093.SUN_1192;4.4e-73;282.7;COG3287@1|root,COG5001@1|root,COG5002@1|root,COG3287@2|Bacteria,COG5001@2|Bacteria,COG5002@2|Bacteria,1MU2C@1224|Proteobacteria,42M0W@68525|delta/epsilon subdivisions,2YMHP@29547|Epsilonproteobacteria;68525|delta/epsilon subdivisions;T;signal transduction protein containing a membrane domain an EAL and a GGDEF domain;-;-;-;-;-;-;-;-;-;-;-;-;U3
	CHBDMNKA_00592	CDS	549504	550100	-	G2Y-575	550100	549504	Thiovulum_Movile_Thiovulum_1_Contig_1751114_cov_334_579	549504	550100	62.4246	48.9697		-0.379078	0.502504			hypothetical protein (complement(549504..550100))				K01129
	CHBDMNKA_00593	CDS	550115	550987	-	G2Y-576	550987	550115	Thiovulum_Movile_Thiovulum_1_Contig_1751114_cov_334_580	550115	550987	188.415	194.68		-0.134689	0.887612	COG0616	[OU] Periplasmic serine proteases (ClpP class)	hypothetical protein (complement(550115..550987))	sulr:B649_02350 signal peptide peptidase sppa, 36k type (db=kegg)	K04773	sppA; protease IV [EC:3.4.21.-]		1442598.JABW01000008_gene791;6.8e-63;247.7;COG0616@1|root,COG0616@2|Bacteria,1MUXE@1224|Proteobacteria,42MNA@68525|delta/epsilon subdivisions,2YMK1@29547|Epsilonproteobacteria;29547|Epsilonproteobacteria;OU;signal peptide peptidase SppA, 36K type;sppA;-;-;ko:K04773;-;-;-;-;ko00000,ko01000,ko01002;-;-;-;U3
	CHBDMNKA_00594	CDS	550991	552004	-	G2Y-577	551983	550991	Thiovulum_Movile_Thiovulum_1_Contig_1751114_cov_334_581	550991	551983	86.8031	53.5852		-0.501218	0.517601	COG0176	[G] Transaldolase	Transaldolase (complement(550991..551983))	ask:EI285_01110 transaldolase (db=kegg)	K00616	E2.2.1.2, talA, talB; transaldolase [EC:2.2.1.2]		273121.WS2080;4e-67;261.9;COG0176@1|root,COG0176@2|Bacteria,1N9G3@1224|Proteobacteria,42MCK@68525|delta/epsilon subdivisions,2YMRY@29547|Epsilonproteobacteria;29547|Epsilonproteobacteria;H;Transaldolase is important for the balance of metabolites in the pentose-phosphate pathway;tal;-;2.2.1.2;ko:K00616;ko00030,ko01100,ko01110,ko01120,ko01130,ko01200,ko01230,map00030,map01100,map01110,map01120,map…
	CHBDMNKA_00595	CDS	551985	553334	-	G2Y-578	553334	551985	Thiovulum_Movile_Thiovulum_1_Contig_1751114_cov_334_582	551985	553334	104.253	95.5411		-0.181466	0.766063	COG0008	[J] Glutamyl- and glutaminyl-tRNA synthetases	Glutamyl-tRNA synthetase (complement(551985..553334))	suln:FJR47_00645 glutamate--tRNA ligase (db=kegg)	K01885	EARS, gltX; glutamyl-tRNA synthetase [EC:6.1.1.17]		1537917.JU82_02465;3.1e-147;528.5;COG0008@1|root,COG0008@2|Bacteria,1MUCR@1224|Proteobacteria,42MAI@68525|delta/epsilon subdivisions,2YMCW@29547|Epsilonproteobacteria;29547|Epsilonproteobacteria;J;Catalyzes the attachment of glutamate to tRNA(Glu) in a two-step reaction glutamate is first activated by ATP to form Glu-AMP and then transferred to the acceptor end of tRNA(Glu);gltX;-;6.1.1.17;ko:K01…
207
	CHBDMNKA_00596	CDS	553415	554434	-	G2Y-579	554434	553415	Thiovulum_Movile_Thiovulum_1_Contig_1751114_cov_334_583	553415	554440	155.524	131.058		-0.241021	0.572651	ROG1382		hypothetical protein	pmx:PERMA_0993 hypothetical protein (db=kegg)			K00791
208
	CHBDMNKA_00597	CDS	554532	555158	-	G2Y-580	555158	554532	Thiovulum_Movile_Thiovulum_1_Contig_1751114_cov_334_584	554532	555176	148.229	73.3126		-0.735852	0.421079	COG0671	[I] Membrane-associated phospholipid phosphatase	hypothetical protein	mnr:ACZ75_21685 hypothetical protein (db=kegg)			K19302	887062.HGR_10540;3.3e-22;112.1;COG0671@1|root,COG0671@2|Bacteria,1P03I@1224|Proteobacteria,2W40J@28216|Betaproteobacteria;28216|Betaproteobacteria;I;phosphoesterase, PA-phosphatase related;-;-;-;-;-;-;-;-;-;-;-;-;U3
	CHBDMNKA_00598	CDS	555155	555538	-	G2Y-581	555538	555155	Thiovulum_Movile_Thiovulum_1_Contig_1751114_cov_334_585	555155	555538	171.987	688.75	LakeRoom	1.99162	0.0323503	COG2863	[C] Cytochrome c553	Cytochrome c, class I (complement(555155..555538))	hyo:NNO_1461 cytochrome c, class I (db=kegg)			K17230	1249480.B649_04275;1.2e-11;76.3;COG2863@1|root,COG2863@2|Bacteria,1PFA2@1224|Proteobacteria,42XJ8@68525|delta/epsilon subdivisions,2YQVM@29547|Epsilonproteobacteria;29547|Epsilonproteobacteria;C;cytochrome c class I;-;-;-;-;-;-;-;-;-;-;-;-;U3
	CHBDMNKA_00599	CDS	555513	555872	-	G2Y-582	555872	555513	Thiovulum_Movile_Thiovulum_1_Contig_1751114_cov_334_586	555513	555872	298.88	218.704		-0.337044	0.622819	COG2204	[T] Response regulator containing CheY-like receiver, AAA-type	response regulator receiver domain protein (CheY-like) (complement(555513..555872))	sdl:Sdel_2027 response regulator receiver (db=kegg)			K02483	1537915.JU57_13585;8.5e-28;129.8;COG2204@1|root,COG2204@2|Bacteria,1RHEG@1224|Proteobacteria,42UQT@68525|delta/epsilon subdivisions,2YPX9@29547|Epsilonproteobacteria;29547|Epsilonproteobacteria;T;COG2204 Response regulator containing CheY-like receiver, AAA-type ATPase, and DNA-binding domains;-;-;-;-;-;-;-;-;-;-;-;-;U3
209
	CHBDMNKA_00600	tRNA	556203	556277	+	G2Y-1871	556203	556277	Thiovulum_Movile_Thiovulum_1_Contig_1751114_cov_334_tRNA_11	556203	556277								tRNA-Gln-TTG
	CHBDMNKA_00601	tRNA	556295	556371	+	G2Y-1872	556295	556371	Thiovulum_Movile_Thiovulum_1_Contig_1751114_cov_334_tRNA_12	556295	556371								tRNA-Met-CAT
210
	CHBDMNKA_00602	CDS	556445	558481	+	G2Y-583	556445	558481	Thiovulum_Movile_Thiovulum_1_Contig_1751114_cov_334_587	556445	558481	179.96	458.727	LakeRoom	1.36761	0.066235	COG0568	[K] DNA-directed RNA polymerase, sigma subunit (sigma70/sigma32)	RNA polymerase sigma factor RpoD 556445..558481	buq:AC233_25130 RNA polymerase sigma factor RpoD (db=kegg)	K03086	rpoD; RNA polymerase primary sigma factor		1172190.M947_10745;1.8e-199;702.6;COG0568@1|root,COG0568@2|Bacteria,1MVNJ@1224|Proteobacteria,42N2S@68525|delta/epsilon subdivisions,2YMMT@29547|Epsilonproteobacteria;29547|Epsilonproteobacteria;K;Sigma factors are initiation factors that promote the attachment of RNA polymerase to specific initiation sites and are then released. This sigma factor is the primary sigma factor during exponential gr…
	CHBDMNKA_00603	CDS	558508	558990	+	G2Y-584	558508	558990	Thiovulum_Movile_Thiovulum_1_Contig_1751114_cov_334_588	558508	558990	240.442	71.6227	AirBell	-1.73086	0.0401498			hypothetical protein 558508..558990				K11178
211
	CHBDMNKA_00604	CDS	559670	561484	+	G2Y-585	559670	561484	Thiovulum_Movile_Thiovulum_1_Contig_1751114_cov_334_590	559670	561484	642.297	1021.41		0.665786	0.186418	COG3344	[L] Retron-type reverse transcriptase	Retron-type RNA-directed DNA polymerase 559670..561484	smul:SMUL_1819 retron-type reverse transcriptase (db=kegg)	K00986	ltrA; RNA-directed DNA polymerase [EC:2.7.7.49]		1150621.SMUL_1819;8e-183;647.1;COG1403@1|root,COG3344@1|root,COG1403@2|Bacteria,COG3344@2|Bacteria,1MVI1@1224|Proteobacteria,42Q0C@68525|delta/epsilon subdivisions;1224|Proteobacteria;L;PFAM RNA-directed DNA polymerase (Reverse transcriptase);-;-;2.7.7.49;ko:K00986,ko:K15342,ko:K20170;ko00760,ko01120,map00760,map01120;M00811;R11175,R11177,R11178;RC00875,RC03023,RC03336;ko00000,ko00001,ko00002,ko0…
212
	CHBDMNKA_00605	CDS	561826	562485	-	G2Y-586	562485	561826	Thiovulum_Movile_Thiovulum_1_Contig_1751114_cov_334_591	561826	562485	34.0816	32.1336		0.194478	0.86136	COG1044	[M] UDP-3-O-[3-hydroxymyristoyl] glucosamine N-acyltransferase	hypothetical protein (complement(561826..562485))	mur:EQY75_04620 acetyltransferase (db=kegg)			K19429	1392498.JQLH01000001_gene3291;3.1e-20;105.5;COG0110@1|root,COG0110@2|Bacteria,4NNTF@976|Bacteroidetes,1I232@117743|Flavobacteriia,2PICS@252356|Maribacter;976|Bacteroidetes;S;Bacterial transferase hexapeptide (six repeats);-;-;-;-;-;-;-;-;-;-;-;-;U3
	CHBDMNKA_00606	CDS	562504	562938	-	G2Y-587	562938	562504	Thiovulum_Movile_Thiovulum_1_Contig_1751114_cov_334_592	562504	562938	83.0671	71.0995		-0.364858	0.658285	ROG2945		hypothetical protein (complement(562504..562938))	sun:SUN_2078 conserved hypothetical protein (db=kegg)			K09013	387093.SUN_2078;1.6e-33;149.1;2E4AB@1|root,32Z61@2|Bacteria,1N9UX@1224|Proteobacteria,42UQD@68525|delta/epsilon subdivisions,2YQDW@29547|Epsilonproteobacteria;29547|Epsilonproteobacteria;-;-;-;-;-;-;-;-;-;-;-;-;-;-;U3
	CHBDMNKA_00607	CDS	562935	563225	-	G2Y-588	563225	562935	Thiovulum_Movile_Thiovulum_1_Contig_1751114_cov_334_593	562935	563225	0	49.7729	LakeRoom	4.87988	0.0415614	ROG1168		hypothetical protein (complement(562935..563225))	ial:IALB_1653 Hypothetical protein (db=kegg)	K07076	K07076; uncharacterized protein		945713.IALB_1653;2.5e-14;84.7;COG5260@1|root,COG5260@2|Bacteria;2|Bacteria;L;RNA uridylyltransferase activity;-;-;-;-;-;-;-;-;-;-;-;-;U3
213
	CHBDMNKA_00608	CDS	563317	563694	+	G2Y-589	563317	563694	Thiovulum_Movile_Thiovulum_1_Contig_1751114_cov_334_594	563317	563694	705.105	270.009		-1.15778	0.203217	COG1894	[C] NADH:ubiquinone oxidoreductase, NADH-binding (51 kD) subunit	Ferredoxin, 2Fe-2S 563317..563694	sulr:B649_10790 hypothetical protein (db=kegg)				1249480.B649_10790;6.8e-44;183.3;COG3411@1|root,COG3411@2|Bacteria,1N0XK@1224|Proteobacteria,42SE0@68525|delta/epsilon subdivisions,2YPJM@29547|Epsilonproteobacteria;29547|Epsilonproteobacteria;C;Ferredoxin;-;-;-;-;-;-;-;-;-;-;-;-;U3
	CHBDMNKA_00609	CDS	563694	564059	+	G2Y-590	563694	564059	Thiovulum_Movile_Thiovulum_1_Contig_1751114_cov_334_595	563694	564059	471.295	861.003		0.867884	0.0955645	COG0853	[H] Aspartate 1-decarboxylase	Aspartate 1-decarboxylase 563694..564059	nis:NIS_0255 panD; aspartate decarboxylase (db=kegg)	K01579	panD; aspartate 1-decarboxylase [EC:4.1.1.11]		387092.NIS_0255;3.1e-46;191.0;COG0853@1|root,COG0853@2|Bacteria,1RI1B@1224|Proteobacteria,42SBM@68525|delta/epsilon subdivisions,2YPGH@29547|Epsilonproteobacteria;29547|Epsilonproteobacteria;H;Catalyzes the pyruvoyl-dependent decarboxylation of aspartate to produce beta-alanine;panD;-;4.1.1.11;ko:K01579;ko00410,ko00770,ko01100,ko01110,map00410,map00770,map01100,map01110;M00119;R00489;RC00299;ko00…
	CHBDMNKA_00610	CDS	564063	564380	+	G2Y-591	564063	564380	Thiovulum_Movile_Thiovulum_1_Contig_1751114_cov_334_596	564063	564380	520.274	582.199		0.126776	0.815475	COG0718	[S] Uncharacterized protein conserved in bacteria	Transcriptional regulatory protein 564063..564380	caj:CIG1485E_0113 YbaB/EbfC DNA-binding family protein (db=kegg)	K09747	ebfC; nucleoid-associated protein EbfC		1408442.JADE01000003_gene660;2.9e-16;91.3;COG0718@1|root,COG0718@2|Bacteria,1Q3T8@1224|Proteobacteria,42UGW@68525|delta/epsilon subdivisions,2YPUE@29547|Epsilonproteobacteria;29547|Epsilonproteobacteria;S;Binds to DNA and alters its conformation. May be involved in regulation of gene expression, nucleoid organization and DNA protection;ybaB;-;-;ko:K09747;-;-;-;-;ko00000;-;-;-;U3
	CHBDMNKA_00611	CDS	564373	565623	+	G2Y-592	564373	565623	Thiovulum_Movile_Thiovulum_1_Contig_1751114_cov_334_597	564373	565623	97.5043	163.077		0.769933	0.20547	ROG3412		hypothetical protein 564373..565623	sua:Saut_0301 Pdz/Dhr/GlgF (db=kegg)			K04771
	CHBDMNKA_00612	CDS	565631	566785	+	G2Y-593	565631	566785	Thiovulum_Movile_Thiovulum_1_Contig_1751114_cov_334_598	565631	566785	140.488	260.447		0.941878	0.181633	COG2821	[M] Membrane-bound lytic murein transglycosylase	Membrane-bound lytic murein transglycosylase A 565631..566785	ant:Arnit_2897 MltA domain protein (db=kegg)	K08304	mltA; membrane-bound lytic murein transglycosylase A [EC:4.2.2.-]		547045.NEISICOT_01715;5e-29;135.6;COG2821@1|root,COG2821@2|Bacteria,1MXD4@1224|Proteobacteria,2VHBF@28216|Betaproteobacteria,2KPVS@206351|Neisseriales;206351|Neisseriales;M;MltA specific insert domain protein;mltA;-;-;ko:K08304;-;-;-;-;ko00000,ko01000,ko01011;-;GH102;-;U3
214
	CHBDMNKA_00613	CDS	566971	567423	+	G2Y-594	566971	567423	Thiovulum_Movile_Thiovulum_1_Contig_1751114_cov_334_599	566971	567423	54.019	57.1647		0.0795062	0.913125	COG0340	[H] Biotin-(acetyl-CoA carboxylase) ligase	hypothetical protein 566971..567423	sulg:FJR48_04320 biotin--[acetyl-CoA-carboxylase] ligase (db=kegg)	K03524	birA; BirA family transcriptional regulator, biotin operon repressor / biotin---[acetyl-CoA-carboxylase] ligase [EC:6.3.4.15]	K01947	85962.C694_05880;2.6e-10;72.0;COG0340@1|root,COG0340@2|Bacteria,1Q1NZ@1224|Proteobacteria,42RQM@68525|delta/epsilon subdivisions,2YP5C@29547|Epsilonproteobacteria;29547|Epsilonproteobacteria;H;biotin acetyl-CoA-carboxylase ligase;birA;-;6.3.4.15;ko:K03524;ko00780,ko01100,map00780,map01100;-;R01074,R05145;RC00043,RC00070,RC00096,RC02896;ko00000,ko00001,ko01000,ko03000;-;-;-;U3
215
	CHBDMNKA_00614	CDS	567433	568980	-	G2Y-595	568980	567433	Thiovulum_Movile_Thiovulum_1_Contig_1751114_cov_334_600	567433	568998	190.82	305.079		0.601883	0.35716	COG0206	[D] Cell division GTPase	Cell division protein FtsZ	sulg:FJR48_07090 ftsZ; cell division protein FtsZ (db=kegg)	K03531	ftsZ; cell division protein FtsZ		929558.SMGD1_2348;3e-122;445.7;COG0206@1|root,COG0206@2|Bacteria,1MV2X@1224|Proteobacteria,42MHK@68525|delta/epsilon subdivisions,2YMEV@29547|Epsilonproteobacteria;29547|Epsilonproteobacteria;D;Essential cell division protein that forms a contractile ring structure (Z ring) at the future cell division site. The regulation of the ring assembly controls the timing and the location of cell division.…
	CHBDMNKA_00615	CDS	569016	570572	-	G2Y-596	570572	569016	Thiovulum_Movile_Thiovulum_1_Contig_1751114_cov_334_601	569016	570572	78.5553	70.5185		-0.159326	0.773811	COG0849	[D] Actin-like ATPase involved in cell division	Cell division protein FtsA (complement(569016..570572))	sulr:B649_07775 hypothetical protein (db=kegg)	K03590	ftsA; cell division protein FtsA		1249480.B649_07775;8.5e-141;507.3;COG0849@1|root,COG0849@2|Bacteria,1MUSR@1224|Proteobacteria,42MS2@68525|delta/epsilon subdivisions,2YM8S@29547|Epsilonproteobacteria;29547|Epsilonproteobacteria;D;Cell division protein that is involved in the assembly of the Z ring. May serve as a membrane anchor for the Z ring;ftsA;-;-;ko:K03590;ko04112,map04112;-;-;-;ko00000,ko00001,ko03036,ko04812;-;-;-;U3
	CHBDMNKA_00616	CDS	570576	572012	-	G2Y-597	572012	570576	Thiovulum_Movile_Thiovulum_1_Contig_1751114_cov_334_602	570576	572012	82.0825	206.081	LakeRoom	1.2934	0.0894238	COG0760	[O] Parvulin-like peptidyl-prolyl isomerase	Peptidyl-prolyl cis-trans isomerase PpiD (complement(570576..572012))	sua:Saut_1415 conserved hypothetical protein (db=kegg)	K03770	ppiD; peptidyl-prolyl cis-trans isomerase D [EC:5.2.1.8]
	CHBDMNKA_00617	CDS	572066	572893	-	G2Y-598	572893	572066	Thiovulum_Movile_Thiovulum_1_Contig_1751114_cov_334_603	572066	572893	132.6	195.408		0.549316	0.22409	ROG3808		hypothetical protein (complement(572066..572893))	wsu:WS2059 hypothetical protein (db=kegg)			K01880
	CHBDMNKA_00618	CDS	572939	573766	-	G2Y-599	573766	572939	Thiovulum_Movile_Thiovulum_1_Contig_1751114_cov_334_604	572939	573766	8.68736	7.70068		0.205444	0.87314			hypothetical protein (complement(572939..573766))
216
	CHBDMNKA_00619	CDS	573877	573981	-	G2Y-600	573981	573877											hypothetical protein
	CHBDMNKA_00620	CDS	573971	574243	-	G2Y-601	574243	573971	Thiovulum_Movile_Thiovulum_1_Contig_1751114_cov_334_605	573971	574243	0	5.32902		2.10867	0.186418	COG4586	[R] ABC-type uncharacterized transport system, ATPase component	hypothetical protein (complement(573971..574243))
	CHBDMNKA_00621	CDS	574258	574608	-	G2Y-602	574608	574258	Thiovulum_Movile_Thiovulum_1_Contig_1751114_cov_334_606	574258	574608	24.8279	42.6979		0.786033	0.363232	COG1124	[EP] ABC-type dipeptide/oligopeptide/nickel transport system, ATPase component	hypothetical protein (complement(574258..574608))	cbn:CbC4_1344 ABC transporter, ATP-binding protein (db=kegg)
	CHBDMNKA_00622	CDS	574629	575120	-	G2Y-603	575120	574629	Thiovulum_Movile_Thiovulum_1_Contig_1751114_cov_334_607	574629	575120	15.5762	16.2332		0.0709007	0.921069	ROG1969		hypothetical protein (complement(574629..575120))	Protein of unknown function (DUF1566) [PF07603.13] (db=pfam)			K00799
	CHBDMNKA_00623	CDS	575110	575652	-	G2Y-604	575652	575110	Thiovulum_Movile_Thiovulum_1_Contig_1751114_cov_334_608	575110	575652	6.20802	4.44389		0.396214	0.886057	ROG1370		Probable lipoprotein Cj1090c (complement(575110..575652))	nis:NIS_1463 conserved hypothetical protein (db=kegg)			K06929
	CHBDMNKA_00624	CDS	575656	576915	-	G2Y-605	576915	575656	Thiovulum_Movile_Thiovulum_1_Contig_1751114_cov_334_609	575656	576915	153.247	174.883		0.340531	0.726222	COG1287	[R] Uncharacterized membrane protein, required for N-linked	Oligosaccharyltransferase PglB (complement(575656..576915))	sua:Saut_1513 Oligosaccharyl transferase STT3 subunit (db=kegg)	K17251	pglB; undecaprenyl-diphosphooligosaccharide---protein glycotransferase [EC:2.4.99.19]	K07151	1123326.JFBL01000004_gene2118;2.8e-110;405.6;COG1287@1|root,COG1287@2|Bacteria,1R481@1224|Proteobacteria,42MNZ@68525|delta/epsilon subdivisions,2YMU3@29547|Epsilonproteobacteria;29547|Epsilonproteobacteria;S;Oligosaccharyl transferase, STT3 subunit;pglB;GO:0000287,GO:0003674,GO:0003824,GO:0005488,GO:0006464,GO:0006486,GO:0006487,GO:0006807,GO:0008150,GO:0008152,GO:0009058,GO:0009059,GO:0009100,GO…
	CHBDMNKA_00625	CDS	576933	577853	-	G2Y-606	577853	576933	Thiovulum_Movile_Thiovulum_1_Contig_1751114_cov_334_610	576933	577853	224.386	90.7739		-1.12984	0.201267	COG1287	[R] Uncharacterized membrane protein, required for N-linked	Oligosaccharyltransferase PglB (complement(576933..577853))	suln:FJR47_06870 peptide transporter (db=kegg)				929558.SMGD1_0533;1.2e-65;256.9;COG1287@1|root,COG1287@2|Bacteria,1R481@1224|Proteobacteria,42MNZ@68525|delta/epsilon subdivisions,2YMU3@29547|Epsilonproteobacteria;29547|Epsilonproteobacteria;S;Oligosaccharyl transferase, STT3 subunit;pglB;GO:0000287,GO:0003674,GO:0003824,GO:0005488,GO:0006464,GO:0006486,GO:0006487,GO:0006807,GO:0008150,GO:0008152,GO:0009058,GO:0009059,GO:0009100,GO:0009101,GO:0…
217
	CHBDMNKA_00626	CDS	577981	578898	-	G2Y-607	578898	577981	Thiovulum_Movile_Thiovulum_1_Contig_1751114_cov_334_611	577981	578898	126.725	132.059		0.0405219	0.951089	COG0031	[E] Cysteine synthase	Cysteine synthase (complement(577981..578898))	atp:ATR_1945 cysK; cysteine synthase (db=kegg)	K01738	cysK; cysteine synthase [EC:2.5.1.47]		1355368.JART01000027_gene320;1.2e-91;343.2;COG0031@1|root,COG0031@2|Bacteria,1MUBE@1224|Proteobacteria,42N1R@68525|delta/epsilon subdivisions,2YMRZ@29547|Epsilonproteobacteria;29547|Epsilonproteobacteria;E;Belongs to the cysteine synthase cystathionine beta- synthase family;cysK;-;2.5.1.47;ko:K01738;ko00270,ko00920,ko01100,ko01110,ko01120,ko01130,ko01200,ko01230,map00270,map00920,map01100,map0111…
218
	CHBDMNKA_00627	CDS	578965	579936	-	G2Y-608	579936	578965	Thiovulum_Movile_Thiovulum_1_Contig_1751114_cov_334_612	578965	579936	11.4199	14.5351		0.204186	0.788238	ROG1750		hypothetical protein (complement(578965..579936))	sku:Sulku_0674 DNA polymerase III delta (db=kegg)	K02340	holA; DNA polymerase III subunit delta [EC:2.7.7.7]	K10126
	CHBDMNKA_00628	CDS	579939	580355	-	G2Y-609	580355	579939	Thiovulum_Movile_Thiovulum_1_Contig_1751114_cov_334_613	579939	580355	51.0385	48.2239		0.0263948	0.984261	COG0394	[T] Protein-tyrosine-phosphatase	Arsenate reductase thioredoxin-coupled, LMWP family (complement(579939..580355))	sun:SUN_1381 protein tyrosine phosphatase (db=kegg)	K03741	arsC; arsenate reductase (thioredoxin) [EC:1.20.4.4]		990073.ATHU01000001_gene1624;2.9e-40;171.4;COG0394@1|root,COG0394@2|Bacteria,1REU2@1224|Proteobacteria,42SC5@68525|delta/epsilon subdivisions,2YPPW@29547|Epsilonproteobacteria;29547|Epsilonproteobacteria;T;Low molecular weight phosphotyrosine protein phosphatase;arsC;-;1.20.4.1;ko:K03741;-;-;-;-;ko00000,ko01000;-;-;-;U3
219
	CHBDMNKA_00629	CDS	580618	581958	-	G2Y-610	581958	580618	Thiovulum_Movile_Thiovulum_1_Contig_1751114_cov_334_614	580618	581958	463.819	404.485		-0.192373	0.739189	COG0439	[I] Biotin carboxylase	Biotin carboxylase of acetyl-CoA carboxylase (complement(580618..581958))	ccoc:CCON33237_1622 accC; acetyl-CoA carboxylase, biotin carboxylase (db=kegg)	K01961	accC; acetyl-CoA carboxylase, biotin carboxylase subunit [EC:6.4.1.2 6.3.4.14]		1537917.JU82_02450;2e-170;605.5;COG0439@1|root,COG0439@2|Bacteria,1MU4H@1224|Proteobacteria,42M14@68525|delta/epsilon subdivisions,2YMWB@29547|Epsilonproteobacteria;29547|Epsilonproteobacteria;I;Biotin carboxylase;accC;-;6.3.4.14,6.4.1.2;ko:K01961;ko00061,ko00620,ko00640,ko00720,ko01100,ko01110,ko01120,ko01130,ko01200,ko01212,map00061,map00620,map00640,map00720,map01100,map01110,map01120,map01130…
	CHBDMNKA_00630	CDS	581955	583301	-	G2Y-611	583301	581955	Thiovulum_Movile_Thiovulum_1_Contig_1751114_cov_334_615	581955	583301	622.281	355.643		-0.790576	0.195087	COG0439	[I] Biotin carboxylase	Biotin carboxylase of acetyl-CoA carboxylase (complement(581955..583301))	nis:NIS_1644 accC; acetyl-CoA carboxylase, biotin carboxylase (db=kegg)	K01961	accC; acetyl-CoA carboxylase, biotin carboxylase subunit [EC:6.4.1.2 6.3.4.14]		387092.NIS_1644;1.7e-185;655.6;COG0439@1|root,COG0439@2|Bacteria,1MU4H@1224|Proteobacteria,42M14@68525|delta/epsilon subdivisions,2YMWB@29547|Epsilonproteobacteria;29547|Epsilonproteobacteria;I;Biotin carboxylase;accC;-;6.3.4.14,6.4.1.2;ko:K01961;ko00061,ko00620,ko00640,ko00720,ko01100,ko01110,ko01120,ko01130,ko01200,ko01212,map00061,map00620,map00640,map00720,map01100,map01110,map01120,map01130,…
	CHBDMNKA_00631	CDS	583301	583756	-	G2Y-611	583301	581955	Thiovulum_Movile_Thiovulum_1_Contig_1751114_cov_334_616	583301	583756	305.021	486.564		0.703147	0.192353	COG0511	[I] Biotin carboxyl carrier protein	Biotin carboxylase of acetyl-CoA carboxylase (complement(581955..583301))	nis:NIS_1645 accB; acetyl-CoA carboxylase, biotin carboxyl carrier protein (db=kegg)	K02160	accB, bccP; acetyl-CoA carboxylase biotin carboxyl carrier protein	K01571	387092.NIS_1645;1.4e-32;146.0;COG0511@1|root,COG0511@2|Bacteria,1RCXA@1224|Proteobacteria,42SQQ@68525|delta/epsilon subdivisions,2YPM8@29547|Epsilonproteobacteria;29547|Epsilonproteobacteria;I;first, biotin carboxylase catalyzes the carboxylation of the carrier protein and then the transcarboxylase transfers the carboxyl group to form malonyl-CoA;accB;-;-;ko:K02160;ko00061,ko00620,ko00640,ko00720…
220
	CHBDMNKA_00632	CDS	583939	584460	+	G2Y-613	583939	584460	Thiovulum_Movile_Thiovulum_1_Contig_1751114_cov_334_617	583939	584460	17.5135	32.1997		0.777382	0.531846	COG1267	[I] Phosphatidylglycerophosphatase A and related proteins	Phosphatidylglycerophosphatase A 583939..584460	arc:ABLL_0203 phosphatidylglycerophosphatase A (db=kegg)	K01095	pgpA; phosphatidylglycerophosphatase A [EC:3.1.3.27]		1537917.JU82_09685;1.3e-40;172.9;COG1267@1|root,COG1267@2|Bacteria,1MZJA@1224|Proteobacteria,42RMF@68525|delta/epsilon subdivisions,2YPMK@29547|Epsilonproteobacteria;29547|Epsilonproteobacteria;I;Lipid phosphatase which dephosphorylates phosphatidylglycerophosphate (PGP) to phosphatidylglycerol (PG);pgpA;-;3.1.3.27;ko:K01095;ko00564,ko01100,map00564,map01100;-;R02029;RC00017;ko00000,ko00001,ko010…
	CHBDMNKA_00633	CDS	584460	585476	+	G2Y-614	584460	585476	Thiovulum_Movile_Thiovulum_1_Contig_1751114_cov_334_618	584460	585476	20.122	15.9907		-0.32217	0.825102	COG0707	[M] UDP-N-acetylglucosamine:LPS N-acetylglucosamine transferase	UDP-N-acetylglucosamine--N-acetylmuramyl- (pentapeptide) pyrophosphoryl-undecaprenol N-acetylglucosamine transferase 584460..585476	nam:NAMH_1709 murG; undecaprenyldiphospho-muramoylpentapeptide beta-N-acetylglucosaminyltransferase (db=kegg)	K02563	murG; UDP-N-acetylglucosamine--N-acetylmuramyl-(pentapeptide) pyrophosphoryl-undecaprenol N-acetylglucosamine transferase [EC:2.4.1.227]		598659.NAMH_1709;8.7e-86;323.9;COG0707@1|root,COG0707@2|Bacteria,1MVIB@1224|Proteobacteria,42ME1@68525|delta/epsilon subdivisions,2YMI9@29547|Epsilonproteobacteria;29547|Epsilonproteobacteria;M;Cell wall formation. Catalyzes the transfer of a GlcNAc subunit on undecaprenyl-pyrophosphoryl-MurNAc-pentapeptide (lipid intermediate I) to form undecaprenyl-pyrophosphoryl-MurNAc- (pentapeptide)GlcNAc (l…
	CHBDMNKA_00634	CDS	585481	586578	+	G2Y-615	585481	586578	Thiovulum_Movile_Thiovulum_1_Contig_1751114_cov_334_619	585481	586578	43.6495	51.1998		0.32479	0.690556	COG0820	[R] Predicted Fe-S-cluster redox enzyme	23S rRNA (adenine(2503)-C(2))-methyltransferase @ tRNA (adenine(37)-C(2))-methyltransferase 585481..586578	sua:Saut_2152 23S rRNA m(2)A-2503 methyltransferase (db=kegg)	K06941	rlmN; 23S rRNA (adenine2503-C2)-methyltransferase [EC:2.1.1.192]		563040.Saut_2152;2.8e-130;471.9;COG0820@1|root,COG0820@2|Bacteria,1MUYK@1224|Proteobacteria,42N69@68525|delta/epsilon subdivisions,2YN3J@29547|Epsilonproteobacteria;29547|Epsilonproteobacteria;J;Specifically methylates position 2 of adenine 2503 in 23S rRNA and position 2 of adenine 37 in tRNAs;rlmN;-;2.1.1.192;ko:K06941;-;-;-;-;ko00000,ko01000,ko03009;-;-;-;U3
221
	CHBDMNKA_00635	CDS	587372	590290	+	G2Y-616	587372	590290	Thiovulum_Movile_Thiovulum_1_Contig_1751114_cov_334_620	587372	590290	25.937	69.7718	LakeRoom	1.33567	0.0752238	COG0610	[V] Type I site-specific restriction-modification system, R	Type I restriction-modification system, restriction subunit R 587372..590290	afa:UZ73_14135 DEAD/DEAH box helicase (db=kegg)	K01153	hsdR; type I restriction enzyme, R subunit [EC:3.1.21.3]		195253.Syn6312_1053;0.0;1305.0;COG0610@1|root,COG0610@2|Bacteria,1G3IG@1117|Cyanobacteria,1H40Q@1129|Synechococcus;1117|Cyanobacteria;V;Type I restriction enzyme R protein N terminus (HSDR_N);-;-;3.1.21.3;ko:K01153;-;-;-;-;ko00000,ko01000,ko02048;-;-;-;U3
	CHBDMNKA_00636	CDS	590295	590834	+	G2Y-617	590295	590834	Thiovulum_Movile_Thiovulum_1_Contig_1751114_cov_334_621	590295	590834	11.3217	68.7097	LakeRoom	2.76403	0.066235			Type I restriction-modification system, specificity subunit S 590295..590834	fae:FAES_3372 hsdS; type I restriction enzyme, S subunit (db=kegg)	K01154	hsdS; type I restriction enzyme, S subunit [EC:3.1.21.3]		1166018.FAES_3372;2.8e-51;208.4;COG0732@1|root,COG0732@2|Bacteria,4NP24@976|Bacteroidetes,47S5S@768503|Cytophagia;976|Bacteroidetes;V;Type I restriction modification DNA specificity domain;-;-;3.1.21.3;ko:K01154;-;-;-;-;ko00000,ko01000,ko02048;-;-;-;U3
222
	CHBDMNKA_00637	CDS	590986	591564	+	G2Y-618	590986	591564	Thiovulum_Movile_Thiovulum_1_Contig_1751114_cov_334_622	590956	591564	14.9997	91.1899	LakeRoom	2.71828	0.0707017	COG0732	[V] Restriction endonuclease S subunits	Type I restriction-modification system, specificity subunit S	tel:tll2229 type I site-specific deoxyribonuclease specificity subunit (db=kegg)	K01154	hsdS; type I restriction enzyme, S subunit [EC:3.1.21.3]		197221.22295956;2.2e-36;159.1;COG0732@1|root,COG0732@2|Bacteria,1G78P@1117|Cyanobacteria;1117|Cyanobacteria;V;Type I restriction modification DNA specificity domain;-;-;3.1.21.3;ko:K01154;-;-;-;-;ko00000,ko01000,ko02048;-;-;-;U3
223
	CHBDMNKA_00638	CDS	591855	592235	+	G2Y-619	591855	592235	Thiovulum_Movile_Thiovulum_1_Contig_1751114_cov_334_623	591855	592235	62.3972	221.602		2.20156	0.172298	COG2852	[S] Uncharacterized protein conserved in bacteria	Putative DNA methylase 591855..592235	frt:F7308_0303 DNA methylase, putative (db=kegg)			K01153	573569.F7308_0303;1.9e-41;175.3;COG2852@1|root,COG2852@2|Bacteria,1N0QU@1224|Proteobacteria,1S8Z3@1236|Gammaproteobacteria,462SW@72273|Thiotrichales;72273|Thiotrichales;S;Protein of unknown function (DUF559);-;-;-;-;-;-;-;-;-;-;-;-;U3
	CHBDMNKA_00639	CDS	592236	592874	+	G2Y-620	592236	592874	Thiovulum_Movile_Thiovulum_1_Contig_1751114_cov_334_624	592236	592874	235.354	396.198		0.680768	0.273327	COG0286	[V] Type I restriction-modification system methyltransferase subunit	Type I restriction-modification system, DNA-methyltransferase subunit M 592236..592874	cyy:CPC19_00325 type I restriction-modification system subunit M (db=kegg)	K03427	hsdM; type I restriction enzyme M protein [EC:2.1.1.72]		1123058.KB894241_gene387;4.6e-85;320.9;COG0286@1|root,COG0286@2|Bacteria,4NG0E@976|Bacteroidetes,1HYSD@117743|Flavobacteriia;976|Bacteroidetes;V;type I restriction-modification system;hsdM;-;2.1.1.72;ko:K03427;-;-;-;-;ko00000,ko01000,ko02048;-;-;-;U3
	CHBDMNKA_00640	CDS	592948	593826	+	G2Y-621	592948	593826	Thiovulum_Movile_Thiovulum_1_Contig_1751114_cov_334_625	592948	593826	235.23	620.972	LakeRoom	1.4503	0.0691357	COG0286	[V] Type I restriction-modification system methyltransferase subunit	Type I restriction-modification system, DNA-methyltransferase subunit M 592948..593826	mfa:Mfla_1220 type I restriction-modification system, M subunit (db=kegg)	K03427	hsdM; type I restriction enzyme M protein [EC:2.1.1.72]		265072.Mfla_1220;2e-126;458.8;COG0286@1|root,COG0286@2|Bacteria,1MW3A@1224|Proteobacteria,2VHBK@28216|Betaproteobacteria,2KN1G@206350|Nitrosomonadales;206350|Nitrosomonadales;V;HsdM N-terminal domain;-;-;2.1.1.72;ko:K03427;-;-;-;-;ko00000,ko01000,ko02048;-;-;-;U3
224
	CHBDMNKA_00641	CDS	594101	595039	-	G2Y-622	595039	594101	Thiovulum_Movile_Thiovulum_1_Contig_1751114_cov_334_626	594101	595039	136.345	128.512		-0.0976809	0.866179	COG0794	[M] Predicted sugar phosphate isomerase involved in	D-arabinose-5-phosphate isomerase (complement(594101..595039))	mtt:Ftrac_0735 KpsF/GutQ family protein (db=kegg)	K06041	kdsD, kpsF; arabinose-5-phosphate isomerase [EC:5.3.1.13]		643867.Ftrac_0735;2.1e-94;352.4;COG0517@1|root,COG0794@1|root,COG0517@2|Bacteria,COG0794@2|Bacteria,4NED8@976|Bacteroidetes,47KGF@768503|Cytophagia;976|Bacteroidetes;M;Belongs to the SIS family. GutQ KpsF subfamily;kdsD;-;5.3.1.13;ko:K06041;ko00540,ko01100,map00540,map01100;M00063;R01530;RC00541;ko00000,ko00001,ko00002,ko01000,ko01005;-;-;-;U3
	CHBDMNKA_00642	CDS	595054	595494	-	G2Y-623	595494	595054	Thiovulum_Movile_Thiovulum_1_Contig_1751114_cov_334_627	595054	595494	36.9742	61.2884		1.03106	0.306016			hypothetical protein (complement(595054..595494))				K23349
	CHBDMNKA_00643	CDS	595497	598022	-	G2Y-624	598022	595497	Thiovulum_Movile_Thiovulum_1_Contig_1751114_cov_334_628	595497	598022	158.591	166.86		0.0715407	0.90126	COG0013	[J] Alanyl-tRNA synthetase	Alanyl-tRNA synthetase (complement(595497..598022))	cspf:CSF_1551 alaS; alanyl-tRNA synthetase (db=kegg)	K01872	AARS, alaS; alanyl-tRNA synthetase [EC:6.1.1.7]		1165841.SULAR_09659;3.5e-293;1014.2;COG0013@1|root,COG0013@2|Bacteria,1MU9A@1224|Proteobacteria,42M70@68525|delta/epsilon subdivisions,2YMJM@29547|Epsilonproteobacteria;29547|Epsilonproteobacteria;J;Catalyzes the attachment of alanine to tRNA(Ala) in a two-step reaction alanine is first activated by ATP to form Ala- AMP and then transferred to the acceptor end of tRNA(Ala). Also edits incorrectly…
225
	CHBDMNKA_00644	CDS	598118	598864	-	G2Y-625	598864	598118	Thiovulum_Movile_Thiovulum_1_Contig_1751114_cov_334_629	598118	598867	38.134	25.4384		-0.177456	0.917424	COG2020	[O] Putative protein-S-isoprenylcysteine methyltransferase	hypothetical protein	caci:CLOAM1478 conserved hypothetical protein; putative membrane protein (db=kegg)				459349.CLOAM1478;9e-56;223.8;COG2020@1|root,COG2020@2|Bacteria,2NS0J@2323|unclassified Bacteria;2|Bacteria;O;Phospholipid methyltransferase;-;-;-;-;-;-;-;-;-;-;-;-;U3
226
	CHBDMNKA_00645	CDS	598982	600145	+	G2Y-626	598982	600145	Thiovulum_Movile_Thiovulum_1_Contig_1751114_cov_334_630	598982	600145	33.8158	43.2259		0.287406	0.690085	COG0294	[H] Dihydropteroate synthase and related enzymes	Dihydropteroate synthase 598982..600145	atp:ATR_1018 folP; dihydropteroate synthase (db=kegg)	K00796	folP; dihydropteroate synthase [EC:2.5.1.15]		1355368.JART01000014_gene554;2.4e-108;399.1;COG0294@1|root,COG0294@2|Bacteria,1MUIR@1224|Proteobacteria,42MMY@68525|delta/epsilon subdivisions,2YMDM@29547|Epsilonproteobacteria;29547|Epsilonproteobacteria;H;dihydropteroate synthase;folP;-;2.5.1.15;ko:K00796;ko00790,ko01100,map00790,map01100;M00126,M00841;R03066,R03067;RC00121,RC00842;ko00000,ko00001,ko00002,ko01000;-;-;-;U3
	CHBDMNKA_00646	CDS	600178	601302	+	G2Y-627	600178	601302	Thiovulum_Movile_Thiovulum_1_Contig_1751114_cov_334_631	600178	601302	32.3386	32.3259		0.0670158	0.947304	COG0585	[S] Uncharacterized conserved protein	tRNA pseudouridine(13) synthase 600178..601302	sku:Sulku_1572 tRNA pseudouridine synthase D TruD (db=kegg)	K06176	truD, PUS7; tRNA pseudouridine13 synthase [EC:5.4.99.27]		1537917.JU82_06135;6.8e-116;424.1;COG0585@1|root,COG0585@2|Bacteria,1MXHD@1224|Proteobacteria,42P4E@68525|delta/epsilon subdivisions,2YNAC@29547|Epsilonproteobacteria;29547|Epsilonproteobacteria;J;Responsible for synthesis of pseudouridine from uracil- 13 in transfer RNAs;truD;-;5.4.99.27;ko:K06176;-;-;-;-;ko00000,ko01000,ko03016;-;-;-;U3
	CHBDMNKA_00647	CDS	601305	602609	+	G2Y-628	601305	602609	Thiovulum_Movile_Thiovulum_1_Contig_1751114_cov_334_632	601305	602609	63.8645	48.0193		-0.380531	0.527914	COG0621	[J] 2-methylthioadenine synthetase	tRNA-i(6)A37 methylthiotransferase 601305..602609	suln:FJR47_07965 miaB; tRNA (N6-isopentenyl adenosine(37)-C2)-methylthiotransferase MiaB (db=kegg)	K06168	miaB; tRNA-2-methylthio-N6-dimethylallyladenosine synthase [EC:2.8.4.3]		563040.Saut_0540;2.4e-144;518.8;COG0621@1|root,COG0621@2|Bacteria,1MURS@1224|Proteobacteria,42MQ3@68525|delta/epsilon subdivisions,2YMPC@29547|Epsilonproteobacteria;29547|Epsilonproteobacteria;J;Catalyzes the methylthiolation of N6- (dimethylallyl)adenosine (i(6)A), leading to the formation of 2- methylthio-N6-(dimethylallyl)adenosine (ms(2)i(6)A) at position 37 in tRNAs that read codons beginnin…
227
	CHBDMNKA_00648	CDS	604824	605111	+	G2Y-631	604824	605111	Thiovulum_Movile_Thiovulum_1_Contig_1751114_cov_334_634	604824	605111	48.9947	74.5288		0.971383	0.460112	ROG4899		putative transcriptional regulator 604824..605111				K07726
228
	CHBDMNKA_00649	CDS	605249	605809	+	G2Y-632	605249	605809	Thiovulum_Movile_Thiovulum_1_Contig_1751114_cov_334_636	605249	605809	4.47099	21.8778		2.54863	0.11366	COG3617	[K] Prophage antirepressor	Phage antirepressor protein 605249..605809	hel:HELO_2103 BRO_Nterm domain protein (db=kegg)			K07741	768066.HELO_2103;6.3e-30;137.5;COG3617@1|root,COG3617@2|Bacteria,1N09A@1224|Proteobacteria,1RQF4@1236|Gammaproteobacteria;1236|Gammaproteobacteria;K;PFAM BRO, N-terminal;-;-;-;-;-;-;-;-;-;-;-;-;U3
229
	CHBDMNKA_00650	CDS	605861	606085	-	G2Y-633	606085	605861	Thiovulum_Movile_Thiovulum_1_Contig_1751114_cov_334_638	605861	606085	6.87218	62.1655	LakeRoom	4.32532	0.0955645	COG5630	[E] Acetylglutamate synthase	hypothetical protein (complement(605861..606085))				K02039
230
	CHBDMNKA_00651	CDS	606151	606915	+	G2Y-634	606151	606915	Thiovulum_Movile_Thiovulum_1_Contig_1751114_cov_334_639	606151	606915	4.04585	5.79235		0.779754	0.568894	ROG1452		hypothetical protein 606151..606915	cprv:CYPRO_2071 KilA-N domain-containing protein (db=kegg)				278957.ABEA03000106_gene1790;1.8e-35;156.4;28HAW@1|root,2Z7N4@2|Bacteria;2|Bacteria;S;PFAM KilA, N-terminal APSES-type HTH, DNA-binding;-;-;-;-;-;-;-;-;-;-;-;-;U3
	CHBDMNKA_00652	CDS	606906	607091	+	G2Y-635	606906	607091	Thiovulum_Movile_Thiovulum_1_Contig_1751114_cov_334_640	606906	607091	0	61.2655	LakeRoom	5.35614	0.0254901	COG3330	[S] Uncharacterized protein conserved in bacteria	Phage protein 606906..607091				K02935
231
	CHBDMNKA_00653	CDS	607164	607451	+	G2Y-636	607164	607451	Thiovulum_Movile_Thiovulum_1_Contig_1751114_cov_334_641	607164	607451	0	108.902	LakeRoom	5.07286	0.0752238	COG2932	[K] Predicted transcriptional regulator	putative transcriptional regulator 607164..607451	chyo:CHH_1233 hypothetical protein (db=kegg)			K07726
	CHBDMNKA_00654	CDS	607520	608230	+	G2Y-637	607520	608230	Thiovulum_Movile_Thiovulum_1_Contig_1751114_cov_334_642	607520	608230	2.87231	7.00765		1.43288	0.257374	COG3617	[K] Prophage antirepressor	hypothetical protein 607520..608230	lso:CKC_05845 prophage antirepressor (db=kegg)			K07741	1476902.A0A067ZIN2_9CAUD;7e-26;124.4;4QAPV@10239|Viruses,4QV7H@35237|dsDNA viruses no RNA stage,4QPC3@28883|Caudovirales,4QINS@10662|Myoviridae;10662|Myoviridae;S;DNA binding;-;-;-;-;-;-;-;-;-;-;-;-;U3
	CHBDMNKA_00655	CDS	608221	608406	+	G2Y-638	608221	608406	Thiovulum_Movile_Thiovulum_1_Contig_1751114_cov_334_643	608221	608406	141.229	80.9746		1.2009	0.736393			Phage protein 608221..608406				K02935
232
	CHBDMNKA_00656	CDS	608478	608705	+	G2Y-639	608478	608705	Thiovulum_Movile_Thiovulum_1_Contig_1751114_cov_334_644	608478	608705	13.0837	141.145		5.07193	0.101054	COG2932	[K] Predicted transcriptional regulator	putative transcriptional regulator 608478..608705	camz:CVIC12175_1479 hypothetical protein (db=kegg)			K07729
233
	CHBDMNKA_00657	CDS	608798	609496	+	G2Y-640	608798	609496	Thiovulum_Movile_Thiovulum_1_Contig_1751114_cov_334_645	608798	609496	6.81197	25.3447		1.96391	0.182272			hypothetical protein 608798..609496	nfv:FAH67_06115 KilA-N domain-containing protein (db=kegg)			K00065	546264.NEIFLAOT_01365;4.5e-17;95.1;COG3617@1|root,COG3617@2|Bacteria;2|Bacteria;K;BRO family, N-terminal domain;ant;-;-;-;-;-;-;-;-;-;-;-;U3
234
	CHBDMNKA_00658	CDS	609752	610624	+	G2Y-641	609752	610624	Thiovulum_Movile_Thiovulum_1_Contig_1751114_cov_334_646	609752	610624	571.984	535		-0.0367642	0.960582	COG1118	[P] ABC-type sulfate/molybdate transport systems, ATPase component	Molybdenum ABC transporter ATP-binding protein ModC 609752..610624	tdn:Suden_0926 ABC transporter-related protein (db=kegg)	K02017	modC; molybdate transport system ATP-binding protein [EC:7.3.2.5]		326298.Suden_0926;1.6e-117;429.1;COG3842@1|root,COG3842@2|Bacteria,1RC3N@1224|Proteobacteria,42MSG@68525|delta/epsilon subdivisions,2YMX7@29547|Epsilonproteobacteria;29547|Epsilonproteobacteria;E;ATP-binding protein;modC;-;3.6.3.29;ko:K02017;ko02010,map02010;M00189;-;-;ko00000,ko00001,ko00002,ko01000,ko02000;3.A.1.8;-;-;U3
	CHBDMNKA_00659	CDS	610634	611338	+	G2Y-642	610634	611338	Thiovulum_Movile_Thiovulum_1_Contig_1751114_cov_334_647	610634	611338	1131.07	1155.92		0.0735729	0.906967	COG0725	[P] ABC-type molybdate transport system, periplasmic component	hypothetical protein 610634..611338	wsu:WS1809 MODA; MOLYBDATE PERIPLASMIC BINDING PROTEIN (db=kegg)	K02020	modA; molybdate transport system substrate-binding protein		273121.WS1809;2.5e-60;238.8;COG0725@1|root,COG0725@2|Bacteria,1MX18@1224|Proteobacteria,42Q1A@68525|delta/epsilon subdivisions,2YNDG@29547|Epsilonproteobacteria;29547|Epsilonproteobacteria;P;ABC transporter;-;-;-;ko:K02020;ko02010,map02010;M00189;-;-;ko00000,ko00001,ko00002,ko02000;3.A.1.8;-;-;U3
	CHBDMNKA_00660	CDS	611340	611996	+	G2Y-643	611340	611996	Thiovulum_Movile_Thiovulum_1_Contig_1751114_cov_334_648	611340	611996	402.396	207.563		-0.990509	0.18488	COG4149	[P] ABC-type molybdate transport system, permease component	Molybdenum ABC transporter permease protein ModB 611340..611996	wsu:WS1808 modB; PUTATIVE TRANSMEMBRANE PROTEIN (db=kegg)	K02018	modB; molybdate transport system permease protein		273121.WS1808;1.3e-63;249.6;COG4149@1|root,COG4149@2|Bacteria,1RG80@1224|Proteobacteria,43AGB@68525|delta/epsilon subdivisions;1224|Proteobacteria;P;Binding-protein-dependent transport system inner membrane component;-;-;-;ko:K02018;ko02010,map02010;M00189;-;-;ko00000,ko00001,ko00002,ko02000;3.A.1.8;-;-;U3
	CHBDMNKA_00661	CDS	612005	612799	+	G2Y-644	612005	612799	Thiovulum_Movile_Thiovulum_1_Contig_1751114_cov_334_649	612005	612799	391.146	343.618		-0.257564	0.68686	COG0730	[R] Predicted permeases	hypothetical protein 612005..612799	suln:FJR47_07185 sulfite exporter TauE/SafE family protein (db=kegg)	K07090	K07090; uncharacterized protein		1123325.JHUV01000015_gene238;4.9e-52;211.5;COG0730@1|root,COG0730@2|Bacteria;2|Bacteria;S;response to heat;-;-;-;ko:K07090;-;-;-;-;ko00000;-;-;-;U3
	CHBDMNKA_00662	CDS	612813	613634	+	G2Y-645	612813	613634	Thiovulum_Movile_Thiovulum_1_Contig_1751114_cov_334_650	612813	613634	360.891	708.126		0.915593	0.175325	COG0157	[H] Nicotinate-nucleotide pyrophosphorylase	Molybdenum transport system protein ModD 612813..613634	tdn:Suden_1540 Putative molybdenum utilization protein ModD (db=kegg)	K03813	modD; molybdenum transport protein [EC:2.4.2.-]		326298.Suden_1540;2.6e-104;385.2;COG0157@1|root,COG0157@2|Bacteria,1MW0C@1224|Proteobacteria,42MY7@68525|delta/epsilon subdivisions,2YP09@29547|Epsilonproteobacteria;29547|Epsilonproteobacteria;H;Belongs to the NadC ModD family;modD;-;-;ko:K03813;-;-;-;-;ko00000,ko01000;-;-;-;U3
235
	CHBDMNKA_00663	CDS	613837	614094	+	G2Y-646	613837	614094	Thiovulum_Movile_Thiovulum_1_Contig_1751114_cov_334_651	613837	614094	22.5782	165.762		3.57997	0.18728	COG2932	[K] Predicted transcriptional regulator	putative transcriptional regulator 613837..614094	had:CDV25_03340 transcriptional regulator (db=kegg)			K07726
236
	CHBDMNKA_00664	CDS	614162	615022	+	G2Y-647	614162	615022	Thiovulum_Movile_Thiovulum_1_Contig_1751114_cov_334_652	614162	615022	24.4674	22.2997		-0.0689389	0.917455	ROG1452		hypothetical protein 614162..615022	esl:O3K_10380 KilA-N domain family protein (db=kegg)			K07741	31535.Q9XJS9_BPD3;2.5e-17;96.3;4QAQY@10239|Viruses,4QUWR@35237|dsDNA viruses no RNA stage,4QPIN@28883|Caudovirales,4QM4D@10699|Siphoviridae;10699|Siphoviridae;S;ORF11CD3 domain;-;-;-;-;-;-;-;-;-;-;-;-;U3
237
	CHBDMNKA_00665	CDS	615095	615322	+	G2Y-648	615095	615322	Thiovulum_Movile_Thiovulum_1_Contig_1751114_cov_334_653	615095	615322	14.7504	84.3131		2.97376	0.214091	COG2932	[K] Predicted transcriptional regulator	putative transcriptional regulator 615095..615322	had:CDV25_03340 transcriptional regulator (db=kegg)			K07729
238
	CHBDMNKA_00666	CDS	615409	616278	+	G2Y-649	615409	616278	Thiovulum_Movile_Thiovulum_1_Contig_1751114_cov_334_654	615388	616278	14.7935	27.1982		0.828898	0.212692	ROG1452		hypothetical protein	zpl:ZBT109_1222 uncharacterized phage-encoded protein (db=kegg)			K07741	1444310.JANV01000162_gene1151;4.5e-22;112.1;COG3617@1|root,COG3646@1|root,COG3617@2|Bacteria,COG3646@2|Bacteria,1UAZW@1239|Firmicutes,4IMCQ@91061|Bacilli,1ZJTW@1386|Bacillus;91061|Bacilli;K;Phage regulatory protein Rha (Phage_pRha);-;-;-;-;-;-;-;-;-;-;-;-;U3
239
	CHBDMNKA_00667	CDS	617051	617482	+	G2Y-650	617051	617482	Thiovulum_Movile_Thiovulum_1_Contig_1751114_cov_334_655	617051	617482	215.301	213.448		-0.00798994	0.989243	COG1832	[R] Predicted CoA-binding protein	CoA-binding domain protein 617051..617482	suln:FJR47_04745 CoA-binding protein (db=kegg)	K06929	K06929; uncharacterized protein		326298.Suden_1144;7e-45;186.8;COG1832@1|root,COG1832@2|Bacteria,1N03D@1224|Proteobacteria,42TZA@68525|delta/epsilon subdivisions,2YPC1@29547|Epsilonproteobacteria;29547|Epsilonproteobacteria;Q;CoA-binding protein;-;-;-;ko:K06929;-;-;-;-;ko00000;-;-;-;U3
	CHBDMNKA_00668	CDS	617504	618712	+	G2Y-651	617504	618712	Thiovulum_Movile_Thiovulum_1_Contig_1751114_cov_334_656	617504	618712	118.694	133.989		0.182604	0.777985	COG1171	[E] Threonine dehydratase	Threonine dehydratase, catabolic @ L-serine dehydratase, (PLP)-dependent 617504..618712	hyo:NNO_0804 threonine dehydratase (db=kegg)	K01754	E4.3.1.19, ilvA, tdcB; threonine dehydratase [EC:4.3.1.19]		387092.NIS_0808;1.6e-126;459.5;COG1171@1|root,COG1171@2|Bacteria,1MVWJ@1224|Proteobacteria,42MKY@68525|delta/epsilon subdivisions,2YMUR@29547|Epsilonproteobacteria;29547|Epsilonproteobacteria;E;Catalyzes the anaerobic formation of alpha-ketobutyrate and ammonia from threonine in a two-step reaction. The first step involved a dehydration of threonine and a production of enamine intermediates (amin…
240
	CHBDMNKA_00669	CDS	618776	619900	+	G2Y-652	618776	619900	Thiovulum_Movile_Thiovulum_1_Contig_1751114_cov_334_657	618776	619900	146.825	228.727		0.643487	0.189085	COG2319	[R] FOG: WD40 repeat	hypothetical protein 618776..619900	nap:C3L23_01905 hypothetical protein (db=kegg)			K12132
241
	CHBDMNKA_00670	CDS	620110	620919	+	G2Y-653	620110	620919	Thiovulum_Movile_Thiovulum_1_Contig_1751114_cov_334_658	620110	620919	310.242	386.185		0.341556	0.481622	ROG7626		hypothetical protein 620110..620919	nam:NAMH_0374 hypothetical protein (db=kegg)			K05540
	CHBDMNKA_00671	CDS	620962	621669	+	G2Y-654	620962	621669	Thiovulum_Movile_Thiovulum_1_Contig_1751114_cov_334_659	620962	621669	120.078	215.458		0.770723	0.216166	ROG2983		hypothetical protein 620962..621669	sulr:B649_10375 hypothetical protein (db=kegg)			K03414	1249480.B649_10375;3.8e-48;198.4;2C2VD@1|root,338G0@2|Bacteria,1P3HX@1224|Proteobacteria,42NM6@68525|delta/epsilon subdivisions,2YM9Z@29547|Epsilonproteobacteria;29547|Epsilonproteobacteria;-;-;-;-;-;-;-;-;-;-;-;-;-;-;U3
	CHBDMNKA_00672	CDS	621697	622023	+	G2Y-655	621697	622023	Thiovulum_Movile_Thiovulum_1_Contig_1751114_cov_334_660	621697	622023	253.314	165.807		-0.854439	0.357328			hypothetical protein 621697..622023	hfe:HFELIS_08560 putative uncharacterized protein (db=kegg)			K00254	936155.HFELIS_08560;2.9e-11;74.7;2E7TI@1|root,3328N@2|Bacteria,1NCCK@1224|Proteobacteria,4319D@68525|delta/epsilon subdivisions;1224|Proteobacteria;S;TRL-like protein family;-;-;-;-;-;-;-;-;-;-;-;-;U3
242
	CHBDMNKA_00673	CDS	622094	623140	+	G2Y-656	622094	623140	Thiovulum_Movile_Thiovulum_1_Contig_1751114_cov_334_661	622094	623140	148.56	129.453		-0.248159	0.675545	COG1536	[N] Flagellar motor switch protein	Flagellar motor switch protein FliG 622094..623140	sku:Sulku_1917 flagellar motor switch protein FliG (db=kegg)	K02410	fliG; flagellar motor switch protein FliG		709032.Sulku_1917;8.9e-118;430.3;COG1536@1|root,COG1536@2|Bacteria,1MV9X@1224|Proteobacteria,42MS3@68525|delta/epsilon subdivisions,2YM90@29547|Epsilonproteobacteria;29547|Epsilonproteobacteria;N;flagellar motor switch protein;fliG;GO:0001539,GO:0005575,GO:0005623,GO:0006928,GO:0008150,GO:0009288,GO:0009987,GO:0040011,GO:0042995,GO:0043226,GO:0043228,GO:0044464,GO:0048870,GO:0051179,GO:0051674,GO…
	CHBDMNKA_00674	CDS	623163	623660	+	G2Y-657	623163	623660	Thiovulum_Movile_Thiovulum_1_Contig_1751114_cov_334_662	623163	623660	179.664	312.23		0.792508	0.163626	COG2165	[NU] Type II secretory pathway, pseudopilin PulG	General secretion pathway protein G 623163..623660	nap:C3L23_00080 gspG; type II secretion system protein GspG (db=kegg)	K02456	gspG; general secretion pathway protein G		598659.NAMH_0014;9.9e-43;179.9;COG2165@1|root,COG2165@2|Bacteria,1RDX2@1224|Proteobacteria,42SFB@68525|delta/epsilon subdivisions,2YPMF@29547|Epsilonproteobacteria;29547|Epsilonproteobacteria;U;general secretion pathway protein G;-;-;-;ko:K02456;ko03070,ko05111,map03070,map05111;M00331;-;-;ko00000,ko00001,ko00002,ko02044;3.A.15;-;-;U3	T2SS_gspG;3E-26;88.3;0.989|T4P_pilA;0.00000000000000024;56.7;0.962|MSH_mshB;0.00000000069;35.9;0.5
	CHBDMNKA_00675	CDS	623638	624213	+	G2Y-658	623638	624213	Thiovulum_Movile_Thiovulum_1_Contig_1751114_cov_334_663	623638	624213	16.7722	24.0384		0.64438	0.486207	COG4970	[NU] Tfp pilus assembly protein FimT	hypothetical protein 623638..624213	sku:Sulku_1216 hypothetical protein (db=kegg)
243
	CHBDMNKA_00676	CDS	625136	625936	+	G2Y-659	625136	625936	Thiovulum_Movile_Thiovulum_1_Contig_1751114_cov_334_664	625127	625936	379.301	727.531		0.937279	0.131796	COG3344	[L] Retron-type reverse transcriptase	Retron-type RNA-directed DNA polymerase	smul:SMUL_1819 retron-type reverse transcriptase (db=kegg)	K00986	ltrA; RNA-directed DNA polymerase [EC:2.7.7.49]		1150621.SMUL_1819;1.9e-91;342.4;COG1403@1|root,COG3344@1|root,COG1403@2|Bacteria,COG3344@2|Bacteria,1MVI1@1224|Proteobacteria,42Q0C@68525|delta/epsilon subdivisions;1224|Proteobacteria;L;PFAM RNA-directed DNA polymerase (Reverse transcriptase);-;-;2.7.7.49;ko:K00986,ko:K15342,ko:K20170;ko00760,ko01120,map00760,map01120;M00811;R11175,R11177,R11178;RC00875,RC03023,RC03336;ko00000,ko00001,ko00002,ko…
244
	CHBDMNKA_00677	CDS	626643	627146	+	G2Y-660	626643	627146	Thiovulum_Movile_Thiovulum_1_Contig_1751114_cov_334_665	626643	627146	2372.37	2886.57		0.280522	0.538638	COG3344	[L] Retron-type reverse transcriptase	Retron-type RNA-directed DNA polymerase 626643..627146	smul:SMUL_1819 retron-type reverse transcriptase (db=kegg)	K00986	ltrA; RNA-directed DNA polymerase [EC:2.7.7.49]		1150621.SMUL_1819;4.1e-44;184.5;COG1403@1|root,COG3344@1|root,COG1403@2|Bacteria,COG3344@2|Bacteria,1MVI1@1224|Proteobacteria,42Q0C@68525|delta/epsilon subdivisions;1224|Proteobacteria;L;PFAM RNA-directed DNA polymerase (Reverse transcriptase);-;-;2.7.7.49;ko:K00986,ko:K15342,ko:K20170;ko00760,ko01120,map00760,map01120;M00811;R11175,R11177,R11178;RC00875,RC03023,RC03336;ko00000,ko00001,ko00002,ko…
	CHBDMNKA_00678	CDS	627143	627472	+	G2Y-661	627143	627472	Thiovulum_Movile_Thiovulum_1_Contig_1751114_cov_334_666	627143	627472	2178.95	1817.51		-0.267816	0.601155	COG3344	[L] Retron-type reverse transcriptase	Retron-type RNA-directed DNA polymerase 627143..627472	dgi:Desgi_4410 Retron-type reverse transcriptase (db=kegg)				1035184.HMPREF1042_1431;1.6e-36;158.7;COG3344@1|root,COG3344@2|Bacteria,1TP9A@1239|Firmicutes,4HC0U@91061|Bacilli,42E8R@671232|Streptococcus anginosus group;91061|Bacilli;L;Reverse transcriptase (RNA-dependent DNA polymerase);-;-;-;-;-;-;-;-;-;-;-;-;U3
245
	CHBDMNKA_00679	CDS	627847	628248	+	G2Y-662	627847	628248	Thiovulum_Movile_Thiovulum_1_Contig_1751114_cov_334_667	627847	628248	527.229	1369.96		1.46751	0.1236			Retron-type RNA-directed DNA polymerase 627847..628248	smul:SMUL_1819 retron-type reverse transcriptase (db=kegg)				1150621.SMUL_1819;3.8e-21;107.8;COG1403@1|root,COG3344@1|root,COG1403@2|Bacteria,COG3344@2|Bacteria,1MVI1@1224|Proteobacteria,42Q0C@68525|delta/epsilon subdivisions;1224|Proteobacteria;L;PFAM RNA-directed DNA polymerase (Reverse transcriptase);-;-;2.7.7.49;ko:K00986,ko:K15342,ko:K20170;ko00760,ko01120,map00760,map01120;M00811;R11175,R11177,R11178;RC00875,RC03023,RC03336;ko00000,ko00001,ko00002,ko…
	CHBDMNKA_00680	CDS	628211	628462	+				Thiovulum_Movile_Thiovulum_1_Contig_1751114_cov_334_668	628211	628462	0	69.4883	LakeRoom	6.11416	0.000219086	COG1403	[V] Restriction endonuclease		cpro:CPRO_18700 ltrA_2; group II intron-encoded protein LtrA (db=kegg)				1235802.C823_04797;3.3e-10;70.9;COG1403@1|root,COG1403@2|Bacteria,1VVX8@1239|Firmicutes,25FHE@186801|Clostridia;186801|Clostridia;V;HNH endonuclease;-;-;-;-;-;-;-;-;-;-;-;-;U3
246
	CHBDMNKA_00681	CDS	628918	629655	+	G2Y-663	628918	629655	Thiovulum_Movile_Thiovulum_1_Contig_1751114_cov_334_669	628918	629655	42.7284	244.299	LakeRoom	2.47274	0.0112209	COG3344	[L] Retron-type reverse transcriptase	Retron-type RNA-directed DNA polymerase 628918..629655	smul:SMUL_1819 retron-type reverse transcriptase (db=kegg)	K00986	ltrA; RNA-directed DNA polymerase [EC:2.7.7.49]		1150621.SMUL_1819;1.2e-49;203.4;COG1403@1|root,COG3344@1|root,COG1403@2|Bacteria,COG3344@2|Bacteria,1MVI1@1224|Proteobacteria,42Q0C@68525|delta/epsilon subdivisions;1224|Proteobacteria;L;PFAM RNA-directed DNA polymerase (Reverse transcriptase);-;-;2.7.7.49;ko:K00986,ko:K15342,ko:K20170;ko00760,ko01120,map00760,map01120;M00811;R11175,R11177,R11178;RC00875,RC03023,RC03336;ko00000,ko00001,ko00002,ko…
247
	CHBDMNKA_00682	CDS	629955	631031	+	G2Y-664	629955	631031	Thiovulum_Movile_Thiovulum_1_Contig_1751114_cov_334_670	629955	631031	8.69581	17.7712		0.676247	0.506256	COG4174	[R] ABC-type uncharacterized transport system, permease component	Oligopeptide ABC transporter, permease protein OppB (TC 3.A.1.5.1) 629955..631031	wsu:WS0568 PUTATIVE PERMEASE OF ABC TRANSPORTER (db=kegg)	K13894	yejB; microcin C transport system permease protein		273121.WS0568;1.3e-100;373.2;COG4174@1|root,COG4174@2|Bacteria,1MVKE@1224|Proteobacteria,43BKS@68525|delta/epsilon subdivisions,2YRB3@29547|Epsilonproteobacteria;29547|Epsilonproteobacteria;P;Binding-protein-dependent transport system inner membrane component;-;-;-;ko:K13894;ko02010,map02010;M00349;-;-;ko00000,ko00001,ko00002,ko02000;3.A.1.5.21,3.A.1.5.24;-;-;U3
248
	CHBDMNKA_00683	CDS	631095	632945	+	G2Y-665	631095	632945	Thiovulum_Movile_Thiovulum_1_Contig_1751114_cov_334_671	631095	632945	288.392	440.576		0.693906	0.286025	ROG1182		hypothetical protein 631095..632945	arp:NIES39_Q02160 hypothetical protein (db=kegg)			K20276
249
	CHBDMNKA_00684	CDS	633085	633813	+	G2Y-666	633085	633813	Thiovulum_Movile_Thiovulum_1_Contig_1751114_cov_334_672	633085	633813	33.7223	54.1249		0.647849	0.234531	COG1338	[NU] Flagellar biosynthesis pathway, component FliP	Flagellar biosynthesis protein FliP 633085..633813	sulr:B649_04650 hypothetical protein (db=kegg)	K02419	fliP; flagellar biosynthesis protein FliP		1249480.B649_04650;3.6e-86;324.7;COG1338@1|root,COG1338@2|Bacteria,1MVBU@1224|Proteobacteria,42NDZ@68525|delta/epsilon subdivisions,2YMJ1@29547|Epsilonproteobacteria;29547|Epsilonproteobacteria;N;Plays a role in the flagellum-specific transport system;fliP;-;-;ko:K02419;ko02040,map02040;-;-;-;ko00000,ko00001,ko02035,ko02044;3.A.6.2;-;-;U3
	CHBDMNKA_00685	CDS	633849	634823	+	G2Y-667	633849	634823	Thiovulum_Movile_Thiovulum_1_Contig_1751114_cov_334_673	633849	634823	54.7803	71.7493		0.360209	0.486097	ROG2502		hypothetical protein 633849..634823	sua:Saut_1800 conserved hypothetical protein (db=kegg)			K02672		T4P_pilW;0.00000000011;38.5;0.5|T2SS_gspJ;0.000001;25.9;0.641
250
	CHBDMNKA_00686	CDS	634888	635139	+	G2Y-668	634888	635139	Thiovulum_Movile_Thiovulum_1_Contig_1751114_cov_334_674	634888	635139	49.0869	103.357		1.00167	0.369528	COG0790	[R] FOG: TPR repeat, SEL1 subfamily	hypothetical protein 634888..635139	cpor:BED41_06900 hypothetical protein (db=kegg)				1537917.JU82_03890;3.3e-10;70.9;COG0790@1|root,COG0790@2|Bacteria;2|Bacteria;S;beta-lactamase activity;enhC;-;-;ko:K07126,ko:K15474;ko05134,map05134;-;-;-;ko00000,ko00001;-;-;-;U3
251
	CHBDMNKA_00687	CDS	635298	635483	-	G2Y-669	635483	635298	Thiovulum_Movile_Thiovulum_1_Contig_1751114_cov_334_675	635298	635483	0	48.4955	LakeRoom	5.53512	0.00192831	ROG1127		hypothetical protein (complement(635298..635483))				K05589
	CHBDMNKA_00688	CDS	635464	636195	-	G2Y-670	636195	635464	Thiovulum_Movile_Thiovulum_1_Contig_1751114_cov_334_676	635464	636195	13.5895	16.323		0.842556	0.595206			hypothetical protein (complement(635464..636195))				K00496
252
	CHBDMNKA_00689	CDS	636363	637286	-	G2Y-671	637286	636363	Thiovulum_Movile_Thiovulum_1_Contig_1751114_cov_334_677	636363	637286	50.7144	66.2049		0.432114	0.66862	COG0078	[E] Ornithine carbamoyltransferase	Ornithine carbamoyltransferase (complement(636363..637286))	wsu:WS1753 ARGF; ORNITHINE CARBAMOYLTRANSFERASE (db=kegg)	K00611	OTC, argF, argI; ornithine carbamoyltransferase [EC:2.1.3.3]		273121.WS1753;1.3e-109;402.9;COG0078@1|root,COG0078@2|Bacteria,1MUFM@1224|Proteobacteria,42M0Q@68525|delta/epsilon subdivisions,2YMXU@29547|Epsilonproteobacteria;29547|Epsilonproteobacteria;E;Reversibly catalyzes the transfer of the carbamoyl group from carbamoyl phosphate (CP) to the N(epsilon) atom of ornithine (ORN) to produce L-citrulline;argF;-;2.1.3.3;ko:K00611;ko00220,ko01100,ko01110,ko011…
	CHBDMNKA_00690	CDS	637323	638303	-	G2Y-672	638303	637323	Thiovulum_Movile_Thiovulum_1_Contig_1751114_cov_334_678	637323	638303	91.8632	60.3004		-0.566516	0.356219	COG0113	[H] Delta-aminolevulinic acid dehydratase	Porphobilinogen synthase (complement(637323..638303))	ccy:YSS_05370 delta-aminolevulinic acid dehydratase (db=kegg)	K01698	hemB, ALAD; porphobilinogen synthase [EC:4.2.1.24]		1249480.B649_10240;2e-132;478.8;COG0113@1|root,COG0113@2|Bacteria,1MWMW@1224|Proteobacteria,42N17@68525|delta/epsilon subdivisions,2YMV6@29547|Epsilonproteobacteria;29547|Epsilonproteobacteria;H;Belongs to the ALAD family;hemB;-;4.2.1.24;ko:K01698;ko00860,ko01100,ko01110,ko01120,map00860,map01100,map01110,map01120;M00121;R00036;RC00918,RC01781;ko00000,ko00001,ko00002,ko01000,ko04147;-;-;-;U3
253
	CHBDMNKA_00691	CDS	638484	639563	+	G2Y-673	638484	639563	Thiovulum_Movile_Thiovulum_1_Contig_1751114_cov_334_679	638484	639563	68.3356	137.185		0.939487	0.140801	COG0082	[E] Chorismate synthase	Chorismate synthase 638484..639563	hms:HMU12740 aroC; chorismate synthase (db=kegg)	K01736	aroC; chorismate synthase [EC:4.2.3.5]		1123326.JFBL01000003_gene1833;5.5e-131;474.2;COG0082@1|root,COG0082@2|Bacteria,1MU98@1224|Proteobacteria,42MF9@68525|delta/epsilon subdivisions,2YN3Z@29547|Epsilonproteobacteria;29547|Epsilonproteobacteria;E;Catalyzes the anti-1,4-elimination of the C-3 phosphate and the C-6 proR hydrogen from 5-enolpyruvylshikimate-3-phosphate (EPSP) to yield chorismate, which is the branch point compound that s…
	CHBDMNKA_00692	CDS	639548	640198	+				Thiovulum_Movile_Thiovulum_1_Contig_1751114_cov_334_680	639548	640198	63.4307	38.3405		-0.454818	0.618847							K06192
	CHBDMNKA_00693	CDS	640153	640860	+	G2Y-674	640153	640860	Thiovulum_Movile_Thiovulum_1_Contig_1751114_cov_334_681	640153	640860	25.1054	48.5708		0.983296	0.338218			hypothetical protein 640153..640860
	CHBDMNKA_00694	CDS	640880	642061	+	G2Y-675	640880	642061	Thiovulum_Movile_Thiovulum_1_Contig_1751114_cov_334_682	640880	642061	25.4024	34.0597		0.582669	0.472117	COG4219	[KT] Antirepressor regulating drug resistance, predicted signal	Integral membrane zinc-metalloprotease HP0382, M48 family 640880..642061	nis:NIS_1037 zinc-metallo protease (db=kegg)	K06013	STE24; STE24 endopeptidase [EC:3.4.24.84]		387092.NIS_1037;1.4e-87;330.1;COG0501@1|root,COG0501@2|Bacteria,1MUXT@1224|Proteobacteria,42P1M@68525|delta/epsilon subdivisions,2YN96@29547|Epsilonproteobacteria;29547|Epsilonproteobacteria;O;Peptidase M48;-;-;3.4.24.84;ko:K06013;ko00900,ko01130,map00900,map01130;-;R09845;RC00141;ko00000,ko00001,ko01000,ko01002,ko04147;-;-;-;U3
254
	CHBDMNKA_00695	CDS	642073	643992	-	G2Y-676	643992	642073	Thiovulum_Movile_Thiovulum_1_Contig_1751114_cov_334_683	642073	643992	63.291	151.28	LakeRoom	1.24722	0.0649286	COG1198	[L] Primosomal protein N' (replication factor Y)	Helicase PriA essential for oriC/DnaA-independent DNA replication (complement(642073..643992))	cpin:CPIN18020_1114 priA; primosomal protein N' (db=kegg)	K04066	priA; primosomal protein N' (replication factor Y) (superfamily II helicase) [EC:3.6.4.-]		1174528.JH992898_gene4223;3.3e-17;97.1;COG1198@1|root,COG1198@2|Bacteria,1G2IZ@1117|Cyanobacteria,1JHJZ@1189|Stigonemataceae;1117|Cyanobacteria;L;DEAD-like helicases superfamily;priA;GO:0003674,GO:0003678,GO:0003824,GO:0004003,GO:0004386,GO:0006139,GO:0006259,GO:0006260,GO:0006261,GO:0006268,GO:0006270,GO:0006281,GO:0006302,GO:0006310,GO:0006725,GO:0006807,GO:0006950,GO:0006974,GO:0006996,GO:0008…
	CHBDMNKA_00696	CDS	643999	645645	-	G2Y-677	645645	643999	Thiovulum_Movile_Thiovulum_1_Contig_1751114_cov_334_684	643999	645645	71.4466	84.3479		0.228974	0.641288	COG1404	[O] Subtilisin-like serine proteases	putative extracellular serine protease (complement(643999..645645))	chon:NIES4102_25820 hypothetical protein (db=kegg)			K01341
	CHBDMNKA_00697	CDS	645620	646831	-	G2Y-678	646831	645620	Thiovulum_Movile_Thiovulum_1_Contig_1751114_cov_334_685	645620	646831	91.9069	138.816		0.573419	0.249537	COG0124	[J] Histidyl-tRNA synthetase	Histidyl-tRNA synthetase (complement(645620..646831))	tdn:Suden_1130 histidyl-tRNA synthetase (db=kegg)	K01892	HARS, hisS; histidyl-tRNA synthetase [EC:6.1.1.21]		326298.Suden_1130;1.2e-145;523.1;COG0124@1|root,COG0124@2|Bacteria,1MV2K@1224|Proteobacteria,42MG0@68525|delta/epsilon subdivisions,2YMII@29547|Epsilonproteobacteria;29547|Epsilonproteobacteria;J;histidyl-tRNA synthetase;hisS;-;6.1.1.21;ko:K01892;ko00970,map00970;M00359,M00360;R03655;RC00055,RC00523;ko00000,ko00001,ko00002,ko01000,ko01007,ko03016;-;-;-;U3
255
	CHBDMNKA_00698	CDS	646956	647093	+	G2Y-679	646956	647093	Thiovulum_Movile_Thiovulum_1_Contig_1751114_cov_334_686	646956	647093	129.088	27.6788		0.562947	0.913125	ROG0197		hypothetical protein 646956..647093				K06167
	CHBDMNKA_00699	CDS	647095	648117	+	G2Y-680	647095	648117	Thiovulum_Movile_Thiovulum_1_Contig_1751114_cov_334_687	647095	648117	9.60253	26.6581		1.47064	0.134678	COG0809	[J] S-adenosylmethionine:tRNA-ribosyltransferase-isomerase (queuine synthetase)	S-adenosylmethionine:tRNA ribosyltransferase-isomerase 647095..648117	nis:NIS_1146 queA; S-adenosylmethionine:tRNA ribosyltransferase-isomerase (db=kegg)	K07568	queA; S-adenosylmethionine:tRNA ribosyltransferase-isomerase [EC:2.4.99.17]		1537917.JU82_09900;4.8e-108;397.9;COG0809@1|root,COG0809@2|Bacteria,1MUH3@1224|Proteobacteria,42MMG@68525|delta/epsilon subdivisions,2YMCT@29547|Epsilonproteobacteria;29547|Epsilonproteobacteria;F;Transfers and isomerizes the ribose moiety from AdoMet to the 7-aminomethyl group of 7-deazaguanine (preQ1-tRNA) to give epoxyqueuosine (oQ-tRNA);queA;-;2.4.99.17;ko:K07568;-;-;-;-;ko00000,ko01000,ko030…
	CHBDMNKA_00700	CDS	648136	648630	+	G2Y-681	648136	648630	Thiovulum_Movile_Thiovulum_1_Contig_1751114_cov_334_688	648136	648630	26.5912	47.5871		0.86406	0.273635	COG0606	[O] Predicted ATPase with chaperone activity	AAA+ ATPase superfamily protein YifB/ComM, associated with DNA recombination 648136..648630	sulg:FJR48_00300 YifB family Mg chelatase-like AAA ATPase (db=kegg)	K07391	comM; magnesium chelatase family protein		1172190.M947_05320;2e-35;155.6;COG0606@1|root,COG0606@2|Bacteria,1MU4R@1224|Proteobacteria,42NBJ@68525|delta/epsilon subdivisions,2YMTY@29547|Epsilonproteobacteria;29547|Epsilonproteobacteria;O;Mg chelatase-related protein;comM;-;-;ko:K07391;-;-;-;-;ko00000;-;-;-;U3
	CHBDMNKA_00701	CDS	648582	649652	+	G2Y-682	648582	649652	Thiovulum_Movile_Thiovulum_1_Contig_1751114_cov_334_689	648582	649652	28.4926	39.151		0.240519	0.826161	COG0606	[O] Predicted ATPase with chaperone activity	AAA+ ATPase superfamily protein YifB/ComM, associated with DNA recombination 648582..649652	sua:Saut_2115 Sigma 54 interacting domain protein (db=kegg)	K07391	comM; magnesium chelatase family protein		1537917.JU82_05115;2e-104;386.0;COG0606@1|root,COG0606@2|Bacteria,1MU4R@1224|Proteobacteria,42NBJ@68525|delta/epsilon subdivisions,2YMTY@29547|Epsilonproteobacteria;29547|Epsilonproteobacteria;O;Mg chelatase-related protein;comM;-;-;ko:K07391;-;-;-;-;ko00000;-;-;-;U3
256
	CHBDMNKA_00702	CDS	649732	650466	-	G2Y-683	650466	649732	Thiovulum_Movile_Thiovulum_1_Contig_1751114_cov_334_690	649732	650466	7.2202	17.1087		1.35514	0.486569	COG3617	[K] Prophage antirepressor	Phage antirepressor protein (complement(649732..650466))	dpr:Despr_0212 prophage antirepressor (db=kegg)			K07741	470.IX87_02200;9.2e-21;107.5;COG3617@1|root,COG3645@1|root,COG3617@2|Bacteria,COG3645@2|Bacteria,1QU6T@1224|Proteobacteria,1T1P2@1236|Gammaproteobacteria,3NTJQ@468|Moraxellaceae;1236|Gammaproteobacteria;K;Phage antirepressor protein KilAC domain;-;-;-;-;-;-;-;-;-;-;-;-;U3
257
	CHBDMNKA_00703	CDS	650586	650840	-	G2Y-684	650840	650586	Thiovulum_Movile_Thiovulum_1_Contig_1751114_cov_334_691	650586	650840	13.494	18.9932		2.45958	0.31523	COG1476	[K] Predicted transcriptional regulators	putative transcriptional regulator (complement(650586..650840))	had:CDV25_03340 transcriptional regulator (db=kegg)			K07729
258
	CHBDMNKA_00704	CDS	650970	651704	-	G2Y-685	651704	650970	Thiovulum_Movile_Thiovulum_1_Contig_1751114_cov_334_692	650970	651704	9.52863	27.4762		1.80825	0.169639	COG3617	[K] Prophage antirepressor	Phage antirepressor protein (complement(650970..651704))	zpa:C3497_09840 hypothetical protein (db=kegg)			K07741	525246.HMPREF0058_0721;2.7e-20;105.9;COG3617@1|root,COG3645@1|root,COG3617@2|Bacteria,COG3645@2|Bacteria,2IMZ0@201174|Actinobacteria,4D86A@85005|Actinomycetales;201174|Actinobacteria;K;BRO family, N-terminal domain;-;-;-;ko:K07741;-;-;-;-;ko00000;-;-;-;U3
259
	CHBDMNKA_00705	CDS	651785	652054	-	G2Y-686	652054	651785	Thiovulum_Movile_Thiovulum_1_Contig_1751114_cov_334_693	651785	652054	4.64721	29.0447		2.98498	0.203217	ROG4899		putative transcriptional regulator (complement(651785..652054))	had:CDV25_03340 transcriptional regulator (db=kegg)			K07726
260
	CHBDMNKA_00706	CDS	652164	652901	-	G2Y-687	652901	652164	Thiovulum_Movile_Thiovulum_1_Contig_1751114_cov_334_694	652164	652901	1.90831	3.71896		0.982205	0.324324	ROG1452		hypothetical protein (complement(652164..652901))	sphe:GFH32_03290 phage antirepressor protein (db=kegg)			K07741	1120980.JQKH01000002_gene230;1e-19;104.0;2DNPX@1|root,32YI7@2|Bacteria,1RJRQ@1224|Proteobacteria,2VV7Z@28216|Betaproteobacteria,2KRT9@206351|Neisseriales;206351|Neisseriales;S;KilA-N;-;-;-;-;-;-;-;-;-;-;-;-;U3
261
	CHBDMNKA_00707	CDS	653016	653258	-	G2Y-688	653258	653016	Thiovulum_Movile_Thiovulum_1_Contig_1751114_cov_334_695	653016	653258	48.192	138.828		2.98133	0.288369	COG2932	[K] Predicted transcriptional regulator	putative transcriptional regulator (complement(653016..653258))	ccv:CCV52592_0894 hypothetical protein (db=kegg)			K07726
	CHBDMNKA_00708	CDS	653365	654111	-	G2Y-689	654111	653365	Thiovulum_Movile_Thiovulum_1_Contig_1751114_cov_334_696	653365	654111	4.67771	2.23441		-0.330392	0.828673	COG3646	[S] Uncharacterized phage-encoded protein	hypothetical protein (complement(653365..654111))	sdq:SDSE167_2201 phage protein (db=kegg)			K07741	1403946.Q615_SPAC00135G0039;2.5e-13;82.8;COG3646@1|root,COG3646@2|Bacteria,1VAHX@1239|Firmicutes,4HN0P@91061|Bacilli;91061|Bacilli;S;Phage regulatory protein Rha (Phage_pRha);-;-;-;-;-;-;-;-;-;-;-;-;U3
	CHBDMNKA_00709	CDS	654198	654440	-	G2Y-690	654440	654198	Thiovulum_Movile_Thiovulum_1_Contig_1751114_cov_334_697	654198	654440	0	75.9103		4.13365	0.195932	COG1476	[K] Predicted transcriptional regulators	putative transcriptional regulator (complement(654198..654440))				K07729
262
[truncated: 1,605 more rows]
