# Supplementary material for: Cave Thiovulum (Candidatus Thiovulum stygium) differs metabolically and genomically from marine species
Source: ISME J. 2022 Dec 17;17(3):340–53. doi: 10.1038/s41396-022-01350-4 (PMC9938260; doi:10.1038/s41396-022-01350-4)
Supplement: Supplementary file 9 — Supplementary dataset 2 [file 41396_2022_1350_MOESM9_ESM.xlsx]

## Sheet: PTools
UNIQUE-ID	NAME	PRODUCT-NAME	SWISS-PROT-ID	REPLICON	START-BASE	END-BASE	SYNONYMS	SYNONYMS	SYNONYMS	SYNONYMS	GENE-CLASS	GENE-CLASS	GENE-CLASS	GENE-CLASS
G2Z-1581	G2Z-1581	hypothetical protein		k141_2376	17258	15630
G2Z-1044	G2Z-1044	ATP synthase beta chain		k141_9706	60337	58955					UNCLASSIFIED
G2Z-1582	G2Z-1582	hypothetical protein		k141_2376	18108	17263
G2Z-1583	G2Z-1583	hypothetical protein		k141_2376	19729	18116
G2Z-983	G2Z-983	hypothetical protein		k141_7680	2	652
G2Z-1584	G2Z-1584	UDP-N-acetylmuramoyl-L-alanine--D-glutamate ligase		k141_2376	20942	19731					UNCLASSIFIED
G2Z-984	G2Z-984	hypothetical protein		k141_7680	1009	842
G2Z-985	G2Z-985	hypothetical protein		k141_7680	1154	1648
G2Z-1585	G2Z-1585	N6 adenine-specific DNA methyltransferase, N12 class		k141_2376	22175	21063					UNCLASSIFIED
G2Z-1586	G2Z-1586	hypothetical protein		k141_2376	22797	22168
G2Z-1587	G2Z-1587	hypothetical protein		k141_2376	23083	29181
G2Z-980	G2Z-980	hypothetical protein		k141_7877	963	1
G2Z-981	G2Z-981	hypothetical protein		k141_7877	1374	976
G2Z-1588	G2Z-1588	hypothetical protein		k141_2376	30955	29255
G2Z-982	G2Z-982	hypothetical protein		k141_7877	1835	2233
G2Z-1589	G2Z-1589	Multimodular transpeptidase-transglycosylase		k141_2376	32978	30936					UNCLASSIFIED
G2Z-1590	G2Z-1590	hypothetical protein		k141_2376	34656	33010
G2Z-1591	G2Z-1591	Type IV fimbrial assembly, ATPase PilB		k141_2376	36379	34859					UNCLASSIFIED
G2Z-1592	G2Z-1592	General secretion pathway protein D		k141_2376	38314	36380					UNCLASSIFIED
G2Z-1593	G2Z-1593	hypothetical protein		k141_2376	39176	38301
G2Z-786	G2Z-786	hypothetical protein		k141_9466	2	121
G2Z-787	G2Z-787	hypothetical protein		k141_9466	868	155
G2Z-1594	G2Z-1594	hypothetical protein		k141_2376	39687	39163
G2Z-788	G2Z-788	hypothetical protein		k141_9466	1892	873
G2Z-789	G2Z-789	Rossmann fold nucleotide-binding protein Smf possibly involved in DNA uptake		k141_9466	2756	1926					UNCLASSIFIED
G2Z-1595	G2Z-1595	hypothetical protein		k141_2376	40091	39684
G2Z-790	G2Z-790	hypothetical protein		k141_9466	2977	2765
G2Z-791	G2Z-791	GTP cyclohydrolase I type 1		k141_9466	3577	3008					UNCLASSIFIED
G2Z-1596	G2Z-1596	hypothetical protein		k141_2376	41068	40088
G2Z-792	G2Z-792	hypothetical protein		k141_9466	4070	3609
G2Z-793	G2Z-793	CCA tRNA nucleotidyltransferase		k141_9466	5262	4156					UNCLASSIFIED
G2Z-1597	G2Z-1597	hypothetical protein		k141_2376	42125	41052
G2Z-794	G2Z-794	Flagellar biosynthesis protein FlhA		k141_9466	5420	7618					UNCLASSIFIED
G2Z-1599	G2Z-1599	hypothetical protein		k141_2376	44262	42733
G2Z-795	G2Z-795	hypothetical protein		k141_9466	7605	8879
G2Z-1598	G2Z-1598	hypothetical protein		k141_2376	42723	42136
G2Z-796	G2Z-796	Bis-ABC ATPase Uup		k141_9466	10877	8937					UNCLASSIFIED
G2Z-143	G2Z-143	hypothetical protein		k141_8799	7371	8180
G2Z-797	G2Z-797	hypothetical protein		k141_9466	12044	10881
G2Z-139	G2Z-139	DNA-cytosine methyltransferase		k141_8799	1773	1					UNCLASSIFIED
G2Z-798	G2Z-798	ATP-dependent Clp protease proteolytic subunit ClpP		k141_9466	12664	12080					UNCLASSIFIED
G2Z-140	G2Z-140	DNA-cytosine methyltransferase		k141_8799	3448	1778					UNCLASSIFIED
G2Z-799	G2Z-799	Cell division trigger factor		k141_9466	13987	12671					UNCLASSIFIED
G2Z-1600	G2Z-1600	Tetraacyldisaccharide 4'-kinase		k141_2376	45178	44243					UNCLASSIFIED
G2Z-800	G2Z-800	Cyclic pyranopterin monophosphate synthase		k141_9466	14794	14321					UNCLASSIFIED
G2Z-141	G2Z-141	hypothetical protein		k141_8799	4489	3485
G2Z-801	G2Z-801	hypothetical protein		k141_9466	14977	14804
G2Z-1601	G2Z-1601	Inner membrane protein, KefB/KefC family		k141_2376	46796	45171					UNCLASSIFIED
G2Z-802	G2Z-802	hypothetical protein		k141_9466	17497	14978
G2Z-1602	G2Z-1602	Esterase YqiA		k141_2376	47385	46831					UNCLASSIFIED
G2Z-803	G2Z-803	Transamidase GatB domain protein		k141_9466	17843	18289					UNCLASSIFIED
G2Z-142	G2Z-142	Cellulose synthase catalytic subunit [UDP-forming]		k141_8799	7206	4606					UNCLASSIFIED
G2Z-804	G2Z-804	hypothetical protein		k141_9466	18295	18768
G2Z-118	G2Z-118	hypothetical protein		k141_9713	9255	3700
G2Z-805	G2Z-805	rRNA small subunit 7-methylguanosine (m7G) methyltransferase GidB		k141_9466	18770	19375					UNCLASSIFIED
G2Z-1603	G2Z-1603	LSU ribosomal protein L13p (L13Ae)		k141_2376	47569	48000					UNCLASSIFIED
G2Z-806	G2Z-806	hypothetical protein		k141_9466	19391	19594
G2Z-1604	G2Z-1604	SSU ribosomal protein S9p (S16e)		k141_2376	48015	48404					UNCLASSIFIED
G2Z-807	G2Z-807	hypothetical protein		k141_9466	19599	19985
G2Z-144	G2Z-144	DNA repair protein RecN		k141_8799	8215	9768					UNCLASSIFIED
G2Z-808	G2Z-808	Protein translocase subunit SecA		k141_9466	20004	22682					UNCLASSIFIED
G2Z-1605	G2Z-1605	Molybdopterin molybdenumtransferase		k141_2376	49927	48737					UNCLASSIFIED
G2Z-809	G2Z-809	Queuine tRNA-ribosyltransferase		k141_9466	22704	23852					UNCLASSIFIED
G2Z-145	G2Z-145	DNA polymerase III alpha subunit		k141_8799	9802	14172					UNCLASSIFIED
G2Z-810	G2Z-810	Leader peptidase (Prepilin peptidase) / N-methyltransferase		k141_9466	23842	24582					UNCLASSIFIED
G2Z-146	G2Z-146	hypothetical protein		k141_8799	14210	16444
G2Z-811	G2Z-811	Phosphoribosylanthranilate isomerase		k141_9466	24592	25197					UNCLASSIFIED
G2Z-1606	G2Z-1606	hypothetical protein		k141_2376	52727	49986
G2Z-812	G2Z-812	hypothetical protein		k141_9466	25220	25483
G2Z-147	G2Z-147	Phosphoribosyl-AMP cyclohydrolase		k141_8799	16454	17137					UNCLASSIFIED
G2Z-813	G2Z-813	hypothetical protein		k141_9466	25480	25932
G2Z-1607	G2Z-1607	chemotaxis protein CheD		k141_2376	53202	52750					UNCLASSIFIED
G2Z-814	G2Z-814	hypothetical protein		k141_9466	25919	26890
G2Z-1608	G2Z-1608	hypothetical protein		k141_2376	54111	53206
G2Z-815	G2Z-815	Glutamate 5-kinase		k141_9466	27710	26943					UNCLASSIFIED
G2Z-148	G2Z-148	putative integral membrane protein		k141_8799	17130	17699
G2Z-816	G2Z-816	hypothetical protein		k141_9466	28373	27795
G2Z-149	G2Z-149	hypothetical protein		k141_8799	19489	17801
G2Z-817	G2Z-817	Phosphoribosylamine--glycine ligase		k141_9466	29659	28376					UNCLASSIFIED
G2Z-1609	G2Z-1609	5,10-methylenetetrahydrofolate reductase		k141_2376	55036	54116					UNCLASSIFIED
G2Z-818	G2Z-818	Diacylglycerol kinase		k141_9466	30061	29693					UNCLASSIFIED
G2Z-1610	G2Z-1610	ADP-L-glycero-D-manno-heptose-6-epimerase		k141_2376	56248	55121					UNCLASSIFIED
G2Z-150	G2Z-150	Putative membrane protein related to metalloendopeptidases		k141_8799	20845	19493					UNCLASSIFIED
G2Z-819	G2Z-819	Methionyl-tRNA synthetase		k141_9466	32007	30079					UNCLASSIFIED
G2Z-1611	G2Z-1611	hypothetical protein		k141_2376	56598	57422
G2Z-151	G2Z-151	2-isopropylmalate synthase		k141_8799	22568	20868					UNCLASSIFIED
G2Z-820	G2Z-820	Paraquat-inducible protein B		k141_9466	32198	33853					UNCLASSIFIED
G2Z-152	G2Z-152	3,4-dihydroxy-2-butanone 4-phosphate synthase / GTP cyclohydrolase II		k141_8799	23625	22597					UNCLASSIFIED
G2Z-821	G2Z-821	hypothetical protein		k141_9466	34056	35423
G2Z-153	G2Z-153	hypothetical protein		k141_8799	24393	24782
G2Z-822	G2Z-822	Glycerol-3-phosphate dehydrogenase [NAD(P)+]		k141_9466	35423	36307					UNCLASSIFIED
G2Z-154	G2Z-154	LSU ribosomal protein L35p		k141_8799	24864	25055					UNCLASSIFIED
G2Z-823	G2Z-823	hypothetical protein		k141_9466	36304	36864
G2Z-824	G2Z-824	hypothetical protein		k141_9466	36940	37185
G2Z-825	G2Z-825	Cytosol aminopeptidase PepA		k141_9466	37210	38568					UNCLASSIFIED
G2Z-155	G2Z-155	LSU ribosomal protein L20p		k141_8799	25187	25546					UNCLASSIFIED
G2Z-826	G2Z-826	Integral membrane protein		k141_9466	38571	38909
G2Z-827	G2Z-827	Pyridoxine 5'-phosphate synthase		k141_9466	38913	39704					UNCLASSIFIED
G2Z-156	G2Z-156	hypothetical protein		k141_8799	25615	25956
G2Z-157	G2Z-157	LSU ribosomal protein L31p @ LSU ribosomal protein L31p, zinc-dependent		k141_8799	26017	26220					UNCLASSIFIED
G2Z-158	G2Z-158	16S rRNA (cytidine(1402)-2'-O)-methyltransferase		k141_8799	26225	27049					UNCLASSIFIED
G2Z-159	G2Z-159	Aspartate aminotransferase		k141_8799	28328	27105					UNCLASSIFIED
G2Z-1561	G2Z-1561	Protein of unknown function (DUF1566)		k141_3102	3	458
G2Z-160	G2Z-160	Translation elongation factor P		k141_8799	28928	28362					UNCLASSIFIED
G2Z-1562	G2Z-1562	putative transcriptional regulator		k141_3102	645	929
G2Z-161	G2Z-161	two component sensor kinase		k141_8799	30077	28986
G2Z-162	G2Z-162	hypothetical protein		k141_8799	34597	30284
G2Z-1563	G2Z-1563	hypothetical protein		k141_3102	989	1609
G2Z-163	G2Z-163	hypothetical protein		k141_8799	35349	34750
G2Z-924	G2Z-924	Glutamate synthase [NADPH] large chain		k141_2287	4423	2					UNCLASSIFIED
G2Z-925	G2Z-925	hypothetical protein		k141_2287	4765	4526
G2Z-926	G2Z-926	Aerotolerance protein BatA		k141_2287	6082	5165					UNCLASSIFIED
G2Z-927	G2Z-927	hypothetical protein		k141_2287	6473	6075
G2Z-928	G2Z-928	Glutamine--fructose-6-phosphate aminotransferase [isomerizing]		k141_2287	8477	6642					UNCLASSIFIED
G2Z-929	G2Z-929	Coproporphyrinogen III oxidase, oxygen-independent		k141_2287	8628	9995					UNCLASSIFIED
G2Z-930	G2Z-930	hypothetical protein		k141_2287	10003	10833
G2Z-931	G2Z-931	Ferrochelatase, protoheme ferro-lyase		k141_2287	10834	11751					UNCLASSIFIED
G2Z-932	G2Z-932	hypothetical protein		k141_2287	11741	12094
G2Z-1557	G2Z-1557	Phage antirepressor protein		k141_6775	839	96					UNCLASSIFIED
G2Z-933	G2Z-933	Acid membrane antigen A		k141_2287	13210	12131					UNCLASSIFIED
G2Z-934	G2Z-934	hypothetical protein		k141_2287	13303	14034
G2Z-1558	G2Z-1558	putative transcriptional regulator		k141_6775	1181	951
G2Z-935	G2Z-935	3-deoxy-D-manno-octulosonic acid transferase		k141_2287	14057	15208					UNCLASSIFIED
G2Z-936	G2Z-936	hypothetical protein		k141_2287	15465	15325
G2Z-1559	G2Z-1559	hypothetical protein		k141_6775	1351	1710
G2Z-937	G2Z-937	hypothetical protein		k141_2287	17511	15571
G2Z-938	G2Z-938	N(6)-L-threonylcarbamoyladenine synthase		k141_2287	18577	17579					UNCLASSIFIED
G2Z-1560	G2Z-1560	hypothetical protein		k141_6775	1707	2270
G2Z-939	G2Z-939	Flagellin		k141_2287	18648	20162					UNCLASSIFIED
G2Z-940	G2Z-940	DNA-binding protein HU ## epsilon- proteobacterial type		k141_2287	20351	20755					UNCLASSIFIED
G2Z-941	G2Z-941	hypothetical protein		k141_2287	20978	21829
G2Z-942	G2Z-942	Signal recognition particle receptor FtsY		k141_2287	22724	21834					UNCLASSIFIED
G2Z-120	G2Z-120	hypothetical protein		k141_9713	9495	9926
G2Z-943	G2Z-943	PUTATIVE LIPOPROTEIN THIREDOXIN		k141_2287	23342	22728					UNCLASSIFIED
G2Z-944	G2Z-944	Phenylalanyl-tRNA synthetase alpha chain		k141_2287	24372	23377					UNCLASSIFIED
G2Z-945	G2Z-945	16S rRNA (cytosine(1402)-N(4))-methyltransferase		k141_2287	25337	24381					UNCLASSIFIED
G2Z-946	G2Z-946	hypothetical protein		k141_2287	25550	25341
G2Z-947	G2Z-947	Bacterial ribosome SSU maturation protein RimP		k141_2287	26021	25563					UNCLASSIFIED
G2Z-948	G2Z-948	Ribosome-binding factor A		k141_2287	26388	26002					UNCLASSIFIED
G2Z-949	G2Z-949	Translation initiation factor 2		k141_2287	29181	26392					UNCLASSIFIED
G2Z-950	G2Z-950	hypothetical protein		k141_2287	29429	29181
G2Z-951	G2Z-951	hypothetical protein		k141_2287	30424	29540
G2Z-952	G2Z-952	FMN adenylyltransferase / Riboflavin kinase		k141_2287	31250	30405					UNCLASSIFIED
G2Z-953	G2Z-953	hypothetical protein		k141_2287	31527	31222
G2Z-1555	G2Z-1555	hypothetical protein		k141_9060	2	115
G2Z-954	G2Z-954	hypothetical protein		k141_2287	33491	31782
G2Z-955	G2Z-955	hypothetical protein		k141_2287	36525	33625
G2Z-1556	G2Z-1556	DNA polymerase III beta subunit		k141_9060	673	1695					UNCLASSIFIED
G2Z-956	G2Z-956	KilA-N domain-containing protein		k141_2287	37241	36561					UNCLASSIFIED
G2Z-957	G2Z-957	4-hydroxybenzoyl-CoA thioesterase family active site		k141_2287	38549	38157					UNCLASSIFIED
G2Z-958	G2Z-958	Outer membrane protein assembly factor YaeT		k141_2287	40783	38555					UNCLASSIFIED
G2Z-959	G2Z-959	2-C-methyl-D-erythritol 2,4-cyclodiphosphate synthase		k141_2287	40936	42090					UNCLASSIFIED
G2Z-960	G2Z-960	hypothetical protein		k141_2287	42087	43004
G2Z-961	G2Z-961	hypothetical protein		k141_2287	43001	44092
G2Z-962	G2Z-962	Dethiobiotin synthase BioD		k141_2287	44094	44750					UNCLASSIFIED
G2Z-963	G2Z-963	Colicin V production protein		k141_2287	44811	45443					UNCLASSIFIED
G2Z-964	G2Z-964	Ferric uptake regulation protein FUR		k141_2287	45465	45968					UNCLASSIFIED
G2Z-965	G2Z-965	Lysyl-tRNA synthetase (class II)		k141_2287	45988	47502					UNCLASSIFIED
G2Z-966	G2Z-966	Serine hydroxymethyltransferase		k141_2287	47525	48772					UNCLASSIFIED
G2Z-967	G2Z-967	hypothetical protein		k141_2287	48785	49327
G2Z-968	G2Z-968	hypothetical protein		k141_2287	49343	50128
G2Z-1554	G2Z-1554	putative exported protein of unknown function		k141_2360	793	1800
G2Z-969	G2Z-969	Anthranilate synthase, aminase component		k141_2287	50125	51534					UNCLASSIFIED
G2Z-970	G2Z-970	hypothetical protein		k141_2287	51586	52668
G2Z-971	G2Z-971	hypothetical protein		k141_2287	52730	54670
G2Z-972	G2Z-972	hypothetical protein		k141_2287	54667	54945
G2Z-973	G2Z-973	Glutamyl-tRNA(Gln) synthetase		k141_2287	55264	56568					UNCLASSIFIED
G2Z-733	G2Z-733	Exopolyphosphatase		k141_7029	2047	566					UNCLASSIFIED
G2Z-974	G2Z-974	Flagellin		k141_2287	58196	56631					UNCLASSIFIED
G2Z-734	G2Z-734	Uncharacterized ferredoxin-like protein YfhL		k141_7029	2303	2052
G2Z-975	G2Z-975	hypothetical protein		k141_2287	59536	58274
G2Z-735	G2Z-735	hypothetical protein		k141_7029	3069	2632
G2Z-976	G2Z-976	hypothetical protein		k141_2287	62197	59681
G2Z-736	G2Z-736	Prolyl-tRNA synthetase, bacterial type		k141_7029	4802	3066					UNCLASSIFIED
G2Z-977	G2Z-977	hypothetical protein		k141_2287	64176	62656
G2Z-737	G2Z-737	SSU ribosomal protein S10p (S20e)		k141_7029	5084	5395					UNCLASSIFIED
G2Z-738	G2Z-738	LSU ribosomal protein L3p (L3e)		k141_7029	5404	5985					UNCLASSIFIED
G2Z-739	G2Z-739	LSU ribosomal protein L4p (L1e)		k141_7029	5985	6596					UNCLASSIFIED
G2Z-1553	G2Z-1553	hypothetical protein		k141_9277	1264	1506
G2Z-740	G2Z-740	LSU ribosomal protein L23p (L23Ae)		k141_7029	6599	6883					UNCLASSIFIED
G2Z-741	G2Z-741	LSU ribosomal protein L2p (L8e)		k141_7029	6885	7727					UNCLASSIFIED
G2Z-742	G2Z-742	SSU ribosomal protein S19p (S15e)		k141_7029	7727	8008					UNCLASSIFIED
G2Z-743	G2Z-743	LSU ribosomal protein L22p (L17e)		k141_7029	8009	8335					UNCLASSIFIED
G2Z-744	G2Z-744	SSU ribosomal protein S3p (S3e)		k141_7029	8335	9057					UNCLASSIFIED
G2Z-745	G2Z-745	LSU ribosomal protein L16p (L10e)		k141_7029	9060	9485					UNCLASSIFIED
G2Z-746	G2Z-746	LSU ribosomal protein L29p (L35e)		k141_7029	9472	9666					UNCLASSIFIED
G2Z-747	G2Z-747	SSU ribosomal protein S17p (S11e)		k141_7029	9666	9917					UNCLASSIFIED
G2Z-748	G2Z-748	LSU ribosomal protein L14p (L23e)		k141_7029	9921	10289					UNCLASSIFIED
G2Z-749	G2Z-749	LSU ribosomal protein L24p (L26e)		k141_7029	10293	10526					UNCLASSIFIED
G2Z-750	G2Z-750	LSU ribosomal protein L5p (L11e)		k141_7029	10531	11088					UNCLASSIFIED
G2Z-751	G2Z-751	SSU ribosomal protein S14p (S29e) @ SSU ribosomal protein S14p (S29e), zinc-dependent		k141_7029	11081	11266					UNCLASSIFIED
G2Z-752	G2Z-752	SSU ribosomal protein S8p (S15Ae)		k141_7029	11382	11777					UNCLASSIFIED
G2Z-753	G2Z-753	LSU ribosomal protein L6p (L9e)		k141_7029	11787	12323					UNCLASSIFIED
G2Z-754	G2Z-754	LSU ribosomal protein L18p (L5e)		k141_7029	12337	12693					UNCLASSIFIED
G2Z-755	G2Z-755	SSU ribosomal protein S5p (S2e)		k141_7029	12703	13149					UNCLASSIFIED
G2Z-756	G2Z-756	LSU ribosomal protein L15p (L27Ae)		k141_7029	13155	13556					UNCLASSIFIED
G2Z-757	G2Z-757	Protein translocase subunit SecY		k141_7029	13565	14827					UNCLASSIFIED
G2Z-758	G2Z-758	Methionine aminopeptidase		k141_7029	14832	15590					UNCLASSIFIED
G2Z-922	G2Z-922	hypothetical protein		k141_7188	20970	20698
G2Z-759	G2Z-759	Translation initiation factor 1		k141_7029	15627	15845					UNCLASSIFIED
G2Z-905	G2Z-905	Retron-type RNA-directed DNA polymerase		k141_7188	183	1616					UNCLASSIFIED
G2Z-760	G2Z-760	2,3-bisphosphoglycerate-independent phosphoglycerate mutase		k141_7029	17428	15920					UNCLASSIFIED
G2Z-906	G2Z-906	Retron-type RNA-directed DNA polymerase		k141_7188	1585	1992					UNCLASSIFIED
G2Z-761	G2Z-761	HIT family protein		k141_7029	17800	17438					UNCLASSIFIED
G2Z-907	G2Z-907	hypothetical protein		k141_7188	2192	2806
G2Z-762	G2Z-762	hypothetical protein		k141_7029	19049	17895
G2Z-908	G2Z-908	hypothetical protein		k141_7188	4283	3039
G2Z-763	G2Z-763	Positive regulator of CheA protein activity (CheW)		k141_7029	19623	19132					UNCLASSIFIED
G2Z-909	G2Z-909	SSU rRNA (adenine(1518)-N(6)/adenine(1519)-N(6))- dimethyltransferase		k141_7188	4541	5335					UNCLASSIFIED
G2Z-764	G2Z-764	Signal transduction histidine kinase CheA		k141_7029	22091	19629					UNCLASSIFIED
G2Z-910	G2Z-910	Ribonuclease J (endonuclease and 5' exonuclease)		k141_7188	5332	7551					UNCLASSIFIED
G2Z-765	G2Z-765	Chemotaxis protein CheV		k141_7029	23061	22111					UNCLASSIFIED
G2Z-918	G2Z-918	hypothetical protein		k141_7188	17038	18069
G2Z-766	G2Z-766	hypothetical protein		k141_7029	23792	23061
G2Z-911	G2Z-911	Molybdopterin-guanine dinucleotide biosynthesis protein MobB		k141_7188	7696	8190					UNCLASSIFIED
G2Z-767	G2Z-767	N-acetyl-gamma-glutamyl-phosphate reductase		k141_7029	24832	23810					UNCLASSIFIED
G2Z-916	G2Z-916	hypothetical protein		k141_7188	16277	13833
G2Z-768	G2Z-768	Cyclic dehypoxanthine futalosine synthase		k141_7029	26053	24998					UNCLASSIFIED
G2Z-912	G2Z-912	Fructose-1,6-bisphosphatase, type I		k141_7188	8193	9038					UNCLASSIFIED
G2Z-769	G2Z-769	hypothetical protein		k141_7029	26813	26046
G2Z-913	G2Z-913	hypothetical protein		k141_7188	9016	9225
G2Z-770	G2Z-770	CDP-diacylglycerol--glycerol-3-phosphate 3-phosphatidyltransferase		k141_7029	27361	26810					UNCLASSIFIED
G2Z-914	G2Z-914	hypothetical protein		k141_7188	9240	12098
G2Z-771	G2Z-771	Enoyl-[acyl-carrier-protein] reductase, 7-alpha-HSDH-like => refractory to triclosan		k141_7029	28121	27354					UNCLASSIFIED
G2Z-113	G2Z-113	KilA-N domain-containing protein		k141_9713	1	144					UNCLASSIFIED
G2Z-772	G2Z-772	4-hydroxy-tetrahydrodipicolinate synthase		k141_7029	29036	28149					UNCLASSIFIED
G2Z-915	G2Z-915	Aldehyde dehydrogenase		k141_7188	13601	12186					UNCLASSIFIED
G2Z-773	G2Z-773	hypothetical protein		k141_7029	29669	29163
G2Z-114	G2Z-114	hypothetical protein		k141_9713	179	1054
G2Z-774	G2Z-774	hypothetical protein		k141_7029	30434	29673
G2Z-917	G2Z-917	23S rRNA (pseudouridine(1915)-N(3))-methyltransferase		k141_7188	16483	16950					UNCLASSIFIED
G2Z-775	G2Z-775	Glutamine synthetase type I		k141_7029	30757	32169					UNCLASSIFIED
G2Z-776	G2Z-776	Succinate dehydrogenase flavoprotein subunit		k141_7029	32473	34188					UNCLASSIFIED
G2Z-115	G2Z-115	SSU ribosomal protein S2p (SAe)		k141_9713	1248	2060					UNCLASSIFIED
G2Z-919	G2Z-919	tRNA-dihydrouridine synthase DusB		k141_7188	18066	18998					UNCLASSIFIED
G2Z-777	G2Z-777	Succinate dehydrogenase iron-sulfur protein		k141_7029	34190	35191					UNCLASSIFIED
G2Z-920	G2Z-920	Formate-dependent phosphoribosylglycinamide formyltransferase		k141_7188	19024	20187					UNCLASSIFIED
G2Z-778	G2Z-778	Heterodisulfide reductase subunit B-like protein @ Putative succinate dehydrogenase subunit		k141_7029	35206	36093					UNCLASSIFIED
G2Z-921	G2Z-921	hypothetical protein		k141_7188	20192	20692
G2Z-779	G2Z-779	Peptidyl-tRNA hydrolase		k141_7029	36273	36854					UNCLASSIFIED
G2Z-116	G2Z-116	Translation elongation factor Ts		k141_9713	2063	2968					UNCLASSIFIED
G2Z-780	G2Z-780	hypothetical protein		k141_7029	36851	37921
G2Z-781	G2Z-781	hypothetical protein		k141_7029	38176	39138
G2Z-117	G2Z-117	ABC transporter, ATP-binding protein		k141_9713	2997	3635					UNCLASSIFIED
G2Z-782	G2Z-782	hypothetical protein		k141_7029	39135	39926
G2Z-123	G2Z-123	DEAD-box ATP-dependent RNA helicase DeaD (= CshA)		k141_9713	11230	12963					UNCLASSIFIED
G2Z-119	G2Z-119	hypothetical protein		k141_9713	9380	9505
G2Z-121	G2Z-121	hypothetical protein		k141_9713	10042	10422
G2Z-122	G2Z-122	FIG000605: protein co-occurring with transport systems (COG1739)		k141_9713	10509	11069					UNCLASSIFIED
G2Z-124	G2Z-124	LSU ribosomal protein L9p		k141_9713	12993	13439					UNCLASSIFIED
G2Z-125	G2Z-125	ATP-dependent protease subunit HslV		k141_9713	13441	13986					UNCLASSIFIED
G2Z-126	G2Z-126	hypothetical protein		k141_9713	13992	15281
G2Z-127	G2Z-127	GTP-binding protein Obg		k141_9713	15303	16322					UNCLASSIFIED
G2Z-128	G2Z-128	hypothetical protein		k141_9713	16393	16905
G2Z-129	G2Z-129	hypothetical protein		k141_9713	16910	17416
G2Z-130	G2Z-130	hypothetical protein		k141_9713	17698	18129
G2Z-131	G2Z-131	hypothetical protein		k141_9713	18624	18187
G2Z-132	G2Z-132	DNA polymerase I		k141_9713	21294	18637					UNCLASSIFIED
G2Z-133	G2Z-133	Transcription termination protein NusB		k141_9713	21693	21304					UNCLASSIFIED
G2Z-706	G2Z-706	hypothetical protein		k141_2830	106	2
G2Z-707	G2Z-707	transfer origin protein, TraL		k141_2830	890	183					UNCLASSIFIED
G2Z-134	G2Z-134	6,7-dimethyl-8-ribityllumazine synthase		k141_9713	22172	21705					UNCLASSIFIED
G2Z-708	G2Z-708	hypothetical protein		k141_2830	1183	3222
G2Z-709	G2Z-709	Sodium-dependent anion transporter family		k141_2830	3226	4587					UNCLASSIFIED
G2Z-135	G2Z-135	hypothetical protein		k141_9713	22309	22596
G2Z-710	G2Z-710	Chaperone protein DnaJ		k141_2830	4693	5784					UNCLASSIFIED
G2Z-711	G2Z-711	hypothetical protein		k141_2830	5788	6441
G2Z-712	G2Z-712	Quinolinate synthetase		k141_2830	7509	6484					UNCLASSIFIED
G2Z-136	G2Z-136	hypothetical protein		k141_9713	22593	22868
G2Z-713	G2Z-713	thioredoxin-like		k141_2830	7872	7537					UNCLASSIFIED
G2Z-137	G2Z-137	Adenine-specific DNA methyltransferase		k141_9713	23448	25994					UNCLASSIFIED
G2Z-714	G2Z-714	Protein of unknown function (DUF1566)		k141_2830	9476	8046
G2Z-715	G2Z-715	COG2337: Growth inhibitor		k141_2830	9894	9556					UNCLASSIFIED
G2Z-716	G2Z-716	hypothetical protein		k141_2830	10139	9891
G2Z-138	G2Z-138	CDP-diacylglycerol--serine O-phosphatidyltransferase		k141_9713	26019	26567					UNCLASSIFIED
G2Z-717	G2Z-717	hypothetical protein		k141_2830	10965	11855
G2Z-886	G2Z-886	hypothetical protein		k141_9331	3743	2919
G2Z-718	G2Z-718	hypothetical protein		k141_2830	11852	12661
G2Z-885	G2Z-885	hypothetical protein		k141_9331	2908	2237
G2Z-719	G2Z-719	hypothetical protein		k141_2830	12747	13928
G2Z-884	G2Z-884	hypothetical protein		k141_9331	1745	2188
G2Z-720	G2Z-720	hypothetical protein		k141_2830	13918	15522
G2Z-883	G2Z-883	hypothetical protein		k141_9331	1543	1743
G2Z-721	G2Z-721	hypothetical protein		k141_2830	15532	16941
G2Z-881	G2Z-881	hypothetical protein		k141_9331	3	770
G2Z-722	G2Z-722	hypothetical protein		k141_2830	16944	17786
G2Z-1520	G2Z-1520	Inosine-5'-monophosphate dehydrogenase / CBS domain		k141_9629	1587	142					UNCLASSIFIED
G2Z-723	G2Z-723	hypothetical protein		k141_2830	17787	19484
G2Z-882	G2Z-882	hypothetical protein		k141_9331	886	1539
G2Z-724	G2Z-724	UDP-N-acetylglucosamine 1-carboxyvinyltransferase		k141_2830	19560	20828					UNCLASSIFIED
G2Z-1521	G2Z-1521	hypothetical protein		k141_9629	1801	2604
G2Z-725	G2Z-725	NagD, Predicted sugar phosphatases of the HAD superfamily		k141_2830	20832	21584					UNCLASSIFIED
G2Z-1524	G2Z-1524	hypothetical protein		k141_9629	6568	5597
G2Z-726	G2Z-726	hypothetical protein		k141_2830	21581	21781
G2Z-1522	G2Z-1522	Recombination inhibitory protein MutS2		k141_9629	4965	2725					UNCLASSIFIED
G2Z-727	G2Z-727	hypothetical protein		k141_2830	21791	22465
G2Z-728	G2Z-728	Homoserine dehydrogenase		k141_2830	22495	23760					UNCLASSIFIED
G2Z-112	G2Z-112	Retron-type RNA-directed DNA polymerase		k141_1907	541	2142					UNCLASSIFIED
G2Z-1523	G2Z-1523	Thymidylate kinase		k141_9629	5567	4968					UNCLASSIFIED
G2Z-729	G2Z-729	hypothetical protein		k141_2830	23772	24875
G2Z-887	G2Z-887	Polysaccharide deacetylase		k141_9331	4643	3774					UNCLASSIFIED
G2Z-730	G2Z-730	hypothetical protein		k141_2830	24890	25450
G2Z-888	G2Z-888	Preprotein translocase subunit SecG (TC 3.A.5.1.1)		k141_9331	5191	4718					UNCLASSIFIED
G2Z-731	G2Z-731	hypothetical protein		k141_2830	26224	25502
G2Z-889	G2Z-889	Peptide chain release factor 1		k141_9331	6356	5289					UNCLASSIFIED
G2Z-732	G2Z-732	Retron-type RNA-directed DNA polymerase		k141_2830	28272	26461					UNCLASSIFIED
G2Z-890	G2Z-890	SSU ribosomal protein S20p		k141_9331	6663	6382					UNCLASSIFIED
G2Z-1525	G2Z-1525	Phosphopantothenoylcysteine decarboxylase / Phosphopantothenoylcysteine synthetase		k141_9629	7840	6572					UNCLASSIFIED
G2Z-891	G2Z-891	hypothetical protein		k141_9331	7302	6721
G2Z-892	G2Z-892	UDP-N-acetylmuramate--L-alanine ligase		k141_9331	8631	7333					UNCLASSIFIED
G2Z-1526	G2Z-1526	ATP-dependent hsl protease ATP-binding subunit HslU		k141_9629	9217	7859					UNCLASSIFIED
G2Z-893	G2Z-893	hypothetical protein		k141_9331	9221	8628
G2Z-894	G2Z-894	3'(2'),5'-bisphosphate nucleotidase		k141_9331	10042	9245					UNCLASSIFIED
G2Z-1527	G2Z-1527	Exopolyphosphatase-related protein		k141_9629	10179	9253					UNCLASSIFIED
G2Z-895	G2Z-895	Aminodeoxyfutalosine nucleosidase		k141_9331	10747	10061					UNCLASSIFIED
G2Z-896	G2Z-896	hypothetical protein		k141_9331	13245	10744
G2Z-1528	G2Z-1528	hypothetical protein		k141_9629	10868	10257
G2Z-897	G2Z-897	Cellulose synthase catalytic subunit [UDP-forming]		k141_9331	15720	13300					UNCLASSIFIED
G2Z-898	G2Z-898	hypothetical protein		k141_9331	15911	16141
G2Z-1529	G2Z-1529	Molybdopterin synthase catalytic subunit MoaE		k141_9629	11306	10872					UNCLASSIFIED
G2Z-899	G2Z-899	VapC toxin protein		k141_9331	16141	16533					UNCLASSIFIED
G2Z-900	G2Z-900	hypothetical protein		k141_9331	16840	16628
G2Z-1530	G2Z-1530	Molybdenum cofactor biosynthesis protein MoaD		k141_9629	11534	11313					UNCLASSIFIED
G2Z-901	G2Z-901	DNA-cytosine methyltransferase		k141_9331	16962	17981					UNCLASSIFIED
G2Z-902	G2Z-902	hypothetical protein		k141_9331	18428	17964
G2Z-1531	G2Z-1531	hypothetical protein		k141_9629	12450	11557
G2Z-903	G2Z-903	hypothetical protein		k141_9331	18722	18474
G2Z-904	G2Z-904	hypothetical protein		k141_9331	18943	18737
G2Z-110	G2Z-110	hypothetical protein		k141_9791	3	101
G2Z-1532	G2Z-1532	Modification methylase NlaIII		k141_9629	13468	12467					UNCLASSIFIED
G2Z-111	G2Z-111	hypothetical protein		k141_9791	3007	359
G2Z-1533	G2Z-1533	hypothetical protein		k141_9629	14324	13473
G2Z-1534	G2Z-1534	Aminodeoxyfutalosine synthase		k141_9629	15388	14324					UNCLASSIFIED
G2Z-1535	G2Z-1535	Peptide deformylase		k141_9629	15930	15385					UNCLASSIFIED
G2Z-1536	G2Z-1536	UDP-N-acetylmuramoyl-dipeptide--2,6- diaminopimelate ligase		k141_9629	17245	15935					UNCLASSIFIED
G2Z-1537	G2Z-1537	hypothetical protein		k141_9629	17826	17242
G2Z-1538	G2Z-1538	Iron-sulfur cluster assembly scaffold protein NifU		k141_9629	18128	17853					UNCLASSIFIED
G2Z-877	G2Z-877	DNA mismatch repair protein MutS		k141_3275	118	2					UNCLASSIFIED
G2Z-1539	G2Z-1539	hypothetical protein		k141_9629	18250	20187
G2Z-878	G2Z-878	hypothetical protein		k141_3275	238	125
G2Z-46	G2Z-46	Helix-turn-helix protein		k141_8128	7837	7616					UNCLASSIFIED
G2Z-1540	G2Z-1540	hypothetical protein		k141_9629	20171	21643
G2Z-879	G2Z-879	TPR-domain-containing protein		k141_3275	259	1317					UNCLASSIFIED
G2Z-1541	G2Z-1541	Lipopolysaccharide core heptosyltransferase I		k141_9629	21624	22634					UNCLASSIFIED
G2Z-880	G2Z-880	putative transcriptional regulator		k141_3275	1461	1646
G2Z-1542	G2Z-1542	hypothetical protein		k141_9629	22854	23474
G2Z-1543	G2Z-1543	hypothetical protein		k141_9629	23511	23996
G2Z-1544	G2Z-1544	hypothetical protein		k141_9629	24143	24268
G2Z-1545	G2Z-1545	hypothetical protein		k141_9629	24315	26045
G2Z-1546	G2Z-1546	3'-phosphoadenosine 5'-phosphosulfate sulfurtransferase DndC		k141_9629	26023	27291					UNCLASSIFIED
G2Z-105	G2Z-105	Retron-type RNA-directed DNA polymerase		k141_583	323	2134					UNCLASSIFIED
G2Z-1547	G2Z-1547	hypothetical protein		k141_9629	27746	28999
G2Z-106	G2Z-106	hypothetical protein		k141_583	2282	2154
G2Z-1548	G2Z-1548	hypothetical protein		k141_9629	28989	29387
G2Z-107	G2Z-107	hypothetical protein		k141_583	2436	3557
G2Z-1549	G2Z-1549	Cytochrome c551 peroxidase		k141_9629	30557	29457					UNCLASSIFIED
G2Z-108	G2Z-108	Phage antirepressor protein		k141_583	4638	3667					UNCLASSIFIED
G2Z-1550	G2Z-1550	Alkyl hydroperoxide reductase subunit C-like protein		k141_9629	31169	30570					UNCLASSIFIED
G2Z-109	G2Z-109	hypothetical protein		k141_583	5151	4747
G2Z-1551	G2Z-1551	Aspartate aminotransferase		k141_9629	32428	31247					UNCLASSIFIED
G2Z-1552	G2Z-1552	hypothetical protein		k141_9629	32696	32577
G2Z-861	G2Z-861	hypothetical protein		k141_135	1	159
G2Z-862	G2Z-862	hypothetical protein		k141_135	268	939
G2Z-863	G2Z-863	hypothetical protein		k141_135	920	1846
G2Z-864	G2Z-864	Pantothenate kinase type III, CoaX-like		k141_135	1818	2489					UNCLASSIFIED
G2Z-865	G2Z-865	hypothetical protein		k141_135	2476	2766
G2Z-866	G2Z-866	hypothetical protein		k141_135	2759	3160
G2Z-867	G2Z-867	hypothetical protein		k141_135	3172	3300
G2Z-868	G2Z-868	Thiosulfate sulfurtransferase, rhodanese		k141_135	3373	4509					UNCLASSIFIED
G2Z-869	G2Z-869	Respiratory nitrate reductase alpha chain		k141_135	4522	7407					UNCLASSIFIED
G2Z-870	G2Z-870	Respiratory nitrate reductase beta chain		k141_135	7421	8533					UNCLASSIFIED
G2Z-871	G2Z-871	Cytochrome c, class I		k141_135	8533	9765					UNCLASSIFIED
G2Z-872	G2Z-872	hypothetical protein		k141_135	9766	10263
G2Z-873	G2Z-873	Glycyl-tRNA synthetase alpha chain		k141_135	10435	11283					UNCLASSIFIED
G2Z-874	G2Z-874	hypothetical protein		k141_135	11276	11842
G2Z-54	G2Z-54	Membrane protein		k141_8128	16196	15411
G2Z-875	G2Z-875	Helix-turn-helix protein		k141_135	12570	12824					UNCLASSIFIED
G2Z-667	G2Z-667	Ammonium transporter		k141_8048	184	32					UNCLASSIFIED
G2Z-876	G2Z-876	Phage antirepressor protein		k141_135	12923	13651					UNCLASSIFIED
G2Z-668	G2Z-668	Paraquat-inducible protein A		k141_8048	933	304					UNCLASSIFIED
G2Z-669	G2Z-669	Superoxide reductase		k141_8048	1381	995					UNCLASSIFIED
G2Z-670	G2Z-670	Ribonuclease Y		k141_8048	3004	1535					UNCLASSIFIED
G2Z-671	G2Z-671	5-formyltetrahydrofolate cyclo-ligase		k141_8048	3623	2955					UNCLASSIFIED
G2Z-672	G2Z-672	hypothetical protein		k141_8048	5029	3632
G2Z-673	G2Z-673	hypothetical protein		k141_8048	5853	5029
G2Z-674	G2Z-674	Ubiquinol-cytochrome C reductase iron-sulfur subunit		k141_8048	6184	6744					UNCLASSIFIED
G2Z-675	G2Z-675	Ubiquinol-cytochrome C reductase, cytochrome B subunit		k141_8048	6753	8027					UNCLASSIFIED
G2Z-676	G2Z-676	Ubiquinol-cytochrome C reductase, cytochrome C1 subunit		k141_8048	8027	8881					UNCLASSIFIED
G2Z-854	G2Z-854	hypothetical protein		k141_6690	377	3
G2Z-677	G2Z-677	Ketol-acid reductoisomerase (NADP(+))		k141_8048	9174	10196					UNCLASSIFIED
G2Z-855	G2Z-855	hypothetical protein		k141_6690	398	511
G2Z-678	G2Z-678	hypothetical protein		k141_8048	10275	11423
G2Z-856	G2Z-856	MutS-related protein, family 9		k141_6690	518	3511					UNCLASSIFIED
G2Z-679	G2Z-679	hypothetical protein		k141_8048	11438	12499
G2Z-857	G2Z-857	Sodium-dependent phosphate transporter		k141_6690	5338	3596					UNCLASSIFIED
G2Z-858	G2Z-858	hypothetical protein		k141_6690	5574	5744
G2Z-680	G2Z-680	Septum site-determining protein MinD		k141_8048	12513	13322					UNCLASSIFIED
G2Z-859	G2Z-859	hypothetical protein		k141_6690	5760	6044
G2Z-681	G2Z-681	Cell division topological specificity factor MinE		k141_8048	13324	13593					UNCLASSIFIED
G2Z-860	G2Z-860	Phage antirepressor protein		k141_6690	6355	6161					UNCLASSIFIED
G2Z-682	G2Z-682	Putative periplasmic protein		k141_8048	13568	14602
G2Z-683	G2Z-683	UDP-3-O-[3-hydroxymyristoyl] glucosamine N-acyltransferase		k141_8048	14606	15589					UNCLASSIFIED
G2Z-684	G2Z-684	hypothetical protein		k141_8048	15618	15836
G2Z-685	G2Z-685	response regulator receiver domain protein (CheY-like)		k141_8048	15856	16431					UNCLASSIFIED
G2Z-686	G2Z-686	hypothetical protein		k141_8048	16810	16532
G2Z-687	G2Z-687	hypothetical protein		k141_8048	17294	16836
G2Z-688	G2Z-688	hypothetical protein		k141_8048	18288	17308
G2Z-689	G2Z-689	hypothetical protein		k141_8048	18984	18427
G2Z-690	G2Z-690	hypothetical protein		k141_8048	19175	22978
G2Z-691	G2Z-691	hypothetical protein		k141_8048	23077	23637
G2Z-692	G2Z-692	Peptide chain release factor 2		k141_8048	23663	24757					UNCLASSIFIED
G2Z-693	G2Z-693	FIG015547: peptidase, M16 family		k141_8048	24765	26078					UNCLASSIFIED
G2Z-694	G2Z-694	tRNA (uracil(54)-C5)-methyltransferase @ tmRNA (uracil(341)-C5)-methyltransferase		k141_8048	26083	27186					UNCLASSIFIED
G2Z-695	G2Z-695	Putative two-component sensor histidine kinase		k141_8048	27193	28752
G2Z-696	G2Z-696	DJ-1/YajL/PfpI superfamily, includes chaperone protein YajL (former ThiJ), parkinsonism-associated protein DJ-1, peptidases PfpI, Hsp31		k141_8048	28810	29391					UNCLASSIFIED
G2Z-697	G2Z-697	Flagellar biosynthesis protein FliL		k141_8048	29414	29971					UNCLASSIFIED
G2Z-698	G2Z-698	hypothetical protein		k141_8048	29997	31604
G2Z-699	G2Z-699	hypothetical protein		k141_8048	31668	32495
G2Z-700	G2Z-700	hypothetical protein		k141_8048	32638	34752
G2Z-701	G2Z-701	Glucose-1-phosphate thymidylyltransferase		k141_8048	34810	35682					UNCLASSIFIED
G2Z-702	G2Z-702	dTDP-4-dehydrorhamnose 3,5-epimerase		k141_8048	35686	36246					UNCLASSIFIED
G2Z-703	G2Z-703	dTDP-4-dehydrorhamnose reductase		k141_8048	36248	37117					UNCLASSIFIED
G2Z-704	G2Z-704	dTDP-glucose 4,6-dehydratase		k141_8048	37118	38122					UNCLASSIFIED
G2Z-705	G2Z-705	UDP-glucuronate 5'-epimerase		k141_8048	38122	38991					UNCLASSIFIED
G2Z-832	G2Z-832	hypothetical protein		k141_305	3	383
G2Z-833	G2Z-833	Dihydroorotase		k141_305	1456	443					UNCLASSIFIED
G2Z-663	G2Z-663	putative transcriptional regulator		k141_3907	1	237
G2Z-664	G2Z-664	hypothetical protein		k141_3907	318	1184
G2Z-665	G2Z-665	Helix-turn-helix protein		k141_3907	1258	1557					UNCLASSIFIED
G2Z-666	G2Z-666	hypothetical protein		k141_3907	1855	2370
G2Z-657	G2Z-657	hypothetical protein		k141_4222	705	1
G2Z-658	G2Z-658	hypothetical protein		k141_4222	1020	805
G2Z-659	G2Z-659	Phage protein		k141_4222	1332	1126
G2Z-660	G2Z-660	Helix-turn-helix protein		k141_4222	1658	1449					UNCLASSIFIED
G2Z-661	G2Z-661	hypothetical protein		k141_4222	2430	2062
G2Z-662	G2Z-662	hypothetical protein		k141_4222	3394	2705
G2Z-655	G2Z-655	hypothetical protein		k141_915	1	1257
G2Z-656	G2Z-656	hypothetical protein		k141_915	1744	1301
G2Z-651	G2Z-651	hypothetical protein		k141_3441	540	178
G2Z-652	G2Z-652	hypothetical protein		k141_3441	680	805
G2Z-653	G2Z-653	hypothetical protein		k141_3441	1705	824
G2Z-654	G2Z-654	hypothetical protein		k141_3441	2038	1751
G2Z-1471	G2Z-1471	hypothetical protein		k141_9438	161	3
G2Z-1472	G2Z-1472	hypothetical protein		k141_9438	994	179
G2Z-639	G2Z-639	hypothetical protein		k141_5888	1	393
G2Z-640	G2Z-640	putative transcriptional regulator		k141_5888	467	766
G2Z-1473	G2Z-1473	hypothetical protein		k141_9438	3385	1052
G2Z-641	G2Z-641	hypothetical protein		k141_5888	836	1696
G2Z-642	G2Z-642	CoA-binding domain protein		k141_5888	2459	2890					UNCLASSIFIED
G2Z-643	G2Z-643	Threonine dehydratase, catabolic @ L-serine dehydratase, (PLP)-dependent		k141_5888	2912	4120					UNCLASSIFIED
G2Z-1474	G2Z-1474	LSU ribosomal protein L27p		k141_9438	4072	3818					UNCLASSIFIED
G2Z-644	G2Z-644	hypothetical protein		k141_5888	4184	6328
G2Z-645	G2Z-645	hypothetical protein		k141_5888	6371	7051
G2Z-1475	G2Z-1475	LSU ribosomal protein L21p		k141_9438	4392	4099					UNCLASSIFIED
G2Z-646	G2Z-646	hypothetical protein		k141_5888	7092	7418
G2Z-647	G2Z-647	Flagellar motor switch protein FliG		k141_5888	7489	8535					UNCLASSIFIED
G2Z-1476	G2Z-1476	Ribose-phosphate pyrophosphokinase		k141_9438	5363	4428					UNCLASSIFIED
G2Z-648	G2Z-648	General secretion pathway protein G		k141_5888	8558	9055					UNCLASSIFIED
G2Z-649	G2Z-649	hypothetical protein		k141_5888	9033	9608
G2Z-1477	G2Z-1477	LSU ribosomal protein L19p		k141_9438	5750	5367					UNCLASSIFIED
G2Z-650	G2Z-650	hypothetical protein		k141_5888	9624	10349
G2Z-1478	G2Z-1478	tRNA (guanine(37)-N(1))-methyltransferase		k141_9438	6435	5740					UNCLASSIFIED
G2Z-1479	G2Z-1479	16S rRNA processing protein RimM		k141_9438	7023	6448					UNCLASSIFIED
G2Z-1480	G2Z-1480	KH domain RNA binding protein YlqC		k141_9438	7265	7020					UNCLASSIFIED
G2Z-1481	G2Z-1481	SSU ribosomal protein S16p		k141_9438	7496	7266					UNCLASSIFIED
G2Z-1482	G2Z-1482	hypothetical protein		k141_9438	8852	7566
G2Z-1483	G2Z-1483	hypothetical protein		k141_9438	9277	8840
G2Z-1484	G2Z-1484	hypothetical protein		k141_9438	9927	9385
G2Z-62	G2Z-62	Protein translocase subunit SecD		k141_8128	27686	26130					UNCLASSIFIED
G2Z-1485	G2Z-1485	hypothetical protein		k141_9438	12720	9943
G2Z-1486	G2Z-1486	tRNA t(6)A37-methylthiotransferase		k141_9438	13989	12736					UNCLASSIFIED
G2Z-1487	G2Z-1487	hypothetical protein		k141_9438	15199	13991
G2Z-1488	G2Z-1488	Polyribonucleotide nucleotidyltransferase		k141_9438	15438	17579					UNCLASSIFIED
G2Z-1489	G2Z-1489	Putative flagellar motility protein		k141_9438	17598	18389					UNCLASSIFIED
G2Z-1490	G2Z-1490	hypothetical protein		k141_9438	18444	18788
G2Z-1491	G2Z-1491	Protein YrdA		k141_9438	18802	19332					UNCLASSIFIED
G2Z-1492	G2Z-1492	hypothetical protein		k141_9438	19362	20375
G2Z-1493	G2Z-1493	Ribose-5-phosphate isomerase B		k141_9438	20395	20886					UNCLASSIFIED
G2Z-1494	G2Z-1494	hypothetical protein		k141_9438	20895	21227
G2Z-635	G2Z-635	Sulfate permease		k141_2887	1721	3					UNCLASSIFIED
G2Z-636	G2Z-636	hypothetical protein		k141_2887	1827	2702
G2Z-1495	G2Z-1495	3-oxoacyl-[acyl-carrier protein] reductase, FadG		k141_9438	21283	22026					UNCLASSIFIED
G2Z-637	G2Z-637	hypothetical protein		k141_2887	2792	3280
G2Z-638	G2Z-638	hypothetical protein		k141_2887	3511	3371
G2Z-1496	G2Z-1496	3-isopropylmalate dehydratase large subunit		k141_9438	22054	23322					UNCLASSIFIED
G2Z-1497	G2Z-1497	Similar to citrate lyase beta chain, 6		k141_9438	23347	24210					UNCLASSIFIED
G2Z-1498	G2Z-1498	hypothetical protein		k141_9438	24214	24702
G2Z-1499	G2Z-1499	hypothetical protein		k141_9438	24728	25066
G2Z-631	G2Z-631	hypothetical protein		k141_1567	1	753
G2Z-632	G2Z-632	NADPH-dependent 7-cyano-7-deazaguanine reductase		k141_1567	778	1170					UNCLASSIFIED
G2Z-633	G2Z-633	hypothetical protein		k141_1567	1186	1956
G2Z-1500	G2Z-1500	16S rRNA (guanine(966)-N(2))-methyltransferase		k141_9438	25053	25658					UNCLASSIFIED
G2Z-1501	G2Z-1501	hypothetical protein		k141_9438	25682	28060
G2Z-634	G2Z-634	hypothetical protein		k141_1567	1990	4227
G2Z-1502	G2Z-1502	Polyphosphate kinase 2		k141_9438	28185	29090					UNCLASSIFIED
G2Z-1503	G2Z-1503	hypothetical protein		k141_9438	29125	30096
G2Z-628	G2Z-628	hypothetical protein		k141_9801	2	1006
G2Z-629	G2Z-629	hypothetical protein		k141_9801	1016	3262
G2Z-1504	G2Z-1504	Peptide chain release factor N(5)-glutamine methyltransferase		k141_9438	30103	30954					UNCLASSIFIED
G2Z-630	G2Z-630	hypothetical protein		k141_9801	3270	4001
G2Z-1505	G2Z-1505	Lipoprotein releasing system transmembrane protein LolC/LolE		k141_9438	30971	32188					UNCLASSIFIED
G2Z-1506	G2Z-1506	hypothetical protein		k141_9438	34334	32595
G2Z-1507	G2Z-1507	Phosphopantetheine adenylyltransferase		k141_9438	34842	34351					UNCLASSIFIED
G2Z-625	G2Z-625	hypothetical protein		k141_9866	442	2
G2Z-626	G2Z-626	hypothetical protein		k141_9866	729	439
G2Z-1508	G2Z-1508	Glutamate-1-semialdehyde 2,1-aminomutase		k141_9438	36134	34839					UNCLASSIFIED
G2Z-627	G2Z-627	hypothetical protein		k141_9866	1844	1014
G2Z-1509	G2Z-1509	hypothetical protein		k141_9438	36466	36203
G2Z-1510	G2Z-1510	Glutamate N-acetyltransferase @ N-acetylglutamate synthase		k141_9438	37631	36447					UNCLASSIFIED
G2Z-623	G2Z-623	hypothetical protein		k141_283	1427	234
G2Z-1511	G2Z-1511	hypothetical protein		k141_9438	37833	38441
G2Z-624	G2Z-624	hypothetical protein		k141_283	1808	1587
G2Z-1512	G2Z-1512	hypothetical protein		k141_9438	39571	38483
G2Z-622	G2Z-622	Retron-type RNA-directed DNA polymerase		k141_1269	1	1533					UNCLASSIFIED
G2Z-1513	G2Z-1513	SSU ribosomal protein S18p @ SSU ribosomal protein S18p, zinc-independent		k141_9438	39905	39651					UNCLASSIFIED
G2Z-1514	G2Z-1514	Single-stranded DNA-binding protein		k141_9438	40520	39936					UNCLASSIFIED
G2Z-1515	G2Z-1515	SSU ribosomal protein S6p		k141_9438	40962	40558					UNCLASSIFIED
G2Z-1516	G2Z-1516	Murein endolytic transglycosylase MltG		k141_9438	42056	41064					UNCLASSIFIED
G2Z-1517	G2Z-1517	hypothetical protein		k141_9438	42106	45105
G2Z-616	G2Z-616	Zinc ABC transporter, permease protein ZnuB		k141_6100	925	191					UNCLASSIFIED
G2Z-617	G2Z-617	hypothetical protein		k141_6100	1784	939
G2Z-1518	G2Z-1518	Chaperone protein DnaJ		k141_9438	45202	45759					UNCLASSIFIED
G2Z-618	G2Z-618	hypothetical protein		k141_6100	3074	1821
G2Z-619	G2Z-619	hypothetical protein		k141_6100	3498	3184
G2Z-620	G2Z-620	hypothetical protein		k141_6100	3824	3516
G2Z-621	G2Z-621	DNA-cytosine methyltransferase		k141_6100	4005	3814					UNCLASSIFIED
G2Z-611	G2Z-611	hypothetical protein		k141_4790	15	155
G2Z-612	G2Z-612	tRNA-i(6)A37 methylthiotransferase		k141_4790	1630	326					UNCLASSIFIED
G2Z-613	G2Z-613	tRNA pseudouridine(13) synthase		k141_4790	2796	1633					UNCLASSIFIED
G2Z-614	G2Z-614	Dihydropteroate synthase		k141_4790	3992	2829					UNCLASSIFIED
G2Z-615	G2Z-615	Alanyl-tRNA synthetase		k141_4790	4355	4438					UNCLASSIFIED
G2Z-610	G2Z-610	hypothetical protein		k141_5218	103	1971
G2Z-607	G2Z-607	hypothetical protein		k141_1663	182	3
G2Z-608	G2Z-608	Type IV fimbrial assembly, ATPase PilB		k141_1663	1876	179					UNCLASSIFIED
G2Z-609	G2Z-609	Oxygen-insensitive NAD(P)H nitroreductase / Dihydropteridine reductase		k141_1663	2511	1882					UNCLASSIFIED
G2Z-39	G2Z-39	hypothetical protein		k141_8128	1191	136
G2Z-40	G2Z-40	hypothetical protein		k141_8128	1291	1434
G2Z-41	G2Z-41	KilA-N domain-containing protein		k141_8128	1905	2474					UNCLASSIFIED
G2Z-42	G2Z-42	GTP-binding protein TypA/BipA		k141_8128	2737	4542					UNCLASSIFIED
G2Z-43	G2Z-43	Adenosine (5')-pentaphospho-(5'')-adenosine pyrophosphohydrolase		k141_8128	4660	5145					UNCLASSIFIED
G2Z-44	G2Z-44	Aspartokinase		k141_8128	5139	6359					UNCLASSIFIED
G2Z-45	G2Z-45	hypothetical protein		k141_8128	7529	6450
G2Z-70	G2Z-70	hypothetical protein		k141_8128	37009	36344
G2Z-47	G2Z-47	Flagellar biosynthesis protein FliQ		k141_8128	8143	7877					UNCLASSIFIED
G2Z-48	G2Z-48	hypothetical protein		k141_8128	9156	8170
G2Z-49	G2Z-49	Uncharacterized protein YhiN		k141_8128	10357	9134
G2Z-50	G2Z-50	Tellurium resistance protein TerD		k141_8128	10505	11110					UNCLASSIFIED
G2Z-580	G2Z-580	Phosphoserine phosphatase		k141_3769	166	801					UNCLASSIFIED
G2Z-581	G2Z-581	hypothetical protein		k141_3769	827	1909
G2Z-582	G2Z-582	Zinc ABC transporter, periplasmic-binding protein ZnuA		k141_3769	1933	2820					UNCLASSIFIED
G2Z-51	G2Z-51	1-deoxy-D-xylulose 5-phosphate synthase		k141_8128	11123	12988					UNCLASSIFIED
G2Z-583	G2Z-583	Zinc ABC transporter, ATP-binding protein ZnuC		k141_3769	2811	3560					UNCLASSIFIED
G2Z-52	G2Z-52	NAD-specific glutamate dehydrogenase, large form		k141_8128	12975	14948					UNCLASSIFIED
G2Z-584	G2Z-584	hypothetical protein		k141_3769	3816	3583
G2Z-585	G2Z-585	DNA primase DnaG		k141_3769	3874	5541					UNCLASSIFIED
G2Z-53	G2Z-53	Hypothetical alternative hydroxymethylpyrimidine phosphate kinase ThiD		k141_8128	15383	14997					UNCLASSIFIED
G2Z-586	G2Z-586	membrane-bound metallopeptidase		k141_3769	5658	6257					UNCLASSIFIED
G2Z-587	G2Z-587	hypothetical protein		k141_3769	6279	7535
G2Z-588	G2Z-588	NADH-ubiquinone oxidoreductase chain N		k141_3769	9109	7619					UNCLASSIFIED
G2Z-589	G2Z-589	NADH-ubiquinone oxidoreductase chain M		k141_3769	10641	9109					UNCLASSIFIED
G2Z-590	G2Z-590	NADH-ubiquinone oxidoreductase chain L		k141_3769	12593	10641					UNCLASSIFIED
G2Z-55	G2Z-55	hypothetical protein		k141_8128	16458	16285
G2Z-591	G2Z-591	NADH-ubiquinone oxidoreductase chain K		k141_3769	12911	12600					UNCLASSIFIED
G2Z-592	G2Z-592	NADH-ubiquinone oxidoreductase chain J		k141_3769	13450	12911					UNCLASSIFIED
G2Z-56	G2Z-56	2-hydroxy-6-oxohepta-2,4-dienoate hydrolase		k141_8128	17239	16517					UNCLASSIFIED
G2Z-593	G2Z-593	NADH-ubiquinone oxidoreductase chain I		k141_3769	14086	13475					UNCLASSIFIED
G2Z-594	G2Z-594	NADH-ubiquinone oxidoreductase chain H		k141_3769	15103	14117					UNCLASSIFIED
G2Z-57	G2Z-57	D-alanine--D-alanine ligase		k141_8128	18273	17242					UNCLASSIFIED
G2Z-595	G2Z-595	NADH-ubiquinone oxidoreductase chain G		k141_3769	17407	15107					UNCLASSIFIED
G2Z-58	G2Z-58	hypothetical protein		k141_8128	20526	18277
G2Z-596	G2Z-596	NADH-ubiquinone oxidoreductase chain G		k141_3769	19629	17404					UNCLASSIFIED
G2Z-597	G2Z-597	Glutamate synthase [NADPH] small chain		k141_3769	21672	19642					UNCLASSIFIED
G2Z-1438	G2Z-1438	Helicase, SNF2/RAD54 family		k141_3243	3	2597					UNCLASSIFIED
G2Z-59	G2Z-59	Thymidylate synthase ThyX		k141_8128	22941	20695					UNCLASSIFIED
G2Z-598	G2Z-598	NADH-ubiquinone oxidoreductase chain E		k141_3769	21958	21674					UNCLASSIFIED
G2Z-599	G2Z-599	hypothetical protein		k141_3769	22657	21962
G2Z-1439	G2Z-1439	Putative oxidoreductase ferredoxin-type protein, clusters with CPO		k141_3243	3918	2668					UNCLASSIFIED
G2Z-60	G2Z-60	hypothetical protein		k141_8128	25176	22948
G2Z-600	G2Z-600	hypothetical protein		k141_3769	23333	22668
G2Z-601	G2Z-601	NADH-ubiquinone oxidoreductase chain D		k141_3769	24572	23337					UNCLASSIFIED
G2Z-1440	G2Z-1440	Cell division-associated, ATP-dependent zinc metalloprotease FtsH		k141_3243	5693	3915					UNCLASSIFIED
G2Z-61	G2Z-61	Protein translocase subunit SecF		k141_8128	26128	25160					UNCLASSIFIED
G2Z-602	G2Z-602	NADH-ubiquinone oxidoreductase chain C		k141_3769	25393	24572					UNCLASSIFIED
G2Z-603	G2Z-603	NADH-ubiquinone oxidoreductase chain B		k141_3769	25899	25390					UNCLASSIFIED
G2Z-1441	G2Z-1441	ATP-dependent DNA helicase UvrD/PcrA/Rep, epsilon proteobacterial type 1		k141_3243	7977	5863					UNCLASSIFIED
G2Z-604	G2Z-604	NADH ubiquinone oxidoreductase chain A		k141_3769	26270	25881					UNCLASSIFIED
G2Z-1442	G2Z-1442	hypothetical protein		k141_3243	8793	7990
G2Z-63	G2Z-63	Protein translocase subunit YajC		k141_8128	27942	27676					UNCLASSIFIED
G2Z-605	G2Z-605	hypothetical protein		k141_3769	26629	26384
G2Z-1443	G2Z-1443	hypothetical protein		k141_3243	11327	8814
G2Z-606	G2Z-606	AntA/AntB antirepressor domain protein		k141_3769	27332	26607					UNCLASSIFIED
G2Z-64	G2Z-64	Exo-beta-1 3-glucanase-like		k141_8128	30009	28102					UNCLASSIFIED
G2Z-1444	G2Z-1444	tRNA-5-carboxymethylaminomethyl-2- thiouridine(34) synthesis protein MnmE		k141_3243	12675	11317					UNCLASSIFIED
G2Z-65	G2Z-65	Transcription termination protein NusA		k141_8128	31274	30123					UNCLASSIFIED
G2Z-1445	G2Z-1445	hypothetical protein		k141_3243	13214	12663
G2Z-66	G2Z-66	hypothetical protein		k141_8128	32158	31361
G2Z-1446	G2Z-1446	hypothetical protein		k141_3243	15375	13225
G2Z-67	G2Z-67	Arginyl-tRNA synthetase		k141_8128	33836	32238					UNCLASSIFIED
G2Z-1447	G2Z-1447	hypothetical protein		k141_3243	16168	15368
G2Z-68	G2Z-68	Translation initiation factor 3		k141_8128	34399	33860					UNCLASSIFIED
G2Z-1448	G2Z-1448	hypothetical protein		k141_3243	16803	16387
G2Z-577	G2Z-577	Phage antirepressor protein		k141_1129	460	2					UNCLASSIFIED
G2Z-578	G2Z-578	hypothetical protein		k141_1129	655	867
G2Z-69	G2Z-69	Threonyl-tRNA synthetase		k141_8128	36204	34396					UNCLASSIFIED
G2Z-1449	G2Z-1449	3-isopropylmalate dehydrogenase		k141_3243	17963	16878					UNCLASSIFIED
G2Z-579	G2Z-579	hypothetical protein		k141_1129	894	1742
G2Z-1450	G2Z-1450	3-isopropylmalate dehydratase small subunit		k141_3243	18459	17944					UNCLASSIFIED
G2Z-71	G2Z-71	Heat shock protein DnaJ-like		k141_8128	37901	37032					UNCLASSIFIED
G2Z-1451	G2Z-1451	hypothetical protein		k141_3243	20014	18482
G2Z-72	G2Z-72	Adenosine deaminase, alternative form		k141_8128	39160	37928					UNCLASSIFIED
G2Z-1452	G2Z-1452	Endonuclease III		k141_3243	20271	20909					UNCLASSIFIED
G2Z-73	G2Z-73	hypothetical protein		k141_8128	39999	39163
G2Z-1453	G2Z-1453	UTP--glucose-1-phosphate uridylyltransferase		k141_3243	20964	21788					UNCLASSIFIED
G2Z-74	G2Z-74	hypothetical protein		k141_8128	40769	39996
G2Z-1454	G2Z-1454	Uncharacterized protein MJ1673		k141_3243	22703	22317
G2Z-75	G2Z-75	Riboflavin synthase eubacterial/eukaryotic		k141_8128	41432	40803					UNCLASSIFIED
G2Z-1720	G2Z-1720	tRNA-Lys-TTT		k141_2607	12838	12913
G2Z-1455	G2Z-1455	hypothetical protein		k141_3243	23211	22717
G2Z-76	G2Z-76	hypothetical protein		k141_8128	41772	41425
G2Z-1721	G2Z-1721	tRNA-Val-TAC		k141_2607	13025	13100
G2Z-1456	G2Z-1456	hypothetical protein		k141_3243	23393	23232
G2Z-77	G2Z-77	hypothetical protein		k141_8128	42986	41772
G2Z-1722	G2Z-1722	tRNA-Asp-GTC		k141_2607	13109	13184
G2Z-1457	G2Z-1457	hypothetical protein		k141_3243	24508	23474
G2Z-78	G2Z-78	ABC transporter, putative		k141_8128	43523	43203
G2Z-1723	G2Z-1723	tRNA-Val-GAC		k141_2607	15718	15643
G2Z-1458	G2Z-1458	Flagellar motor rotation protein MotB		k141_3243	25286	24486					UNCLASSIFIED
G2Z-79	G2Z-79	fibronectin type III domain protein		k141_8128	44743	43538					UNCLASSIFIED
G2Z-1519	G2Z-1519	tRNA-Phe-GAA		k141_9438	3651	3576
G2Z-1459	G2Z-1459	hypothetical protein		k141_3243	26498	25299
G2Z-1470	G2Z-1470	hypothetical protein		k141_3243	35489	36454
G2Z-80	G2Z-80	LSU rRNA pseudouridine(1911/1915/1917) synthase		k141_8128	45710	44715					UNCLASSIFIED
G2Z-1399	G2Z-1399	tRNA-Gln-TTG		k141_9834	53220	53294
G2Z-1460	G2Z-1460	hypothetical protein		k141_3243	27238	26495
G2Z-1468	G2Z-1468	hypothetical protein		k141_3243	34135	34260
G2Z-81	G2Z-81	Nicotinate-nucleotide adenylyltransferase		k141_8128	46222	45701					UNCLASSIFIED
G2Z-1400	G2Z-1400	tRNA-Met-CAT		k141_9834	53312	53388
G2Z-1461	G2Z-1461	Radical SAM domain protein		k141_3243	28210	27266					UNCLASSIFIED
G2Z-1467	G2Z-1467	hypothetical protein		k141_3243	34105	33281
G2Z-82	G2Z-82	RND multidrug efflux transporter; Acriflavin resistance protein		k141_8128	49353	46228					UNCLASSIFIED
G2Z-1235	G2Z-1235	tRNA-Gly-GCC		k141_7417	35018	35092
G2Z-1462	G2Z-1462	hypothetical protein		k141_3243	29613	28213
G2Z-83	G2Z-83	hypothetical protein		k141_8128	49772	49365
G2Z-1466	G2Z-1466	hypothetical protein		k141_3243	32645	33211
G2Z-1236	G2Z-1236	tRNA-Leu-TAA		k141_7417	35125	35211
G2Z-1463	G2Z-1463	Chaperone protein ClpB (ATP-dependent unfoldase)		k141_3243	30175	30624					UNCLASSIFIED
G2Z-1465	G2Z-1465	hypothetical protein		k141_3243	32544	31942
G2Z-84	G2Z-84	hypothetical protein		k141_8128	50451	49753
G2Z-1237	G2Z-1237	tRNA-Cys-GCA		k141_7417	35222	35296
G2Z-1464	G2Z-1464	putative exported protein of unknown function		k141_3243	31937	30882
G2Z-85	G2Z-85	Carboxyl-terminal protease		k141_8128	51808	50477					UNCLASSIFIED
G2Z-88	G2Z-88	hypothetical protein		k141_8128	54131	52578
G2Z-1238	G2Z-1238	tRNA-Ser-TGA		k141_7417	35330	35420
G2Z-553	G2Z-553	Retron-type RNA-directed DNA polymerase		k141_6592	10	1821					UNCLASSIFIED
G2Z-86	G2Z-86	hypothetical protein		k141_8128	52008	51820
G2Z-554	G2Z-554	hypothetical protein		k141_6592	2056	2466
G2Z-1148	G2Z-1148	tRNA-Asn-GTT		k141_6685	8774	8700
G2Z-555	G2Z-555	Oligopeptide ABC transporter, permease protein OppB (TC 3.A.1.5.1)		k141_6592	2557	3639					UNCLASSIFIED
G2Z-87	G2Z-87	hypothetical protein		k141_8128	52570	52040
G2Z-556	G2Z-556	hypothetical protein		k141_6592	3703	5541
G2Z-1149	G2Z-1149	tRNA-Met-CAT		k141_6685	8902	8977
G2Z-557	G2Z-557	Flagellar biosynthesis protein FliP		k141_6592	5681	6409					UNCLASSIFIED
G2Z-558	G2Z-558	hypothetical protein		k141_6592	6446	7420
G2Z-560	G2Z-560	hypothetical protein		k141_6592	7926	8264
G2Z-1045	G2Z-1045	tRNA-Pro-TGG		k141_9706	8843	8919
G2Z-559	G2Z-559	hypothetical protein		k141_6592	7772	7921
G2Z-89	G2Z-89	3-methyl-2-oxobutanoate hydroxymethyltransferase		k141_8128	54912	54094					UNCLASSIFIED
G2Z-561	G2Z-561	hypothetical protein		k141_6592	8254	8505
G2Z-1046	G2Z-1046	tRNA-His-GTG		k141_9706	8962	9038
G2Z-1469	G2Z-1469	Imidazole glycerol phosphate synthase cyclase subunit		k141_3243	34507	35274					UNCLASSIFIED
G2Z-562	G2Z-562	hypothetical protein		k141_6592	8798	8571
G2Z-90	G2Z-90	Flagellar basal-body rod protein FlgG		k141_8128	55709	54921					UNCLASSIFIED
G2Z-1047	G2Z-1047	tRNA-Arg-TCG		k141_9706	9054	9130
G2Z-563	G2Z-563	hypothetical protein		k141_6592	9510	8779
G2Z-91	G2Z-91	hypothetical protein		k141_8128	56429	55737
G2Z-564	G2Z-564	Ornithine carbamoyltransferase		k141_6592	10465	9548					UNCLASSIFIED
G2Z-1048	G2Z-1048	tRNA-Arg-TCT		k141_9706	9143	9219
G2Z-565	G2Z-565	Porphobilinogen synthase		k141_6592	11483	10503					UNCLASSIFIED
G2Z-92	G2Z-92	hypothetical protein		k141_8128	56980	56447
G2Z-566	G2Z-566	Chorismate synthase		k141_6592	11663	12742					UNCLASSIFIED
G2Z-1049	G2Z-1049	tRNA-Leu-TAG		k141_9706	9236	9319
G2Z-567	G2Z-567	hypothetical protein		k141_6592	12727	14034
G2Z-93	G2Z-93	hypothetical protein		k141_8128	58136	56964
G2Z-568	G2Z-568	Integral membrane zinc-metalloprotease HP0382, M48 family		k141_6592	14054	15235					UNCLASSIFIED
G2Z-978	G2Z-978	tRNA-Leu-CAA		k141_2287	20813	20898
G2Z-569	G2Z-569	Helicase PriA essential for oriC/DnaA-independent DNA replication		k141_6592	17166	15247					UNCLASSIFIED
G2Z-94	G2Z-94	FIG015287: Zinc protease		k141_8128	59401	58145					UNCLASSIFIED
G2Z-570	G2Z-570	hypothetical protein		k141_6592	18837	17173
G2Z-979	G2Z-979	tRNA-Glu-TTC		k141_2287	55097	55171
G2Z-571	G2Z-571	Histidyl-tRNA synthetase		k141_6592	20005	18794					UNCLASSIFIED
G2Z-95	G2Z-95	hypothetical protein		k141_8128	61175	59457
G2Z-572	G2Z-572	hypothetical protein		k141_6592	20130	20267
G2Z-923	G2Z-923	tRNA-Ser-GCT		k141_7188	4417	4324
G2Z-573	G2Z-573	S-adenosylmethionine:tRNA ribosyltransferase-isomerase		k141_6592	20269	21291					UNCLASSIFIED
G2Z-96	G2Z-96	hypothetical protein		k141_8128	61543	61202
G2Z-574	G2Z-574	AAA+ ATPase superfamily protein YifB/ComM, associated with DNA recombination		k141_6592	21310	22827					UNCLASSIFIED
G2Z-853	G2Z-853	tRNA-Leu-GAG		k141_305	5787	5704
G2Z-575	G2Z-575	hypothetical protein		k141_6592	23618	22920
G2Z-97	G2Z-97	hypothetical protein		k141_8128	61973	61635
G2Z-576	G2Z-576	putative transcriptional regulator		k141_6592	23968	23702
G2Z-783	G2Z-783	tRNA-Gly-TCC		k141_7029	282	206
G2Z-98	G2Z-98	hypothetical protein		k141_8128	61993	62112
G2Z-784	G2Z-784	tRNA-Tyr-GTA		k141_7029	388	303
G2Z-99	G2Z-99	hypothetical protein		k141_8128	62132	62389
G2Z-785	G2Z-785	tRNA-Thr-TGT		k141_7029	503	428
G2Z-550	G2Z-550	hypothetical protein		k141_8774	3	254
G2Z-100	G2Z-100	(E)-4-hydroxy-3-methylbut-2-enyl-diphosphate synthase (flavodoxin)		k141_8128	62392	63453					UNCLASSIFIED
G2Z-551	G2Z-551	hypothetical protein		k141_8774	267	746
G2Z-549	G2Z-549	tRNA-Arg-GCG		k141_378	1834	1759
G2Z-552	G2Z-552	hypothetical protein		k141_8774	877	1878
G2Z-101	G2Z-101	hypothetical protein		k141_8128	63614	65518
G2Z-347	G2Z-347	LSU rRNA # 23S rRNA, large subunit ribosomal RNA - 3 prime truncation		k141_3831	1930	1
G2Z-102	G2Z-102	hypothetical protein		k141_8128	65535	66113
G2Z-348	G2Z-348	tRNA-Ala-TGC		k141_3831	2130	2055
G2Z-103	G2Z-103	Carbamoyl-phosphate synthase small chain		k141_8128	66110	67246					UNCLASSIFIED
G2Z-349	G2Z-349	tRNA-Ile-GAT		k141_3831	2211	2135
G2Z-104	G2Z-104	hypothetical protein		k141_8128	67528	68751
G2Z-350	G2Z-350	SSU rRNA ## 16S rRNA, small subunit ribosomal RNA		k141_3831	3789	2291
G2Z-305	G2Z-305	tRNA-Met-CAT		k141_3157	262	339
G2Z-532	G2Z-532	Type I restriction-modification system, specificity subunit S		k141_378	775	2					UNCLASSIFIED
G2Z-533	G2Z-533	Peptidyl-prolyl cis-trans isomerase		k141_378	1680	1183					UNCLASSIFIED
G2Z-534	G2Z-534	Undecaprenyl diphosphate synthase		k141_378	2548	1886					UNCLASSIFIED
G2Z-535	G2Z-535	Phosphatidylserine decarboxylase		k141_378	3373	2558					UNCLASSIFIED
G2Z-536	G2Z-536	Prephenate and/or arogenate dehydrogenase (unknown specificity)		k141_378	4258	3401
G2Z-537	G2Z-537	TRAP transporter solute receptor, unknown substrate 6		k141_378	5361	4261
G2Z-538	G2Z-538	hypothetical protein		k141_378	6322	5348
G2Z-539	G2Z-539	4-hydroxythreonine-4-phosphate dehydrogenase		k141_378	7248	6325					UNCLASSIFIED
G2Z-540	G2Z-540	hypothetical protein		k141_378	7665	7252
G2Z-541	G2Z-541	Leucine rich repeat variant		k141_378	8236	7658					UNCLASSIFIED
G2Z-542	G2Z-542	hypothetical protein		k141_378	8843	8307
G2Z-543	G2Z-543	hypothetical protein		k141_378	10602	8833
G2Z-1432	G2Z-1432	hypothetical protein		k141_9854	21734	20949
G2Z-544	G2Z-544	MoxR-like ATPase in aerotolerance operon		k141_378	10753	11703					UNCLASSIFIED
G2Z-545	G2Z-545	hypothetical protein		k141_378	11770	11928
G2Z-1412	G2Z-1412	Aspartyl-tRNA synthetase @ Aspartyl-tRNA(Asn) synthetase		k141_9854	2105	348					UNCLASSIFIED
G2Z-546	G2Z-546	Molybdenum cofactor guanylyltransferase		k141_378	12048	12686					UNCLASSIFIED
G2Z-1413	G2Z-1413	Aspartate-semialdehyde dehydrogenase		k141_9854	2388	3410					UNCLASSIFIED
G2Z-1414	G2Z-1414	Membrane protein		k141_9854	3411	3938
G2Z-547	G2Z-547	hypothetical protein		k141_378	12662	13570
G2Z-548	G2Z-548	hypothetical protein		k141_378	13603	13713
G2Z-1415	G2Z-1415	Uroporphyrinogen III decarboxylase		k141_9854	3939	4979					UNCLASSIFIED
G2Z-1431	G2Z-1431	hypothetical protein		k141_9854	20949	20425
G2Z-1416	G2Z-1416	(S)-2-hydroxy-acid oxidase		k141_9854	6471	5089					UNCLASSIFIED
G2Z-1427	G2Z-1427	hypothetical protein		k141_9854	17403	16360
G2Z-1417	G2Z-1417	GTP-binding protein Era		k141_9854	7399	6512					UNCLASSIFIED
G2Z-1426	G2Z-1426	hypothetical protein		k141_9854	16338	15865
G2Z-1418	G2Z-1418	Fibronectin/fibrinogen-binding protein		k141_9854	8851	7505					UNCLASSIFIED
G2Z-1419	G2Z-1419	hypothetical protein		k141_9854	9514	8957
G2Z-1825	G2Z-1825	hypothetical protein		k141_7039	4647	4246
G2Z-1820	G2Z-1820	hypothetical protein		k141_7039	3	71
G2Z-1420	G2Z-1420	Threonine synthase		k141_9854	9678	11150					UNCLASSIFIED
G2Z-526	G2Z-526	Pyruvate:ferredoxin oxidoreductase, gamma subunit		k141_271	69	638					UNCLASSIFIED
G2Z-1421	G2Z-1421	Alpha-1,3-N-acetylgalactosamine transferase PglA		k141_9854	11147	12292					UNCLASSIFIED
G2Z-527	G2Z-527	Pyruvate:ferredoxin oxidoreductase, delta subunit		k141_271	642	1061					UNCLASSIFIED
G2Z-1422	G2Z-1422	Acetyl-coenzyme A carboxyl transferase beta chain		k141_9854	12312	13199					UNCLASSIFIED
G2Z-528	G2Z-528	Pyruvate:ferredoxin oxidoreductase, alpha subunit		k141_271	1063	2289					UNCLASSIFIED
G2Z-1423	G2Z-1423	Aspartyl-tRNA(Asn) amidotransferase subunit A @ Glutamyl-tRNA(Gln) amidotransferase subunit A		k141_9854	13196	14533					UNCLASSIFIED
G2Z-1821	G2Z-1821	Nitrogen regulatory protein P-II		k141_7039	105	443					UNCLASSIFIED
G2Z-1424	G2Z-1424	1,4-dihydroxy-6-naphtoate synthase		k141_9854	15485	14622					UNCLASSIFIED
G2Z-1822	G2Z-1822	ATP citrate synthase, beta chain		k141_7039	2428	602					UNCLASSIFIED
G2Z-1425	G2Z-1425	rhodanese-like domain protein		k141_9854	15864	15499					UNCLASSIFIED
G2Z-1823	G2Z-1823	hypothetical protein		k141_7039	2764	2447
G2Z-529	G2Z-529	Pyruvate:ferredoxin oxidoreductase, beta subunit		k141_271	2312	3268					UNCLASSIFIED
G2Z-1824	G2Z-1824	ATP citrate synthase, alpha chain		k141_7039	4096	2768					UNCLASSIFIED
G2Z-530	G2Z-530	hypothetical protein		k141_271	3479	4078
G2Z-531	G2Z-531	hypothetical protein		k141_271	4075	4611
G2Z-1428	G2Z-1428	Anaerobic respiratory reductase chaperone		k141_9854	18016	17390					UNCLASSIFIED
G2Z-1826	G2Z-1826	ATP phosphoribosyltransferase regulatory subunit, divergent variant		k141_7039	5481	4648					UNCLASSIFIED
G2Z-1429	G2Z-1429	hypothetical protein		k141_9854	18606	18103
G2Z-1827	G2Z-1827	S-adenosylmethionine synthetase		k141_7039	5595	6755					UNCLASSIFIED
G2Z-1430	G2Z-1430	Paralog of flagellar hook protein FlgE		k141_9854	20320	18632					UNCLASSIFIED
G2Z-1828	G2Z-1828	Cell division protein FtsI [Peptidoglycan synthetase]		k141_7039	8560	6809					UNCLASSIFIED
G2Z-524	G2Z-524	Retron-type RNA-directed DNA polymerase		k141_2342	588	953					UNCLASSIFIED
G2Z-1829	G2Z-1829	Prolipoprotein diacylglyceryl transferase		k141_7039	9567	8725					UNCLASSIFIED
G2Z-525	G2Z-525	Retron-type RNA-directed DNA polymerase		k141_2342	910	1734					UNCLASSIFIED
G2Z-1830	G2Z-1830	UbiD family decarboxylase associated with menaquinone via futalosine		k141_7039	11431	9596					UNCLASSIFIED
G2Z-1433	G2Z-1433	[Protein-PII] uridylyltransferase / [Protein-PII]-UMP uridylyl-removing enzyme		k141_9854	24299	21735					UNCLASSIFIED
G2Z-1831	G2Z-1831	hypothetical protein		k141_7039	12527	11436
G2Z-1434	G2Z-1434	hypothetical protein		k141_9854	25079	24342
G2Z-1832	G2Z-1832	hypothetical protein		k141_7039	13206	12562
G2Z-1435	G2Z-1435	Putative type IIS restriction /modification enzyme, N-terminal half		k141_9854	29034	25294					UNCLASSIFIED
G2Z-1833	G2Z-1833	hypothetical protein		k141_7039	13550	13203
G2Z-1436	G2Z-1436	hypothetical protein		k141_9854	30544	29054
G2Z-1834	G2Z-1834	hypothetical protein		k141_7039	14542	13547
G2Z-1437	G2Z-1437	hypothetical protein		k141_9854	31146	31532
G2Z-1835	G2Z-1835	3-oxoacyl-[acyl-carrier-protein] synthase, KASIII		k141_7039	15780	14761					UNCLASSIFIED
G2Z-1836	G2Z-1836	Phosphate:acyl-ACP acyltransferase PlsX		k141_7039	16799	15786					UNCLASSIFIED
G2Z-1837	G2Z-1837	hypothetical protein		k141_7039	16953	16792
G2Z-1838	G2Z-1838	hypothetical protein		k141_7039	17378	16980
G2Z-1839	G2Z-1839	Nucleoside diphosphate kinase		k141_7039	17824	17405					UNCLASSIFIED
G2Z-1840	G2Z-1840	hypothetical protein		k141_7039	18358	17870
G2Z-1841	G2Z-1841	hypothetical protein		k141_7039	18867	18364
G2Z-1842	G2Z-1842	Acyl-[acyl-carrier-protein]--UDP-N- acetylglucosamine O-acyltransferase		k141_7039	19710	18883					UNCLASSIFIED
G2Z-1843	G2Z-1843	3-hydroxyacyl-[acyl-carrier-protein] dehydratase, FabZ form		k141_7039	20167	19724					UNCLASSIFIED
G2Z-1411	G2Z-1411	hypothetical protein		k141_211	8458	8339
G2Z-1844	G2Z-1844	Outer membrane protein A precursor		k141_7039	21180	20578					UNCLASSIFIED
G2Z-1410	G2Z-1410	hypothetical protein		k141_211	8154	8011
G2Z-1845	G2Z-1845	Phosphoribosylformylglycinamidine cyclo-ligase		k141_7039	22186	21191					UNCLASSIFIED
G2Z-1403	G2Z-1403	hypothetical protein		k141_211	2651	1983
G2Z-1846	G2Z-1846	hypothetical protein		k141_7039	22461	22994
G2Z-513	G2Z-513	hypothetical protein		k141_3414	1	240
G2Z-1847	G2Z-1847	Quad-[4Fe-4S] ferredoxin, HycB/HydN/HyfA family		k141_7039	22984	23811					UNCLASSIFIED
G2Z-1401	G2Z-1401	Retron-type RNA-directed DNA polymerase		k141_211	1	1770					UNCLASSIFIED
G2Z-1402	G2Z-1402	hypothetical protein		k141_211	1917	1789
G2Z-514	G2Z-514	adenine/cytosine DNA methyltransferase		k141_3414	1268	237					UNCLASSIFIED
G2Z-1848	G2Z-1848	Tetrathionate reductase subunit C		k141_7039	23814	24662					UNCLASSIFIED
G2Z-515	G2Z-515	hypothetical protein		k141_3414	1375	1560
G2Z-516	G2Z-516	hypothetical protein		k141_3414	1763	2716
G2Z-1404	G2Z-1404	ADP-heptose--lipooligosaccharide heptosyltransferase II		k141_211	3632	2667					UNCLASSIFIED
G2Z-1405	G2Z-1405	hypothetical protein		k141_211	4803	3652
G2Z-517	G2Z-517	hypothetical protein		k141_3414	2884	3303
G2Z-518	G2Z-518	4-diphosphocytidyl-2-C-methyl-D-erythritol kinase		k141_3414	3767	4486					UNCLASSIFIED
G2Z-1406	G2Z-1406	Flagellar motor switch protein FliN		k141_211	5205	4813					UNCLASSIFIED
G2Z-1407	G2Z-1407	hypothetical protein		k141_211	5659	5210
G2Z-519	G2Z-519	hypothetical protein		k141_3414	4479	5639
G2Z-520	G2Z-520	D-glycero-beta-D-manno-heptose-1,7-bisphosphate 7-phosphatase		k141_3414	5626	6222					UNCLASSIFIED
G2Z-1408	G2Z-1408	Carboxynorspermidine decarboxylase		k141_211	6882	5731					UNCLASSIFIED
G2Z-521	G2Z-521	Diaminopimelate decarboxylase		k141_3414	6228	7445					UNCLASSIFIED
G2Z-1409	G2Z-1409	Secreted protein, suppressor for copper-sensitivity ScsC		k141_211	7741	6890					UNCLASSIFIED
G2Z-1817	G2Z-1817	hypothetical protein		k141_843	2	127
G2Z-522	G2Z-522	type II restriction enzyme		k141_3414	7479	8267					UNCLASSIFIED
G2Z-1818	G2Z-1818	putative transcriptional regulator		k141_843	200	445
G2Z-523	G2Z-523	Type III restriction-modification system methylation subunit		k141_3414	8270	8845					UNCLASSIFIED
G2Z-1819	G2Z-1819	hypothetical protein		k141_843	555	1439
G2Z-512	G2Z-512	Retron-type RNA-directed DNA polymerase		k141_3596	627	1877					UNCLASSIFIED
G2Z-1813	G2Z-1813	Hydroxylamine oxidoreductase (Fragment)		k141_1475	2	1390					UNCLASSIFIED
G2Z-1814	G2Z-1814	hypothetical protein		k141_1475	1520	2161
G2Z-1815	G2Z-1815	hypothetical protein		k141_1475	3098	2208
G2Z-1816	G2Z-1816	Chaperone protein DnaK		k141_1475	4266	3103					UNCLASSIFIED
G2Z-1809	G2Z-1809	hypothetical protein		k141_1722	901	2
G2Z-1810	G2Z-1810	hypothetical protein		k141_1722	1341	934
G2Z-1811	G2Z-1811	Bis-ABC ATPase YbiT		k141_1722	2938	1334					UNCLASSIFIED
G2Z-1812	G2Z-1812	hypothetical protein		k141_1722	3268	3131
G2Z-1807	G2Z-1807	hypothetical protein		k141_803	182	592
G2Z-1808	G2Z-1808	N-carbamoylputrescine amidase (3.5.1.53)		k141_803	1388	1675					UNCLASSIFIED
G2Z-496	G2Z-496	hypothetical protein		k141_3543	391	693
G2Z-497	G2Z-497	hypothetical protein		k141_3543	690	1565
G2Z-498	G2Z-498	Retron-type RNA-directed DNA polymerase		k141_3543	2264	3931					UNCLASSIFIED
G2Z-499	G2Z-499	hypothetical protein		k141_3543	4424	4762
G2Z-500	G2Z-500	diguanylate cyclase (GGDEF domain) with PAS/PAC sensor		k141_3543	6523	4862					UNCLASSIFIED
G2Z-501	G2Z-501	hypothetical protein		k141_3543	7858	6533
G2Z-502	G2Z-502	Tryptophanyl-tRNA synthetase		k141_3543	8852	7863					UNCLASSIFIED
G2Z-503	G2Z-503	Indole-3-glycerol phosphate synthase		k141_3543	9653	8853					UNCLASSIFIED
G2Z-504	G2Z-504	Flagellum-specific ATP synthase FliI		k141_3543	11001	9676					UNCLASSIFIED
G2Z-505	G2Z-505	hypothetical protein		k141_3543	11411	10998
G2Z-506	G2Z-506	hypothetical protein		k141_3543	11628	11404
G2Z-507	G2Z-507	hypothetical protein		k141_3543	11730	12407
G2Z-508	G2Z-508	hypothetical protein		k141_3543	12687	12508
G2Z-509	G2Z-509	hypothetical protein		k141_3543	12842	12940
G2Z-510	G2Z-510	Retron-type RNA-directed DNA polymerase		k141_3543	13666	15450					UNCLASSIFIED
G2Z-511	G2Z-511	hypothetical protein		k141_3543	15741	16499
G2Z-26	G2Z-26	Pyruvate:ferredoxin oxidoreductase, gamma subunit		k141_5959	73	2					UNCLASSIFIED
G2Z-27	G2Z-27	hypothetical protein		k141_5959	1915	1100
G2Z-493	G2Z-493	hypothetical protein		k141_9459	3	98
G2Z-28	G2Z-28	hypothetical protein		k141_5959	2085	1912
G2Z-494	G2Z-494	hypothetical protein		k141_9459	712	155
G2Z-29	G2Z-29	Sulfur carrier protein adenylyltransferase ThiF		k141_5959	2947	2264					UNCLASSIFIED
G2Z-495	G2Z-495	hypothetical protein		k141_9459	1638	709
G2Z-30	G2Z-30	UDP-glucose 4-epimerase		k141_5959	3879	2944					UNCLASSIFIED
G2Z-31	G2Z-31	Deoxyuridine 5'-triphosphate nucleotidohydrolase		k141_5959	4313	3882					UNCLASSIFIED
G2Z-32	G2Z-32	Transcription elongation factor GreA		k141_5959	4707	4303					UNCLASSIFIED
G2Z-33	G2Z-33	Retron-type RNA-directed DNA polymerase		k141_5959	6697	5030					UNCLASSIFIED
G2Z-34	G2Z-34	Hemolysin		k141_5959	8477	7413					UNCLASSIFIED
G2Z-35	G2Z-35	Para-aminobenzoate synthase, aminase component		k141_5959	9458	8496					UNCLASSIFIED
G2Z-36	G2Z-36	Aspartate carbamoyltransferase		k141_5959	10351	9464					UNCLASSIFIED
G2Z-37	G2Z-37	GTP-binding protein EngA		k141_5959	11868	10393					UNCLASSIFIED
G2Z-38	G2Z-38	hypothetical protein		k141_5959	12695	11943
G2Z-23	G2Z-23	hypothetical protein		k141_8998	721	2
G2Z-24	G2Z-24	Helix-turn-helix protein		k141_8998	1056	805					UNCLASSIFIED
G2Z-473	G2Z-473	hypothetical protein		k141_3228	1	852
G2Z-474	G2Z-474	Tellurium resistance protein TerD		k141_3228	1220	897					UNCLASSIFIED
G2Z-25	G2Z-25	Phage antirepressor protein		k141_8998	1566	1144					UNCLASSIFIED
G2Z-475	G2Z-475	hypothetical protein		k141_3228	2073	1525
G2Z-476	G2Z-476	Argininosuccinate lyase		k141_3228	3462	2074					UNCLASSIFIED
G2Z-477	G2Z-477	Ribonucleotide reductase of class Ia (aerobic), alpha subunit		k141_3228	6232	3482					UNCLASSIFIED
G2Z-478	G2Z-478	Adenylosuccinate lyase @ SAICAR lyase		k141_3228	7598	6270					UNCLASSIFIED
G2Z-479	G2Z-479	hypothetical protein		k141_3228	8649	7762
G2Z-480	G2Z-480	Aminotransferase, DegT/DnrJ/EryC1/StrS family		k141_3228	9772	8657					UNCLASSIFIED
G2Z-481	G2Z-481	hypothetical protein		k141_3228	10475	9765
G2Z-482	G2Z-482	dTDP-4-dehydrorhamnose 3,5-epimerase		k141_3228	10906	10478					UNCLASSIFIED
G2Z-483	G2Z-483	dTDP-glucose 4,6-dehydratase		k141_3228	11994	10894					UNCLASSIFIED
G2Z-484	G2Z-484	Glucose-1-phosphate cytidylyltransferase		k141_3228	12775	11996					UNCLASSIFIED
G2Z-485	G2Z-485	hypothetical protein		k141_3228	14064	12772
G2Z-486	G2Z-486	hypothetical protein		k141_3228	15563	14061
G2Z-487	G2Z-487	hypothetical protein		k141_3228	16176	15541
G2Z-488	G2Z-488	Metal-dependent hydrolase		k141_3228	16826	16182					UNCLASSIFIED
G2Z-489	G2Z-489	NAD-dependent epimerase/dehydratase		k141_3228	17698	16823					UNCLASSIFIED
G2Z-490	G2Z-490	D-3-phosphoglycerate dehydrogenase		k141_3228	18628	17702					UNCLASSIFIED
G2Z-491	G2Z-491	3-oxoacyl-[acyl-carrier protein] reductase		k141_3228	19341	18628					UNCLASSIFIED
G2Z-492	G2Z-492	predicted Fe-S oxidoreductase		k141_3228	19774	19349					UNCLASSIFIED
G2Z-470	G2Z-470	hypothetical protein		k141_8605	1005	58
G2Z-471	G2Z-471	hypothetical protein		k141_8605	1071	1295
G2Z-472	G2Z-472	hypothetical protein		k141_8605	1592	1350
G2Z-14	G2Z-14	putative exported protein of unknown function		k141_277	1	693
G2Z-15	G2Z-15	putative ORF-2		k141_277	1038	1298
G2Z-16	G2Z-16	hypothetical protein		k141_277	1302	1586
G2Z-17	G2Z-17	hypothetical protein		k141_277	1583	3289
G2Z-18	G2Z-18	hypothetical protein		k141_277	3305	4045
G2Z-19	G2Z-19	hypothetical protein		k141_277	4035	5051
G2Z-461	G2Z-461	hypothetical protein		k141_4783	3	404
G2Z-20	G2Z-20	Oxaloacetate decarboxylase Na(+) pump, alpha chain		k141_277	5209	7029					UNCLASSIFIED
G2Z-462	G2Z-462	Integral membrane protein		k141_4783	1389	2369
G2Z-463	G2Z-463	putative transcriptional regulator		k141_4783	2515	2757
G2Z-21	G2Z-21	hypothetical protein		k141_277	7058	7183
G2Z-464	G2Z-464	hypothetical protein		k141_4783	5755	3041
G2Z-22	G2Z-22	hypothetical protein		k141_277	8036	7686
G2Z-465	G2Z-465	hypothetical protein		k141_4783	5896	6315
G2Z-466	G2Z-466	hypothetical protein		k141_4783	6305	6601
G2Z-467	G2Z-467	Leucyl-tRNA synthetase		k141_4783	6669	9113					UNCLASSIFIED
G2Z-468	G2Z-468	hypothetical protein		k141_4783	9129	10346
G2Z-469	G2Z-469	hypothetical protein		k141_4783	10733	10401
G2Z-1371	G2Z-1371	hypothetical protein		k141_9834	58684	59934
G2Z-1367	G2Z-1367	hypothetical protein		k141_9834	57536	57246
G2Z-1366	G2Z-1366	hypothetical protein		k141_9834	57249	56815
G2Z-1364	G2Z-1364	hypothetical protein		k141_9834	55517	56134
G2Z-1360	G2Z-1360	hypothetical protein		k141_9834	52178	51552
G2Z-1313	G2Z-1313	hypothetical protein		k141_9834	717	1
G2Z-1359	G2Z-1359	hypothetical protein		k141_9834	51555	50434
G2Z-1314	G2Z-1314	Histidinol-phosphatase		k141_9834	1588	791					UNCLASSIFIED
G2Z-1355	G2Z-1355	hypothetical protein		k141_9834	47140	46544
G2Z-1315	G2Z-1315	hypothetical protein		k141_9834	2951	1578
G2Z-1347	G2Z-1347	hypothetical protein		k141_9834	38880	38728
G2Z-1316	G2Z-1316	hypothetical protein		k141_9834	3031	4611
G2Z-1346	G2Z-1346	hypothetical protein		k141_9834	38718	36730
G2Z-1317	G2Z-1317	Flagellar basal-body rod modification protein FlgD		k141_9834	4636	5307					UNCLASSIFIED
G2Z-1345	G2Z-1345	hypothetical protein		k141_9834	36681	36568
G2Z-1318	G2Z-1318	hypothetical protein		k141_9834	5322	6617
G2Z-1344	G2Z-1344	hypothetical protein		k141_9834	36549	36172
G2Z-1319	G2Z-1319	Pyrroline-5-carboxylate reductase		k141_9834	6636	7409					UNCLASSIFIED
G2Z-1757	G2Z-1757	hypothetical protein		k141_9621	3	296
G2Z-1320	G2Z-1320	hypothetical protein		k141_9834	8002	7499
G2Z-1342	G2Z-1342	hypothetical protein		k141_9834	35396	34539
G2Z-1321	G2Z-1321	Nitrate reductase cytochrome c550-type subunit		k141_9834	8664	8035					UNCLASSIFIED
G2Z-1758	G2Z-1758	hypothetical protein		k141_9621	499	383
G2Z-1322	G2Z-1322	Polyferredoxin NapH (periplasmic nitrate reductase)		k141_9834	9482	8661					UNCLASSIFIED
G2Z-1341	G2Z-1341	hypothetical protein		k141_9834	34447	33254
G2Z-1323	G2Z-1323	Ferredoxin-type protein NapG (periplasmic nitrate reductase)		k141_9834	10275	9475					UNCLASSIFIED
G2Z-1759	G2Z-1759	RecA protein		k141_9621	745	1983					UNCLASSIFIED
G2Z-1324	G2Z-1324	Periplasmic nitrate reductase		k141_9834	13076	10290					UNCLASSIFIED
G2Z-1338	G2Z-1338	hypothetical protein		k141_9834	29024	27423
G2Z-1325	G2Z-1325	hypothetical protein		k141_9834	14950	13175
G2Z-1760	G2Z-1760	Enolase		k141_9621	2008	3279					UNCLASSIFIED
G2Z-1326	G2Z-1326	GTP 3',8-cyclase		k141_9834	15919	14957					UNCLASSIFIED
G2Z-1335	G2Z-1335	hypothetical protein		k141_9834	24478	24645
G2Z-1327	G2Z-1327	hypothetical protein		k141_9834	16191	15922
G2Z-1761	G2Z-1761	hypothetical protein		k141_9621	3303	3611
G2Z-1328	G2Z-1328	competence lipoprotein (comL)		k141_9834	16847	16212					UNCLASSIFIED
G2Z-1330	G2Z-1330	hypothetical protein		k141_9834	17372	18871
G2Z-1329	G2Z-1329	Ammonium transporter		k141_9834	17034	17231					UNCLASSIFIED
G2Z-1762	G2Z-1762	hypothetical protein		k141_9621	3601	4776
G2Z-1782	G2Z-1782	hypothetical protein		k141_9621	22927	23454
G2Z-1780	G2Z-1780	hypothetical protein		k141_9621	21487	22263
G2Z-1775	G2Z-1775	hypothetical protein		k141_9621	16595	16795
G2Z-1763	G2Z-1763	Shikimate kinase I		k141_9621	4754	5278					UNCLASSIFIED
G2Z-1331	G2Z-1331	Isocitrate dehydrogenase [NADP]; Monomeric isocitrate dehydrogenase [NADP]		k141_9834	19077	21293					UNCLASSIFIED
G2Z-1774	G2Z-1774	hypothetical protein		k141_9621	16196	15957
G2Z-1332	G2Z-1332	LSU ribosomal protein L25p		k141_9834	22023	21487					UNCLASSIFIED
G2Z-1764	G2Z-1764	Lipoprotein signal peptidase		k141_9621	5275	5751					UNCLASSIFIED
G2Z-1333	G2Z-1333	N-succinyl-L,L-diaminopimelate desuccinylase		k141_9834	22176	23297					UNCLASSIFIED
G2Z-1770	G2Z-1770	hypothetical protein		k141_9621	12056	11712
G2Z-1334	G2Z-1334	Two-component system sensor histidine kinase		k141_9834	23299	24468					UNCLASSIFIED
G2Z-1765	G2Z-1765	UDP-N-acetylmuramoyl-tripeptide--D-alanyl-D- alanine ligase		k141_9621	7311	5848					UNCLASSIFIED
G2Z-1769	G2Z-1769	hypothetical protein		k141_9621	10045	11649
G2Z-1768	G2Z-1768	hypothetical protein		k141_9621	9724	10026
G2Z-1336	G2Z-1336	Anthranilate phosphoribosyltransferase		k141_9834	24833	25837					UNCLASSIFIED
G2Z-1766	G2Z-1766	Glutamyl-tRNA reductase		k141_9621	8674	7301					UNCLASSIFIED
G2Z-1337	G2Z-1337	Adenosylmethionine-8-amino-7-oxononanoate aminotransferase		k141_9834	25841	27145					UNCLASSIFIED
G2Z-12	G2Z-12	hypothetical protein		k141_5457	10363	8969
G2Z-7	G2Z-7	hypothetical protein		k141_5457	5158	5000
G2Z-1767	G2Z-1767	All-trans-hexaprenyl-diphosphate synthase		k141_9621	9642	8674					UNCLASSIFIED
G2Z-1339	G2Z-1339	Carbamoyl-phosphate synthase large chain		k141_9834	29239	32496					UNCLASSIFIED
G2Z-3	G2Z-3	hypothetical protein		k141_5457	393	1130
G2Z-1340	G2Z-1340	DUF124 domain-containing protein		k141_9834	32506	33186					UNCLASSIFIED
G2Z-2	G2Z-2	hypothetical protein		k141_5457	231	103
G2Z-1	G2Z-1	hypothetical protein		k141_5457	1	84
G2Z-1776	G2Z-1776	GMP synthase [glutamine-hydrolyzing], amidotransferase subunit / GMP synthase [glutamine-hydrolyzing], ATP pyrophosphatase subunit		k141_9621	16854	18398					UNCLASSIFIED
G2Z-1777	G2Z-1777	Phosphoglucosamine mutase		k141_9621	18589	19935					UNCLASSIFIED
G2Z-1778	G2Z-1778	Peroxide stress regulator; Ferric uptake regulation protein; Fe2+/Zn2+ uptake regulation proteins		k141_9621	19949	20344					UNCLASSIFIED
G2Z-1343	G2Z-1343	CRISPR-associated RAMP Csm3		k141_9834	36161	35400					UNCLASSIFIED
G2Z-1779	G2Z-1779	N-succinyl-L,L-diaminopimelate aminotransferase, type 2		k141_9621	20353	21486					UNCLASSIFIED
G2Z-1348	G2Z-1348	Mg/Co/Ni transporter MgtE, CBS domain-containing		k141_9834	39175	40539					UNCLASSIFIED
G2Z-1349	G2Z-1349	Flagellar L-ring protein FlgH		k141_9834	41274	40594					UNCLASSIFIED
G2Z-1350	G2Z-1350	N5-carboxyaminoimidazole ribonucleotide mutase		k141_9834	41789	41280					UNCLASSIFIED
G2Z-1351	G2Z-1351	Acetyl-coenzyme A carboxyl transferase alpha chain		k141_9834	42832	41792					UNCLASSIFIED
G2Z-1352	G2Z-1352	3-oxoacyl-[acyl-carrier-protein] synthase, KASII		k141_9834	44063	42834					UNCLASSIFIED
G2Z-1771	G2Z-1771	Translation elongation factor LepA		k141_9621	14010	12211					UNCLASSIFIED
G2Z-436	G2Z-436	Retron-type RNA-directed DNA polymerase		k141_4330	575	240					UNCLASSIFIED
G2Z-1353	G2Z-1353	Acyl carrier protein		k141_9834	44421	44188					UNCLASSIFIED
G2Z-437	G2Z-437	hypothetical protein		k141_4330	1681	1863
G2Z-1772	G2Z-1772	Diaminopimelate epimerase		k141_9621	14776	14003					UNCLASSIFIED
G2Z-438	G2Z-438	hypothetical protein		k141_4330	2317	2949
G2Z-439	G2Z-439	hypothetical protein		k141_4330	2950	3381
G2Z-4	G2Z-4	Phosphomethylpyrimidine synthase ThiC		k141_5457	1407	2780					UNCLASSIFIED
G2Z-1773	G2Z-1773	Ribonucleotide reductase of class Ia (aerobic), beta subunit		k141_9621	15811	14777					UNCLASSIFIED
G2Z-440	G2Z-440	hypothetical protein		k141_4330	3416	4051
G2Z-1354	G2Z-1354	diguanylate cyclase/phosphodiesterase (GGDEF &amp; EAL domains) with PAS/PAC sensor(s)		k141_9834	46534	44489					UNCLASSIFIED
G2Z-441	G2Z-441	Argininosuccinate synthase		k141_4330	5635	4418					UNCLASSIFIED
G2Z-5	G2Z-5	7-cyano-7-deazaguanine synthase		k141_5457	3533	2862					UNCLASSIFIED
G2Z-442	G2Z-442	Phosphoserine aminotransferase		k141_4330	6796	5687					UNCLASSIFIED
G2Z-6	G2Z-6	3-phosphoshikimate 1-carboxyvinyltransferase		k141_5457	4835	3537					UNCLASSIFIED
G2Z-443	G2Z-443	hypothetical protein		k141_4330	7579	6863
G2Z-1356	G2Z-1356	protease IV (PspA)		k141_9834	48027	47155					UNCLASSIFIED
G2Z-444	G2Z-444	hypothetical protein		k141_4330	7736	8272
G2Z-1357	G2Z-1357	Transaldolase		k141_9834	49025	48033					UNCLASSIFIED
G2Z-445	G2Z-445	Methionyl-tRNA formyltransferase		k141_4330	8318	9217					UNCLASSIFIED
G2Z-1358	G2Z-1358	Glutamyl-tRNA synthetase		k141_9834	50376	49027					UNCLASSIFIED
G2Z-446	G2Z-446	hypothetical protein		k141_4330	9368	9808
G2Z-8	G2Z-8	Phosphate ABC transporter, ATP-binding protein PstB (TC 3.A.1.7.1)		k141_5457	6146	5361					UNCLASSIFIED
G2Z-447	G2Z-447	hypothetical protein		k141_4330	10022	10285
G2Z-1362	G2Z-1362	response regulator receiver domain protein (CheY-like)		k141_9834	52892	52533					UNCLASSIFIED
G2Z-448	G2Z-448	Thioredoxin		k141_4330	10380	10700					UNCLASSIFIED
G2Z-1361	G2Z-1361	Cytochrome c, class I		k141_9834	52558	52175					UNCLASSIFIED
G2Z-449	G2Z-449	hypothetical protein		k141_4330	10724	11182
G2Z-9	G2Z-9	Phosphate ABC transporter, permease protein PstA (TC 3.A.1.7.1)		k141_5457	7035	6166					UNCLASSIFIED
G2Z-450	G2Z-450	Thioredoxin reductase		k141_4330	11210	12148					UNCLASSIFIED
G2Z-1363	G2Z-1363	RNA polymerase sigma factor RpoD		k141_9834	53463	55490					UNCLASSIFIED
G2Z-451	G2Z-451	4-hydroxy-tetrahydrodipicolinate reductase		k141_4330	12148	12915					UNCLASSIFIED
G2Z-10	G2Z-10	Phosphate ABC transporter, permease protein PstC (TC 3.A.1.7.1)		k141_5457	7913	7032					UNCLASSIFIED
G2Z-452	G2Z-452	thioredoxin		k141_4330	13224	13589					UNCLASSIFIED
G2Z-11	G2Z-11	Phosphate ABC transporter, substrate-binding protein PstS (TC 3.A.1.7.1)		k141_5457	8951	7935					UNCLASSIFIED
G2Z-453	G2Z-453	HIT family protein		k141_4330	13592	14092					UNCLASSIFIED
G2Z-1365	G2Z-1365	4-amino-6-deoxy-N-Acetyl-D-hexosaminyl-(Lipid carrier) acetyltrasferase		k141_9834	56796	56137					UNCLASSIFIED
G2Z-454	G2Z-454	hypothetical protein		k141_4330	14102	14821
G2Z-1781	G2Z-1781	Adenylate kinase		k141_9621	22313	22885					UNCLASSIFIED
G2Z-455	G2Z-455	Phosphatidate cytidylyltransferase		k141_4330	14869	15606					UNCLASSIFIED
G2Z-1368	G2Z-1368	Ferredoxin, 2Fe-2S		k141_9834	57628	58005					UNCLASSIFIED
G2Z-456	G2Z-456	1-deoxy-D-xylulose 5-phosphate reductoisomerase		k141_4330	15600	16670					UNCLASSIFIED
G2Z-13	G2Z-13	tRNA dimethylallyltransferase		k141_5457	11581	10688					UNCLASSIFIED
G2Z-457	G2Z-457	hypothetical protein		k141_4330	16686	18026
G2Z-1369	G2Z-1369	Aspartate 1-decarboxylase		k141_9834	58005	58370					UNCLASSIFIED
G2Z-458	G2Z-458	KilA-N domain-containing protein		k141_4330	18941	18237					UNCLASSIFIED
G2Z-1370	G2Z-1370	Transcriptional regulatory protein		k141_9834	58374	58691					UNCLASSIFIED
G2Z-459	G2Z-459	Retron-type RNA-directed DNA polymerase		k141_4330	19770	19588					UNCLASSIFIED
G2Z-1783	G2Z-1783	Methyl-accepting chemotaxis protein		k141_9621	23709	25064					UNCLASSIFIED
G2Z-460	G2Z-460	Retron-type RNA-directed DNA polymerase		k141_4330	19925	19722					UNCLASSIFIED
G2Z-1372	G2Z-1372	Membrane-bound lytic murein transglycosylase A		k141_9834	59942	61096					UNCLASSIFIED
G2Z-1784	G2Z-1784	hypothetical protein		k141_9621	25340	26467
G2Z-1373	G2Z-1373	hypothetical protein		k141_9834	61282	61734
G2Z-1374	G2Z-1374	Cell division protein FtsZ		k141_9834	63273	61744					UNCLASSIFIED
G2Z-1785	G2Z-1785	hypothetical protein		k141_9621	26454	26705
G2Z-1375	G2Z-1375	Cell division protein FtsA		k141_9834	64871	63309					UNCLASSIFIED
G2Z-1376	G2Z-1376	Peptidyl-prolyl cis-trans isomerase PpiD		k141_9834	66311	64875					UNCLASSIFIED
G2Z-1786	G2Z-1786	hypothetical protein		k141_9621	30254	26757
G2Z-1377	G2Z-1377	hypothetical protein		k141_9834	67192	66365
G2Z-1378	G2Z-1378	hypothetical protein		k141_9834	68281	67238
G2Z-1787	G2Z-1787	FAD dependent oxidoreductase		k141_9621	31266	30256					UNCLASSIFIED
G2Z-1379	G2Z-1379	hypothetical protein		k141_9834	68909	68271
G2Z-1380	G2Z-1380	hypothetical protein		k141_9834	69421	68930
G2Z-1788	G2Z-1788	Thiol peroxidase, Tpx-type		k141_9621	31811	31305					UNCLASSIFIED
G2Z-1381	G2Z-1381	Probable lipoprotein Cj1090c		k141_9834	69953	69411					UNCLASSIFIED
G2Z-1382	G2Z-1382	Oligosaccharyltransferase PglB		k141_9834	72155	69957					UNCLASSIFIED
G2Z-1789	G2Z-1789	Membrane protease family protein HP0248		k141_9621	33025	31952					UNCLASSIFIED
G2Z-1383	G2Z-1383	Cysteine synthase		k141_9834	73200	72283					UNCLASSIFIED
G2Z-1384	G2Z-1384	hypothetical protein		k141_9834	74239	73268
G2Z-1790	G2Z-1790	Branched-chain amino acid aminotransferase		k141_9621	33953	33030					UNCLASSIFIED
G2Z-1385	G2Z-1385	Arsenate reductase thioredoxin-coupled, LMWP family		k141_9834	74658	74242					UNCLASSIFIED
G2Z-1386	G2Z-1386	Nitrilotriacetate monooxygenase component B		k141_9834	74967	74677					UNCLASSIFIED
G2Z-1791	G2Z-1791	Hemoglobin-like protein HbO		k141_9621	34398	33955					UNCLASSIFIED
G2Z-1387	G2Z-1387	Biotin carboxylase of acetyl-CoA carboxylase		k141_9834	76389	75049					UNCLASSIFIED
G2Z-1388	G2Z-1388	Biotin carboxylase of acetyl-CoA carboxylase		k141_9834	77733	76390					UNCLASSIFIED
G2Z-1792	G2Z-1792	Menaquinone via futalosine polyprenyltransferase (MenA homolog)		k141_9621	35403	34540					UNCLASSIFIED
G2Z-1389	G2Z-1389	Biotin carboxyl carrier protein of acetyl-CoA carboxylase		k141_9834	78167	77733					UNCLASSIFIED
G2Z-1390	G2Z-1390	Phosphatidylglycerophosphatase A		k141_9834	78351	78863					UNCLASSIFIED
G2Z-1793	G2Z-1793	hypothetical protein		k141_9621	35769	35650
G2Z-1391	G2Z-1391	UDP-N-acetylglucosamine--N-acetylmuramyl- (pentapeptide) pyrophosphoryl-undecaprenol N-acetylglucosamine transferase		k141_9834	78863	79879					UNCLASSIFIED
G2Z-1392	G2Z-1392	23S rRNA (adenine(2503)-C(2))-methyltransferase @ tRNA (adenine(37)-C(2))-methyltransferase		k141_9834	79884	80981					UNCLASSIFIED
G2Z-1794	G2Z-1794	hypothetical protein		k141_9621	35815	35997
G2Z-1393	G2Z-1393	hypothetical protein		k141_9834	81247	81050
G2Z-1397	G2Z-1397	hypothetical protein		k141_9834	87140	88183
G2Z-1394	G2Z-1394	Type I restriction-modification system, restriction subunit R		k141_9834	81775	84693					UNCLASSIFIED
G2Z-1795	G2Z-1795	Acyl-phosphate:glycerol-3-phosphate O-acyltransferase PlsY		k141_9621	36096	36710					UNCLASSIFIED
G2Z-1395	G2Z-1395	Fic domain protein, HP1159 type		k141_9834	84686	85252					UNCLASSIFIED
G2Z-1396	G2Z-1396	Type I restriction-modification system, specificity subunit S		k141_9834	85249	87078					UNCLASSIFIED
G2Z-422	G2Z-422	putative antirepressor		k141_8508	3	323					UNCLASSIFIED
G2Z-1796	G2Z-1796	hypothetical protein		k141_9621	36713	37564
G2Z-423	G2Z-423	Helix-turn-helix protein		k141_8508	411	653					UNCLASSIFIED
G2Z-1398	G2Z-1398	hypothetical protein		k141_9834	88256	88423
G2Z-424	G2Z-424	Phage protein (ACLAME 496)		k141_8508	770	1468					UNCLASSIFIED
G2Z-1797	G2Z-1797	Uridine diphosphate glucose pyrophosphatase		k141_9621	37587	38171					UNCLASSIFIED
G2Z-425	G2Z-425	hypothetical protein		k141_8508	2037	1588
G2Z-426	G2Z-426	hypothetical protein		k141_8508	2330	2034
G2Z-1798	G2Z-1798	Two-component system sensor histidine kinase		k141_9621	39296	38160					UNCLASSIFIED
G2Z-427	G2Z-427	Valyl-tRNA synthetase		k141_8508	2460	5123					UNCLASSIFIED
G2Z-1312	G2Z-1312	hypothetical protein		k141_1887	3006	1
G2Z-428	G2Z-428	Anthranilate synthase, amidotransferase component @ Para-aminobenzoate synthase, amidotransferase component		k141_8508	5098	5667					UNCLASSIFIED
G2Z-1799	G2Z-1799	Phosphoglucomutase @ Phosphomannomutase		k141_9621	40744	39368					UNCLASSIFIED
G2Z-429	G2Z-429	Acyl-CoA:1-acyl-sn-glycerol-3-phosphate acyltransferase		k141_8508	6429	5758					UNCLASSIFIED
G2Z-430	G2Z-430	hypothetical protein		k141_8508	7507	6443
G2Z-1800	G2Z-1800	hypothetical protein		k141_9621	40962	41186
G2Z-431	G2Z-431	Phosphoribosylformylglycinamidine synthase, glutamine amidotransferase subunit		k141_8508	8240	7563					UNCLASSIFIED
G2Z-432	G2Z-432	Phosphoribosylaminoimidazole-succinocarboxamide synthase		k141_8508	9201	8233					UNCLASSIFIED
G2Z-1801	G2Z-1801	Ferrous iron transporter FeoB		k141_9621	41189	43219					UNCLASSIFIED
G2Z-433	G2Z-433	Dihydroorotate dehydrogenase (quinone)		k141_8508	10363	9302					UNCLASSIFIED
G2Z-434	G2Z-434	(2E,6E)-farnesyl diphosphate synthase		k141_8508	11231	10374					UNCLASSIFIED
G2Z-1802	G2Z-1802	hypothetical protein		k141_9621	43739	43272
G2Z-435	G2Z-435	2,3,4,5-tetrahydropyridine-2,6-dicarboxylate N-succinyltransferase		k141_8508	12443	11247					UNCLASSIFIED
G2Z-1803	G2Z-1803	Methyl-accepting chemotaxis protein		k141_9621	43877	44977					UNCLASSIFIED
G2Z-1804	G2Z-1804	Assimilatory nitrate reductase large subunit		k141_9621	48467	45114					UNCLASSIFIED
G2Z-420	G2Z-420	Sulfide:quinone oxidoreductase, Type IV		k141_9869	3	725					UNCLASSIFIED
G2Z-1805	G2Z-1805	Oxidoreductase, anchor subunit		k141_9621	49386	48481					UNCLASSIFIED
G2Z-421	G2Z-421	Sulfide:quinone oxidoreductase, Type IV		k141_9869	928	1782					UNCLASSIFIED
G2Z-1806	G2Z-1806	Quad-[4Fe-4S] ferredoxin, HycB/HydN/HyfA family		k141_9621	50021	49386					UNCLASSIFIED
G2Z-1297	G2Z-1297	hypothetical protein		k141_8889	31	159
G2Z-1298	G2Z-1298	Retron-type RNA-directed DNA polymerase		k141_8889	850	2193					UNCLASSIFIED
G2Z-1299	G2Z-1299	hypothetical protein		k141_8889	2265	2399
G2Z-1300	G2Z-1300	ATP-dependent DNA helicase RecG		k141_8889	2566	4341					UNCLASSIFIED
G2Z-1301	G2Z-1301	Replicative DNA helicase (DnaB)		k141_8889	5859	4405					UNCLASSIFIED
G2Z-1302	G2Z-1302	5'-nucleotidase SurE		k141_8889	6668	5868					UNCLASSIFIED
G2Z-1303	G2Z-1303	Undecaprenyl-diphosphatase		k141_8889	7475	6696					UNCLASSIFIED
G2Z-1304	G2Z-1304	8-amino-7-oxononanoate synthase		k141_8889	8602	7493					UNCLASSIFIED
G2Z-1305	G2Z-1305	HspR, transcriptional repressor of DnaK operon		k141_8889	9037	8612					UNCLASSIFIED
G2Z-1756	G2Z-1756	hypothetical protein		k141_6193	1872	1
G2Z-1306	G2Z-1306	hypothetical protein		k141_8889	9227	10588
G2Z-1307	G2Z-1307	Chaperone protein DnaK		k141_8889	10656	12659					UNCLASSIFIED
G2Z-1308	G2Z-1308	hypothetical protein		k141_8889	12734	14746
G2Z-1309	G2Z-1309	hypothetical protein		k141_8889	14739	15506
G2Z-1310	G2Z-1310	Chaperone protein dnaK (Heat shock protein 70) (Heat shock 70 kDa protein) (HSP70)		k141_8889	15506	17008					UNCLASSIFIED
G2Z-1311	G2Z-1311	hypothetical protein		k141_8889	17137	17208
G2Z-400	G2Z-400	Protein of unknown function (DUF1566)		k141_7406	3	395
G2Z-401	G2Z-401	hypothetical protein		k141_7406	1123	533
G2Z-402	G2Z-402	Inositol-1-monophosphatase		k141_7406	1280	2077					UNCLASSIFIED
G2Z-403	G2Z-403	hypothetical protein		k141_7406	2100	4937
G2Z-404	G2Z-404	hypothetical protein		k141_7406	5045	5668
G2Z-405	G2Z-405	UDP-N-acetylenolpyruvoylglucosamine reductase		k141_7406	5681	6472					UNCLASSIFIED
G2Z-406	G2Z-406	Phosphoenolpyruvate carboxykinase [ATP]		k141_7406	8667	6991					UNCLASSIFIED
G2Z-407	G2Z-407	Formyltetrahydrofolate deformylase		k141_7406	9589	8747					UNCLASSIFIED
G2Z-408	G2Z-408	hypothetical protein		k141_7406	9724	9939
G2Z-1752	G2Z-1752	hypothetical protein		k141_6957	610	2
G2Z-409	G2Z-409	Phage antirepressor protein		k141_7406	10043	10756					UNCLASSIFIED
G2Z-410	G2Z-410	hypothetical protein		k141_7406	12573	10849
G2Z-1753	G2Z-1753	Isoleucyl-tRNA synthetase		k141_6957	757	3510					UNCLASSIFIED
G2Z-411	G2Z-411	Pantoate--beta-alanine ligase		k141_7406	13378	12554					UNCLASSIFIED
G2Z-412	G2Z-412	Chaperone protein HtpG		k141_7406	15255	13396					UNCLASSIFIED
G2Z-1754	G2Z-1754	hypothetical protein		k141_6957	3503	3619
G2Z-413	G2Z-413	hypothetical protein		k141_7406	15635	15892
G2Z-414	G2Z-414	GTP-binding and nucleic acid-binding protein YchF		k141_7406	15980	17080					UNCLASSIFIED
G2Z-1755	G2Z-1755	hypothetical protein		k141_6957	3976	4116
G2Z-415	G2Z-415	Arsenite/antimonite:H+ antiporter ArsB		k141_7406	17089	18360					UNCLASSIFIED
G2Z-416	G2Z-416	hypothetical protein		k141_7406	18383	18634
G2Z-417	G2Z-417	Nucleoside 5-triphosphatase RdgB (dHAPTP, dITP, XTP-specific)		k141_7406	18642	19250					UNCLASSIFIED
G2Z-418	G2Z-418	KilA-N domain-containing protein		k141_7406	19384	20115					UNCLASSIFIED
G2Z-419	G2Z-419	hypothetical protein		k141_7406	21139	20192
G2Z-396	G2Z-396	hypothetical protein		k141_444	2	238
G2Z-397	G2Z-397	hypothetical protein		k141_444	531	319
G2Z-398	G2Z-398	Putative antirepressor (ACLAME 3)		k141_444	651	1586					UNCLASSIFIED
G2Z-399	G2Z-399	putative transcriptional regulator		k141_444	1579	1806
G2Z-395	G2Z-395	Retron-type RNA-directed DNA polymerase		k141_9643	1681	2					UNCLASSIFIED
G2Z-1265	G2Z-1265	hypothetical protein		k141_3415	78	1
G2Z-1266	G2Z-1266	Lipid carrier : UDP-N-acetylgalactosaminyltransferase		k141_3415	784	176					UNCLASSIFIED
G2Z-1267	G2Z-1267	SAM-dependent methyltransferase, MidA		k141_3415	1826	774					UNCLASSIFIED
G2Z-1268	G2Z-1268	hypothetical protein		k141_3415	4957	1826
G2Z-1269	G2Z-1269	Uncharacterized protease HP_0169		k141_3415	6371	5043
G2Z-393	G2Z-393	Rhamnosyl transferase		k141_995	1198	212					UNCLASSIFIED
G2Z-1270	G2Z-1270	hypothetical protein		k141_3415	6478	9483
G2Z-394	G2Z-394	Membrane protein involved in the export of O-antigen, teichoic acid lipoteichoic acids		k141_995	1588	1325					UNCLASSIFIED
G2Z-1271	G2Z-1271	hypothetical protein		k141_3415	9520	9627
G2Z-1272	G2Z-1272	hypothetical protein		k141_3415	9641	12457
G2Z-1273	G2Z-1273	hypothetical protein		k141_3415	14123	12540
G2Z-1274	G2Z-1274	hypothetical protein		k141_3415	15496	14207
G2Z-1275	G2Z-1275	hypothetical protein		k141_3415	15726	15571
G2Z-1276	G2Z-1276	hypothetical protein		k141_3415	21411	15745
G2Z-1277	G2Z-1277	hypothetical protein		k141_3415	25639	21500
G2Z-1278	G2Z-1278	Protoporphyrinogen IX oxidase, novel form, HemJ		k141_3415	26114	25668					UNCLASSIFIED
G2Z-1279	G2Z-1279	Aspartyl-tRNA(Asn) amidotransferase subunit B @ Glutamyl-tRNA(Gln) amidotransferase subunit B		k141_3415	27533	26121					UNCLASSIFIED
G2Z-1280	G2Z-1280	hypothetical protein		k141_3415	27650	27994
G2Z-1281	G2Z-1281	hypothetical protein		k141_3415	28138	28614
G2Z-385	G2Z-385	Type I restriction-modification system, specificity subunit S		k141_4476	3	611					UNCLASSIFIED
G2Z-1282	G2Z-1282	tRNA-(cytosine32)-2-thiocytidine synthetase TtcA		k141_3415	28702	29493					UNCLASSIFIED
G2Z-386	G2Z-386	hypothetical protein		k141_4476	611	733
G2Z-1283	G2Z-1283	hypothetical protein		k141_3415	33408	30739
G2Z-387	G2Z-387	Type I restriction-modification system, DNA-methyltransferase subunit M		k141_4476	730	2325					UNCLASSIFIED
G2Z-1284	G2Z-1284	L-aspartate oxidase		k141_3415	34895	33456					UNCLASSIFIED
G2Z-388	G2Z-388	type II site-specific deoxyribonuclease (Sau96I-li( EC:3.1.21.4 )		k141_4476	3248	2499					UNCLASSIFIED
G2Z-1285	G2Z-1285	hypothetical protein		k141_3415	35020	35322
G2Z-1286	G2Z-1286	hypothetical protein		k141_3415	36155	35385
G2Z-389	G2Z-389	DNA-cytosine methyltransferase		k141_4476	4278	3220					UNCLASSIFIED
G2Z-1287	G2Z-1287	hypothetical protein		k141_3415	36762	36181
G2Z-390	G2Z-390	D-arabinose-5-phosphate isomerase		k141_4476	5234	4296					UNCLASSIFIED
G2Z-1288	G2Z-1288	Methenyltetrahydrofolate cyclohydrolase / Methylenetetrahydrofolate dehydrogenase (NADP+)		k141_3415	36865	37707					UNCLASSIFIED
G2Z-391	G2Z-391	hypothetical protein		k141_4476	5689	5249
G2Z-1289	G2Z-1289	Signal peptidase I		k141_3415	37712	38506					UNCLASSIFIED
G2Z-392	G2Z-392	Alanyl-tRNA synthetase		k141_4476	8271	5692					UNCLASSIFIED
G2Z-1290	G2Z-1290	Signal peptidase I		k141_3415	38521	39303					UNCLASSIFIED
G2Z-1291	G2Z-1291	hypothetical protein		k141_3415	39331	40338
G2Z-1292	G2Z-1292	Cell division-associated, ATP-dependent zinc metalloprotease FtsH		k141_3415	40376	42331					UNCLASSIFIED
G2Z-1293	G2Z-1293	hypothetical protein		k141_3415	42475	43845
G2Z-1294	G2Z-1294	hypothetical protein		k141_3415	44823	43864
G2Z-1295	G2Z-1295	ADP-ribose pyrophosphatase of COG1058 family		k141_3415	45585	44842					UNCLASSIFIED
G2Z-1296	G2Z-1296	hypothetical protein		k141_3415	46364	45582
G2Z-1261	G2Z-1261	hypothetical protein		k141_3976	311	3
G2Z-1262	G2Z-1262	hypothetical protein		k141_3976	421	1305
G2Z-1263	G2Z-1263	hypothetical protein		k141_3976	1315	2139
G2Z-1264	G2Z-1264	hypothetical protein		k141_3976	2143	3240
G2Z-1724	G2Z-1724	hypothetical protein		k141_9508	1172	3
G2Z-1725	G2Z-1725	hypothetical protein		k141_9508	1600	1169
G2Z-1726	G2Z-1726	hypothetical protein		k141_9508	2048	1590
G2Z-1727	G2Z-1727	hypothetical protein		k141_9508	3187	2036
G2Z-1728	G2Z-1728	Phosphoribosylformylglycinamidine synthase, synthetase subunit		k141_9508	3475	5703					UNCLASSIFIED
G2Z-1254	G2Z-1254	hypothetical protein		k141_2405	10130	10513
G2Z-1252	G2Z-1252	hypothetical protein		k141_2405	7433	9505
G2Z-1249	G2Z-1249	hypothetical protein		k141_2405	4423	4938
G2Z-1729	G2Z-1729	ATP phosphoribosyltransferase => HisGs		k141_9508	5926	6552					UNCLASSIFIED
G2Z-1247	G2Z-1247	hypothetical protein		k141_2405	2783	3253
G2Z-1245	G2Z-1245	hypothetical protein		k141_2405	1751	2161
G2Z-368	G2Z-368	hypothetical protein		k141_6711	1493	315
G2Z-1730	G2Z-1730	hypothetical protein		k141_9508	6553	7011
G2Z-369	G2Z-369	tRNA-5-carboxymethylaminomethyl-2- thiouridine(34) synthesis protein MnmG		k141_6711	3357	1477					UNCLASSIFIED
G2Z-1243	G2Z-1243	hypothetical protein		k141_2405	977	3
G2Z-370	G2Z-370	hypothetical protein		k141_6711	4064	3528
G2Z-1731	G2Z-1731	Twin-arginine translocation protein TatC		k141_9508	7004	7777					UNCLASSIFIED
G2Z-371	G2Z-371	hypothetical protein		k141_6711	4300	4088
G2Z-1244	G2Z-1244	hypothetical protein		k141_2405	1319	1732
G2Z-372	G2Z-372	hypothetical protein		k141_6711	4550	4320
G2Z-1732	G2Z-1732	23S rRNA (guanosine(2251)-2'-O)-methyltransferase		k141_9508	7808	8506					UNCLASSIFIED
G2Z-373	G2Z-373	hypothetical protein		k141_6711	5723	4593
G2Z-1733	G2Z-1733	hypothetical protein		k141_9508	8503	9108
G2Z-374	G2Z-374	hypothetical protein		k141_6711	6192	5779
G2Z-375	G2Z-375	DNA gyrase subunit B		k141_6711	8997	6211					UNCLASSIFIED
G2Z-1246	G2Z-1246	Tellurium resistance protein TerD		k141_2405	2182	2745					UNCLASSIFIED
G2Z-377	G2Z-377	Chaperone protein DnaK		k141_6711	11391	9529					UNCLASSIFIED
G2Z-376	G2Z-376	hypothetical protein		k141_6711	9339	9025
G2Z-1734	G2Z-1734	General secretion pathway protein F		k141_9508	9113	10333					UNCLASSIFIED
G2Z-1248	G2Z-1248	Oxygen-independent coproporphyrinogen-III oxidase-like protein YggW		k141_2405	3733	4404					UNCLASSIFIED
G2Z-378	G2Z-378	Heat shock protein GrpE		k141_6711	11942	11424					UNCLASSIFIED
G2Z-1735	G2Z-1735	N-acetylmuramoyl-L-alanine amidase		k141_9508	10335	11486					UNCLASSIFIED
G2Z-1250	G2Z-1250	Thiamin-phosphate pyrophosphorylase		k141_2405	4948	5514					UNCLASSIFIED
G2Z-379	G2Z-379	hypothetical protein		k141_6711	13319	12024
G2Z-1251	G2Z-1251	Soluble lytic murein transglycosylase		k141_2405	7267	5567					UNCLASSIFIED
G2Z-380	G2Z-380	hypothetical protein		k141_6711	13675	13520
G2Z-1736	G2Z-1736	Single-stranded-DNA-specific exonuclease RecJ		k141_9508	11500	13083					UNCLASSIFIED
G2Z-381	G2Z-381	Glycyl-tRNA synthetase beta chain		k141_6711	14125	16143					UNCLASSIFIED
G2Z-1253	G2Z-1253	hypothetical protein		k141_2405	9560	10111
G2Z-382	G2Z-382	hypothetical protein		k141_6711	16159	16728
G2Z-1737	G2Z-1737	Sulfide:quinone oxidoreductase, Type VI		k141_9508	14321	13143					UNCLASSIFIED
G2Z-383	G2Z-383	Protein of unknown function (DUF1566)		k141_6711	17987	16788
G2Z-1255	G2Z-1255	hypothetical protein		k141_2405	10517	10789
G2Z-384	G2Z-384	hypothetical protein		k141_6711	18256	18038
G2Z-1738	G2Z-1738	O-acetylhomoserine sulfhydrylase @ O-succinylhomoserine sulfhydrylase		k141_9508	14506	15771					UNCLASSIFIED
G2Z-1256	G2Z-1256	D-glycero-beta-D-manno-heptose 1-phosphate adenylyltransferase / D-glycero-beta-D-manno-heptose-7-phosphate kinase		k141_2405	10786	12222					UNCLASSIFIED
G2Z-1257	G2Z-1257	hypothetical protein		k141_2405	12229	12489
G2Z-1739	G2Z-1739	hypothetical protein		k141_9508	15790	16362
G2Z-1258	G2Z-1258	Zinc ABC transporter, inner membrane permease protein ZnuB		k141_2405	12497	13300					UNCLASSIFIED
G2Z-1259	G2Z-1259	Fluoride ion transporter CrcB		k141_2405	13309	13683					UNCLASSIFIED
G2Z-1740	G2Z-1740	hypothetical protein		k141_9508	16449	17069
G2Z-1260	G2Z-1260	hypothetical protein		k141_2405	13656	14198
G2Z-1741	G2Z-1741	hypothetical protein		k141_9508	17153	17758
G2Z-1742	G2Z-1742	Phosphoribosylformimino-5-aminoimidazole carboxamide ribotide isomerase		k141_9508	17779	18510					UNCLASSIFIED
G2Z-1743	G2Z-1743	cyclic nucleotide-binding protein		k141_9508	18517	19077					UNCLASSIFIED
G2Z-1239	G2Z-1239	hypothetical protein		k141_6559	862	2
G2Z-1240	G2Z-1240	Cobalt-zinc-cadmium resistance protein CzcD		k141_6559	1841	945					UNCLASSIFIED
G2Z-1744	G2Z-1744	tRNA threonylcarbamoyladenosine biosynthesis protein TsaE		k141_9508	19082	19522					UNCLASSIFIED
G2Z-1241	G2Z-1241	Retron-type RNA-directed DNA polymerase		k141_6559	2763	3131					UNCLASSIFIED
G2Z-1242	G2Z-1242	Retron-type RNA-directed DNA polymerase		k141_6559	3128	3931					UNCLASSIFIED
G2Z-1745	G2Z-1745	Lipopolysaccharide ABC transporter, ATP-binding protein LptB		k141_9508	19510	20232					UNCLASSIFIED
G2Z-360	G2Z-360	hypothetical protein		k141_9740	305	3
G2Z-361	G2Z-361	Thiamine-monophosphate kinase		k141_9740	1311	469					UNCLASSIFIED
G2Z-1746	G2Z-1746	Na+/H+ antiporter NhaD type		k141_9508	20309	21625					UNCLASSIFIED
G2Z-362	G2Z-362	Phage protein # T4 GC 1642		k141_9740	1381	1824					UNCLASSIFIED
G2Z-363	G2Z-363	Translation elongation factor G		k141_9740	4010	1923					UNCLASSIFIED
G2Z-1747	G2Z-1747	hypothetical protein		k141_9508	23991	21664
G2Z-364	G2Z-364	SSU ribosomal protein S7p (S5e)		k141_9740	4493	4020					UNCLASSIFIED
G2Z-365	G2Z-365	SSU ribosomal protein S12p (S23e)		k141_9740	5054	4620					UNCLASSIFIED
G2Z-1748	G2Z-1748	hypothetical protein PA3071		k141_9508	24822	24001
G2Z-366	G2Z-366	CTP synthase		k141_9740	6792	5176					UNCLASSIFIED
G2Z-367	G2Z-367	hypothetical protein		k141_9740	7138	7800
G2Z-1749	G2Z-1749	hypothetical protein		k141_9508	25096	24875
G2Z-1750	G2Z-1750	Oligopeptidase A		k141_9508	27108	25150					UNCLASSIFIED
G2Z-1751	G2Z-1751	hypothetical protein		k141_9508	28841	27156
G2Z-355	G2Z-355	TPR domain protein, putative component of TonB system		k141_3489	570	1					UNCLASSIFIED
G2Z-356	G2Z-356	Flagellar basal-body rod protein FlgC		k141_3489	696	1187					UNCLASSIFIED
G2Z-357	G2Z-357	Flagellar hook-basal body complex protein FliE		k141_3489	1212	1544					UNCLASSIFIED
G2Z-358	G2Z-358	Agmatine deiminase		k141_3489	1564	2493					UNCLASSIFIED
G2Z-359	G2Z-359	hypothetical protein		k141_3489	2716	2573
G2Z-351	G2Z-351	hypothetical protein		k141_3603	1	231
G2Z-352	G2Z-352	Retron-type RNA-directed DNA polymerase		k141_3603	218	1390					UNCLASSIFIED
G2Z-353	G2Z-353	hypothetical protein		k141_3603	1577	1759
G2Z-354	G2Z-354	hypothetical protein		k141_3603	1910	1782
G2Z-333	G2Z-333	Signal transduction histidine kinase		k141_3831	6247	4088					UNCLASSIFIED
G2Z-334	G2Z-334	hypothetical protein		k141_3831	7892	6270
G2Z-335	G2Z-335	hypothetical protein		k141_3831	8211	9104
G2Z-1704	G2Z-1704	hypothetical protein		k141_2607	3	83
G2Z-336	G2Z-336	Hydroxylamine reductase		k141_3831	10475	9165					UNCLASSIFIED
G2Z-337	G2Z-337	LSU ribosomal protein L28p @ LSU ribosomal protein L28p, zinc-independent		k141_3831	10618	10812					UNCLASSIFIED
G2Z-1705	G2Z-1705	probable DNA alkylation repair enzyme		k141_2607	324	437					UNCLASSIFIED
G2Z-338	G2Z-338	Potassium channel protein		k141_3831	10828	11970					UNCLASSIFIED
G2Z-339	G2Z-339	hypothetical protein		k141_3831	12089	12355
G2Z-1706	G2Z-1706	hypothetical protein		k141_2607	496	786
G2Z-340	G2Z-340	hypothetical protein		k141_3831	12388	12636
G2Z-341	G2Z-341	Orotidine 5'-phosphate decarboxylase		k141_3831	12648	13337					UNCLASSIFIED
G2Z-1707	G2Z-1707	Cytochrome c-type biogenesis protein CcdA (DsbD analog)		k141_2607	810	1547					UNCLASSIFIED
G2Z-342	G2Z-342	hypothetical protein		k141_3831	13363	13665
G2Z-343	G2Z-343	hypothetical protein		k141_3831	13687	14142
G2Z-1708	G2Z-1708	DNA polymerase III subunits gamma and tau		k141_2607	3227	1608					UNCLASSIFIED
G2Z-344	G2Z-344	hypothetical protein		k141_3831	14132	16258
G2Z-345	G2Z-345	Ribonuclease III		k141_3831	16337	17026					UNCLASSIFIED
G2Z-1709	G2Z-1709	hypothetical protein		k141_2607	5575	3251
G2Z-346	G2Z-346	hypothetical protein		k141_3831	17162	19456
G2Z-1710	G2Z-1710	tRNA pseudouridine(38-40) synthase		k141_2607	6390	5665					UNCLASSIFIED
G2Z-1711	G2Z-1711	hypothetical protein		k141_2607	7025	6402
G2Z-1712	G2Z-1712	hypothetical protein		k141_2607	7719	7117
G2Z-328	G2Z-328	BRO domain protein domain protein		k141_8258	717	1					UNCLASSIFIED
G2Z-1713	G2Z-1713	hypothetical protein		k141_2607	8777	7719
G2Z-329	G2Z-329	putative transcriptional regulator		k141_8258	1066	779
G2Z-330	G2Z-330	hypothetical protein		k141_8258	1590	1141
G2Z-1714	G2Z-1714	Flagellar basal-body rod protein FlgB		k141_2607	9244	8816					UNCLASSIFIED
G2Z-331	G2Z-331	hypothetical protein		k141_8258	2009	1581
G2Z-332	G2Z-332	hypothetical protein		k141_8258	2491	2255
G2Z-1715	G2Z-1715	Adenylosuccinate synthetase		k141_2607	9320	10594					UNCLASSIFIED
G2Z-1716	G2Z-1716	Shikimate 5-dehydrogenase I alpha		k141_2607	10601	11389					UNCLASSIFIED
G2Z-1717	G2Z-1717	hypothetical protein		k141_2607	12146	12691
G2Z-1718	G2Z-1718	Uracil-DNA glycosylase, family 1		k141_2607	13251	13943					UNCLASSIFIED
G2Z-1719	G2Z-1719	DNA repair protein RadA		k141_2607	13954	15321					UNCLASSIFIED
G2Z-322	G2Z-322	hypothetical protein		k141_8840	1	708
G2Z-323	G2Z-323	hypothetical protein		k141_8840	733	2247
G2Z-324	G2Z-324	2-dehydro-3-deoxyglucarate aldolase		k141_8840	2219	3004					UNCLASSIFIED
G2Z-325	G2Z-325	3-deoxy-manno-octulosonate cytidylyltransferase		k141_8840	2994	3779					UNCLASSIFIED
G2Z-326	G2Z-326	hypothetical protein		k141_8840	3776	4621
G2Z-327	G2Z-327	predicted Fe-S oxidoreductase		k141_8840	4657	5028					UNCLASSIFIED
G2Z-1152	G2Z-1152	hypothetical protein		k141_7417	2887	3729
G2Z-1151	G2Z-1151	hypothetical protein		k141_7417	2702	2172
G2Z-1699	G2Z-1699	cell surface protein		k141_2676	1408	284					UNCLASSIFIED
G2Z-1150	G2Z-1150	Retron-type RNA-directed DNA polymerase		k141_7417	3	1199					UNCLASSIFIED
G2Z-1702	G2Z-1702	hypothetical protein		k141_2676	1908	2207
G2Z-1701	G2Z-1701	hypothetical protein		k141_2676	1807	1908
G2Z-1700	G2Z-1700	hypothetical protein		k141_2676	1601	1422
G2Z-313	G2Z-313	hypothetical protein		k141_3842	2	844
G2Z-314	G2Z-314	hypothetical protein		k141_3842	967	1356
G2Z-1153	G2Z-1153	LSU ribosomal protein L36p @ LSU ribosomal protein L36p, zinc-dependent		k141_7417	4058	4171					UNCLASSIFIED
G2Z-315	G2Z-315	hypothetical protein		k141_3842	1687	2253
G2Z-1154	G2Z-1154	SSU ribosomal protein S13p (S18e)		k141_7417	4175	4549					UNCLASSIFIED
G2Z-316	G2Z-316	Adenine phosphoribosyltransferase		k141_3842	2269	2793					UNCLASSIFIED
G2Z-1155	G2Z-1155	SSU ribosomal protein S11p (S14e)		k141_7417	4574	4990					UNCLASSIFIED
G2Z-317	G2Z-317	hypothetical protein		k141_3842	2830	3216
G2Z-1156	G2Z-1156	SSU ribosomal protein S4p (S9e) @ SSU ribosomal protein S4p (S9e), zinc-independent		k141_7417	5003	5629					UNCLASSIFIED
G2Z-318	G2Z-318	hypothetical protein		k141_3842	3223	3813
G2Z-1157	G2Z-1157	DNA-directed RNA polymerase alpha subunit		k141_7417	5660	6751					UNCLASSIFIED
G2Z-1703	G2Z-1703	DnaJ-class molecular chaperone CbpA		k141_2676	2809	2357					UNCLASSIFIED
G2Z-1158	G2Z-1158	LSU ribosomal protein L17p		k141_7417	6809	7162					UNCLASSIFIED
G2Z-319	G2Z-319	Dihydroxy-acid dehydratase		k141_3842	3912	5609					UNCLASSIFIED
G2Z-1159	G2Z-1159	Lipid-A-disaccharide synthase		k141_7417	8258	7224					UNCLASSIFIED
G2Z-320	G2Z-320	hypothetical protein		k141_3842	5993	5667
G2Z-1160	G2Z-1160	DNA topoisomerase I		k141_7417	8470	10686					UNCLASSIFIED
G2Z-1161	G2Z-1161	hypothetical protein		k141_7417	10712	11242
G2Z-321	G2Z-321	hypothetical protein		k141_3842	7698	6154
G2Z-1162	G2Z-1162	hypothetical protein		k141_7417	11239	11787
G2Z-1163	G2Z-1163	FIG057251: Fe-S oxidoreductase		k141_7417	11814	12206					UNCLASSIFIED
G2Z-1164	G2Z-1164	RESPONSE REGULATOR PROTEIN-CheY-like nd an HD-GYP domain		k141_7417	12282	13445					UNCLASSIFIED
G2Z-1165	G2Z-1165	Endonuclease IV		k141_7417	13469	14329					UNCLASSIFIED
G2Z-1166	G2Z-1166	Molybdopterin adenylyltransferase		k141_7417	14340	14882					UNCLASSIFIED
G2Z-1167	G2Z-1167	N-acetylglutamate synthase		k141_7417	14904	15377					UNCLASSIFIED
G2Z-1168	G2Z-1168	hypothetical protein		k141_7417	15387	16487
G2Z-1169	G2Z-1169	Transcriptional regulator		k141_7417	17393	16494
G2Z-1170	G2Z-1170	hypothetical protein		k141_7417	18729	17563
G2Z-1171	G2Z-1171	hypothetical protein		k141_7417	19201	18881
G2Z-1172	G2Z-1172	hypothetical protein		k141_7417	19879	19340
G2Z-308	G2Z-308	Phage antirepressor protein		k141_1991	502	2					UNCLASSIFIED
G2Z-1173	G2Z-1173	Glucose-6-phosphate isomerase		k141_7417	21088	19889					UNCLASSIFIED
G2Z-309	G2Z-309	Helix-turn-helix protein		k141_1991	803	579					UNCLASSIFIED
G2Z-1174	G2Z-1174	Signal recognition particle protein Ffh		k141_7417	22467	21106					UNCLASSIFIED
G2Z-1696	G2Z-1696	Retron-type RNA-directed DNA polymerase		k141_6507	617	306					UNCLASSIFIED
G2Z-1175	G2Z-1175	Demethylmenaquinone methyltransferase		k141_7417	23185	22469					UNCLASSIFIED
G2Z-1697	G2Z-1697	hypothetical protein		k141_6507	1187	984
G2Z-310	G2Z-310	DnaJ-class molecular chaperone CbpA		k141_1991	2266	1067					UNCLASSIFIED
G2Z-311	G2Z-311	Heat shock protein 10 kDa family chaperone GroES		k141_1991	2505	2771					UNCLASSIFIED
G2Z-1176	G2Z-1176	Twitching motility protein PilT		k141_7417	23300	24352					UNCLASSIFIED
G2Z-312	G2Z-312	Heat shock protein 60 kDa family chaperone GroEL		k141_1991	2784	4406					UNCLASSIFIED
G2Z-1698	G2Z-1698	Retron-type RNA-directed DNA polymerase		k141_6507	1545	1234					UNCLASSIFIED
G2Z-1177	G2Z-1177	Inorganic pyrophosphatase		k141_7417	24568	25089					UNCLASSIFIED
G2Z-1178	G2Z-1178	Putative pre-16S rRNA nuclease YqgF		k141_7417	25096	25509					UNCLASSIFIED
G2Z-306	G2Z-306	hypothetical protein		k141_6233	1822	182
G2Z-307	G2Z-307	hypothetical protein		k141_6233	1877	2002
G2Z-1179	G2Z-1179	Malonyl CoA-acyl carrier protein transacylase		k141_7417	25645	26598					UNCLASSIFIED
G2Z-1180	G2Z-1180	Membrane-bound lytic murein transglycosylase C		k141_7417	26617	27855					UNCLASSIFIED
G2Z-303	G2Z-303	Putative two-domain glycosyltransferase		k141_3157	398	1129					UNCLASSIFIED
G2Z-1181	G2Z-1181	2-dehydro-3-deoxyglucarate aldolase		k141_7417	27875	28648					UNCLASSIFIED
G2Z-304	G2Z-304	hypothetical protein		k141_3157	2945	1260
G2Z-1182	G2Z-1182	Inner membrane protein YihY, formerly thought to be RNase BN		k141_7417	28673	29470					UNCLASSIFIED
G2Z-1183	G2Z-1183	hypothetical protein		k141_7417	29476	29685
G2Z-1184	G2Z-1184	Biosynthetic Aromatic amino acid aminotransferase beta @ Histidinol-phosphate aminotransferase		k141_7417	29775	30872					UNCLASSIFIED
G2Z-1694	G2Z-1694	hypothetical protein		k141_7826	2	1198
G2Z-1185	G2Z-1185	Flagellar M-ring protein FliF		k141_7417	30893	32617					UNCLASSIFIED
G2Z-1695	G2Z-1695	hypothetical protein		k141_7826	1198	1539
G2Z-1186	G2Z-1186	TRAP dicarboxylate transporter, DctQ subunit, unknown substrate 6		k141_7417	32639	33079
G2Z-1187	G2Z-1187	hypothetical protein		k141_7417	33096	33941
G2Z-1188	G2Z-1188	[4Fe-4S]-AdoMet protein YhcC/YtqA		k141_7417	33956	34915					UNCLASSIFIED
G2Z-1189	G2Z-1189	hypothetical protein		k141_7417	35534	35974
G2Z-1190	G2Z-1190	asparaginase		k141_7417	36461	35967					UNCLASSIFIED
G2Z-291	G2Z-291	hypothetical protein		k141_1773	15	155
G2Z-1191	G2Z-1191	hypothetical protein		k141_7417	37286	36462
G2Z-292	G2Z-292	hypothetical protein		k141_1773	1445	288
G2Z-293	G2Z-293	CRISPR-associated protein Cas1		k141_1773	2463	1471					UNCLASSIFIED
G2Z-1192	G2Z-1192	hypothetical protein		k141_7417	38106	37276
G2Z-294	G2Z-294	hypothetical protein		k141_1773	2748	2470
G2Z-295	G2Z-295	hypothetical protein		k141_1773	2942	2787
G2Z-1193	G2Z-1193	hypothetical protein		k141_7417	42407	38118
G2Z-296	G2Z-296	hypothetical protein		k141_1773	3770	2955
G2Z-297	G2Z-297	hypothetical protein		k141_1773	3956	4675
G2Z-1194	G2Z-1194	hypothetical protein		k141_7417	43026	42382
G2Z-298	G2Z-298	hypothetical protein		k141_1773	4792	5508
G2Z-1692	G2Z-1692	hypothetical protein		k141_3690	1387	197
G2Z-299	G2Z-299	hypothetical protein		k141_1773	5508	6962
G2Z-1195	G2Z-1195	hypothetical protein		k141_7417	44405	43026
G2Z-300	G2Z-300	hypothetical protein		k141_1773	7000	7584
G2Z-1693	G2Z-1693	Tellurium resistance protein TerD		k141_3690	1883	1380					UNCLASSIFIED
G2Z-301	G2Z-301	hypothetical protein		k141_1773	7594	7869
G2Z-1196	G2Z-1196	hypothetical protein		k141_7417	45071	44604
G2Z-302	G2Z-302	hypothetical protein		k141_1773	8005	8280
G2Z-1197	G2Z-1197	Cell division inhibitor SulA		k141_7417	45553	45068					UNCLASSIFIED
G2Z-1198	G2Z-1198	Enoyl-[acyl-carrier-protein] reductase [NADH]		k141_7417	46366	45581					UNCLASSIFIED
G2Z-1199	G2Z-1199	hypothetical protein		k141_7417	47760	46411
G2Z-289	G2Z-289	hypothetical protein		k141_1392	3	512
G2Z-290	G2Z-290	hypothetical protein		k141_1392	895	1647
G2Z-1200	G2Z-1200	Histidinol dehydrogenase		k141_7417	49058	47757					UNCLASSIFIED
G2Z-1201	G2Z-1201	hypothetical protein		k141_7417	49173	50222
G2Z-1202	G2Z-1202	Flagellar motor switch protein FliN		k141_7417	50319	51254					UNCLASSIFIED
G2Z-1203	G2Z-1203	hypothetical protein		k141_7417	51257	51886
G2Z-286	G2Z-286	hypothetical protein		k141_3036	362	219
G2Z-1204	G2Z-1204	hypothetical protein		k141_7417	51907	53772
G2Z-287	G2Z-287	Retron-type RNA-directed DNA polymerase		k141_3036	479	1798					UNCLASSIFIED
G2Z-288	G2Z-288	Retron-type RNA-directed DNA polymerase		k141_3036	1755	2033					UNCLASSIFIED
G2Z-1205	G2Z-1205	hypothetical protein		k141_7417	53787	54620
G2Z-285	G2Z-285	Chaperone protein ClpB (ATP-dependent unfoldase)		k141_9481	1297	2					UNCLASSIFIED
G2Z-1206	G2Z-1206	DNA ligase (NAD(+))		k141_7417	54623	56572					UNCLASSIFIED
G2Z-1207	G2Z-1207	hypothetical protein		k141_7417	56629	60594
G2Z-1208	G2Z-1208	hypothetical protein		k141_7417	60613	60810
G2Z-1209	G2Z-1209	hypothetical protein		k141_7417	60814	62295
G2Z-1210	G2Z-1210	hypothetical protein		k141_7417	62307	65312
G2Z-1211	G2Z-1211	Phospholipid ABC transporter ATP-binding protein MlaF		k141_7417	65287	66072					UNCLASSIFIED
G2Z-279	G2Z-279	putative type IIS restriction/modification enzyme		k141_8919	1929	1					UNCLASSIFIED
G2Z-1212	G2Z-1212	Carbonic anhydrase, beta class		k141_7417	66108	66728					UNCLASSIFIED
G2Z-280	G2Z-280	Adenylate cyclase		k141_8919	2106	4334					UNCLASSIFIED
G2Z-1213	G2Z-1213	hypothetical protein		k141_7417	66822	67031
G2Z-281	G2Z-281	WbgX protein		k141_8919	4500	5606					UNCLASSIFIED
G2Z-1681	G2Z-1681	hypothetical protein		k141_690	1	1032
G2Z-282	G2Z-282	Efflux ABC transporter, permease/ATP-binding protein		k141_8919	5622	7319					UNCLASSIFIED
G2Z-1214	G2Z-1214	hypothetical protein		k141_7417	67047	67475
G2Z-283	G2Z-283	hypothetical protein		k141_8919	7959	7786
G2Z-1682	G2Z-1682	hypothetical protein		k141_690	1428	1105
G2Z-284	G2Z-284	hypothetical protein		k141_8919	8072	8215
G2Z-1215	G2Z-1215	hypothetical protein		k141_7417	67482	69293
G2Z-1683	G2Z-1683	hypothetical protein		k141_690	8943	1573
G2Z-1216	G2Z-1216	tRNA (adenine37-N(6))-methyltransferase TrmN6		k141_7417	69309	70019					UNCLASSIFIED
G2Z-1684	G2Z-1684	Uncharacterized integral membrane protein HP0284		k141_690	9328	10947
G2Z-1217	G2Z-1217	hypothetical protein		k141_7417	70012	70425
G2Z-277	G2Z-277	hypothetical protein		k141_6570	67	1638
G2Z-1685	G2Z-1685	hypothetical protein		k141_690	11772	10996
G2Z-278	G2Z-278	hypothetical protein		k141_6570	1635	2453
G2Z-1218	G2Z-1218	Transketolase		k141_7417	70532	72466					UNCLASSIFIED
G2Z-1686	G2Z-1686	hypothetical protein		k141_690	12460	11774
G2Z-1219	G2Z-1219	hypothetical protein		k141_7417	72468	72758
G2Z-1687	G2Z-1687	putative membrane protein		k141_690	12509	14680
G2Z-1220	G2Z-1220	hypothetical protein		k141_7417	73288	73061
G2Z-1688	G2Z-1688	hypothetical protein		k141_690	14716	15864
G2Z-1221	G2Z-1221	Chorismate mutase I / Prephenate dehydratase		k141_7417	73604	74716					UNCLASSIFIED
G2Z-1689	G2Z-1689	hypothetical protein		k141_690	16440	16189
G2Z-1222	G2Z-1222	tRNA (guanine(46)-N(7))-methyltransferase		k141_7417	74720	75931					UNCLASSIFIED
G2Z-1690	G2Z-1690	hypothetical protein		k141_690	17393	16656
G2Z-1223	G2Z-1223	Cell-division-associated, ABC-transporter-like signaling protein FtsE		k141_7417	75922	76644					UNCLASSIFIED
G2Z-1691	G2Z-1691	hypothetical protein		k141_690	17483	17394
G2Z-1224	G2Z-1224	Cell division protein FtsX		k141_7417	76645	77457					UNCLASSIFIED
G2Z-1225	G2Z-1225	hypothetical protein		k141_7417	77457	78710
G2Z-1226	G2Z-1226	GTP cyclohydrolase II		k141_7417	78717	79328					UNCLASSIFIED
G2Z-1227	G2Z-1227	hypothetical protein		k141_7417	79363	80472
G2Z-1228	G2Z-1228	hypothetical protein		k141_7417	80490	80936
G2Z-1229	G2Z-1229	Transcription-repair coupling factor		k141_7417	80937	83687					UNCLASSIFIED
G2Z-1230	G2Z-1230	Methyl-accepting chemotaxis protein		k141_7417	83994	85877					UNCLASSIFIED
G2Z-1231	G2Z-1231	N-acetylornithine aminotransferase		k141_7417	85957	87141					UNCLASSIFIED
G2Z-1232	G2Z-1232	hypothetical protein		k141_7417	87154	87534
G2Z-1233	G2Z-1233	Glycosyltransferase		k141_7417	87562	88614					UNCLASSIFIED
G2Z-1234	G2Z-1234	hypothetical protein		k141_7417	88611	89297
G2Z-248	G2Z-248	hypothetical protein		k141_8602	399	1
G2Z-249	G2Z-249	Flagellar biosynthesis protein FlhF		k141_8602	529	2103					UNCLASSIFIED
G2Z-250	G2Z-250	Flagellar synthesis regulator FleN		k141_8602	2100	3032					UNCLASSIFIED
G2Z-251	G2Z-251	hypothetical protein		k141_8602	3058	3402
G2Z-252	G2Z-252	RNA polymerase sigma factor for flagellar operon		k141_8602	3399	4079					UNCLASSIFIED
G2Z-253	G2Z-253	Flagellar motor switch protein FliM		k141_8602	4084	5169					UNCLASSIFIED
G2Z-254	G2Z-254	UPF0102 protein YraN		k141_8602	5166	5492					UNCLASSIFIED
G2Z-255	G2Z-255	Amidophosphoribosyltransferase		k141_8602	5583	6980					UNCLASSIFIED
G2Z-256	G2Z-256	[4Fe-4S] cluster assembly scaffold protein Mrp (=ApbC)		k141_8602	6993	8054					UNCLASSIFIED
G2Z-257	G2Z-257	Molybdenum transport ATP-binding protein ModC (TC 3.A.1.8.1)		k141_8602	8755	8129					UNCLASSIFIED
G2Z-258	G2Z-258	Molybdenum ABC transporter permease protein ModB		k141_8602	9446	8757					UNCLASSIFIED
G2Z-259	G2Z-259	Molybdenum ABC transporter, substrate-binding protein ModA		k141_8602	10182	9433					UNCLASSIFIED
G2Z-260	G2Z-260	hypothetical protein		k141_8602	10384	10229
G2Z-261	G2Z-261	hypothetical protein		k141_8602	10531	10430
G2Z-262	G2Z-262	Acetyl-CoA synthetase		k141_8602	10855	11631					UNCLASSIFIED
G2Z-263	G2Z-263	hypothetical protein		k141_8602	11725	11886
G2Z-264	G2Z-264	hypothetical protein		k141_8602	12533	13204
G2Z-265	G2Z-265	hypothetical protein		k141_8602	13878	13435
G2Z-266	G2Z-266	Retron-type RNA-directed DNA polymerase		k141_8602	13889	14500					UNCLASSIFIED
G2Z-267	G2Z-267	Ribosome recycling factor		k141_8602	14930	15175					UNCLASSIFIED
G2Z-1655	G2Z-1655	Imidazole glycerol phosphate synthase amidotransferase subunit HisH		k141_6059	31	639					UNCLASSIFIED
G2Z-268	G2Z-268	Orotate phosphoribosyltransferase		k141_8602	15178	15789					UNCLASSIFIED
G2Z-269	G2Z-269	S-ribosylhomocysteine lyase @ Autoinducer-2 production protein LuxS		k141_8602	15789	16295					UNCLASSIFIED
G2Z-1656	G2Z-1656	hypothetical protein		k141_6059	644	1024
G2Z-270	G2Z-270	hypothetical protein		k141_8602	16311	16901
G2Z-271	G2Z-271	tRNA(Ile)-lysidine synthetase		k141_8602	16909	17898					UNCLASSIFIED
G2Z-1657	G2Z-1657	Type III restriction-modification system methylation subunit		k141_6059	1067	2737					UNCLASSIFIED
G2Z-272	G2Z-272	Polyphosphate kinase 2		k141_8602	18113	19039					UNCLASSIFIED
G2Z-273	G2Z-273	hypothetical protein		k141_8602	19078	19707
G2Z-1658	G2Z-1658	hypothetical protein		k141_6059	3699	2860
G2Z-274	G2Z-274	Hot dog fold protein HP0420		k141_8602	19740	20219					UNCLASSIFIED
G2Z-275	G2Z-275	NAD synthetase		k141_8602	20227	21045					UNCLASSIFIED
G2Z-1659	G2Z-1659	Pyridoxal phosphate-containing protein YggS		k141_6059	4503	3817					UNCLASSIFIED
G2Z-276	G2Z-276	Flavin prenyltransferase UbiX		k141_8602	21047	21577					UNCLASSIFIED
G2Z-1660	G2Z-1660	hypothetical protein		k141_6059	5369	4512
G2Z-1661	G2Z-1661	hypothetical protein		k141_6059	6016	5387
G2Z-1662	G2Z-1662	Cysteinyl-tRNA synthetase		k141_6059	7425	6016					UNCLASSIFIED
G2Z-1663	G2Z-1663	hypothetical protein		k141_6059	8876	7440
G2Z-1664	G2Z-1664	Ferredoxin		k141_6059	9407	9120					UNCLASSIFIED
G2Z-1665	G2Z-1665	Flagellar P-ring protein FlgI		k141_6059	9772	10827					UNCLASSIFIED
G2Z-1666	G2Z-1666	hypothetical protein		k141_6059	10843	11421
G2Z-1667	G2Z-1667	Dihydroneopterin aldolase		k141_6059	11432	11773					UNCLASSIFIED
G2Z-1668	G2Z-1668	hypothetical protein		k141_6059	11766	13361
G2Z-1669	G2Z-1669	Phospholipid ABC transporter permease protein MlaE		k141_6059	13361	14152					UNCLASSIFIED
G2Z-1670	G2Z-1670	Methionine ABC transporter ATP-binding protein		k141_6059	14155	15564					UNCLASSIFIED
G2Z-1671	G2Z-1671	D-sedoheptulose 7-phosphate isomerase		k141_6059	15598	16179					UNCLASSIFIED
G2Z-1672	G2Z-1672	Peptidoglycan glycosyltransferase FtsW		k141_6059	16172	17455					UNCLASSIFIED
G2Z-1673	G2Z-1673	Flagellar biosynthesis protein FliR		k141_6059	17469	18230					UNCLASSIFIED
G2Z-1674	G2Z-1674	hypothetical protein		k141_6059	18244	18954
G2Z-1675	G2Z-1675	Acriflavin resistance protein		k141_6059	22021	18959					UNCLASSIFIED
G2Z-1676	G2Z-1676	hypothetical protein		k141_6059	22183	22917
G2Z-1677	G2Z-1677	Excinuclease ABC, C subunit-like		k141_6059	23294	22998					UNCLASSIFIED
G2Z-1678	G2Z-1678	DNA or RNA helicase of superfamily II		k141_6059	23729	23412					UNCLASSIFIED
G2Z-1679	G2Z-1679	FIG003033: Helicase domain protein		k141_6059	26365	23732					UNCLASSIFIED
G2Z-1680	G2Z-1680	Phage antirepressor protein		k141_6059	26537	27295					UNCLASSIFIED
G2Z-224	G2Z-224	hypothetical protein		k141_6913	978	1
G2Z-225	G2Z-225	hypothetical protein		k141_6913	1947	982
G2Z-226	G2Z-226	hypothetical protein		k141_6913	2046	1948
G2Z-227	G2Z-227	hypothetical protein		k141_6913	2605	2126
G2Z-228	G2Z-228	DNA polymerase, beta-like region		k141_6913	2901	2602					UNCLASSIFIED
G2Z-229	G2Z-229	N-acetylneuraminate synthase		k141_6913	3974	2913					UNCLASSIFIED
G2Z-230	G2Z-230	hypothetical protein		k141_6913	4509	3949
G2Z-231	G2Z-231	Spore coat polysaccharide biosynthesis protein SpsF		k141_6913	5195	4506					UNCLASSIFIED
G2Z-232	G2Z-232	N-acylneuraminate cytidylyltransferase		k141_6913	6781	5195					UNCLASSIFIED
G2Z-233	G2Z-233	Aminotransferase, DegT/DnrJ/EryC1/StrS family		k141_6913	7969	6785					UNCLASSIFIED
G2Z-234	G2Z-234	hypothetical protein		k141_6913	8574	8185
G2Z-235	G2Z-235	alcohol dehydrogenase, iron-containing		k141_6913	9652	8576					UNCLASSIFIED
G2Z-236	G2Z-236	Iron-sulfur cluster assembly scaffold protein IscU/NifU-like		k141_6913	11651	9783					UNCLASSIFIED
G2Z-237	G2Z-237	Cysteine desulfurase		k141_6913	13122	11923					UNCLASSIFIED
G2Z-238	G2Z-238	hypothetical protein		k141_6913	13739	13155
G2Z-239	G2Z-239	Molybdopterin molybdenumtransferase		k141_6913	15128	13890					UNCLASSIFIED
G2Z-240	G2Z-240	Fructose-bisphosphate aldolase class II		k141_6913	16055	15132					UNCLASSIFIED
G2Z-1651	G2Z-1651	hypothetical protein		k141_9872	658	2
G2Z-241	G2Z-241	hypothetical protein		k141_6913	16912	16055
G2Z-242	G2Z-242	Probable transcriptional regulatory protein YebC		k141_6913	17659	16943					UNCLASSIFIED
G2Z-1652	G2Z-1652	hypothetical protein		k141_9872	812	645
G2Z-243	G2Z-243	hypothetical protein		k141_6913	18363	18238
G2Z-1653	G2Z-1653	hypothetical protein		k141_9872	1125	874
G2Z-244	G2Z-244	FIG000124: Ribosomal large subunit pseudouridine synthase D		k141_6913	19350	18436					UNCLASSIFIED
G2Z-245	G2Z-245	Serine acetyltransferase		k141_6913	19896	19369					UNCLASSIFIED
G2Z-1654	G2Z-1654	hypothetical protein		k141_9872	2061	1465
G2Z-246	G2Z-246	Arginine decarboxylase		k141_6913	21919	20021					UNCLASSIFIED
G2Z-1086	G2Z-1086	Protein of unknown function (DUF1566)		k141_6685	2	979
G2Z-247	G2Z-247	hypothetical protein		k141_6913	22141	23688
G2Z-1087	G2Z-1087	hypothetical protein		k141_6685	1233	1108
G2Z-1088	G2Z-1088	Homoserine O-acetyltransferase		k141_6685	2339	1233					UNCLASSIFIED
G2Z-1089	G2Z-1089	Homoserine kinase		k141_6685	3272	2385					UNCLASSIFIED
G2Z-1090	G2Z-1090	TsaB protein, required for threonylcarbamoyladenosine (t(6)A) formation in tRNA		k141_6685	3763	3296					UNCLASSIFIED
G2Z-1091	G2Z-1091	UDP-3-O-[3-hydroxymyristoyl] N-acetylglucosamine deacetylase		k141_6685	4589	3747					UNCLASSIFIED
G2Z-1092	G2Z-1092	Serine phosphatase RsbU, regulator of sigma subunit		k141_6685	5225	4599					UNCLASSIFIED
G2Z-1093	G2Z-1093	hypothetical protein		k141_6685	6649	5222
G2Z-1094	G2Z-1094	RNA binding methyltransferase FtsJ like		k141_6685	7483	6734					UNCLASSIFIED
G2Z-1095	G2Z-1095	hypothetical protein		k141_6685	8471	7488
G2Z-220	G2Z-220	hypothetical protein		k141_3847	76	2
G2Z-1096	G2Z-1096	hypothetical protein		k141_6685	10959	8995
G2Z-221	G2Z-221	hypothetical protein		k141_3847	1172	81
G2Z-1097	G2Z-1097	hypothetical protein		k141_6685	13132	10949
G2Z-222	G2Z-222	hypothetical protein		k141_3847	1843	1199
G2Z-1098	G2Z-1098	Uncharacterized protein conserved in bacteria		k141_6685	13929	13324
G2Z-223	G2Z-223	hypothetical protein		k141_3847	1938	1840
G2Z-1099	G2Z-1099	6-carboxy-5,6,7,8-tetrahydropterin synthase		k141_6685	14528	13947					UNCLASSIFIED
G2Z-1100	G2Z-1100	7-carboxy-7-deazaguanine synthase		k141_6685	14789	14535					UNCLASSIFIED
G2Z-1101	G2Z-1101	hypothetical protein		k141_6685	16142	15273
G2Z-1102	G2Z-1102	PUTATIVE MCP-TYPE SIGNAL TRANSDUCTION PROTEIN		k141_6685	16498	17682					UNCLASSIFIED
G2Z-1103	G2Z-1103	Two-component system response regulator		k141_6685	17654	18364					UNCLASSIFIED
G2Z-1104	G2Z-1104	Thiazole synthase		k141_6685	18368	19144					UNCLASSIFIED
G2Z-1105	G2Z-1105	2-Keto-3-deoxy-D-manno-octulosonate-8-phosphate synthase		k141_6685	19240	20025					UNCLASSIFIED
G2Z-1106	G2Z-1106	hypothetical protein		k141_6685	20025	20915
G2Z-1107	G2Z-1107	hypothetical protein		k141_6685	20939	23656
G2Z-1108	G2Z-1108	hypothetical protein		k141_6685	23656	24561
G2Z-1109	G2Z-1109	hypothetical protein		k141_6685	24558	25811
G2Z-216	G2Z-216	hypothetical protein		k141_4921	1	267
G2Z-217	G2Z-217	hypothetical protein		k141_4921	293	2194
G2Z-1110	G2Z-1110	Glutamine amidotransferase chain of NAD synthetase		k141_6685	25804	26538					UNCLASSIFIED
G2Z-218	G2Z-218	hypothetical protein		k141_4921	2197	3138
G2Z-1111	G2Z-1111	Type II restriction enzyme NgoPII		k141_6685	26632	27465					UNCLASSIFIED
G2Z-219	G2Z-219	hypothetical protein		k141_4921	3139	3393
G2Z-1112	G2Z-1112	DNA-cytosine methyltransferase		k141_6685	27462	28502					UNCLASSIFIED
G2Z-1113	G2Z-1113	hypothetical protein		k141_6685	28956	28627
G2Z-1114	G2Z-1114	Phospho-N-acetylmuramoyl-pentapeptide- transferase		k141_6685	30034	28976					UNCLASSIFIED
G2Z-1115	G2Z-1115	Alanine racemase		k141_6685	31081	30056					UNCLASSIFIED
G2Z-1116	G2Z-1116	Quinolinate phosphoribosyltransferase [decarboxylating]		k141_6685	31948	31121					UNCLASSIFIED
G2Z-1117	G2Z-1117	Glutamate racemase		k141_6685	32705	31950					UNCLASSIFIED
G2Z-1118	G2Z-1118	hypothetical protein		k141_6685	34033	32702
G2Z-1119	G2Z-1119	Similarity with glutathionylspermidine synthase, group 2		k141_6685	35171	34026					UNCLASSIFIED
G2Z-1120	G2Z-1120	Diaminohydroxyphosphoribosylaminopyrimidine deaminase / 5-amino-6-(5-phosphoribosylamino)uracil reductase		k141_6685	36196	35177					UNCLASSIFIED
G2Z-1121	G2Z-1121	ATP-dependent Clp protease ATP-binding subunit ClpX		k141_6685	37531	36227					UNCLASSIFIED
G2Z-1122	G2Z-1122	hypothetical protein		k141_6685	37699	38109
G2Z-1123	G2Z-1123	N-carbamoylputrescine amidase @ Aliphatic amidase AmiE		k141_6685	38887	39747					UNCLASSIFIED
G2Z-1124	G2Z-1124	hypothetical protein		k141_6685	39758	40102
G2Z-1125	G2Z-1125	4-hydroxy-3-methylbut-2-enyl diphosphate reductase		k141_6685	40184	41008					UNCLASSIFIED
G2Z-1126	G2Z-1126	tRNA-specific 2-thiouridylase MnmA		k141_6685	41005	42027					UNCLASSIFIED
G2Z-1127	G2Z-1127	Flagellar motor rotation protein MotA		k141_6685	42072	42851					UNCLASSIFIED
G2Z-1128	G2Z-1128	hypothetical protein		k141_6685	42856	44226
G2Z-1129	G2Z-1129	dTDP-rhamnosyl transferase RfbF		k141_6685	44231	45100					UNCLASSIFIED
G2Z-1130	G2Z-1130	hypothetical protein		k141_6685	45103	45486
G2Z-1131	G2Z-1131	Ferredoxin domain-containing integral membrane protein		k141_6685	45601	46956					UNCLASSIFIED
G2Z-1132	G2Z-1132	hypothetical protein		k141_6685	47150	47638
G2Z-1133	G2Z-1133	Aconitate hydratase 2		k141_6685	47879	50428					UNCLASSIFIED
G2Z-1134	G2Z-1134	5'-nucleotidase		k141_6685	50927	50484					UNCLASSIFIED
G2Z-1135	G2Z-1135	Seryl-tRNA synthetase		k141_6685	52253	51015					UNCLASSIFIED
G2Z-1136	G2Z-1136	tRNA pseudouridine(55) synthase		k141_6685	53043	52303					UNCLASSIFIED
G2Z-1137	G2Z-1137	hypothetical protein		k141_6685	53919	53206
G2Z-1138	G2Z-1138	hypothetical protein		k141_6685	54058	53927
G2Z-1139	G2Z-1139	ATP-dependent protease La Type I		k141_6685	56708	54126					UNCLASSIFIED
G2Z-1140	G2Z-1140	Holo-[acyl-carrier protein] synthase		k141_6685	57157	56804					UNCLASSIFIED
G2Z-1141	G2Z-1141	hypothetical protein		k141_6685	58219	57164
G2Z-1142	G2Z-1142	Biotin synthase		k141_6685	58335	59177					UNCLASSIFIED
G2Z-1143	G2Z-1143	tRNA ho5U(34) carboxymethyltransferase		k141_6685	60300	59407					UNCLASSIFIED
G2Z-1144	G2Z-1144	Acetolactate synthase small subunit		k141_6685	60785	60309					UNCLASSIFIED
G2Z-1145	G2Z-1145	Acetolactate synthase large subunit		k141_6685	62473	60794					UNCLASSIFIED
G2Z-1146	G2Z-1146	UDP-glucose 6-dehydrogenase		k141_6685	63723	62542					UNCLASSIFIED
G2Z-1147	G2Z-1147	hypothetical protein		k141_6685	63990	63832
G2Z-1615	G2Z-1615	hypothetical protein		k141_2348	74	430
G2Z-1616	G2Z-1616	SSU ribosomal protein S21p		k141_2348	763	551					UNCLASSIFIED
G2Z-1617	G2Z-1617	tmRNA-binding protein SmpB		k141_2348	1318	863					UNCLASSIFIED
G2Z-1618	G2Z-1618	Sensor kinase cusS		k141_2348	2526	1321					UNCLASSIFIED
G2Z-1619	G2Z-1619	Phosphate regulon transcriptional regulatory protein PhoB (SphR)		k141_2348	3176	2505					UNCLASSIFIED
G2Z-1620	G2Z-1620	hypothetical protein		k141_2348	4327	3317
G2Z-1621	G2Z-1621	hypothetical protein		k141_2348	4676	7156
G2Z-1622	G2Z-1622	hypothetical protein		k141_2348	7143	9203
G2Z-1623	G2Z-1623	hypothetical protein		k141_2348	10772	9231
G2Z-1624	G2Z-1624	Cytochrome c oxidase (cbb3-type) subunit CcoN		k141_2348	11016	12494					UNCLASSIFIED
G2Z-1625	G2Z-1625	Cytochrome c oxidase (cbb3-type) subunit CcoO		k141_2348	12513	13205					UNCLASSIFIED
G2Z-1626	G2Z-1626	Cytochrome c oxidase subunit CcoQ		k141_2348	13210	13419					UNCLASSIFIED
G2Z-1064	G2Z-1064	hypothetical protein		k141_460	13163	12612
G2Z-1627	G2Z-1627	Cytochrome c oxidase (cbb3-type) subunit CcoP		k141_2348	13439	14377					UNCLASSIFIED
G2Z-1050	G2Z-1050	hypothetical protein		k141_460	524	1261
G2Z-1057	G2Z-1057	hypothetical protein		k141_460	6802	6683
G2Z-1051	G2Z-1051	Protein containing domains DUF404, DUF407		k141_460	1459	2817					UNCLASSIFIED
G2Z-1628	G2Z-1628	hypothetical protein		k141_2348	14377	14604
G2Z-1052	G2Z-1052	hypothetical protein		k141_460	2830	3510
G2Z-1054	G2Z-1054	hypothetical protein		k141_460	4333	5295
G2Z-1053	G2Z-1053	Protein containing transglutaminase-like domain, putative cysteine protease		k141_460	3511	4299					UNCLASSIFIED
G2Z-1629	G2Z-1629	hypothetical protein		k141_2348	14617	14706
G2Z-1630	G2Z-1630	hypothetical protein		k141_2348	14892	17303
G2Z-180	G2Z-180	hypothetical protein		k141_8987	1	444
G2Z-1055	G2Z-1055	Gll3979 protein		k141_460	5315	6259					UNCLASSIFIED
G2Z-181	G2Z-181	Ribosome-associated heat shock protein implicated in the recycling of the 50S subunit (S4 paralog)		k141_8987	590	838					UNCLASSIFIED
G2Z-1056	G2Z-1056	LSU ribosomal protein L34p		k141_460	6533	6667					UNCLASSIFIED
G2Z-1631	G2Z-1631	hypothetical protein		k141_2348	17353	18579
G2Z-182	G2Z-182	Porphobilinogen deaminase		k141_8987	894	1814					UNCLASSIFIED
G2Z-183	G2Z-183	Lead, cadmium, zinc and mercury transporting ATPase; Copper-translocating P-type ATPase		k141_8987	1823	4243					UNCLASSIFIED
G2Z-1058	G2Z-1058	Membrane protein insertion efficiency factor YidD		k141_460	7020	7370					UNCLASSIFIED
G2Z-184	G2Z-184	hypothetical protein		k141_8987	4645	4298
G2Z-1059	G2Z-1059	Inner membrane protein translocase and chaperone YidC, long form		k141_460	7376	8974					UNCLASSIFIED
G2Z-1632	G2Z-1632	Metal-dependent hydrolase YbeY, involved in rRNA and/or ribosome maturation and assembly		k141_2348	18631	19068					UNCLASSIFIED
G2Z-1060	G2Z-1060	RNA-binding protein Jag		k141_460	8977	9792					UNCLASSIFIED
G2Z-1062	G2Z-1062	hypothetical protein		k141_460	11513	10488
G2Z-1061	G2Z-1061	hypothetical protein		k141_460	9799	10491
G2Z-1633	G2Z-1633	Phosphate:acyl-ACP acyltransferase PlsX		k141_2348	19490	19065					UNCLASSIFIED
G2Z-185	G2Z-185	putative ATP/GTP-binding protein (mrp protein homolog)		k141_8987	5819	4671					UNCLASSIFIED
G2Z-186	G2Z-186	Acriflavin resistance protein		k141_8987	7675	6020					UNCLASSIFIED
G2Z-1063	G2Z-1063	Ferredoxin		k141_460	12611	11532					UNCLASSIFIED
G2Z-1634	G2Z-1634	hypothetical protein		k141_2348	20048	19503
G2Z-1635	G2Z-1635	hypothetical protein		k141_2348	20644	20045
G2Z-187	G2Z-187	RND multidrug efflux transporter; Acriflavin resistance protein		k141_8987	9305	7668					UNCLASSIFIED
G2Z-1065	G2Z-1065	Tryptophan synthase alpha chain		k141_460	13893	13156					UNCLASSIFIED
G2Z-188	G2Z-188	Secretion protein HlyD		k141_8987	10095	9298					UNCLASSIFIED
G2Z-1066	G2Z-1066	Epoxyqueuosine reductase QueH / hypothetical domain		k141_460	14025	15110					UNCLASSIFIED
G2Z-189	G2Z-189	hypothetical protein		k141_8987	11508	10135
G2Z-1067	G2Z-1067	Ribosomal silencing factor RsfA		k141_460	15147	15479					UNCLASSIFIED
G2Z-1636	G2Z-1636	hypothetical protein		k141_2348	20884	20666
G2Z-1068	G2Z-1068	hypothetical protein		k141_460	15472	15591
G2Z-1070	G2Z-1070	hypothetical protein		k141_460	17667	18182
G2Z-1069	G2Z-1069	SSU ribosomal protein S1p		k141_460	15949	17655					UNCLASSIFIED
G2Z-1637	G2Z-1637	RidA/YER057c/UK114 superfamily protein		k141_2348	21278	20907					UNCLASSIFIED
G2Z-190	G2Z-190	Threonylcarbamoyl-AMP synthase		k141_8987	12061	11624					UNCLASSIFIED
G2Z-1638	G2Z-1638	hypothetical protein		k141_2348	21401	21625
G2Z-1071	G2Z-1071	D-3-phosphoglycerate dehydrogenase		k141_460	18234	19832					UNCLASSIFIED
G2Z-191	G2Z-191	NAD-dependent formate dehydrogenase alpha subunit		k141_8987	14164	12065					UNCLASSIFIED
G2Z-1072	G2Z-1072	purine nucleoside phosphorylase (punB)		k141_460	19850	20368					UNCLASSIFIED
G2Z-1074	G2Z-1074	hypothetical protein		k141_460	21043	22038
G2Z-1073	G2Z-1073	Crossover junction endodeoxyribonuclease RuvC		k141_460	20372	20872					UNCLASSIFIED
G2Z-1639	G2Z-1639	hypothetical protein		k141_2348	21618	22859
G2Z-192	G2Z-192	LSU rRNA pseudouridine(2605) synthase		k141_8987	15085	14186					UNCLASSIFIED
G2Z-1640	G2Z-1640	hypothetical protein		k141_2348	23885	23019
G2Z-1075	G2Z-1075	Chorismate dehydratase		k141_460	23179	22481					UNCLASSIFIED
G2Z-193	G2Z-193	Ribulose-phosphate 3-epimerase		k141_8987	15321	15980					UNCLASSIFIED
G2Z-1076	G2Z-1076	3-dehydroquinate synthase		k141_460	24213	23176					UNCLASSIFIED
G2Z-1078	G2Z-1078	hypothetical protein		k141_460	25128	25241
G2Z-1077	G2Z-1077	Flagellar basal-body rod protein FlgF		k141_460	25009	24221					UNCLASSIFIED
G2Z-1641	G2Z-1641	Gamma-glutamyl phosphate reductase		k141_2348	25143	23908					UNCLASSIFIED
G2Z-194	G2Z-194	hypothetical protein		k141_8987	15985	18858
G2Z-1079	G2Z-1079	hypothetical protein		k141_460	25414	26226
G2Z-195	G2Z-195	hypothetical protein		k141_8987	18878	19417
G2Z-1642	G2Z-1642	GTP-binding protein EngB		k141_2348	25812	25168					UNCLASSIFIED
G2Z-1080	G2Z-1080	ATP synthase F0 sector subunit a		k141_460	27158	26481					UNCLASSIFIED
G2Z-1082	G2Z-1082	hypothetical protein		k141_460	30540	31151
G2Z-1081	G2Z-1081	Putative cytochrome C-type biogenesis protein		k141_460	27368	30442					UNCLASSIFIED
G2Z-1643	G2Z-1643	hypothetical protein		k141_2348	26327	25818
G2Z-196	G2Z-196	hypothetical protein		k141_8987	19422	20855
G2Z-1644	G2Z-1644	hypothetical protein		k141_2348	26942	26364
G2Z-1083	G2Z-1083	N-acetylglucosamine-1-phosphate uridyltransferase / Glucosamine-1-phosphate N-acetyltransferase		k141_460	32532	31210					UNCLASSIFIED
G2Z-197	G2Z-197	hypothetical protein		k141_8987	20861	21574
G2Z-1084	G2Z-1084	hypothetical protein		k141_460	33131	32520					UNCLASSIFIED
G2Z-1085	G2Z-1085	hypothetical protein		k141_460	33878	33150
G2Z-1645	G2Z-1645	Imidazoleglycerol-phosphate dehydratase		k141_2348	27521	26946					UNCLASSIFIED
G2Z-198	G2Z-198	Type I restriction-modification system, restriction subunit R		k141_8987	24682	21626					UNCLASSIFIED
G2Z-1646	G2Z-1646	Septum-associated rare lipoprotein A		k141_2348	28652	27546					UNCLASSIFIED
G2Z-199	G2Z-199	hypothetical protein		k141_8987	24860	24702
G2Z-1647	G2Z-1647	Membrane-bound lytic murein transglycosylase D		k141_2348	29949	28642					UNCLASSIFIED
G2Z-200	G2Z-200	Flagellar protein FlgP		k141_8987	25405	24866					UNCLASSIFIED
G2Z-201	G2Z-201	hypothetical protein		k141_8987	26183	25479
G2Z-1648	G2Z-1648	Uncharacterized metal-dependent hydrolase YcfH		k141_2348	30736	29954
G2Z-202	G2Z-202	hypothetical protein		k141_8987	26681	26196
G2Z-1649	G2Z-1649	hypothetical protein		k141_2348	30967	31962
G2Z-203	G2Z-203	hypothetical protein		k141_8987	27264	26710
G2Z-204	G2Z-204	hypothetical protein		k141_8987	27506	27261
G2Z-1650	G2Z-1650	hypothetical protein		k141_2348	31975	33069
G2Z-205	G2Z-205	hypothetical protein		k141_8987	27998	27522
G2Z-206	G2Z-206	hypothetical protein		k141_8987	28450	27995
G2Z-207	G2Z-207	hypothetical protein		k141_8987	28887	28462
G2Z-208	G2Z-208	3-dehydroquinate dehydratase II		k141_8987	29013	29495					UNCLASSIFIED
G2Z-209	G2Z-209	Aminopeptidase YpdF (MP-, MA-, MS-, AP-, NP- specific)		k141_8987	29517	30521					UNCLASSIFIED
G2Z-210	G2Z-210	2-amino-4-hydroxy-6- hydroxymethyldihydropteridine pyrophosphokinase		k141_8987	30523	31086					UNCLASSIFIED
G2Z-211	G2Z-211	hypothetical protein		k141_8987	31320	31099
G2Z-212	G2Z-212	hypothetical protein		k141_8987	31422	31694
G2Z-213	G2Z-213	hypothetical protein		k141_8987	31691	32143
G2Z-214	G2Z-214	hypothetical protein		k141_8987	32137	32268
G2Z-215	G2Z-215	hypothetical protein		k141_8987	32278	32484
G2Z-1612	G2Z-1612	hypothetical protein		k141_581	56	445
G2Z-1613	G2Z-1613	putative PAS/PAC sensor protein		k141_581	442	912					UNCLASSIFIED
G2Z-1614	G2Z-1614	hypothetical protein		k141_581	930	1577
G2Z-166	G2Z-166	hypothetical protein		k141_3488	1	84
G2Z-167	G2Z-167	hypothetical protein		k141_3488	231	103
G2Z-168	G2Z-168	hypothetical protein		k141_3488	524	1003
G2Z-169	G2Z-169	IMP cyclohydrolase / Phosphoribosylaminoimidazolecarboxamide formyltransferase		k141_3488	2589	1051					UNCLASSIFIED
G2Z-170	G2Z-170	hypothetical protein		k141_3488	3147	2605
G2Z-171	G2Z-171	UFA synthesis enzyme FabX, enoyl-[ACP] 2,3-dehydrogenase/trans-2-decenoyl-[ACP] isomerase		k141_3488	4256	3150					UNCLASSIFIED
G2Z-172	G2Z-172	Tyrosyl-tRNA synthetase		k141_3488	5497	4253					UNCLASSIFIED
G2Z-173	G2Z-173	Guanosine-3',5'-bis(diphosphate) 3'-pyrophosphohydrolase / GTP pyrophosphokinase, (p)ppGpp synthetase II		k141_3488	7698	5527					UNCLASSIFIED
G2Z-174	G2Z-174	hypothetical protein		k141_3488	7948	7721
G2Z-175	G2Z-175	Uridylate kinase		k141_3488	8675	7959					UNCLASSIFIED
G2Z-176	G2Z-176	SSU ribosomal protein S15p (S13e)		k141_3488	9061	8786					UNCLASSIFIED
G2Z-177	G2Z-177	hypothetical protein		k141_3488	9467	9117
G2Z-178	G2Z-178	Intramembrane protease RasP/YluC, implicated in cell division based on FtsL cleavage		k141_3488	10532	9477					UNCLASSIFIED
G2Z-179	G2Z-179	Cell wall-associated hydrolase		k141_3488	10983	11351					UNCLASSIFIED
G2Z-164	G2Z-164	hypothetical protein		k141_2521	747	1
G2Z-165	G2Z-165	Retron-type RNA-directed DNA polymerase		k141_2521	2641	842					UNCLASSIFIED
G2Z-834	G2Z-834	Thiol peroxidase, Bcp-type		k141_305	2068	1469					UNCLASSIFIED
G2Z-835	G2Z-835	DNA gyrase subunit A		k141_305	4531	2069					UNCLASSIFIED
G2Z-836	G2Z-836	Holliday junction ATP-dependent DNA helicase RuvB		k141_305	5646	4651					UNCLASSIFIED
G2Z-837	G2Z-837	ATP synthase F0 sector subunit c		k141_305	6137	5823					UNCLASSIFIED
G2Z-838	G2Z-838	Cytochrome c-553		k141_305	6555	6259					UNCLASSIFIED
G2Z-839	G2Z-839	hypothetical protein		k141_305	6594	6707
G2Z-840	G2Z-840	putative antirepressor		k141_305	6946	6704					UNCLASSIFIED
G2Z-841	G2Z-841	KilA-N domain-containing protein		k141_305	7180	7893					UNCLASSIFIED
G2Z-842	G2Z-842	hypothetical protein		k141_305	8131	9930
G2Z-843	G2Z-843	hypothetical protein		k141_305	10088	11686
G2Z-844	G2Z-844	hypothetical protein		k141_305	11959	12744
G2Z-845	G2Z-845	hypothetical protein		k141_305	13118	12843
G2Z-986	G2Z-986	hypothetical protein		k141_9706	1	1521
G2Z-846	G2Z-846	Flagellar biosynthesis protein FliS		k141_305	13521	13102					UNCLASSIFIED
G2Z-987	G2Z-987	hypothetical protein		k141_9706	1508	2557
G2Z-847	G2Z-847	hypothetical protein		k141_305	14933	13551
G2Z-988	G2Z-988	hypothetical protein		k141_9706	2724	5045
G2Z-848	G2Z-848	hypothetical protein		k141_305	15348	14953
G2Z-989	G2Z-989	hypothetical protein		k141_9706	4999	6627
G2Z-849	G2Z-849	Phenylalanyl-tRNA synthetase beta chain		k141_305	17573	15570					UNCLASSIFIED
G2Z-990	G2Z-990	hypothetical protein		k141_9706	6628	7374
G2Z-850	G2Z-850	Retron-type RNA-directed DNA polymerase		k141_305	18371	17991					UNCLASSIFIED
G2Z-991	G2Z-991	Ribosomal protein S12p Asp88 (E. coli) methylthiotransferase		k141_9706	7387	8712					UNCLASSIFIED
G2Z-851	G2Z-851	Retron-type RNA-directed DNA polymerase		k141_305	19009	18836					UNCLASSIFIED
G2Z-992	G2Z-992	Peptidoglycan lipid II flippase MurJ		k141_9706	10816	9404					UNCLASSIFIED
G2Z-852	G2Z-852	Retron-type RNA-directed DNA polymerase		k141_305	19610	19134					UNCLASSIFIED
G2Z-993	G2Z-993	NAD-dependent glyceraldehyde-3-phosphate dehydrogenase		k141_9706	10990	11991					UNCLASSIFIED
G2Z-994	G2Z-994	Phosphoglycerate kinase		k141_9706	12014	13216					UNCLASSIFIED
G2Z-995	G2Z-995	Triosephosphate isomerase		k141_9706	13213	13923					UNCLASSIFIED
G2Z-996	G2Z-996	Spermidine synthase-like		k141_9706	13950	14489					UNCLASSIFIED
G2Z-997	G2Z-997	Dephospho-CoA kinase		k141_9706	14496	15095					UNCLASSIFIED
G2Z-998	G2Z-998	3-deoxy-manno-octulosonate cytidylyltransferase		k141_9706	15092	15820					UNCLASSIFIED
G2Z-999	G2Z-999	NAD kinase		k141_9706	16872	15991					UNCLASSIFIED
G2Z-1000	G2Z-1000	Twin-arginine translocation protein TatA		k141_9706	17150	16905					UNCLASSIFIED
G2Z-828	G2Z-828	Phage antirepressor protein		k141_3440	675	1					UNCLASSIFIED
G2Z-1001	G2Z-1001	2-keto-3-deoxy-D-arabino-heptulosonate-7- phosphate synthase I beta		k141_9706	18212	17151					UNCLASSIFIED
G2Z-829	G2Z-829	hypothetical protein		k141_3440	769	987
G2Z-1002	G2Z-1002	Ribosomal protein L11 methyltransferase		k141_9706	19066	18212					UNCLASSIFIED
G2Z-830	G2Z-830	hypothetical protein		k141_3440	1138	1019
G2Z-1003	G2Z-1003	Chemotaxis regulator - transmits chemoreceptor signals to flagellar motor components CheY		k141_9706	19430	19041					UNCLASSIFIED
G2Z-831	G2Z-831	hypothetical protein		k141_3440	2361	1324
G2Z-1004	G2Z-1004	hypothetical protein		k141_9706	19642	20499
G2Z-1005	G2Z-1005	5-methyltetrahydropteroyltriglutamate-- homocysteine methyltransferase		k141_9706	23180	20904					UNCLASSIFIED
G2Z-1006	G2Z-1006	2-oxoglutarate/2-oxoacid ferredoxin oxidoreductase, gamma subunit		k141_9706	23952	23401					UNCLASSIFIED
G2Z-1007	G2Z-1007	2-oxoglutarate/2-oxoacid ferredoxin oxidoreductase, beta subunit		k141_9706	24799	23966					UNCLASSIFIED
G2Z-1008	G2Z-1008	2-oxoglutarate/2-oxoacid ferredoxin oxidoreductase, alpha subunit		k141_9706	25931	24801					UNCLASSIFIED
G2Z-1009	G2Z-1009	2-oxoglutarate/2-oxoacid ferredoxin oxidoreductase, delta subunit, ferredoxin-like 4Fe-4S binding protein		k141_9706	26264	25950					UNCLASSIFIED
G2Z-1564	G2Z-1564	hypothetical protein		k141_2376	2	787
G2Z-1010	G2Z-1010	Malate dehydrogenase		k141_9706	26686	27651					UNCLASSIFIED
G2Z-1011	G2Z-1011	Fumarate hydratase class I, alpha region; L(+)-tartrate dehydratase alpha subunit		k141_9706	27654	28505					UNCLASSIFIED
G2Z-1565	G2Z-1565	DNA adenine methylase		k141_2376	912	1817					UNCLASSIFIED
G2Z-1012	G2Z-1012	Fumarate hydratase class I, beta region; L(+)-tartrate dehydratase beta subunit		k141_9706	28526	29083					UNCLASSIFIED
G2Z-1013	G2Z-1013	MoeB/thiF family protein		k141_9706	29114	29755					UNCLASSIFIED
G2Z-1566	G2Z-1566	hypothetical protein		k141_2376	1837	2394
G2Z-1014	G2Z-1014	PUTATIVE SIGNAL-TRANSDUCTION SENSOR PROTEIN		k141_9706	29845	30408					UNCLASSIFIED
G2Z-1015	G2Z-1015	UDP-N-acetylglucosamine 4,6-dehydratase		k141_9706	32229	30454					UNCLASSIFIED
G2Z-1567	G2Z-1567	hypothetical protein		k141_2376	3733	2447
G2Z-1016	G2Z-1016	UDP-N-acetylbacillosamine transaminase		k141_9706	33334	32234					UNCLASSIFIED
G2Z-1017	G2Z-1017	Inner membrane transport protein YajR		k141_9706	34687	33350					UNCLASSIFIED
G2Z-1568	G2Z-1568	Tellurium resistance protein TerD		k141_2376	4312	3737					UNCLASSIFIED
G2Z-1018	G2Z-1018	hypothetical protein		k141_9706	34791	35441
G2Z-1019	G2Z-1019	Transcription termination factor Rho		k141_9706	35659	37026					UNCLASSIFIED
G2Z-1569	G2Z-1569	hypothetical protein		k141_2376	5166	4483
G2Z-1020	G2Z-1020	hypothetical protein		k141_9706	37056	37535
G2Z-1021	G2Z-1021	hypothetical protein		k141_9706	38043	37516
G2Z-1570	G2Z-1570	hypothetical protein		k141_2376	6427	5150
G2Z-1022	G2Z-1022	Oligopeptide ABC transporter, permease protein OppC (TC 3.A.1.5.1)		k141_9706	39082	38087					UNCLASSIFIED
G2Z-1023	G2Z-1023	Carboxynorspermidine synthase		k141_9706	40271	39093					UNCLASSIFIED
G2Z-1571	G2Z-1571	hypothetical protein		k141_2376	6891	6784
G2Z-1024	G2Z-1024	hypothetical protein		k141_9706	40756	40361
G2Z-1025	G2Z-1025	hypothetical protein		k141_9706	42616	40994
G2Z-1572	G2Z-1572	Outer membrane porin		k141_2376	8335	7022					UNCLASSIFIED
G2Z-1026	G2Z-1026	Signal transduction protein CetB, mediates an energy taxis response		k141_9706	43148	42582					UNCLASSIFIED
G2Z-1027	G2Z-1027	hypothetical protein		k141_9706	43836	43159
G2Z-1573	G2Z-1573	hypothetical protein		k141_2376	8800	8639
G2Z-1028	G2Z-1028	hypothetical protein		k141_9706	45204	44014
G2Z-1029	G2Z-1029	Tryptophan synthase beta chain		k141_9706	46616	45399					UNCLASSIFIED
G2Z-1574	G2Z-1574	Succinyl-CoA ligase [ADP-forming] beta chain		k141_2376	8833	9999					UNCLASSIFIED
G2Z-1030	G2Z-1030	Hypothetical alternative hydroxymethylpyrimidine phosphate kinase ThiD		k141_9706	46738	47286					UNCLASSIFIED
G2Z-1031	G2Z-1031	hypothetical protein		k141_9706	47312	49294
G2Z-1575	G2Z-1575	hypothetical protein		k141_2376	10006	10659
G2Z-1032	G2Z-1032	hypothetical protein		k141_9706	49534	51213
G2Z-1033	G2Z-1033	hypothetical protein		k141_9706	51258	51548
G2Z-1576	G2Z-1576	Succinyl-CoA ligase [ADP-forming] alpha chain		k141_2376	10716	11588					UNCLASSIFIED
G2Z-1034	G2Z-1034	Flagellar biosynthesis protein FlhB		k141_9706	51561	52631					UNCLASSIFIED
G2Z-1035	G2Z-1035	hypothetical protein		k141_9706	52882	52673
G2Z-1577	G2Z-1577	hypothetical protein		k141_2376	11793	11668
G2Z-1036	G2Z-1036	FKBP-type peptidyl-prolyl cis-trans isomerase SlyD		k141_9706	53530	52910					UNCLASSIFIED
G2Z-1037	G2Z-1037	hypothetical protein		k141_9706	54569	53544
G2Z-1578	G2Z-1578	Glutamate synthase [NADPH] small chain		k141_2376	12029	13414					UNCLASSIFIED
G2Z-1038	G2Z-1038	Tol-Pal system peptidoglycan-associated lipoprotein PAL		k141_9706	55218	54598					UNCLASSIFIED
G2Z-1039	G2Z-1039	Tol-Pal system beta propeller repeat protein TolB		k141_9706	56509	55235					UNCLASSIFIED
G2Z-1579	G2Z-1579	SAM-dependent methyltransferase		k141_2376	13440	14195					UNCLASSIFIED
G2Z-1040	G2Z-1040	hypothetical protein		k141_9706	57478	56513
G2Z-1041	G2Z-1041	Tol biopolymer transport system, TolR protein		k141_9706	57863	57471					UNCLASSIFIED
G2Z-1580	G2Z-1580	Dihydrofolate synthase @ Folylpolyglutamate synthase		k141_2376	14388	15557					UNCLASSIFIED
G2Z-1042	G2Z-1042	Tol-Pal system protein TolQ		k141_9706	58425	57865					UNCLASSIFIED
G2Z-1043	G2Z-1043	ATP synthase epsilon chain		k141_9706	58857	58486					UNCLASSIFIED

## Sheet: RAST
contig_id	feature_id	type	location	start	stop	strand	function	aliases	figfam	evidence_codes
k141_1129	fig|937.19.peg.1	peg	k141_1129_460_2	460	2	-	Phage antirepressor protein
k141_1129	fig|937.19.peg.2	peg	k141_1129_655_867	655	867	+	hypothetical protein
k141_1129	fig|937.19.peg.3	peg	k141_1129_894_1742	894	1742	+	hypothetical protein
k141_1269	fig|937.19.peg.4	peg	k141_1269_1_1533	1	1533	+	Retron-type RNA-directed DNA polymerase (EC 2.7.7.49)			idu(31);Group_II_intron-associated_genes
k141_135	fig|937.19.peg.5	peg	k141_135_1_159	1	159	+	hypothetical protein
k141_135	fig|937.19.peg.6	peg	k141_135_268_939	268	939	+	hypothetical protein
k141_135	fig|937.19.peg.7	peg	k141_135_920_1846	920	1846	+	hypothetical protein
k141_135	fig|937.19.peg.8	peg	k141_135_1818_2489	1818	2489	+	Pantothenate kinase type III, CoaX-like (EC 2.7.1.33)			isu;Coenzyme_A_Biosynthesis_cluster isu;Coenzyme_A_Biosynthesis
k141_135	fig|937.19.peg.9	peg	k141_135_2476_2766	2476	2766	+	hypothetical protein
k141_135	fig|937.19.peg.10	peg	k141_135_2759_3160	2759	3160	+	hypothetical protein
k141_135	fig|937.19.peg.11	peg	k141_135_3172_3300	3172	3300	+	hypothetical protein
k141_135	fig|937.19.peg.12	peg	k141_135_3373_4509	3373	4509	+	Thiosulfate sulfurtransferase, rhodanese (EC 2.8.1.1)
k141_135	fig|937.19.peg.13	peg	k141_135_4522_7407	4522	7407	+	Respiratory nitrate reductase alpha chain (EC 1.7.99.4)			isu;Nitrate_and_nitrite_ammonification
k141_135	fig|937.19.peg.14	peg	k141_135_7421_8533	7421	8533	+	Respiratory nitrate reductase beta chain (EC 1.7.99.4)			icw(1);Nitrate_and_nitrite_ammonification
k141_135	fig|937.19.peg.15	peg	k141_135_8533_9765	8533	9765	+	Cytochrome c, class I
k141_135	fig|937.19.peg.16	peg	k141_135_9766_10263	9766	10263	+	hypothetical protein
k141_135	fig|937.19.peg.17	peg	k141_135_10435_11283	10435	11283	+	Glycyl-tRNA synthetase alpha chain (EC 6.1.1.14)			isu;tRNA_aminoacylation,_Gly isu;Glycyl-tRNA_synthetase
k141_135	fig|937.19.peg.18	peg	k141_135_11276_11842	11276	11842	+	hypothetical protein
k141_135	fig|937.19.peg.19	peg	k141_135_12570_12824	12570	12824	+	Helix-turn-helix protein
k141_135	fig|937.19.peg.20	peg	k141_135_12923_13651	12923	13651	+	Phage antirepressor protein
k141_1392	fig|937.19.peg.21	peg	k141_1392_3_512	3	512	+	hypothetical protein
k141_1392	fig|937.19.peg.22	peg	k141_1392_895_1647	895	1647	+	hypothetical protein
k141_1475	fig|937.19.peg.23	peg	k141_1475_2_1390	2	1390	+	Hydroxylamine oxidoreductase (Fragment)
k141_1475	fig|937.19.peg.24	peg	k141_1475_1520_2161	1520	2161	+	hypothetical protein
k141_1475	fig|937.19.peg.25	peg	k141_1475_3098_2208	3098	2208	-	hypothetical protein
k141_1475	fig|937.19.peg.26	peg	k141_1475_4266_3103	4266	3103	-	Chaperone protein DnaK			idu(2);Protein_chaperones
k141_1567	fig|937.19.peg.27	peg	k141_1567_1_753	1	753	+	hypothetical protein
k141_1567	fig|937.19.peg.28	peg	k141_1567_778_1170	778	1170	+	NADPH-dependent 7-cyano-7-deazaguanine reductase (EC 1.7.1.13)
k141_1567	fig|937.19.peg.29	peg	k141_1567_1186_1956	1186	1956	+	hypothetical protein
k141_1567	fig|937.19.peg.30	peg	k141_1567_1990_4227	1990	4227	+	hypothetical protein
k141_1663	fig|937.19.peg.31	peg	k141_1663_182_3	182	3	-	hypothetical protein
k141_1663	fig|937.19.peg.32	peg	k141_1663_1876_179	1876	179	-	Type IV fimbrial assembly, ATPase PilB
k141_1663	fig|937.19.peg.33	peg	k141_1663_2511_1882	2511	1882	-	Oxygen-insensitive NAD(P)H nitroreductase (EC 1.-.-.-) / Dihydropteridine reductase (EC 1.5.1.34)
k141_1722	fig|937.19.peg.34	peg	k141_1722_901_2	901	2	-	hypothetical protein
k141_1722	fig|937.19.peg.35	peg	k141_1722_1341_934	1341	934	-	hypothetical protein
k141_1722	fig|937.19.peg.36	peg	k141_1722_2938_1334	2938	1334	-	Bis-ABC ATPase YbiT
k141_1722	fig|937.19.peg.37	peg	k141_1722_3268_3131	3268	3131	-	hypothetical protein
k141_1773	fig|937.19.peg.38	peg	k141_1773_15_155	15	155	+	hypothetical protein
k141_1773	fig|937.19.peg.39	peg	k141_1773_1445_288	1445	288	-	hypothetical protein
k141_1773	fig|937.19.peg.40	peg	k141_1773_2463_1471	2463	1471	-	CRISPR-associated protein Cas1			isu;CRISPRs
k141_1773	fig|937.19.peg.41	peg	k141_1773_2748_2470	2748	2470	-	hypothetical protein
k141_1773	fig|937.19.peg.42	peg	k141_1773_2942_2787	2942	2787	-	hypothetical protein
k141_1773	fig|937.19.peg.43	peg	k141_1773_3770_2955	3770	2955	-	hypothetical protein
k141_1773	fig|937.19.peg.44	peg	k141_1773_3956_4675	3956	4675	+	hypothetical protein
k141_1773	fig|937.19.peg.45	peg	k141_1773_4792_5508	4792	5508	+	hypothetical protein
k141_1773	fig|937.19.peg.46	peg	k141_1773_5508_6962	5508	6962	+	hypothetical protein
k141_1773	fig|937.19.peg.47	peg	k141_1773_7000_7584	7000	7584	+	hypothetical protein
k141_1773	fig|937.19.peg.48	peg	k141_1773_7594_7869	7594	7869	+	hypothetical protein
k141_1773	fig|937.19.peg.49	peg	k141_1773_8005_8280	8005	8280	+	hypothetical protein
k141_1887	fig|937.19.peg.50	peg	k141_1887_3006_1	3006	1	-	hypothetical protein
k141_1907	fig|937.19.peg.51	peg	k141_1907_541_2142	541	2142	+	Retron-type RNA-directed DNA polymerase (EC 2.7.7.49)			idu(31);Group_II_intron-associated_genes
k141_1991	fig|937.19.peg.52	peg	k141_1991_502_2	502	2	-	Phage antirepressor protein
k141_1991	fig|937.19.peg.53	peg	k141_1991_803_579	803	579	-	Helix-turn-helix protein
k141_1991	fig|937.19.peg.54	peg	k141_1991_2266_1067	2266	1067	-	DnaJ-class molecular chaperone CbpA			idu(1);Protein_chaperones
k141_1991	fig|937.19.peg.55	peg	k141_1991_2505_2771	2505	2771	+	Heat shock protein 10 kDa family chaperone GroES
k141_1991	fig|937.19.peg.56	peg	k141_1991_2784_4406	2784	4406	+	Heat shock protein 60 kDa family chaperone GroEL
k141_211	fig|937.19.peg.57	peg	k141_211_1_1770	1	1770	+	Retron-type RNA-directed DNA polymerase (EC 2.7.7.49)			idu(31);Group_II_intron-associated_genes
k141_211	fig|937.19.peg.58	peg	k141_211_1917_1789	1917	1789	-	hypothetical protein
k141_211	fig|937.19.peg.59	peg	k141_211_2651_1983	2651	1983	-	hypothetical protein
k141_211	fig|937.19.peg.60	peg	k141_211_3632_2667	3632	2667	-	ADP-heptose--lipooligosaccharide heptosyltransferase II
k141_211	fig|937.19.peg.61	peg	k141_211_4803_3652	4803	3652	-	hypothetical protein
k141_211	fig|937.19.peg.62	peg	k141_211_5205_4813	5205	4813	-	Flagellar motor switch protein FliN			idu(1);Flagellar_motility
k141_211	fig|937.19.peg.63	peg	k141_211_5659_5210	5659	5210	-	hypothetical protein
k141_211	fig|937.19.peg.64	peg	k141_211_6882_5731	6882	5731	-	Carboxynorspermidine decarboxylase (EC 4.1.1.96)
k141_211	fig|937.19.peg.65	peg	k141_211_7741_6890	7741	6890	-	Secreted protein, suppressor for copper-sensitivity ScsC
k141_211	fig|937.19.peg.66	peg	k141_211_8154_8011	8154	8011	-	hypothetical protein
k141_211	fig|937.19.peg.67	peg	k141_211_8458_8339	8458	8339	-	hypothetical protein
k141_2287	fig|937.19.peg.68	peg	k141_2287_4423_2	4423	2	-	Glutamate synthase [NADPH] large chain (EC 1.4.1.13)			isu;Glutamine,_Glutamate,_Aspartate_and_Asparagine_Biosynthesis isu;Ammonia_assimilation
k141_2287	fig|937.19.peg.69	peg	k141_2287_4765_4526	4765	4526	-	hypothetical protein
k141_2287	fig|937.19.peg.70	peg	k141_2287_6082_5165	6082	5165	-	Aerotolerance protein BatA
k141_2287	fig|937.19.peg.71	peg	k141_2287_6473_6075	6473	6075	-	hypothetical protein
k141_2287	fig|937.19.peg.72	peg	k141_2287_8477_6642	8477	6642	-	Glutamine--fructose-6-phosphate aminotransferase [isomerizing] (EC 2.6.1.16)
k141_2287	fig|937.19.peg.73	peg	k141_2287_8628_9995	8628	9995	+	Coproporphyrinogen III oxidase, oxygen-independent (EC 1.3.99.22)			icw(1);Heme_and_Siroheme_Biosynthesis
k141_2287	fig|937.19.peg.74	peg	k141_2287_10003_10833	10003	10833	+	hypothetical protein
k141_2287	fig|937.19.peg.75	peg	k141_2287_10834_11751	10834	11751	+	Ferrochelatase, protoheme ferro-lyase (EC 4.99.1.1)			isu;Heme_and_Siroheme_Biosynthesis
k141_2287	fig|937.19.peg.76	peg	k141_2287_11741_12094	11741	12094	+	hypothetical protein
k141_2287	fig|937.19.peg.77	peg	k141_2287_13210_12131	13210	12131	-	Acid membrane antigen A
k141_2287	fig|937.19.peg.78	peg	k141_2287_13303_14034	13303	14034	+	hypothetical protein
k141_2287	fig|937.19.peg.79	peg	k141_2287_14057_15208	14057	15208	+	3-deoxy-D-manno-octulosonic acid transferase (EC 2.4.99.12)(EC 2.4.99.13)
k141_2287	fig|937.19.peg.80	peg	k141_2287_15465_15325	15465	15325	-	hypothetical protein
k141_2287	fig|937.19.peg.81	peg	k141_2287_17511_15571	17511	15571	-	hypothetical protein
k141_2287	fig|937.19.peg.82	peg	k141_2287_18577_17579	18577	17579	-	N(6)-L-threonylcarbamoyladenine synthase (EC 2.3.1.234)
k141_2287	fig|937.19.peg.83	peg	k141_2287_18648_20162	18648	20162	+	Flagellin			idu(1);Flagellar_motility
k141_2287	fig|937.19.peg.84	peg	k141_2287_20351_20755	20351	20755	+	DNA-binding protein HU ## epsilon- proteobacterial type			isu;DNA_structural_proteins,_bacterial
k141_2287	fig|937.19.rna.1	rna	k141_2287_20813_20898	20813	20898	+	tRNA-Leu-CAA
k141_2287	fig|937.19.peg.85	peg	k141_2287_20978_21829	20978	21829	+	hypothetical protein
k141_2287	fig|937.19.peg.86	peg	k141_2287_22724_21834	22724	21834	-	Signal recognition particle receptor FtsY
k141_2287	fig|937.19.peg.87	peg	k141_2287_23342_22728	23342	22728	-	PUTATIVE LIPOPROTEIN THIREDOXIN
k141_2287	fig|937.19.peg.88	peg	k141_2287_24372_23377	24372	23377	-	Phenylalanyl-tRNA synthetase alpha chain (EC 6.1.1.20)			isu;tRNA_aminoacylation,_Phe
k141_2287	fig|937.19.peg.89	peg	k141_2287_25337_24381	25337	24381	-	16S rRNA (cytosine(1402)-N(4))-methyltransferase (EC 2.1.1.199)
k141_2287	fig|937.19.peg.90	peg	k141_2287_25550_25341	25550	25341	-	hypothetical protein
k141_2287	fig|937.19.peg.91	peg	k141_2287_26021_25563	26021	25563	-	Bacterial ribosome SSU maturation protein RimP
k141_2287	fig|937.19.peg.92	peg	k141_2287_26388_26002	26388	26002	-	Ribosome-binding factor A			icw(1);CBSS-138119.3.peg.2719 icw(1);NusA-TFII_Cluster icw(1);Translation_initiation_factors_bacterial
k141_2287	fig|937.19.peg.93	peg	k141_2287_29181_26392	29181	26392	-	Translation initiation factor 2			isu;CBSS-138119.3.peg.2719 isu;NusA-TFII_Cluster isu;Inteins isu;Translation_initiation_factors_bacterial
k141_2287	fig|937.19.peg.94	peg	k141_2287_29429_29181	29429	29181	-	hypothetical protein
k141_2287	fig|937.19.peg.95	peg	k141_2287_30424_29540	30424	29540	-	hypothetical protein
k141_2287	fig|937.19.peg.96	peg	k141_2287_31250_30405	31250	30405	-	FMN adenylyltransferase (EC 2.7.7.2) / Riboflavin kinase (EC 2.7.1.26)			isu;Riboflavin,_FMN_and_FAD_metabolism isu;Riboflavin,_FMN_and_FAD_metabolism isu;riboflavin_to_FAD isu;riboflavin_to_FAD
k141_2287	fig|937.19.peg.97	peg	k141_2287_31527_31222	31527	31222	-	hypothetical protein
k141_2287	fig|937.19.peg.98	peg	k141_2287_33491_31782	33491	31782	-	hypothetical protein
k141_2287	fig|937.19.peg.99	peg	k141_2287_36525_33625	36525	33625	-	hypothetical protein
k141_2287	fig|937.19.peg.100	peg	k141_2287_37241_36561	37241	36561	-	KilA-N domain-containing protein
k141_2287	fig|937.19.peg.101	peg	k141_2287_38549_38157	38549	38157	-	4-hydroxybenzoyl-CoA thioesterase family active site
k141_2287	fig|937.19.peg.102	peg	k141_2287_40783_38555	40783	38555	-	Outer membrane protein assembly factor YaeT
k141_2287	fig|937.19.peg.103	peg	k141_2287_40936_42090	40936	42090	+	2-C-methyl-D-erythritol 2,4-cyclodiphosphate synthase (EC 4.6.1.12)
k141_2287	fig|937.19.peg.104	peg	k141_2287_42087_43004	42087	43004	+	hypothetical protein
k141_2287	fig|937.19.peg.105	peg	k141_2287_43001_44092	43001	44092	+	hypothetical protein
k141_2287	fig|937.19.peg.106	peg	k141_2287_44094_44750	44094	44750	+	Dethiobiotin synthase BioD (EC 6.3.3.3)
k141_2287	fig|937.19.peg.107	peg	k141_2287_44811_45443	44811	45443	+	Colicin V production protein
k141_2287	fig|937.19.peg.108	peg	k141_2287_45465_45968	45465	45968	+	Ferric uptake regulation protein FUR			isu;Oxidative_stress
k141_2287	fig|937.19.peg.109	peg	k141_2287_45988_47502	45988	47502	+	Lysyl-tRNA synthetase (class II) (EC 6.1.1.6)			isu;tRNA_aminoacylation,_Lys
k141_2287	fig|937.19.peg.110	peg	k141_2287_47525_48772	47525	48772	+	Serine hydroxymethyltransferase (EC 2.1.2.1)			isu;Photorespiration_(oxidative_C2_cycle) isu;Serine_Biosynthesis isu;Glycine_and_Serine_Utilization isu;Glycine_Biosynthesis isu;5-FCL-like_protein
k141_2287	fig|937.19.peg.111	peg	k141_2287_48785_49327	48785	49327	+	hypothetical protein
k141_2287	fig|937.19.peg.112	peg	k141_2287_49343_50128	49343	50128	+	hypothetical protein
k141_2287	fig|937.19.peg.113	peg	k141_2287_50125_51534	50125	51534	+	Anthranilate synthase, aminase component (EC 4.1.3.27)			isu;Chorismate:_Intermediate_for_synthesis_of_Tryptophan,_PAPA_antibiotics,_PABA,_3-hydroxyanthranilate_and_more. isu;Tryptophan_synthesis
k141_2287	fig|937.19.peg.114	peg	k141_2287_51586_52668	51586	52668	+	hypothetical protein
k141_2287	fig|937.19.peg.115	peg	k141_2287_52730_54670	52730	54670	+	hypothetical protein
k141_2287	fig|937.19.peg.116	peg	k141_2287_54667_54945	54667	54945	+	hypothetical protein
k141_2287	fig|937.19.rna.2	rna	k141_2287_55097_55171	55097	55171	+	tRNA-Glu-TTC
k141_2287	fig|937.19.peg.117	peg	k141_2287_55264_56568	55264	56568	+	Glutamyl-tRNA(Gln) synthetase (EC 6.1.1.24)			isu;tRNA_aminoacylation,_Glu_and_Gln
k141_2287	fig|937.19.peg.118	peg	k141_2287_58196_56631	58196	56631	-	Flagellin			idu(1);Flagellar_motility
k141_2287	fig|937.19.peg.119	peg	k141_2287_59536_58274	59536	58274	-	hypothetical protein
k141_2287	fig|937.19.peg.120	peg	k141_2287_62197_59681	62197	59681	-	hypothetical protein
k141_2287	fig|937.19.peg.121	peg	k141_2287_64176_62656	64176	62656	-	hypothetical protein
k141_2342	fig|937.19.peg.122	peg	k141_2342_588_953	588	953	+	Retron-type RNA-directed DNA polymerase (EC 2.7.7.49)			icw(1);Group_II_intron-associated_genes
k141_2342	fig|937.19.peg.123	peg	k141_2342_910_1734	910	1734	+	Retron-type RNA-directed DNA polymerase (EC 2.7.7.49)			icw(1);Group_II_intron-associated_genes
k141_2348	fig|937.19.peg.124	peg	k141_2348_74_430	74	430	+	hypothetical protein
k141_2348	fig|937.19.peg.125	peg	k141_2348_763_551	763	551	-	SSU ribosomal protein S21p			isu;Ribosome_SSU_bacterial
k141_2348	fig|937.19.peg.126	peg	k141_2348_1318_863	1318	863	-	tmRNA-binding protein SmpB			isu;Staphylococcal_pathogenicity_islands_SaPI isu;Translation_termination_factors_bacterial
k141_2348	fig|937.19.peg.127	peg	k141_2348_2526_1321	2526	1321	-	Sensor kinase cusS (EC 2.7.3.-)
k141_2348	fig|937.19.peg.128	peg	k141_2348_3176_2505	3176	2505	-	Phosphate regulon transcriptional regulatory protein PhoB (SphR)			isu;Phosphate_metabolism
k141_2348	fig|937.19.peg.129	peg	k141_2348_4327_3317	4327	3317	-	hypothetical protein
k141_2348	fig|937.19.peg.130	peg	k141_2348_4676_7156	4676	7156	+	hypothetical protein
k141_2348	fig|937.19.peg.131	peg	k141_2348_7143_9203	7143	9203	+	hypothetical protein
k141_2348	fig|937.19.peg.132	peg	k141_2348_10772_9231	10772	9231	-	hypothetical protein
k141_2348	fig|937.19.peg.133	peg	k141_2348_11016_12494	11016	12494	+	Cytochrome c oxidase (cbb3-type) subunit CcoN (EC 1.9.3.1)
k141_2348	fig|937.19.peg.134	peg	k141_2348_12513_13205	12513	13205	+	Cytochrome c oxidase (cbb3-type) subunit CcoO (EC 1.9.3.1)
k141_2348	fig|937.19.peg.135	peg	k141_2348_13210_13419	13210	13419	+	Cytochrome c oxidase subunit CcoQ (EC 1.9.3.1)
k141_2348	fig|937.19.peg.136	peg	k141_2348_13439_14377	13439	14377	+	Cytochrome c oxidase (cbb3-type) subunit CcoP (EC 1.9.3.1)
k141_2348	fig|937.19.peg.137	peg	k141_2348_14377_14604	14377	14604	+	hypothetical protein
k141_2348	fig|937.19.peg.138	peg	k141_2348_14617_14706	14617	14706	+	hypothetical protein
k141_2348	fig|937.19.peg.139	peg	k141_2348_14892_17303	14892	17303	+	hypothetical protein
k141_2348	fig|937.19.peg.140	peg	k141_2348_17353_18579	17353	18579	+	hypothetical protein
k141_2348	fig|937.19.peg.141	peg	k141_2348_18631_19068	18631	19068	+	Metal-dependent hydrolase YbeY, involved in rRNA and/or ribosome maturation and assembly			isu;CBSS-56780.10.peg.1536
k141_2348	fig|937.19.peg.142	peg	k141_2348_19490_19065	19490	19065	-	Phosphate:acyl-ACP acyltransferase PlsX
k141_2348	fig|937.19.peg.143	peg	k141_2348_20048_19503	20048	19503	-	hypothetical protein
k141_2348	fig|937.19.peg.144	peg	k141_2348_20644_20045	20644	20045	-	hypothetical protein
k141_2348	fig|937.19.peg.145	peg	k141_2348_20884_20666	20884	20666	-	hypothetical protein
k141_2348	fig|937.19.peg.146	peg	k141_2348_21278_20907	21278	20907	-	RidA/YER057c/UK114 superfamily protein
k141_2348	fig|937.19.peg.147	peg	k141_2348_21401_21625	21401	21625	+	hypothetical protein
k141_2348	fig|937.19.peg.148	peg	k141_2348_21618_22859	21618	22859	+	hypothetical protein
k141_2348	fig|937.19.peg.149	peg	k141_2348_23885_23019	23885	23019	-	hypothetical protein
k141_2348	fig|937.19.peg.150	peg	k141_2348_25143_23908	25143	23908	-	Gamma-glutamyl phosphate reductase (EC 1.2.1.41)			isu;Proline_Synthesis
k141_2348	fig|937.19.peg.151	peg	k141_2348_25812_25168	25812	25168	-	GTP-binding protein EngB
k141_2348	fig|937.19.peg.152	peg	k141_2348_26327_25818	26327	25818	-	hypothetical protein
k141_2348	fig|937.19.peg.153	peg	k141_2348_26942_26364	26942	26364	-	hypothetical protein
k141_2348	fig|937.19.peg.154	peg	k141_2348_27521_26946	27521	26946	-	Imidazoleglycerol-phosphate dehydratase (EC 4.2.1.19)
k141_2348	fig|937.19.peg.155	peg	k141_2348_28652_27546	28652	27546	-	Septum-associated rare lipoprotein A
k141_2348	fig|937.19.peg.156	peg	k141_2348_29949_28642	29949	28642	-	Membrane-bound lytic murein transglycosylase D
k141_2348	fig|937.19.peg.157	peg	k141_2348_30736_29954	30736	29954	-	Uncharacterized metal-dependent hydrolase YcfH
k141_2348	fig|937.19.peg.158	peg	k141_2348_30967_31962	30967	31962	+	hypothetical protein
k141_2348	fig|937.19.peg.159	peg	k141_2348_31975_33069	31975	33069	+	hypothetical protein
k141_2360	fig|937.19.peg.160	peg	k141_2360_793_1800	793	1800	+	putative exported protein of unknown function
k141_2376	fig|937.19.peg.161	peg	k141_2376_2_787	2	787	+	hypothetical protein
k141_2376	fig|937.19.peg.162	peg	k141_2376_912_1817	912	1817	+	DNA adenine methylase (EC 2.1.1.72)
k141_2376	fig|937.19.peg.163	peg	k141_2376_1837_2394	1837	2394	+	hypothetical protein
k141_2376	fig|937.19.peg.164	peg	k141_2376_3733_2447	3733	2447	-	hypothetical protein
k141_2376	fig|937.19.peg.165	peg	k141_2376_4312_3737	4312	3737	-	Tellurium resistance protein TerD
k141_2376	fig|937.19.peg.166	peg	k141_2376_5166_4483	5166	4483	-	hypothetical protein
k141_2376	fig|937.19.peg.167	peg	k141_2376_6427_5150	6427	5150	-	hypothetical protein
k141_2376	fig|937.19.peg.168	peg	k141_2376_6891_6784	6891	6784	-	hypothetical protein
k141_2376	fig|937.19.peg.169	peg	k141_2376_8335_7022	8335	7022	-	Outer membrane porin
k141_2376	fig|937.19.peg.170	peg	k141_2376_8800_8639	8800	8639	-	hypothetical protein
k141_2376	fig|937.19.peg.171	peg	k141_2376_8833_9999	8833	9999	+	Succinyl-CoA ligase [ADP-forming] beta chain (EC 6.2.1.5)
k141_2376	fig|937.19.peg.172	peg	k141_2376_10006_10659	10006	10659	+	hypothetical protein
k141_2376	fig|937.19.peg.173	peg	k141_2376_10716_11588	10716	11588	+	Succinyl-CoA ligase [ADP-forming] alpha chain (EC 6.2.1.5)
k141_2376	fig|937.19.peg.174	peg	k141_2376_11793_11668	11793	11668	-	hypothetical protein
k141_2376	fig|937.19.peg.175	peg	k141_2376_12029_13414	12029	13414	+	Glutamate synthase [NADPH] small chain (EC 1.4.1.13)			idu(1);Glutamine,_Glutamate,_Aspartate_and_Asparagine_Biosynthesis idu(1);Ammonia_assimilation
k141_2376	fig|937.19.peg.176	peg	k141_2376_13440_14195	13440	14195	+	SAM-dependent methyltransferase (EC 2.1.1.-)
k141_2376	fig|937.19.peg.177	peg	k141_2376_14388_15557	14388	15557	+	Dihydrofolate synthase (EC 6.3.2.12) @ Folylpolyglutamate synthase (EC 6.3.2.17)
k141_2376	fig|937.19.peg.178	peg	k141_2376_17258_15630	17258	15630	-	hypothetical protein
k141_2376	fig|937.19.peg.179	peg	k141_2376_18108_17263	18108	17263	-	hypothetical protein
k141_2376	fig|937.19.peg.180	peg	k141_2376_19729_18116	19729	18116	-	hypothetical protein
k141_2376	fig|937.19.peg.181	peg	k141_2376_20942_19731	20942	19731	-	UDP-N-acetylmuramoyl-L-alanine--D-glutamate ligase (EC 6.3.2.9)
k141_2376	fig|937.19.peg.182	peg	k141_2376_22175_21063	22175	21063	-	N6 adenine-specific DNA methyltransferase, N12 class
k141_2376	fig|937.19.peg.183	peg	k141_2376_22797_22168	22797	22168	-	hypothetical protein
k141_2376	fig|937.19.peg.184	peg	k141_2376_23083_29181	23083	29181	+	hypothetical protein
k141_2376	fig|937.19.peg.185	peg	k141_2376_30955_29255	30955	29255	-	hypothetical protein
k141_2376	fig|937.19.peg.186	peg	k141_2376_32978_30936	32978	30936	-	Multimodular transpeptidase-transglycosylase (EC 2.4.1.129) (EC 3.4.-.-)
k141_2376	fig|937.19.peg.187	peg	k141_2376_34656_33010	34656	33010	-	hypothetical protein
k141_2376	fig|937.19.peg.188	peg	k141_2376_36379_34859	36379	34859	-	Type IV fimbrial assembly, ATPase PilB
k141_2376	fig|937.19.peg.189	peg	k141_2376_38314_36380	38314	36380	-	General secretion pathway protein D
k141_2376	fig|937.19.peg.190	peg	k141_2376_39176_38301	39176	38301	-	hypothetical protein
k141_2376	fig|937.19.peg.191	peg	k141_2376_39687_39163	39687	39163	-	hypothetical protein
k141_2376	fig|937.19.peg.192	peg	k141_2376_40091_39684	40091	39684	-	hypothetical protein
k141_2376	fig|937.19.peg.193	peg	k141_2376_41068_40088	41068	40088	-	hypothetical protein
k141_2376	fig|937.19.peg.194	peg	k141_2376_42125_41052	42125	41052	-	hypothetical protein
k141_2376	fig|937.19.peg.195	peg	k141_2376_42723_42136	42723	42136	-	hypothetical protein
k141_2376	fig|937.19.peg.196	peg	k141_2376_44262_42733	44262	42733	-	hypothetical protein
k141_2376	fig|937.19.peg.197	peg	k141_2376_45178_44243	45178	44243	-	Tetraacyldisaccharide 4'-kinase (EC 2.7.1.130)
k141_2376	fig|937.19.peg.198	peg	k141_2376_46796_45171	46796	45171	-	Inner membrane protein, KefB/KefC family
k141_2376	fig|937.19.peg.199	peg	k141_2376_47385_46831	47385	46831	-	Esterase YqiA
k141_2376	fig|937.19.peg.200	peg	k141_2376_47569_48000	47569	48000	+	LSU ribosomal protein L13p (L13Ae)
k141_2376	fig|937.19.peg.201	peg	k141_2376_48015_48404	48015	48404	+	SSU ribosomal protein S9p (S16e)			isu;Ribosome_SSU_bacterial
k141_2376	fig|937.19.peg.202	peg	k141_2376_49927_48737	49927	48737	-	Molybdopterin molybdenumtransferase (EC 2.10.1.1)
k141_2376	fig|937.19.peg.203	peg	k141_2376_52727_49986	52727	49986	-	hypothetical protein
k141_2376	fig|937.19.peg.204	peg	k141_2376_53202_52750	53202	52750	-	chemotaxis protein CheD
k141_2376	fig|937.19.peg.205	peg	k141_2376_54111_53206	54111	53206	-	hypothetical protein
k141_2376	fig|937.19.peg.206	peg	k141_2376_55036_54116	55036	54116	-	5,10-methylenetetrahydrofolate reductase (EC 1.5.1.20)			isu;One-carbon_metabolism_by_tetrahydropterines isu;5-FCL-like_protein
k141_2376	fig|937.19.peg.207	peg	k141_2376_56248_55121	56248	55121	-	ADP-L-glycero-D-manno-heptose-6-epimerase (EC 5.1.3.20)
k141_2376	fig|937.19.peg.208	peg	k141_2376_56598_57422	56598	57422	+	hypothetical protein
k141_2405	fig|937.19.peg.209	peg	k141_2405_977_3	977	3	-	hypothetical protein
k141_2405	fig|937.19.peg.210	peg	k141_2405_1319_1732	1319	1732	+	hypothetical protein
k141_2405	fig|937.19.peg.211	peg	k141_2405_1751_2161	1751	2161	+	hypothetical protein
k141_2405	fig|937.19.peg.212	peg	k141_2405_2182_2745	2182	2745	+	Tellurium resistance protein TerD
k141_2405	fig|937.19.peg.213	peg	k141_2405_2783_3253	2783	3253	+	hypothetical protein
k141_2405	fig|937.19.peg.214	peg	k141_2405_3733_4404	3733	4404	+	Oxygen-independent coproporphyrinogen-III oxidase-like protein YggW
k141_2405	fig|937.19.peg.215	peg	k141_2405_4423_4938	4423	4938	+	hypothetical protein
k141_2405	fig|937.19.peg.216	peg	k141_2405_4948_5514	4948	5514	+	Thiamin-phosphate pyrophosphorylase (EC 2.5.1.3)			isu;Thiamin_biosynthesis isu;5-FCL-like_protein
k141_2405	fig|937.19.peg.217	peg	k141_2405_7267_5567	7267	5567	-	Soluble lytic murein transglycosylase (EC 4.2.2.n1)
k141_2405	fig|937.19.peg.218	peg	k141_2405_7433_9505	7433	9505	+	hypothetical protein
k141_2405	fig|937.19.peg.219	peg	k141_2405_9560_10111	9560	10111	+	hypothetical protein
k141_2405	fig|937.19.peg.220	peg	k141_2405_10130_10513	10130	10513	+	hypothetical protein
k141_2405	fig|937.19.peg.221	peg	k141_2405_10517_10789	10517	10789	+	hypothetical protein
k141_2405	fig|937.19.peg.222	peg	k141_2405_10786_12222	10786	12222	+	D-glycero-beta-D-manno-heptose 1-phosphate adenylyltransferase (EC 2.7.7.70) / D-glycero-beta-D-manno-heptose-7-phosphate kinase (EC 2.7.1.167)
k141_2405	fig|937.19.peg.223	peg	k141_2405_12229_12489	12229	12489	+	hypothetical protein
k141_2405	fig|937.19.peg.224	peg	k141_2405_12497_13300	12497	13300	+	Zinc ABC transporter, inner membrane permease protein ZnuB
k141_2405	fig|937.19.peg.225	peg	k141_2405_13309_13683	13309	13683	+	Fluoride ion transporter CrcB
k141_2405	fig|937.19.peg.226	peg	k141_2405_13656_14198	13656	14198	+	hypothetical protein
k141_2521	fig|937.19.peg.227	peg	k141_2521_747_1	747	1	-	hypothetical protein
k141_2521	fig|937.19.peg.228	peg	k141_2521_2641_842	2641	842	-	Retron-type RNA-directed DNA polymerase (EC 2.7.7.49)			idu(31);Group_II_intron-associated_genes
k141_2607	fig|937.19.peg.229	peg	k141_2607_3_83	3	83	+	hypothetical protein
k141_2607	fig|937.19.peg.230	peg	k141_2607_324_437	324	437	+	probable DNA alkylation repair enzyme
k141_2607	fig|937.19.peg.231	peg	k141_2607_496_786	496	786	+	hypothetical protein
k141_2607	fig|937.19.peg.232	peg	k141_2607_810_1547	810	1547	+	Cytochrome c-type biogenesis protein CcdA (DsbD analog)			isu;Biogenesis_of_c-type_cytochromes isu;Sulfur_oxidation isu;CBSS-196164.1.peg.461 isu;Periplasmic_disulfide_interchange
k141_2607	fig|937.19.peg.233	peg	k141_2607_3227_1608	3227	1608	-	DNA polymerase III subunits gamma and tau (EC 2.7.7.7)			isu;DNA_processing_cluster
k141_2607	fig|937.19.peg.234	peg	k141_2607_5575_3251	5575	3251	-	hypothetical protein
k141_2607	fig|937.19.peg.235	peg	k141_2607_6390_5665	6390	5665	-	tRNA pseudouridine(38-40) synthase (EC 5.4.99.12)
k141_2607	fig|937.19.peg.236	peg	k141_2607_7025_6402	7025	6402	-	hypothetical protein
k141_2607	fig|937.19.peg.237	peg	k141_2607_7719_7117	7719	7117	-	hypothetical protein
k141_2607	fig|937.19.peg.238	peg	k141_2607_8777_7719	8777	7719	-	hypothetical protein
k141_2607	fig|937.19.peg.239	peg	k141_2607_9244_8816	9244	8816	-	Flagellar basal-body rod protein FlgB			isu;Flagellum_in_Campylobacter
k141_2607	fig|937.19.peg.240	peg	k141_2607_9320_10594	9320	10594	+	Adenylosuccinate synthetase (EC 6.3.4.4)			isu;Purine_conversions
k141_2607	fig|937.19.peg.241	peg	k141_2607_10601_11389	10601	11389	+	Shikimate 5-dehydrogenase I alpha (EC 1.1.1.25)			isu;Common_Pathway_For_Synthesis_of_Aromatic_Compounds_(DAHP_synthase_to_chorismate)
k141_2607	fig|937.19.peg.242	peg	k141_2607_12146_12691	12146	12691	+	hypothetical protein
k141_2607	fig|937.19.rna.3	rna	k141_2607_12838_12913	12838	12913	+	tRNA-Lys-TTT
k141_2607	fig|937.19.rna.4	rna	k141_2607_13025_13100	13025	13100	+	tRNA-Val-TAC
k141_2607	fig|937.19.rna.5	rna	k141_2607_13109_13184	13109	13184	+	tRNA-Asp-GTC
k141_2607	fig|937.19.peg.243	peg	k141_2607_13251_13943	13251	13943	+	Uracil-DNA glycosylase, family 1 (EC 3.2.2.27)
k141_2607	fig|937.19.peg.244	peg	k141_2607_13954_15321	13954	15321	+	DNA repair protein RadA			isu;Proteolysis_in_bacteria,_ATP-dependent isu;DNA_repair,_bacterial
k141_2607	fig|937.19.rna.6	rna	k141_2607_15718_15643	15718	15643	-	tRNA-Val-GAC
k141_2676	fig|937.19.peg.245	peg	k141_2676_1408_284	1408	284	-	cell surface protein
k141_2676	fig|937.19.peg.246	peg	k141_2676_1601_1422	1601	1422	-	hypothetical protein
k141_2676	fig|937.19.peg.247	peg	k141_2676_1807_1908	1807	1908	+	hypothetical protein
k141_2676	fig|937.19.peg.248	peg	k141_2676_1908_2207	1908	2207	+	hypothetical protein
k141_2676	fig|937.19.peg.249	peg	k141_2676_2809_2357	2809	2357	-	DnaJ-class molecular chaperone CbpA			idu(1);Protein_chaperones
k141_271	fig|937.19.peg.250	peg	k141_271_69_638	69	638	+	Pyruvate:ferredoxin oxidoreductase, gamma subunit (EC 1.2.7.1)			idu(1);Ketoisovalerate_oxidoreductase icw(3);Pyruvate:ferredoxin_oxidoreductase
k141_271	fig|937.19.peg.251	peg	k141_271_642_1061	642	1061	+	Pyruvate:ferredoxin oxidoreductase, delta subunit (EC 1.2.7.1)			isu;Pyruvate:ferredoxin_oxidoreductase
k141_271	fig|937.19.peg.252	peg	k141_271_1063_2289	1063	2289	+	Pyruvate:ferredoxin oxidoreductase, alpha subunit (EC 1.2.7.1)			icw(1);Pyruvate:ferredoxin_oxidoreductase
k141_271	fig|937.19.peg.253	peg	k141_271_2312_3268	2312	3268	+	Pyruvate:ferredoxin oxidoreductase, beta subunit (EC 1.2.7.1)			icw(2);Pyruvate:ferredoxin_oxidoreductase
k141_271	fig|937.19.peg.254	peg	k141_271_3479_4078	3479	4078	+	hypothetical protein
k141_271	fig|937.19.peg.255	peg	k141_271_4075_4611	4075	4611	+	hypothetical protein
k141_277	fig|937.19.peg.256	peg	k141_277_1_693	1	693	+	putative exported protein of unknown function
k141_277	fig|937.19.peg.257	peg	k141_277_1038_1298	1038	1298	+	putative ORF-2
k141_277	fig|937.19.peg.258	peg	k141_277_1302_1586	1302	1586	+	hypothetical protein
k141_277	fig|937.19.peg.259	peg	k141_277_1583_3289	1583	3289	+	hypothetical protein
k141_277	fig|937.19.peg.260	peg	k141_277_3305_4045	3305	4045	+	hypothetical protein
k141_277	fig|937.19.peg.261	peg	k141_277_4035_5051	4035	5051	+	hypothetical protein
k141_277	fig|937.19.peg.262	peg	k141_277_5209_7029	5209	7029	+	Oxaloacetate decarboxylase Na(+) pump, alpha chain (EC 4.1.1.3)
k141_277	fig|937.19.peg.263	peg	k141_277_7058_7183	7058	7183	+	hypothetical protein
k141_277	fig|937.19.peg.264	peg	k141_277_8036_7686	8036	7686	-	hypothetical protein
k141_283	fig|937.19.peg.265	peg	k141_283_1427_234	1427	234	-	hypothetical protein
k141_283	fig|937.19.peg.266	peg	k141_283_1808_1587	1808	1587	-	hypothetical protein
k141_2830	fig|937.19.peg.267	peg	k141_2830_106_2	106	2	-	hypothetical protein
k141_2830	fig|937.19.peg.268	peg	k141_2830_890_183	890	183	-	transfer origin protein, TraL
k141_2830	fig|937.19.peg.269	peg	k141_2830_1183_3222	1183	3222	+	hypothetical protein
k141_2830	fig|937.19.peg.270	peg	k141_2830_3226_4587	3226	4587	+	Sodium-dependent anion transporter family
k141_2830	fig|937.19.peg.271	peg	k141_2830_4693_5784	4693	5784	+	Chaperone protein DnaJ			idu(1);Protein_chaperones
k141_2830	fig|937.19.peg.272	peg	k141_2830_5788_6441	5788	6441	+	hypothetical protein
k141_2830	fig|937.19.peg.273	peg	k141_2830_7509_6484	7509	6484	-	Quinolinate synthetase (EC 2.5.1.72)			isu;Mycobacterium_virulence_operon_possibly_involved_in_quinolinate_biosynthesis isu;NAD_and_NADP_cofactor_biosynthesis_global
k141_2830	fig|937.19.peg.274	peg	k141_2830_7872_7537	7872	7537	-	thioredoxin-like
k141_2830	fig|937.19.peg.275	peg	k141_2830_9476_8046	9476	8046	-	Protein of unknown function (DUF1566)
k141_2830	fig|937.19.peg.276	peg	k141_2830_9894_9556	9894	9556	-	COG2337: Growth inhibitor
k141_2830	fig|937.19.peg.277	peg	k141_2830_10139_9891	10139	9891	-	hypothetical protein
k141_2830	fig|937.19.peg.278	peg	k141_2830_10965_11855	10965	11855	+	hypothetical protein
k141_2830	fig|937.19.peg.279	peg	k141_2830_11852_12661	11852	12661	+	hypothetical protein
k141_2830	fig|937.19.peg.280	peg	k141_2830_12747_13928	12747	13928	+	hypothetical protein
k141_2830	fig|937.19.peg.281	peg	k141_2830_13918_15522	13918	15522	+	hypothetical protein
k141_2830	fig|937.19.peg.282	peg	k141_2830_15532_16941	15532	16941	+	hypothetical protein
k141_2830	fig|937.19.peg.283	peg	k141_2830_16944_17786	16944	17786	+	hypothetical protein
k141_2830	fig|937.19.peg.284	peg	k141_2830_17787_19484	17787	19484	+	hypothetical protein
k141_2830	fig|937.19.peg.285	peg	k141_2830_19560_20828	19560	20828	+	UDP-N-acetylglucosamine 1-carboxyvinyltransferase (EC 2.5.1.7)			isu;UDP-N-acetylmuramate_from_Fructose-6-phosphate_Biosynthesis
k141_2830	fig|937.19.peg.286	peg	k141_2830_20832_21584	20832	21584	+	NagD, Predicted sugar phosphatases of the HAD superfamily
k141_2830	fig|937.19.peg.287	peg	k141_2830_21581_21781	21581	21781	+	hypothetical protein
k141_2830	fig|937.19.peg.288	peg	k141_2830_21791_22465	21791	22465	+	hypothetical protein
k141_2830	fig|937.19.peg.289	peg	k141_2830_22495_23760	22495	23760	+	Homoserine dehydrogenase (EC 1.1.1.3)			isu;Threonine_and_Homoserine_Biosynthesis
k141_2830	fig|937.19.peg.290	peg	k141_2830_23772_24875	23772	24875	+	hypothetical protein
k141_2830	fig|937.19.peg.291	peg	k141_2830_24890_25450	24890	25450	+	hypothetical protein
k141_2830	fig|937.19.peg.292	peg	k141_2830_26224_25502	26224	25502	-	hypothetical protein
k141_2830	fig|937.19.peg.293	peg	k141_2830_28272_26461	28272	26461	-	Retron-type RNA-directed DNA polymerase (EC 2.7.7.49)			idu(31);Group_II_intron-associated_genes
k141_2887	fig|937.19.peg.294	peg	k141_2887_1721_3	1721	3	-	Sulfate permease			isu;Cysteine_Biosynthesis
k141_2887	fig|937.19.peg.295	peg	k141_2887_1827_2702	1827	2702	+	hypothetical protein
k141_2887	fig|937.19.peg.296	peg	k141_2887_2792_3280	2792	3280	+	hypothetical protein
k141_2887	fig|937.19.peg.297	peg	k141_2887_3511_3371	3511	3371	-	hypothetical protein
k141_3036	fig|937.19.peg.298	peg	k141_3036_362_219	362	219	-	hypothetical protein
k141_3036	fig|937.19.peg.299	peg	k141_3036_479_1798	479	1798	+	Retron-type RNA-directed DNA polymerase (EC 2.7.7.49)			icw(1);Group_II_intron-associated_genes
k141_3036	fig|937.19.peg.300	peg	k141_3036_1755_2033	1755	2033	+	Retron-type RNA-directed DNA polymerase (EC 2.7.7.49)			icw(1);Group_II_intron-associated_genes
k141_305	fig|937.19.peg.301	peg	k141_305_3_383	3	383	+	hypothetical protein
k141_305	fig|937.19.peg.302	peg	k141_305_1456_443	1456	443	-	Dihydroorotase (EC 3.5.2.3)
k141_305	fig|937.19.peg.303	peg	k141_305_2068_1469	2068	1469	-	Thiol peroxidase, Bcp-type (EC 1.11.1.15)			isu;Thioredoxin-disulfide_reductase
k141_305	fig|937.19.peg.304	peg	k141_305_4531_2069	4531	2069	-	DNA gyrase subunit A (EC 5.99.1.3)			isu;DNA_gyrase_subunits isu;DNA_topoisomerases,_Type_II,_ATP-dependent isu;Resistance_to_fluoroquinolones isu;DNA_replication_cluster_1
k141_305	fig|937.19.peg.305	peg	k141_305_5646_4651	5646	4651	-	Holliday junction ATP-dependent DNA helicase RuvB (EC 3.6.4.12)
k141_305	fig|937.19.rna.7	rna	k141_305_5787_5704	5787	5704	-	tRNA-Leu-GAG
k141_305	fig|937.19.peg.306	peg	k141_305_6137_5823	6137	5823	-	ATP synthase F0 sector subunit c (EC 3.6.3.14)
k141_305	fig|937.19.peg.307	peg	k141_305_6555_6259	6555	6259	-	Cytochrome c-553
k141_305	fig|937.19.peg.308	peg	k141_305_6594_6707	6594	6707	+	hypothetical protein
k141_305	fig|937.19.peg.309	peg	k141_305_6946_6704	6946	6704	-	putative antirepressor
k141_305	fig|937.19.peg.310	peg	k141_305_7180_7893	7180	7893	+	KilA-N domain-containing protein
k141_305	fig|937.19.peg.311	peg	k141_305_8131_9930	8131	9930	+	hypothetical protein
k141_305	fig|937.19.peg.312	peg	k141_305_10088_11686	10088	11686	+	hypothetical protein
k141_305	fig|937.19.peg.313	peg	k141_305_11959_12744	11959	12744	+	hypothetical protein
k141_305	fig|937.19.peg.314	peg	k141_305_13118_12843	13118	12843	-	hypothetical protein
k141_305	fig|937.19.peg.315	peg	k141_305_13521_13102	13521	13102	-	Flagellar biosynthesis protein FliS
k141_305	fig|937.19.peg.316	peg	k141_305_14933_13551	14933	13551	-	hypothetical protein
k141_305	fig|937.19.peg.317	peg	k141_305_15348_14953	15348	14953	-	hypothetical protein
k141_305	fig|937.19.peg.318	peg	k141_305_17573_15570	17573	15570	-	Phenylalanyl-tRNA synthetase beta chain (EC 6.1.1.20)			isu;tRNA_aminoacylation,_Phe
k141_305	fig|937.19.peg.319	peg	k141_305_18371_17991	18371	17991	-	Retron-type RNA-directed DNA polymerase (EC 2.7.7.49)			icw(2);Group_II_intron-associated_genes
k141_305	fig|937.19.peg.320	peg	k141_305_19009_18836	19009	18836	-	Retron-type RNA-directed DNA polymerase (EC 2.7.7.49)			icw(2);Group_II_intron-associated_genes
k141_305	fig|937.19.peg.321	peg	k141_305_19610_19134	19610	19134	-	Retron-type RNA-directed DNA polymerase (EC 2.7.7.49)			icw(2);Group_II_intron-associated_genes
k141_3102	fig|937.19.peg.322	peg	k141_3102_3_458	3	458	+	Protein of unknown function (DUF1566)
k141_3102	fig|937.19.peg.323	peg	k141_3102_645_929	645	929	+	putative transcriptional regulator
k141_3102	fig|937.19.peg.324	peg	k141_3102_989_1609	989	1609	+	hypothetical protein
k141_3157	fig|937.19.rna.8	rna	k141_3157_262_339	262	339	+	tRNA-Met-CAT
k141_3157	fig|937.19.peg.325	peg	k141_3157_398_1129	398	1129	+	Putative two-domain glycosyltransferase
k141_3157	fig|937.19.peg.326	peg	k141_3157_2945_1260	2945	1260	-	hypothetical protein
k141_3228	fig|937.19.peg.327	peg	k141_3228_1_852	1	852	+	hypothetical protein
k141_3228	fig|937.19.peg.328	peg	k141_3228_1220_897	1220	897	-	Tellurium resistance protein TerD
k141_3228	fig|937.19.peg.329	peg	k141_3228_2073_1525	2073	1525	-	hypothetical protein
k141_3228	fig|937.19.peg.330	peg	k141_3228_3462_2074	3462	2074	-	Argininosuccinate lyase (EC 4.3.2.1)
k141_3228	fig|937.19.peg.331	peg	k141_3228_6232_3482	6232	3482	-	Ribonucleotide reductase of class Ia (aerobic), alpha subunit (EC 1.17.4.1)			isu;Ribonucleotide_reduction
k141_3228	fig|937.19.peg.332	peg	k141_3228_7598_6270	7598	6270	-	Adenylosuccinate lyase (EC 4.3.2.2) @ SAICAR lyase (EC 4.3.2.2)			isu;Purine_conversions
k141_3228	fig|937.19.peg.333	peg	k141_3228_8649_7762	8649	7762	-	hypothetical protein
k141_3228	fig|937.19.peg.334	peg	k141_3228_9772_8657	9772	8657	-	Aminotransferase, DegT/DnrJ/EryC1/StrS family
k141_3228	fig|937.19.peg.335	peg	k141_3228_10475_9765	10475	9765	-	hypothetical protein
k141_3228	fig|937.19.peg.336	peg	k141_3228_10906_10478	10906	10478	-	dTDP-4-dehydrorhamnose 3,5-epimerase (EC 5.1.3.13)			icw(2);dTDP-rhamnose_synthesis icw(1);Rhamnose_containing_glycans idu(1);Capsular_heptose_biosynthesis
k141_3228	fig|937.19.peg.337	peg	k141_3228_11994_10894	11994	10894	-	dTDP-glucose 4,6-dehydratase (EC 4.2.1.46)			icw(1);dTDP-rhamnose_synthesis idu(1);Rhamnose_containing_glycans
k141_3228	fig|937.19.peg.338	peg	k141_3228_12775_11996	12775	11996	-	Glucose-1-phosphate cytidylyltransferase (EC 2.7.7.33)			isu;dTDP-rhamnose_synthesis
k141_3228	fig|937.19.peg.339	peg	k141_3228_14064_12772	14064	12772	-	hypothetical protein
k141_3228	fig|937.19.peg.340	peg	k141_3228_15563_14061	15563	14061	-	hypothetical protein
k141_3228	fig|937.19.peg.341	peg	k141_3228_16176_15541	16176	15541	-	hypothetical protein
k141_3228	fig|937.19.peg.342	peg	k141_3228_16826_16182	16826	16182	-	Metal-dependent hydrolase
k141_3228	fig|937.19.peg.343	peg	k141_3228_17698_16823	17698	16823	-	NAD-dependent epimerase/dehydratase
k141_3228	fig|937.19.peg.344	peg	k141_3228_18628_17702	18628	17702	-	D-3-phosphoglycerate dehydrogenase (EC 1.1.1.95)			idu(1);Serine_Biosynthesis idu(1);Pyridoxin_(Vitamin_B6)_Biosynthesis idu(1);Glycine_and_Serine_Utilization
k141_3228	fig|937.19.peg.345	peg	k141_3228_19341_18628	19341	18628	-	3-oxoacyl-[acyl-carrier protein] reductase (EC 1.1.1.100)			isu;CBSS-246196.1.peg.364 isu;Fatty_Acid_Biosynthesis_FASII
k141_3228	fig|937.19.peg.346	peg	k141_3228_19774_19349	19774	19349	-	predicted Fe-S oxidoreductase
k141_3243	fig|937.19.peg.347	peg	k141_3243_3_2597	3	2597	+	Helicase, SNF2/RAD54 family
k141_3243	fig|937.19.peg.348	peg	k141_3243_3918_2668	3918	2668	-	Putative oxidoreductase ferredoxin-type protein, clusters with CPO
k141_3243	fig|937.19.peg.349	peg	k141_3243_5693_3915	5693	3915	-	Cell division-associated, ATP-dependent zinc metalloprotease FtsH
k141_3243	fig|937.19.peg.350	peg	k141_3243_7977_5863	7977	5863	-	ATP-dependent DNA helicase UvrD/PcrA/Rep, epsilon proteobacterial type 1
k141_3243	fig|937.19.peg.351	peg	k141_3243_8793_7990	8793	7990	-	hypothetical protein
k141_3243	fig|937.19.peg.352	peg	k141_3243_11327_8814	11327	8814	-	hypothetical protein
k141_3243	fig|937.19.peg.353	peg	k141_3243_12675_11317	12675	11317	-	tRNA-5-carboxymethylaminomethyl-2-thiouridine(34) synthesis protein MnmE
k141_3243	fig|937.19.peg.354	peg	k141_3243_13214_12663	13214	12663	-	hypothetical protein
k141_3243	fig|937.19.peg.355	peg	k141_3243_15375_13225	15375	13225	-	hypothetical protein
k141_3243	fig|937.19.peg.356	peg	k141_3243_16168_15368	16168	15368	-	hypothetical protein
k141_3243	fig|937.19.peg.357	peg	k141_3243_16803_16387	16803	16387	-	hypothetical protein
k141_3243	fig|937.19.peg.358	peg	k141_3243_17963_16878	17963	16878	-	3-isopropylmalate dehydrogenase (EC 1.1.1.85)			icw(1);Branched-Chain_Amino_Acid_Biosynthesis icw(1);Leucine_Biosynthesis
k141_3243	fig|937.19.peg.359	peg	k141_3243_18459_17944	18459	17944	-	3-isopropylmalate dehydratase small subunit (EC 4.2.1.33)			isu;Branched-Chain_Amino_Acid_Biosynthesis isu;Leucine_Biosynthesis
k141_3243	fig|937.19.peg.360	peg	k141_3243_20014_18482	20014	18482	-	hypothetical protein
k141_3243	fig|937.19.peg.361	peg	k141_3243_20271_20909	20271	20909	+	Endonuclease III (EC 4.2.99.18)			isu;Control_of_cell_elongation_-_division_cycle_in_Bacilli
k141_3243	fig|937.19.peg.362	peg	k141_3243_20964_21788	20964	21788	+	UTP--glucose-1-phosphate uridylyltransferase (EC 2.7.7.9)
k141_3243	fig|937.19.peg.363	peg	k141_3243_22703_22317	22703	22317	-	Uncharacterized protein MJ1673
k141_3243	fig|937.19.peg.364	peg	k141_3243_23211_22717	23211	22717	-	hypothetical protein
k141_3243	fig|937.19.peg.365	peg	k141_3243_23393_23232	23393	23232	-	hypothetical protein
k141_3243	fig|937.19.peg.366	peg	k141_3243_24508_23474	24508	23474	-	hypothetical protein
k141_3243	fig|937.19.peg.367	peg	k141_3243_25286_24486	25286	24486	-	Flagellar motor rotation protein MotB			isu;Flagellar_motility isu;CBSS-323098.3.peg.2823
k141_3243	fig|937.19.peg.368	peg	k141_3243_26498_25299	26498	25299	-	hypothetical protein
k141_3243	fig|937.19.peg.369	peg	k141_3243_27238_26495	27238	26495	-	hypothetical protein
k141_3243	fig|937.19.peg.370	peg	k141_3243_28210_27266	28210	27266	-	Radical SAM domain protein
k141_3243	fig|937.19.peg.371	peg	k141_3243_29613_28213	29613	28213	-	hypothetical protein
k141_3243	fig|937.19.peg.372	peg	k141_3243_30175_30624	30175	30624	+	Chaperone protein ClpB (ATP-dependent unfoldase)
k141_3243	fig|937.19.peg.373	peg	k141_3243_31937_30882	31937	30882	-	putative exported protein of unknown function
k141_3243	fig|937.19.peg.374	peg	k141_3243_32544_31942	32544	31942	-	hypothetical protein
k141_3243	fig|937.19.peg.375	peg	k141_3243_32645_33211	32645	33211	+	hypothetical protein
k141_3243	fig|937.19.peg.376	peg	k141_3243_34105_33281	34105	33281	-	hypothetical protein
k141_3243	fig|937.19.peg.377	peg	k141_3243_34135_34260	34135	34260	+	hypothetical protein
k141_3243	fig|937.19.peg.378	peg	k141_3243_34507_35274	34507	35274	+	Imidazole glycerol phosphate synthase cyclase subunit
k141_3243	fig|937.19.peg.379	peg	k141_3243_35489_36454	35489	36454	+	hypothetical protein
k141_3275	fig|937.19.peg.380	peg	k141_3275_118_2	118	2	-	DNA mismatch repair protein MutS			isu;DNA_repair_system_including_RecA,_MutS_and_a_hypothetical_protein
k141_3275	fig|937.19.peg.381	peg	k141_3275_238_125	238	125	-	hypothetical protein
k141_3275	fig|937.19.peg.382	peg	k141_3275_259_1317	259	1317	+	TPR-domain-containing protein
k141_3275	fig|937.19.peg.383	peg	k141_3275_1461_1646	1461	1646	+	putative transcriptional regulator
k141_3414	fig|937.19.peg.384	peg	k141_3414_1_240	1	240	+	hypothetical protein
k141_3414	fig|937.19.peg.385	peg	k141_3414_1268_237	1268	237	-	adenine/cytosine DNA methyltransferase
k141_3414	fig|937.19.peg.386	peg	k141_3414_1375_1560	1375	1560	+	hypothetical protein
k141_3414	fig|937.19.peg.387	peg	k141_3414_1763_2716	1763	2716	+	hypothetical protein
k141_3414	fig|937.19.peg.388	peg	k141_3414_2884_3303	2884	3303	+	hypothetical protein
k141_3414	fig|937.19.peg.389	peg	k141_3414_3767_4486	3767	4486	+	4-diphosphocytidyl-2-C-methyl-D-erythritol kinase (EC 2.7.1.148)
k141_3414	fig|937.19.peg.390	peg	k141_3414_4479_5639	4479	5639	+	hypothetical protein
k141_3414	fig|937.19.peg.391	peg	k141_3414_5626_6222	5626	6222	+	D-glycero-beta-D-manno-heptose-1,7-bisphosphate 7-phosphatase (EC 3.1.3.82)
k141_3414	fig|937.19.peg.392	peg	k141_3414_6228_7445	6228	7445	+	Diaminopimelate decarboxylase (EC 4.1.1.20)			isu;CBSS-323850.3.peg.3269 isu;Lysine_Biosynthesis_DAP_Pathway isu;Lysine_Biosynthesis_DAP_Pathway,_GJO_scratch
k141_3414	fig|937.19.peg.393	peg	k141_3414_7479_8267	7479	8267	+	type II restriction enzyme
k141_3414	fig|937.19.peg.394	peg	k141_3414_8270_8845	8270	8845	+	Type III restriction-modification system methylation subunit (EC 2.1.1.72)			idu(1);Restriction-Modification_System
k141_3415	fig|937.19.peg.395	peg	k141_3415_78_1	78	1	-	hypothetical protein
k141_3415	fig|937.19.peg.396	peg	k141_3415_784_176	784	176	-	Lipid carrier : UDP-N-acetylgalactosaminyltransferase (EC 2.4.1.-)
k141_3415	fig|937.19.peg.397	peg	k141_3415_1826_774	1826	774	-	SAM-dependent methyltransferase, MidA
k141_3415	fig|937.19.peg.398	peg	k141_3415_4957_1826	4957	1826	-	hypothetical protein
k141_3415	fig|937.19.peg.399	peg	k141_3415_6371_5043	6371	5043	-	Uncharacterized protease HP_0169
k141_3415	fig|937.19.peg.400	peg	k141_3415_6478_9483	6478	9483	+	hypothetical protein
k141_3415	fig|937.19.peg.401	peg	k141_3415_9520_9627	9520	9627	+	hypothetical protein
k141_3415	fig|937.19.peg.402	peg	k141_3415_9641_12457	9641	12457	+	hypothetical protein
k141_3415	fig|937.19.peg.403	peg	k141_3415_14123_12540	14123	12540	-	hypothetical protein
k141_3415	fig|937.19.peg.404	peg	k141_3415_15496_14207	15496	14207	-	hypothetical protein
k141_3415	fig|937.19.peg.405	peg	k141_3415_15726_15571	15726	15571	-	hypothetical protein
k141_3415	fig|937.19.peg.406	peg	k141_3415_21411_15745	21411	15745	-	hypothetical protein
k141_3415	fig|937.19.peg.407	peg	k141_3415_25639_21500	25639	21500	-	hypothetical protein
k141_3415	fig|937.19.peg.408	peg	k141_3415_26114_25668	26114	25668	-	Protoporphyrinogen IX oxidase, novel form, HemJ (EC 1.3.-.-)			isu;Heme_and_Siroheme_Biosynthesis
k141_3415	fig|937.19.peg.409	peg	k141_3415_27533_26121	27533	26121	-	Aspartyl-tRNA(Asn) amidotransferase subunit B (EC 6.3.5.6) @ Glutamyl-tRNA(Gln) amidotransferase subunit B (EC 6.3.5.7)			isu;tRNA_aminoacylation,_Asp_and_Asn isu;tRNA_aminoacylation,_Glu_and_Gln
k141_3415	fig|937.19.peg.410	peg	k141_3415_27650_27994	27650	27994	+	hypothetical protein
k141_3415	fig|937.19.peg.411	peg	k141_3415_28138_28614	28138	28614	+	hypothetical protein
k141_3415	fig|937.19.peg.412	peg	k141_3415_28702_29493	28702	29493	+	tRNA-(cytosine32)-2-thiocytidine synthetase TtcA
k141_3415	fig|937.19.peg.413	peg	k141_3415_33408_30739	33408	30739	-	hypothetical protein
k141_3415	fig|937.19.peg.414	peg	k141_3415_34895_33456	34895	33456	-	L-aspartate oxidase (EC 1.4.3.16)			isu;Mycobacterium_virulence_operon_possibly_involved_in_quinolinate_biosynthesis isu;NAD_and_NADP_cofactor_biosynthesis_global
k141_3415	fig|937.19.peg.415	peg	k141_3415_35020_35322	35020	35322	+	hypothetical protein
k141_3415	fig|937.19.peg.416	peg	k141_3415_36155_35385	36155	35385	-	hypothetical protein
k141_3415	fig|937.19.peg.417	peg	k141_3415_36762_36181	36762	36181	-	hypothetical protein
k141_3415	fig|937.19.peg.418	peg	k141_3415_36865_37707	36865	37707	+	Methenyltetrahydrofolate cyclohydrolase (EC 3.5.4.9) / Methylenetetrahydrofolate dehydrogenase (NADP+) (EC 1.5.1.5)			isu;One-carbon_metabolism_by_tetrahydropterines isu;One-carbon_metabolism_by_tetrahydropterines isu;5-FCL-like_protein
k141_3415	fig|937.19.peg.419	peg	k141_3415_37712_38506	37712	38506	+	Signal peptidase I (EC 3.4.21.89)			icw(1);Signal_peptidase
k141_3415	fig|937.19.peg.420	peg	k141_3415_38521_39303	38521	39303	+	Signal peptidase I (EC 3.4.21.89)			icw(1);Signal_peptidase
k141_3415	fig|937.19.peg.421	peg	k141_3415_39331_40338	39331	40338	+	hypothetical protein
k141_3415	fig|937.19.peg.422	peg	k141_3415_40376_42331	40376	42331	+	Cell division-associated, ATP-dependent zinc metalloprotease FtsH
k141_3415	fig|937.19.peg.423	peg	k141_3415_42475_43845	42475	43845	+	hypothetical protein
k141_3415	fig|937.19.peg.424	peg	k141_3415_44823_43864	44823	43864	-	hypothetical protein
k141_3415	fig|937.19.peg.425	peg	k141_3415_45585_44842	45585	44842	-	ADP-ribose pyrophosphatase of COG1058 family (EC 3.6.1.13)
k141_3415	fig|937.19.peg.426	peg	k141_3415_46364_45582	46364	45582	-	hypothetical protein
k141_3440	fig|937.19.peg.427	peg	k141_3440_675_1	675	1	-	Phage antirepressor protein
k141_3440	fig|937.19.peg.428	peg	k141_3440_769_987	769	987	+	hypothetical protein
k141_3440	fig|937.19.peg.429	peg	k141_3440_1138_1019	1138	1019	-	hypothetical protein
k141_3440	fig|937.19.peg.430	peg	k141_3440_2361_1324	2361	1324	-	hypothetical protein
k141_3441	fig|937.19.peg.431	peg	k141_3441_540_178	540	178	-	hypothetical protein
k141_3441	fig|937.19.peg.432	peg	k141_3441_680_805	680	805	+	hypothetical protein
k141_3441	fig|937.19.peg.433	peg	k141_3441_1705_824	1705	824	-	hypothetical protein
k141_3441	fig|937.19.peg.434	peg	k141_3441_2038_1751	2038	1751	-	hypothetical protein
k141_3488	fig|937.19.peg.435	peg	k141_3488_1_84	1	84	+	hypothetical protein
k141_3488	fig|937.19.peg.436	peg	k141_3488_231_103	231	103	-	hypothetical protein
k141_3488	fig|937.19.peg.437	peg	k141_3488_524_1003	524	1003	+	hypothetical protein
k141_3488	fig|937.19.peg.438	peg	k141_3488_2589_1051	2589	1051	-	IMP cyclohydrolase (EC 3.5.4.10) / Phosphoribosylaminoimidazolecarboxamide formyltransferase (EC 2.1.2.3)			isu;5-FCL-like_protein
k141_3488	fig|937.19.peg.439	peg	k141_3488_3147_2605	3147	2605	-	hypothetical protein
k141_3488	fig|937.19.peg.440	peg	k141_3488_4256_3150	4256	3150	-	UFA synthesis enzyme FabX, enoyl-[ACP] 2,3-dehydrogenase/trans-2-decenoyl-[ACP] isomerase
k141_3488	fig|937.19.peg.441	peg	k141_3488_5497_4253	5497	4253	-	Tyrosyl-tRNA synthetase (EC 6.1.1.1)			isu;tRNA_aminoacylation,_Tyr
k141_3488	fig|937.19.peg.442	peg	k141_3488_7698_5527	7698	5527	-	Guanosine-3',5'-bis(diphosphate) 3'-pyrophosphohydrolase (EC 3.1.7.2) / GTP pyrophosphokinase (EC 2.7.6.5), (p)ppGpp synthetase II			isu;Stringent_Response,_(p)ppGpp_metabolism isu;Stringent_Response,_(p)ppGpp_metabolism
k141_3488	fig|937.19.peg.443	peg	k141_3488_7948_7721	7948	7721	-	hypothetical protein
k141_3488	fig|937.19.peg.444	peg	k141_3488_8675_7959	8675	7959	-	Uridylate kinase (EC 2.7.4.22)
k141_3488	fig|937.19.peg.445	peg	k141_3488_9061_8786	9061	8786	-	SSU ribosomal protein S15p (S13e)			isu;Ribosome_SSU_bacterial
k141_3488	fig|937.19.peg.446	peg	k141_3488_9467_9117	9467	9117	-	hypothetical protein
k141_3488	fig|937.19.peg.447	peg	k141_3488_10532_9477	10532	9477	-	Intramembrane protease RasP/YluC, implicated in cell division based on FtsL cleavage			isu;Periplasmic_Stress_Response isu;CBSS-83331.1.peg.3039
k141_3488	fig|937.19.peg.448	peg	k141_3488_10983_11351	10983	11351	+	Cell wall-associated hydrolase
k141_3489	fig|937.19.peg.449	peg	k141_3489_570_1	570	1	-	TPR domain protein, putative component of TonB system
k141_3489	fig|937.19.peg.450	peg	k141_3489_696_1187	696	1187	+	Flagellar basal-body rod protein FlgC			isu;Flagellum_in_Campylobacter
k141_3489	fig|937.19.peg.451	peg	k141_3489_1212_1544	1212	1544	+	Flagellar hook-basal body complex protein FliE			icw(1);Flagellum_in_Campylobacter
k141_3489	fig|937.19.peg.452	peg	k141_3489_1564_2493	1564	2493	+	Agmatine deiminase (EC 3.5.3.12)			isu;Arginine_and_Ornithine_Degradation isu;Polyamine_Metabolism
k141_3489	fig|937.19.peg.453	peg	k141_3489_2716_2573	2716	2573	-	hypothetical protein
k141_3543	fig|937.19.peg.454	peg	k141_3543_391_693	391	693	+	hypothetical protein
k141_3543	fig|937.19.peg.455	peg	k141_3543_690_1565	690	1565	+	hypothetical protein
k141_3543	fig|937.19.peg.456	peg	k141_3543_2264_3931	2264	3931	+	Retron-type RNA-directed DNA polymerase (EC 2.7.7.49)			idu(31);Group_II_intron-associated_genes
k141_3543	fig|937.19.peg.457	peg	k141_3543_4424_4762	4424	4762	+	hypothetical protein
k141_3543	fig|937.19.peg.458	peg	k141_3543_6523_4862	6523	4862	-	diguanylate cyclase (GGDEF domain) with PAS/PAC sensor
k141_3543	fig|937.19.peg.459	peg	k141_3543_7858_6533	7858	6533	-	hypothetical protein
k141_3543	fig|937.19.peg.460	peg	k141_3543_8852_7863	8852	7863	-	Tryptophanyl-tRNA synthetase (EC 6.1.1.2)			isu;tRNA_aminoacylation,_Trp
k141_3543	fig|937.19.peg.461	peg	k141_3543_9653_8853	9653	8853	-	Indole-3-glycerol phosphate synthase (EC 4.1.1.48)			isu;Chorismate:_Intermediate_for_synthesis_of_Tryptophan,_PAPA_antibiotics,_PABA,_3-hydroxyanthranilate_and_more. isu;Tryptophan_synthesis
k141_3543	fig|937.19.peg.462	peg	k141_3543_11001_9676	11001	9676	-	Flagellum-specific ATP synthase FliI			isu;Flagellar_motility
k141_3543	fig|937.19.peg.463	peg	k141_3543_11411_10998	11411	10998	-	hypothetical protein
k141_3543	fig|937.19.peg.464	peg	k141_3543_11628_11404	11628	11404	-	hypothetical protein
k141_3543	fig|937.19.peg.465	peg	k141_3543_11730_12407	11730	12407	+	hypothetical protein
k141_3543	fig|937.19.peg.466	peg	k141_3543_12687_12508	12687	12508	-	hypothetical protein
k141_3543	fig|937.19.peg.467	peg	k141_3543_12842_12940	12842	12940	+	hypothetical protein
k141_3543	fig|937.19.peg.468	peg	k141_3543_13666_15450	13666	15450	+	Retron-type RNA-directed DNA polymerase (EC 2.7.7.49)			idu(31);Group_II_intron-associated_genes
k141_3543	fig|937.19.peg.469	peg	k141_3543_15741_16499	15741	16499	+	hypothetical protein
k141_3596	fig|937.19.peg.470	peg	k141_3596_627_1877	627	1877	+	Retron-type RNA-directed DNA polymerase (EC 2.7.7.49)			idu(31);Group_II_intron-associated_genes
k141_3603	fig|937.19.peg.471	peg	k141_3603_1_231	1	231	+	hypothetical protein
k141_3603	fig|937.19.peg.472	peg	k141_3603_218_1390	218	1390	+	Retron-type RNA-directed DNA polymerase (EC 2.7.7.49)			idu(31);Group_II_intron-associated_genes
k141_3603	fig|937.19.peg.473	peg	k141_3603_1577_1759	1577	1759	+	hypothetical protein
k141_3603	fig|937.19.peg.474	peg	k141_3603_1910_1782	1910	1782	-	hypothetical protein
k141_3690	fig|937.19.peg.475	peg	k141_3690_1387_197	1387	197	-	hypothetical protein
k141_3690	fig|937.19.peg.476	peg	k141_3690_1883_1380	1883	1380	-	Tellurium resistance protein TerD
k141_3769	fig|937.19.peg.477	peg	k141_3769_166_801	166	801	+	Phosphoserine phosphatase (EC 3.1.3.3)			isu;Serine_Biosynthesis isu;Glycine_and_Serine_Utilization
k141_3769	fig|937.19.peg.478	peg	k141_3769_827_1909	827	1909	+	hypothetical protein
k141_3769	fig|937.19.peg.479	peg	k141_3769_1933_2820	1933	2820	+	Zinc ABC transporter, periplasmic-binding protein ZnuA
k141_3769	fig|937.19.peg.480	peg	k141_3769_2811_3560	2811	3560	+	Zinc ABC transporter, ATP-binding protein ZnuC
k141_3769	fig|937.19.peg.481	peg	k141_3769_3816_3583	3816	3583	-	hypothetical protein
k141_3769	fig|937.19.peg.482	peg	k141_3769_3874_5541	3874	5541	+	DNA primase DnaG
k141_3769	fig|937.19.peg.483	peg	k141_3769_5658_6257	5658	6257	+	membrane-bound metallopeptidase
k141_3769	fig|937.19.peg.484	peg	k141_3769_6279_7535	6279	7535	+	hypothetical protein
k141_3769	fig|937.19.peg.485	peg	k141_3769_9109_7619	9109	7619	-	NADH-ubiquinone oxidoreductase chain N (EC 1.6.5.3)			icw(3);Respiratory_Complex_I icw(3);NADH_ubiquinone_oxidoreductase
k141_3769	fig|937.19.peg.486	peg	k141_3769_10641_9109	10641	9109	-	NADH-ubiquinone oxidoreductase chain M (EC 1.6.5.3)			icw(6);Respiratory_Complex_I icw(6);NADH_ubiquinone_oxidoreductase
k141_3769	fig|937.19.peg.487	peg	k141_3769_12593_10641	12593	10641	-	NADH-ubiquinone oxidoreductase chain L (EC 1.6.5.3)			icw(1);Respiratory_Complex_I icw(1);NADH_ubiquinone_oxidoreductase
k141_3769	fig|937.19.peg.488	peg	k141_3769_12911_12600	12911	12600	-	NADH-ubiquinone oxidoreductase chain K (EC 1.6.5.3)			isu;Respiratory_Complex_I isu;NADH_ubiquinone_oxidoreductase
k141_3769	fig|937.19.peg.489	peg	k141_3769_13450_12911	13450	12911	-	NADH-ubiquinone oxidoreductase chain J (EC 1.6.5.3)			icw(2);Respiratory_Complex_I icw(2);NADH_ubiquinone_oxidoreductase
k141_3769	fig|937.19.peg.490	peg	k141_3769_14086_13475	14086	13475	-	NADH-ubiquinone oxidoreductase chain I (EC 1.6.5.3)			icw(4);Respiratory_Complex_I icw(4);NADH_ubiquinone_oxidoreductase
k141_3769	fig|937.19.peg.491	peg	k141_3769_15103_14117	15103	14117	-	NADH-ubiquinone oxidoreductase chain H (EC 1.6.5.3)			icw(3);Respiratory_Complex_I icw(3);NADH_ubiquinone_oxidoreductase
k141_3769	fig|937.19.peg.492	peg	k141_3769_17407_15107	17407	15107	-	NADH-ubiquinone oxidoreductase chain G (EC 1.6.5.3)			icw(6);Respiratory_Complex_I icw(6);NADH_ubiquinone_oxidoreductase
k141_3769	fig|937.19.peg.493	peg	k141_3769_19629_17404	19629	17404	-	NADH-ubiquinone oxidoreductase chain G (EC 1.6.5.3)			icw(4);Respiratory_Complex_I icw(4);NADH_ubiquinone_oxidoreductase
k141_3769	fig|937.19.peg.494	peg	k141_3769_21672_19642	21672	19642	-	Glutamate synthase [NADPH] small chain (EC 1.4.1.13)			idu(1);Glutamine,_Glutamate,_Aspartate_and_Asparagine_Biosynthesis idu(1);Ammonia_assimilation
k141_3769	fig|937.19.peg.495	peg	k141_3769_21958_21674	21958	21674	-	NADH-ubiquinone oxidoreductase chain E (EC 1.6.5.3)			isu;Respiratory_Complex_I isu;NADH_ubiquinone_oxidoreductase
k141_3769	fig|937.19.peg.496	peg	k141_3769_22657_21962	22657	21962	-	hypothetical protein
k141_3769	fig|937.19.peg.497	peg	k141_3769_23333_22668	23333	22668	-	hypothetical protein
k141_3769	fig|937.19.peg.498	peg	k141_3769_24572_23337	24572	23337	-	NADH-ubiquinone oxidoreductase chain D (EC 1.6.5.3)			icw(4);Respiratory_Complex_I icw(4);NADH_ubiquinone_oxidoreductase
k141_3769	fig|937.19.peg.499	peg	k141_3769_25393_24572	25393	24572	-	NADH-ubiquinone oxidoreductase chain C (EC 1.6.5.3)			icw(2);Respiratory_Complex_I icw(2);NADH_ubiquinone_oxidoreductase
k141_3769	fig|937.19.peg.500	peg	k141_3769_25899_25390	25899	25390	-	NADH-ubiquinone oxidoreductase chain B (EC 1.6.5.3)			icw(1);Respiratory_Complex_I icw(1);NADH_ubiquinone_oxidoreductase
k141_3769	fig|937.19.peg.501	peg	k141_3769_26270_25881	26270	25881	-	NADH ubiquinone oxidoreductase chain A (EC 1.6.5.3)			icw(3);Respiratory_Complex_I icw(3);NADH_ubiquinone_oxidoreductase
k141_3769	fig|937.19.peg.502	peg	k141_3769_26629_26384	26629	26384	-	hypothetical protein
k141_3769	fig|937.19.peg.503	peg	k141_3769_27332_26607	27332	26607	-	AntA/AntB antirepressor domain protein
k141_378	fig|937.19.peg.504	peg	k141_378_775_2	775	2	-	Type I restriction-modification system, specificity subunit S
k141_378	fig|937.19.peg.505	peg	k141_378_1680_1183	1680	1183	-	Peptidyl-prolyl cis-trans isomerase (EC 5.2.1.8)			isu;Queuosine-Archaeosine_Biosynthesis
k141_378	fig|937.19.rna.9	rna	k141_378_1834_1759	1834	1759	-	tRNA-Arg-GCG
k141_378	fig|937.19.peg.506	peg	k141_378_2548_1886	2548	1886	-	Undecaprenyl diphosphate synthase (EC 2.5.1.31)			isu;Polyprenyl_Diphosphate_Biosynthesis isu;Isoprenoinds_for_Quinones isu;CBSS-83331.1.peg.3039
k141_378	fig|937.19.peg.507	peg	k141_378_3373_2558	3373	2558	-	Phosphatidylserine decarboxylase (EC 4.1.1.65)
k141_378	fig|937.19.peg.508	peg	k141_378_4258_3401	4258	3401	-	Prephenate and/or arogenate dehydrogenase (unknown specificity) (EC 1.3.1.12)(EC 1.3.1.43)			isu;Phenylalanine_and_Tyrosine_Branches_from_Chorismate
k141_378	fig|937.19.peg.509	peg	k141_378_5361_4261	5361	4261	-	TRAP transporter solute receptor, unknown substrate 6			isu;TRAP_Transporter_unknown_substrate_6
k141_378	fig|937.19.peg.510	peg	k141_378_6322_5348	6322	5348	-	hypothetical protein
k141_378	fig|937.19.peg.511	peg	k141_378_7248_6325	7248	6325	-	4-hydroxythreonine-4-phosphate dehydrogenase (EC 1.1.1.262)			isu;Pyridoxin_(Vitamin_B6)_Biosynthesis
k141_378	fig|937.19.peg.512	peg	k141_378_7665_7252	7665	7252	-	hypothetical protein
k141_378	fig|937.19.peg.513	peg	k141_378_8236_7658	8236	7658	-	Leucine rich repeat variant
k141_378	fig|937.19.peg.514	peg	k141_378_8843_8307	8843	8307	-	hypothetical protein
k141_378	fig|937.19.peg.515	peg	k141_378_10602_8833	10602	8833	-	hypothetical protein
k141_378	fig|937.19.peg.516	peg	k141_378_10753_11703	10753	11703	+	MoxR-like ATPase in aerotolerance operon			isu;Aerotolerance_operon_in_Bacteroides_and_potentially_orthologous_operons_in_other_organisms
k141_378	fig|937.19.peg.517	peg	k141_378_11770_11928	11770	11928	+	hypothetical protein
k141_378	fig|937.19.peg.518	peg	k141_378_12048_12686	12048	12686	+	Molybdenum cofactor guanylyltransferase (EC 2.7.7.77)
k141_378	fig|937.19.peg.519	peg	k141_378_12662_13570	12662	13570	+	hypothetical protein
k141_378	fig|937.19.peg.520	peg	k141_378_13603_13713	13603	13713	+	hypothetical protein
k141_3831	fig|937.19.rna.10	rna	k141_3831_1930_1	1930	1	-	LSU rRNA # 23S rRNA, large subunit ribosomal RNA - 3 prime truncation
k141_3831	fig|937.19.rna.11	rna	k141_3831_2130_2055	2130	2055	-	tRNA-Ala-TGC
k141_3831	fig|937.19.rna.12	rna	k141_3831_2211_2135	2211	2135	-	tRNA-Ile-GAT
k141_3831	fig|937.19.rna.13	rna	k141_3831_3789_2291	3789	2291	-	SSU rRNA ## 16S rRNA, small subunit ribosomal RNA
k141_3831	fig|937.19.peg.521	peg	k141_3831_6247_4088	6247	4088	-	Signal transduction histidine kinase
k141_3831	fig|937.19.peg.522	peg	k141_3831_7892_6270	7892	6270	-	hypothetical protein
k141_3831	fig|937.19.peg.523	peg	k141_3831_8211_9104	8211	9104	+	hypothetical protein
k141_3831	fig|937.19.peg.524	peg	k141_3831_10475_9165	10475	9165	-	Hydroxylamine reductase (EC 1.7.99.1)
k141_3831	fig|937.19.peg.525	peg	k141_3831_10618_10812	10618	10812	+	LSU ribosomal protein L28p @ LSU ribosomal protein L28p, zinc-independent
k141_3831	fig|937.19.peg.526	peg	k141_3831_10828_11970	10828	11970	+	Potassium channel protein
k141_3831	fig|937.19.peg.527	peg	k141_3831_12089_12355	12089	12355	+	hypothetical protein
k141_3831	fig|937.19.peg.528	peg	k141_3831_12388_12636	12388	12636	+	hypothetical protein
k141_3831	fig|937.19.peg.529	peg	k141_3831_12648_13337	12648	13337	+	Orotidine 5'-phosphate decarboxylase (EC 4.1.1.23)			isu;Riboflavin_synthesis_cluster
k141_3831	fig|937.19.peg.530	peg	k141_3831_13363_13665	13363	13665	+	hypothetical protein
k141_3831	fig|937.19.peg.531	peg	k141_3831_13687_14142	13687	14142	+	hypothetical protein
k141_3831	fig|937.19.peg.532	peg	k141_3831_14132_16258	14132	16258	+	hypothetical protein
k141_3831	fig|937.19.peg.533	peg	k141_3831_16337_17026	16337	17026	+	Ribonuclease III (EC 3.1.26.3)			isu;RNA_processing_and_degradation,_bacterial
k141_3831	fig|937.19.peg.534	peg	k141_3831_17162_19456	17162	19456	+	hypothetical protein
k141_3842	fig|937.19.peg.535	peg	k141_3842_2_844	2	844	+	hypothetical protein
k141_3842	fig|937.19.peg.536	peg	k141_3842_967_1356	967	1356	+	hypothetical protein
k141_3842	fig|937.19.peg.537	peg	k141_3842_1687_2253	1687	2253	+	hypothetical protein
k141_3842	fig|937.19.peg.538	peg	k141_3842_2269_2793	2269	2793	+	Adenine phosphoribosyltransferase (EC 2.4.2.7)			isu;Purine_conversions isu;cAMP_signaling_in_bacteria
k141_3842	fig|937.19.peg.539	peg	k141_3842_2830_3216	2830	3216	+	hypothetical protein
k141_3842	fig|937.19.peg.540	peg	k141_3842_3223_3813	3223	3813	+	hypothetical protein
k141_3842	fig|937.19.peg.541	peg	k141_3842_3912_5609	3912	5609	+	Dihydroxy-acid dehydratase (EC 4.2.1.9)			isu;Branched-Chain_Amino_Acid_Biosynthesis
k141_3842	fig|937.19.peg.542	peg	k141_3842_5993_5667	5993	5667	-	hypothetical protein
k141_3842	fig|937.19.peg.543	peg	k141_3842_7698_6154	7698	6154	-	hypothetical protein
k141_3847	fig|937.19.peg.544	peg	k141_3847_76_2	76	2	-	hypothetical protein
k141_3847	fig|937.19.peg.545	peg	k141_3847_1172_81	1172	81	-	hypothetical protein
k141_3847	fig|937.19.peg.546	peg	k141_3847_1843_1199	1843	1199	-	hypothetical protein
k141_3847	fig|937.19.peg.547	peg	k141_3847_1938_1840	1938	1840	-	hypothetical protein
k141_3907	fig|937.19.peg.548	peg	k141_3907_1_237	1	237	+	putative transcriptional regulator
k141_3907	fig|937.19.peg.549	peg	k141_3907_318_1184	318	1184	+	hypothetical protein
k141_3907	fig|937.19.peg.550	peg	k141_3907_1258_1557	1258	1557	+	Helix-turn-helix protein
k141_3907	fig|937.19.peg.551	peg	k141_3907_1855_2370	1855	2370	+	hypothetical protein
k141_3976	fig|937.19.peg.552	peg	k141_3976_311_3	311	3	-	hypothetical protein
k141_3976	fig|937.19.peg.553	peg	k141_3976_421_1305	421	1305	+	hypothetical protein
k141_3976	fig|937.19.peg.554	peg	k141_3976_1315_2139	1315	2139	+	hypothetical protein
k141_3976	fig|937.19.peg.555	peg	k141_3976_2143_3240	2143	3240	+	hypothetical protein
k141_4222	fig|937.19.peg.556	peg	k141_4222_705_1	705	1	-	hypothetical protein
k141_4222	fig|937.19.peg.557	peg	k141_4222_1020_805	1020	805	-	hypothetical protein
k141_4222	fig|937.19.peg.558	peg	k141_4222_1332_1126	1332	1126	-	Phage protein
k141_4222	fig|937.19.peg.559	peg	k141_4222_1658_1449	1658	1449	-	Helix-turn-helix protein
k141_4222	fig|937.19.peg.560	peg	k141_4222_2430_2062	2430	2062	-	hypothetical protein
k141_4222	fig|937.19.peg.561	peg	k141_4222_3394_2705	3394	2705	-	hypothetical protein
k141_4330	fig|937.19.peg.562	peg	k141_4330_575_240	575	240	-	Retron-type RNA-directed DNA polymerase (EC 2.7.7.49)			idu(31);Group_II_intron-associated_genes
k141_4330	fig|937.19.peg.563	peg	k141_4330_1681_1863	1681	1863	+	hypothetical protein
k141_4330	fig|937.19.peg.564	peg	k141_4330_2317_2949	2317	2949	+	hypothetical protein
k141_4330	fig|937.19.peg.565	peg	k141_4330_2950_3381	2950	3381	+	hypothetical protein
k141_4330	fig|937.19.peg.566	peg	k141_4330_3416_4051	3416	4051	+	hypothetical protein
k141_4330	fig|937.19.peg.567	peg	k141_4330_5635_4418	5635	4418	-	Argininosuccinate synthase (EC 6.3.4.5)
k141_4330	fig|937.19.peg.568	peg	k141_4330_6796_5687	6796	5687	-	Phosphoserine aminotransferase (EC 2.6.1.52)			isu;Serine_Biosynthesis isu;Pyridoxin_(Vitamin_B6)_Biosynthesis isu;Glycine_and_Serine_Utilization
k141_4330	fig|937.19.peg.569	peg	k141_4330_7579_6863	7579	6863	-	hypothetical protein
k141_4330	fig|937.19.peg.570	peg	k141_4330_7736_8272	7736	8272	+	hypothetical protein
k141_4330	fig|937.19.peg.571	peg	k141_4330_8318_9217	8318	9217	+	Methionyl-tRNA formyltransferase (EC 2.1.2.9)			isu;Translation_initiation_factors_bacterial isu;CBSS-89187.3.peg.2957
k141_4330	fig|937.19.peg.572	peg	k141_4330_9368_9808	9368	9808	+	hypothetical protein
k141_4330	fig|937.19.peg.573	peg	k141_4330_10022_10285	10022	10285	+	hypothetical protein
k141_4330	fig|937.19.peg.574	peg	k141_4330_10380_10700	10380	10700	+	Thioredoxin			isu;CBSS-315749.4.peg.3658 isu;Glycine_reductase,_sarcosine_reductase_and_betaine_reductase
k141_4330	fig|937.19.peg.575	peg	k141_4330_10724_11182	10724	11182	+	hypothetical protein
k141_4330	fig|937.19.peg.576	peg	k141_4330_11210_12148	11210	12148	+	Thioredoxin reductase (EC 1.8.1.9)			isu;Thioredoxin-disulfide_reductase icw(1);Glycine_reductase,_sarcosine_reductase_and_betaine_reductase
k141_4330	fig|937.19.peg.577	peg	k141_4330_12148_12915	12148	12915	+	4-hydroxy-tetrahydrodipicolinate reductase (EC 1.17.1.8)			isu;Lysine_Biosynthesis_DAP_Pathway isu;Lysine_Biosynthesis_DAP_Pathway,_GJO_scratch
k141_4330	fig|937.19.peg.578	peg	k141_4330_13224_13589	13224	13589	+	thioredoxin
k141_4330	fig|937.19.peg.579	peg	k141_4330_13592_14092	13592	14092	+	HIT family protein
k141_4330	fig|937.19.peg.580	peg	k141_4330_14102_14821	14102	14821	+	hypothetical protein
k141_4330	fig|937.19.peg.581	peg	k141_4330_14869_15606	14869	15606	+	Phosphatidate cytidylyltransferase (EC 2.7.7.41)
k141_4330	fig|937.19.peg.582	peg	k141_4330_15600_16670	15600	16670	+	1-deoxy-D-xylulose 5-phosphate reductoisomerase (EC 1.1.1.267)			isu;CBSS-83331.1.peg.3039
k141_4330	fig|937.19.peg.583	peg	k141_4330_16686_18026	16686	18026	+	hypothetical protein
k141_4330	fig|937.19.peg.584	peg	k141_4330_18941_18237	18941	18237	-	KilA-N domain-containing protein
k141_4330	fig|937.19.peg.585	peg	k141_4330_19770_19588	19770	19588	-	Retron-type RNA-directed DNA polymerase (EC 2.7.7.49)			icw(1);Group_II_intron-associated_genes
k141_4330	fig|937.19.peg.586	peg	k141_4330_19925_19722	19925	19722	-	Retron-type RNA-directed DNA polymerase (EC 2.7.7.49)			icw(1);Group_II_intron-associated_genes
k141_444	fig|937.19.peg.587	peg	k141_444_2_238	2	238	+	hypothetical protein
k141_444	fig|937.19.peg.588	peg	k141_444_531_319	531	319	-	hypothetical protein
k141_444	fig|937.19.peg.589	peg	k141_444_651_1586	651	1586	+	Putative antirepressor (ACLAME 3)
k141_444	fig|937.19.peg.590	peg	k141_444_1579_1806	1579	1806	+	putative transcriptional regulator
k141_4476	fig|937.19.peg.591	peg	k141_4476_3_611	3	611	+	Type I restriction-modification system, specificity subunit S
k141_4476	fig|937.19.peg.592	peg	k141_4476_611_733	611	733	+	hypothetical protein
k141_4476	fig|937.19.peg.593	peg	k141_4476_730_2325	730	2325	+	Type I restriction-modification system, DNA-methyltransferase subunit M (EC 2.1.1.72)			isu;Type_I_Restriction-Modification isu;Restriction-Modification_System
k141_4476	fig|937.19.peg.594	peg	k141_4476_3248_2499	3248	2499	-	type II site-specific deoxyribonuclease (Sau96I-li( EC:3.1.21.4 )
k141_4476	fig|937.19.peg.595	peg	k141_4476_4278_3220	4278	3220	-	DNA-cytosine methyltransferase (EC 2.1.1.37)			idu(5);DNA_repair,_bacterial
k141_4476	fig|937.19.peg.596	peg	k141_4476_5234_4296	5234	4296	-	D-arabinose-5-phosphate isomerase (EC 5.3.1.13)
k141_4476	fig|937.19.peg.597	peg	k141_4476_5689_5249	5689	5249	-	hypothetical protein
k141_4476	fig|937.19.peg.598	peg	k141_4476_8271_5692	8271	5692	-	Alanyl-tRNA synthetase (EC 6.1.1.7)			idu(1);tRNA_aminoacylation,_Ala
k141_460	fig|937.19.peg.599	peg	k141_460_524_1261	524	1261	+	hypothetical protein
k141_460	fig|937.19.peg.600	peg	k141_460_1459_2817	1459	2817	+	Protein containing domains DUF404, DUF407
k141_460	fig|937.19.peg.601	peg	k141_460_2830_3510	2830	3510	+	hypothetical protein
k141_460	fig|937.19.peg.602	peg	k141_460_3511_4299	3511	4299	+	Protein containing transglutaminase-like domain, putative cysteine protease
k141_460	fig|937.19.peg.603	peg	k141_460_4333_5295	4333	5295	+	hypothetical protein
k141_460	fig|937.19.peg.604	peg	k141_460_5315_6259	5315	6259	+	Gll3979 protein
k141_460	fig|937.19.peg.605	peg	k141_460_6533_6667	6533	6667	+	LSU ribosomal protein L34p
k141_460	fig|937.19.peg.606	peg	k141_460_6802_6683	6802	6683	-	hypothetical protein
k141_460	fig|937.19.peg.607	peg	k141_460_7020_7370	7020	7370	+	Membrane protein insertion efficiency factor YidD
k141_460	fig|937.19.peg.608	peg	k141_460_7376_8974	7376	8974	+	Inner membrane protein translocase and chaperone YidC, long form
k141_460	fig|937.19.peg.609	peg	k141_460_8977_9792	8977	9792	+	RNA-binding protein Jag
k141_460	fig|937.19.peg.610	peg	k141_460_9799_10491	9799	10491	+	hypothetical protein
k141_460	fig|937.19.peg.611	peg	k141_460_11513_10488	11513	10488	-	hypothetical protein
k141_460	fig|937.19.peg.612	peg	k141_460_12611_11532	12611	11532	-	Ferredoxin			idu(1);Soluble_cytochromes_and_functionally_related_electron_carriers
k141_460	fig|937.19.peg.613	peg	k141_460_13163_12612	13163	12612	-	hypothetical protein
k141_460	fig|937.19.peg.614	peg	k141_460_13893_13156	13893	13156	-	Tryptophan synthase alpha chain (EC 4.2.1.20)			isu;Chorismate:_Intermediate_for_synthesis_of_Tryptophan,_PAPA_antibiotics,_PABA,_3-hydroxyanthranilate_and_more. isu;Auxin_biosynthesis isu;Tryptophan_synthesis
k141_460	fig|937.19.peg.615	peg	k141_460_14025_15110	14025	15110	+	Epoxyqueuosine reductase (EC 1.17.99.6) QueH / hypothetical domain
k141_460	fig|937.19.peg.616	peg	k141_460_15147_15479	15147	15479	+	Ribosomal silencing factor RsfA
k141_460	fig|937.19.peg.617	peg	k141_460_15472_15591	15472	15591	+	hypothetical protein
k141_460	fig|937.19.peg.618	peg	k141_460_15949_17655	15949	17655	+	SSU ribosomal protein S1p			isu;Ribosome_SSU_bacterial
k141_460	fig|937.19.peg.619	peg	k141_460_17667_18182	17667	18182	+	hypothetical protein
k141_460	fig|937.19.peg.620	peg	k141_460_18234_19832	18234	19832	+	D-3-phosphoglycerate dehydrogenase (EC 1.1.1.95)			idu(1);Serine_Biosynthesis idu(1);Pyridoxin_(Vitamin_B6)_Biosynthesis idu(1);Glycine_and_Serine_Utilization
k141_460	fig|937.19.peg.621	peg	k141_460_19850_20368	19850	20368	+	purine nucleoside phosphorylase (punB)
k141_460	fig|937.19.peg.622	peg	k141_460_20372_20872	20372	20872	+	Crossover junction endodeoxyribonuclease RuvC (EC 3.1.22.4)
k141_460	fig|937.19.peg.623	peg	k141_460_21043_22038	21043	22038	+	hypothetical protein
k141_460	fig|937.19.peg.624	peg	k141_460_23179_22481	23179	22481	-	Chorismate dehydratase (EC 4.2.1.151)
k141_460	fig|937.19.peg.625	peg	k141_460_24213_23176	24213	23176	-	3-dehydroquinate synthase (EC 4.2.3.4)			isu;Common_Pathway_For_Synthesis_of_Aromatic_Compounds_(DAHP_synthase_to_chorismate)
k141_460	fig|937.19.peg.626	peg	k141_460_25009_24221	25009	24221	-	Flagellar basal-body rod protein FlgF
k141_460	fig|937.19.peg.627	peg	k141_460_25128_25241	25128	25241	+	hypothetical protein
k141_460	fig|937.19.peg.628	peg	k141_460_25414_26226	25414	26226	+	hypothetical protein
k141_460	fig|937.19.peg.629	peg	k141_460_27158_26481	27158	26481	-	ATP synthase F0 sector subunit a (EC 3.6.3.14)
k141_460	fig|937.19.peg.630	peg	k141_460_27368_30442	27368	30442	+	Putative cytochrome C-type biogenesis protein			isu;Biogenesis_of_c-type_cytochromes
k141_460	fig|937.19.peg.631	peg	k141_460_30540_31151	30540	31151	+	hypothetical protein
k141_460	fig|937.19.peg.632	peg	k141_460_32532_31210	32532	31210	-	N-acetylglucosamine-1-phosphate uridyltransferase (EC 2.7.7.23) / Glucosamine-1-phosphate N-acetyltransferase (EC 2.3.1.157)			isu;UDP-N-acetylmuramate_from_Fructose-6-phosphate_Biosynthesis isu;UDP-N-acetylmuramate_from_Fructose-6-phosphate_Biosynthesis
k141_460	fig|937.19.peg.633	peg	k141_460_33131_32520	33131	32520	-	hypothetical protein
k141_460	fig|937.19.peg.634	peg	k141_460_33878_33150	33878	33150	-	hypothetical protein
k141_4783	fig|937.19.peg.635	peg	k141_4783_3_404	3	404	+	hypothetical protein
k141_4783	fig|937.19.peg.636	peg	k141_4783_1389_2369	1389	2369	+	Integral membrane protein
k141_4783	fig|937.19.peg.637	peg	k141_4783_2515_2757	2515	2757	+	putative transcriptional regulator
k141_4783	fig|937.19.peg.638	peg	k141_4783_5755_3041	5755	3041	-	hypothetical protein
k141_4783	fig|937.19.peg.639	peg	k141_4783_5896_6315	5896	6315	+	hypothetical protein
k141_4783	fig|937.19.peg.640	peg	k141_4783_6305_6601	6305	6601	+	hypothetical protein
k141_4783	fig|937.19.peg.641	peg	k141_4783_6669_9113	6669	9113	+	Leucyl-tRNA synthetase (EC 6.1.1.4)			isu;tRNA_aminoacylation,_Leu
k141_4783	fig|937.19.peg.642	peg	k141_4783_9129_10346	9129	10346	+	hypothetical protein
k141_4783	fig|937.19.peg.643	peg	k141_4783_10733_10401	10733	10401	-	hypothetical protein
k141_4790	fig|937.19.peg.644	peg	k141_4790_15_155	15	155	+	hypothetical protein
k141_4790	fig|937.19.peg.645	peg	k141_4790_1630_326	1630	326	-	tRNA-i(6)A37 methylthiotransferase (EC 2.8.4.3)
k141_4790	fig|937.19.peg.646	peg	k141_4790_2796_1633	2796	1633	-	tRNA pseudouridine(13) synthase (EC 5.4.99.27)
k141_4790	fig|937.19.peg.647	peg	k141_4790_3992_2829	3992	2829	-	Dihydropteroate synthase (EC 2.5.1.15)			isu;Folate_biosynthesis_cluster
k141_4790	fig|937.19.peg.648	peg	k141_4790_4355_4438	4355	4438	+	Alanyl-tRNA synthetase (EC 6.1.1.7)			idu(1);tRNA_aminoacylation,_Ala
k141_4921	fig|937.19.peg.649	peg	k141_4921_1_267	1	267	+	hypothetical protein
k141_4921	fig|937.19.peg.650	peg	k141_4921_293_2194	293	2194	+	hypothetical protein
k141_4921	fig|937.19.peg.651	peg	k141_4921_2197_3138	2197	3138	+	hypothetical protein
k141_4921	fig|937.19.peg.652	peg	k141_4921_3139_3393	3139	3393	+	hypothetical protein
k141_5218	fig|937.19.peg.653	peg	k141_5218_103_1971	103	1971	+	hypothetical protein
k141_5457	fig|937.19.peg.654	peg	k141_5457_1_84	1	84	+	hypothetical protein
k141_5457	fig|937.19.peg.655	peg	k141_5457_231_103	231	103	-	hypothetical protein
k141_5457	fig|937.19.peg.656	peg	k141_5457_393_1130	393	1130	+	hypothetical protein
k141_5457	fig|937.19.peg.657	peg	k141_5457_1407_2780	1407	2780	+	Phosphomethylpyrimidine synthase ThiC (EC 4.1.99.17)
k141_5457	fig|937.19.peg.658	peg	k141_5457_3533_2862	3533	2862	-	7-cyano-7-deazaguanine synthase (EC 6.3.4.20)
k141_5457	fig|937.19.peg.659	peg	k141_5457_4835_3537	4835	3537	-	3-phosphoshikimate 1-carboxyvinyltransferase (EC 2.5.1.19)
k141_5457	fig|937.19.peg.660	peg	k141_5457_5158_5000	5158	5000	-	hypothetical protein
k141_5457	fig|937.19.peg.661	peg	k141_5457_6146_5361	6146	5361	-	Phosphate ABC transporter, ATP-binding protein PstB (TC 3.A.1.7.1)
k141_5457	fig|937.19.peg.662	peg	k141_5457_7035_6166	7035	6166	-	Phosphate ABC transporter, permease protein PstA (TC 3.A.1.7.1)
k141_5457	fig|937.19.peg.663	peg	k141_5457_7913_7032	7913	7032	-	Phosphate ABC transporter, permease protein PstC (TC 3.A.1.7.1)
k141_5457	fig|937.19.peg.664	peg	k141_5457_8951_7935	8951	7935	-	Phosphate ABC transporter, substrate-binding protein PstS (TC 3.A.1.7.1)
k141_5457	fig|937.19.peg.665	peg	k141_5457_10363_8969	10363	8969	-	hypothetical protein
k141_5457	fig|937.19.peg.666	peg	k141_5457_11581_10688	11581	10688	-	tRNA dimethylallyltransferase (EC 2.5.1.75)
k141_581	fig|937.19.peg.667	peg	k141_581_56_445	56	445	+	hypothetical protein
k141_581	fig|937.19.peg.668	peg	k141_581_442_912	442	912	+	putative PAS/PAC sensor protein
k141_581	fig|937.19.peg.669	peg	k141_581_930_1577	930	1577	+	hypothetical protein
k141_583	fig|937.19.peg.670	peg	k141_583_323_2134	323	2134	+	Retron-type RNA-directed DNA polymerase (EC 2.7.7.49)			idu(31);Group_II_intron-associated_genes
k141_583	fig|937.19.peg.671	peg	k141_583_2282_2154	2282	2154	-	hypothetical protein
k141_583	fig|937.19.peg.672	peg	k141_583_2436_3557	2436	3557	+	hypothetical protein
k141_583	fig|937.19.peg.673	peg	k141_583_4638_3667	4638	3667	-	Phage antirepressor protein
k141_583	fig|937.19.peg.674	peg	k141_583_5151_4747	5151	4747	-	hypothetical protein
k141_5888	fig|937.19.peg.675	peg	k141_5888_1_393	1	393	+	hypothetical protein
k141_5888	fig|937.19.peg.676	peg	k141_5888_467_766	467	766	+	putative transcriptional regulator
k141_5888	fig|937.19.peg.677	peg	k141_5888_836_1696	836	1696	+	hypothetical protein
k141_5888	fig|937.19.peg.678	peg	k141_5888_2459_2890	2459	2890	+	CoA-binding domain protein
k141_5888	fig|937.19.peg.679	peg	k141_5888_2912_4120	2912	4120	+	Threonine dehydratase, catabolic (EC 4.3.1.19) @ L-serine dehydratase, (PLP)-dependent (EC 4.3.1.17)			isu;Glycine_and_Serine_Utilization isu;Glycine_and_Serine_Utilization isu;Threonine_degradation isu;Branched-Chain_Amino_Acid_Biosynthesis isu;Threonine_anaerobic_catabolism_gene_cluster
k141_5888	fig|937.19.peg.680	peg	k141_5888_4184_6328	4184	6328	+	hypothetical protein
k141_5888	fig|937.19.peg.681	peg	k141_5888_6371_7051	6371	7051	+	hypothetical protein
k141_5888	fig|937.19.peg.682	peg	k141_5888_7092_7418	7092	7418	+	hypothetical protein
k141_5888	fig|937.19.peg.683	peg	k141_5888_7489_8535	7489	8535	+	Flagellar motor switch protein FliG
k141_5888	fig|937.19.peg.684	peg	k141_5888_8558_9055	8558	9055	+	General secretion pathway protein G
k141_5888	fig|937.19.peg.685	peg	k141_5888_9033_9608	9033	9608	+	hypothetical protein
k141_5888	fig|937.19.peg.686	peg	k141_5888_9624_10349	9624	10349	+	hypothetical protein
k141_5959	fig|937.19.peg.687	peg	k141_5959_73_2	73	2	-	Pyruvate:ferredoxin oxidoreductase, gamma subunit (EC 1.2.7.1)			idu(1);Ketoisovalerate_oxidoreductase idu(1);Pyruvate:ferredoxin_oxidoreductase
k141_5959	fig|937.19.peg.688	peg	k141_5959_1915_1100	1915	1100	-	hypothetical protein
k141_5959	fig|937.19.peg.689	peg	k141_5959_2085_1912	2085	1912	-	hypothetical protein
k141_5959	fig|937.19.peg.690	peg	k141_5959_2947_2264	2947	2264	-	Sulfur carrier protein adenylyltransferase ThiF			isu;Thiamin_biosynthesis
k141_5959	fig|937.19.peg.691	peg	k141_5959_3879_2944	3879	2944	-	UDP-glucose 4-epimerase (EC 5.1.3.2)			isu;Lactose_and_Galactose_Uptake_and_Utilization isu;Rhamnose_containing_glycans isu;Lacto-N-Biose_I_and_Galacto-N-Biose_Metabolic_Pathway
k141_5959	fig|937.19.peg.692	peg	k141_5959_4313_3882	4313	3882	-	Deoxyuridine 5'-triphosphate nucleotidohydrolase (EC 3.6.1.23)			isu;Nudix_proteins_(nucleoside_triphosphate_hydrolases) isu;Housecleaning_nucleoside_triphosphate_pyrophosphatases
k141_5959	fig|937.19.peg.693	peg	k141_5959_4707_4303	4707	4303	-	Transcription elongation factor GreA			isu;Transcription_factors_bacterial
k141_5959	fig|937.19.peg.694	peg	k141_5959_6697_5030	6697	5030	-	Retron-type RNA-directed DNA polymerase (EC 2.7.7.49)			idu(31);Group_II_intron-associated_genes
k141_5959	fig|937.19.peg.695	peg	k141_5959_8477_7413	8477	7413	-	Hemolysin
k141_5959	fig|937.19.peg.696	peg	k141_5959_9458_8496	9458	8496	-	Para-aminobenzoate synthase, aminase component (EC 2.6.1.85)			isu;Chorismate:_Intermediate_for_synthesis_of_Tryptophan,_PAPA_antibiotics,_PABA,_3-hydroxyanthranilate_and_more. isu;Tryptophan_synthesis
k141_5959	fig|937.19.peg.697	peg	k141_5959_10351_9464	10351	9464	-	Aspartate carbamoyltransferase (EC 2.1.3.2)
k141_5959	fig|937.19.peg.698	peg	k141_5959_11868_10393	11868	10393	-	GTP-binding protein EngA			isu;CBSS-290633.1.peg.1906
k141_5959	fig|937.19.peg.699	peg	k141_5959_12695_11943	12695	11943	-	hypothetical protein
k141_6059	fig|937.19.peg.700	peg	k141_6059_31_639	31	639	+	Imidazole glycerol phosphate synthase amidotransferase subunit HisH
k141_6059	fig|937.19.peg.701	peg	k141_6059_644_1024	644	1024	+	hypothetical protein
k141_6059	fig|937.19.peg.702	peg	k141_6059_1067_2737	1067	2737	+	Type III restriction-modification system methylation subunit (EC 2.1.1.72)			idu(1);Restriction-Modification_System
k141_6059	fig|937.19.peg.703	peg	k141_6059_3699_2860	3699	2860	-	hypothetical protein
k141_6059	fig|937.19.peg.704	peg	k141_6059_4503_3817	4503	3817	-	Pyridoxal phosphate-containing protein YggS
k141_6059	fig|937.19.peg.705	peg	k141_6059_5369_4512	5369	4512	-	hypothetical protein
k141_6059	fig|937.19.peg.706	peg	k141_6059_6016_5387	6016	5387	-	hypothetical protein
k141_6059	fig|937.19.peg.707	peg	k141_6059_7425_6016	7425	6016	-	Cysteinyl-tRNA synthetase (EC 6.1.1.16)			isu;Conserved_gene_cluster_possibly_involved_in_RNA_metabolism isu;tRNA_aminoacylation,_Cys
k141_6059	fig|937.19.peg.708	peg	k141_6059_8876_7440	8876	7440	-	hypothetical protein
k141_6059	fig|937.19.peg.709	peg	k141_6059_9407_9120	9407	9120	-	Ferredoxin			idu(1);Soluble_cytochromes_and_functionally_related_electron_carriers
k141_6059	fig|937.19.peg.710	peg	k141_6059_9772_10827	9772	10827	+	Flagellar P-ring protein FlgI
k141_6059	fig|937.19.peg.711	peg	k141_6059_10843_11421	10843	11421	+	hypothetical protein
k141_6059	fig|937.19.peg.712	peg	k141_6059_11432_11773	11432	11773	+	Dihydroneopterin aldolase (EC 4.1.2.25)			isu;Folate_biosynthesis_cluster
k141_6059	fig|937.19.peg.713	peg	k141_6059_11766_13361	11766	13361	+	hypothetical protein
k141_6059	fig|937.19.peg.714	peg	k141_6059_13361_14152	13361	14152	+	Phospholipid ABC transporter permease protein MlaE
k141_6059	fig|937.19.peg.715	peg	k141_6059_14155_15564	14155	15564	+	Methionine ABC transporter ATP-binding protein			isu;Methionine_Degradation
k141_6059	fig|937.19.peg.716	peg	k141_6059_15598_16179	15598	16179	+	D-sedoheptulose 7-phosphate isomerase (EC 5.3.1.28)
k141_6059	fig|937.19.peg.717	peg	k141_6059_16172_17455	16172	17455	+	Peptidoglycan glycosyltransferase FtsW (EC 2.4.1.129)
k141_6059	fig|937.19.peg.718	peg	k141_6059_17469_18230	17469	18230	+	Flagellar biosynthesis protein FliR			isu;Flagellar_motility
k141_6059	fig|937.19.peg.719	peg	k141_6059_18244_18954	18244	18954	+	hypothetical protein
k141_6059	fig|937.19.peg.720	peg	k141_6059_22021_18959	22021	18959	-	Acriflavin resistance protein			idu(3);Multidrug_Resistance_Efflux_Pumps
k141_6059	fig|937.19.peg.721	peg	k141_6059_22183_22917	22183	22917	+	hypothetical protein
k141_6059	fig|937.19.peg.722	peg	k141_6059_23294_22998	23294	22998	-	Excinuclease ABC, C subunit-like
k141_6059	fig|937.19.peg.723	peg	k141_6059_23729_23412	23729	23412	-	DNA or RNA helicase of superfamily II
k141_6059	fig|937.19.peg.724	peg	k141_6059_26365_23732	26365	23732	-	FIG003033: Helicase domain protein
k141_6059	fig|937.19.peg.725	peg	k141_6059_26537_27295	26537	27295	+	Phage antirepressor protein
k141_6100	fig|937.19.peg.726	peg	k141_6100_925_191	925	191	-	Zinc ABC transporter, permease protein ZnuB
k141_6100	fig|937.19.peg.727	peg	k141_6100_1784_939	1784	939	-	hypothetical protein
k141_6100	fig|937.19.peg.728	peg	k141_6100_3074_1821	3074	1821	-	hypothetical protein
k141_6100	fig|937.19.peg.729	peg	k141_6100_3498_3184	3498	3184	-	hypothetical protein
k141_6100	fig|937.19.peg.730	peg	k141_6100_3824_3516	3824	3516	-	hypothetical protein
k141_6100	fig|937.19.peg.731	peg	k141_6100_4005_3814	4005	3814	-	DNA-cytosine methyltransferase (EC 2.1.1.37)			idu(5);DNA_repair,_bacterial
k141_6193	fig|937.19.peg.732	peg	k141_6193_1872_1	1872	1	-	hypothetical protein
k141_6233	fig|937.19.peg.733	peg	k141_6233_1822_182	1822	182	-	hypothetical protein
k141_6233	fig|937.19.peg.734	peg	k141_6233_1877_2002	1877	2002	+	hypothetical protein
k141_6507	fig|937.19.peg.735	peg	k141_6507_617_306	617	306	-	Retron-type RNA-directed DNA polymerase (EC 2.7.7.49)			icw(1);Group_II_intron-associated_genes
k141_6507	fig|937.19.peg.736	peg	k141_6507_1187_984	1187	984	-	hypothetical protein
k141_6507	fig|937.19.peg.737	peg	k141_6507_1545_1234	1545	1234	-	Retron-type RNA-directed DNA polymerase (EC 2.7.7.49)			icw(1);Group_II_intron-associated_genes
k141_6559	fig|937.19.peg.738	peg	k141_6559_862_2	862	2	-	hypothetical protein
k141_6559	fig|937.19.peg.739	peg	k141_6559_1841_945	1841	945	-	Cobalt-zinc-cadmium resistance protein CzcD			isu;CBSS-36873.1.peg.4752 isu;Cobalt-zinc-cadmium_resistance
k141_6559	fig|937.19.peg.740	peg	k141_6559_2763_3131	2763	3131	+	Retron-type RNA-directed DNA polymerase (EC 2.7.7.49)			icw(1);Group_II_intron-associated_genes
k141_6559	fig|937.19.peg.741	peg	k141_6559_3128_3931	3128	3931	+	Retron-type RNA-directed DNA polymerase (EC 2.7.7.49)			icw(1);Group_II_intron-associated_genes
k141_6570	fig|937.19.peg.742	peg	k141_6570_67_1638	67	1638	+	hypothetical protein
k141_6570	fig|937.19.peg.743	peg	k141_6570_1635_2453	1635	2453	+	hypothetical protein
k141_6592	fig|937.19.peg.744	peg	k141_6592_10_1821	10	1821	+	Retron-type RNA-directed DNA polymerase (EC 2.7.7.49)			idu(31);Group_II_intron-associated_genes
k141_6592	fig|937.19.peg.745	peg	k141_6592_2056_2466	2056	2466	+	hypothetical protein
k141_6592	fig|937.19.peg.746	peg	k141_6592_2557_3639	2557	3639	+	Oligopeptide ABC transporter, permease protein OppB (TC 3.A.1.5.1)
k141_6592	fig|937.19.peg.747	peg	k141_6592_3703_5541	3703	5541	+	hypothetical protein
k141_6592	fig|937.19.peg.748	peg	k141_6592_5681_6409	5681	6409	+	Flagellar biosynthesis protein FliP
k141_6592	fig|937.19.peg.749	peg	k141_6592_6446_7420	6446	7420	+	hypothetical protein
k141_6592	fig|937.19.peg.750	peg	k141_6592_7772_7921	7772	7921	+	hypothetical protein
k141_6592	fig|937.19.peg.751	peg	k141_6592_7926_8264	7926	8264	+	hypothetical protein
k141_6592	fig|937.19.peg.752	peg	k141_6592_8254_8505	8254	8505	+	hypothetical protein
k141_6592	fig|937.19.peg.753	peg	k141_6592_8798_8571	8798	8571	-	hypothetical protein
k141_6592	fig|937.19.peg.754	peg	k141_6592_9510_8779	9510	8779	-	hypothetical protein
k141_6592	fig|937.19.peg.755	peg	k141_6592_10465_9548	10465	9548	-	Ornithine carbamoyltransferase (EC 2.1.3.3)			isu;Arginine_and_Ornithine_Degradation
k141_6592	fig|937.19.peg.756	peg	k141_6592_11483_10503	11483	10503	-	Porphobilinogen synthase (EC 4.2.1.24)			isu;Heme_and_Siroheme_Biosynthesis
k141_6592	fig|937.19.peg.757	peg	k141_6592_11663_12742	11663	12742	+	Chorismate synthase (EC 4.2.3.5)			isu;Common_Pathway_For_Synthesis_of_Aromatic_Compounds_(DAHP_synthase_to_chorismate)
k141_6592	fig|937.19.peg.758	peg	k141_6592_12727_14034	12727	14034	+	hypothetical protein
k141_6592	fig|937.19.peg.759	peg	k141_6592_14054_15235	14054	15235	+	Integral membrane zinc-metalloprotease HP0382, M48 family
k141_6592	fig|937.19.peg.760	peg	k141_6592_17166_15247	17166	15247	-	Helicase PriA essential for oriC/DnaA-independent DNA replication
k141_6592	fig|937.19.peg.761	peg	k141_6592_18837_17173	18837	17173	-	hypothetical protein
k141_6592	fig|937.19.peg.762	peg	k141_6592_20005_18794	20005	18794	-	Histidyl-tRNA synthetase (EC 6.1.1.21)			isu;tRNA_aminoacylation,_His
k141_6592	fig|937.19.peg.763	peg	k141_6592_20130_20267	20130	20267	+	hypothetical protein
k141_6592	fig|937.19.peg.764	peg	k141_6592_20269_21291	20269	21291	+	S-adenosylmethionine:tRNA ribosyltransferase-isomerase (EC 2.4.99.17)
k141_6592	fig|937.19.peg.765	peg	k141_6592_21310_22827	21310	22827	+	AAA+ ATPase superfamily protein YifB/ComM, associated with DNA recombination
k141_6592	fig|937.19.peg.766	peg	k141_6592_23618_22920	23618	22920	-	hypothetical protein
k141_6592	fig|937.19.peg.767	peg	k141_6592_23968_23702	23968	23702	-	putative transcriptional regulator
k141_6685	fig|937.19.peg.768	peg	k141_6685_2_979	2	979	+	Protein of unknown function (DUF1566)
k141_6685	fig|937.19.peg.769	peg	k141_6685_1233_1108	1233	1108	-	hypothetical protein
k141_6685	fig|937.19.peg.770	peg	k141_6685_2339_1233	2339	1233	-	Homoserine O-acetyltransferase (EC 2.3.1.31)
k141_6685	fig|937.19.peg.771	peg	k141_6685_3272_2385	3272	2385	-	Homoserine kinase (EC 2.7.1.39)			isu;Threonine_and_Homoserine_Biosynthesis isu;CBSS-269482.1.peg.1294
k141_6685	fig|937.19.peg.772	peg	k141_6685_3763_3296	3763	3296	-	TsaB protein, required for threonylcarbamoyladenosine (t(6)A) formation in tRNA			isu;Ribosome_biogenesis_bacterial isu;YjeE
k141_6685	fig|937.19.peg.773	peg	k141_6685_4589_3747	4589	3747	-	UDP-3-O-[3-hydroxymyristoyl] N-acetylglucosamine deacetylase (EC 3.5.1.108)
k141_6685	fig|937.19.peg.774	peg	k141_6685_5225_4599	5225	4599	-	Serine phosphatase RsbU, regulator of sigma subunit			isu;SigmaB_stress_responce_regulation
k141_6685	fig|937.19.peg.775	peg	k141_6685_6649_5222	6649	5222	-	hypothetical protein
k141_6685	fig|937.19.peg.776	peg	k141_6685_7483_6734	7483	6734	-	RNA binding methyltransferase FtsJ like
k141_6685	fig|937.19.peg.777	peg	k141_6685_8471_7488	8471	7488	-	hypothetical protein
k141_6685	fig|937.19.rna.14	rna	k141_6685_8774_8700	8774	8700	-	tRNA-Asn-GTT
k141_6685	fig|937.19.rna.15	rna	k141_6685_8902_8977	8902	8977	+	tRNA-Met-CAT
k141_6685	fig|937.19.peg.778	peg	k141_6685_10959_8995	10959	8995	-	hypothetical protein
k141_6685	fig|937.19.peg.779	peg	k141_6685_13132_10949	13132	10949	-	hypothetical protein
k141_6685	fig|937.19.peg.780	peg	k141_6685_13929_13324	13929	13324	-	Uncharacterized protein conserved in bacteria
k141_6685	fig|937.19.peg.781	peg	k141_6685_14528_13947	14528	13947	-	6-carboxy-5,6,7,8-tetrahydropterin synthase (EC 4.1.2.50)
k141_6685	fig|937.19.peg.782	peg	k141_6685_14789_14535	14789	14535	-	7-carboxy-7-deazaguanine synthase (EC 4.3.99.3)
k141_6685	fig|937.19.peg.783	peg	k141_6685_16142_15273	16142	15273	-	hypothetical protein
k141_6685	fig|937.19.peg.784	peg	k141_6685_16498_17682	16498	17682	+	PUTATIVE MCP-TYPE SIGNAL TRANSDUCTION PROTEIN
k141_6685	fig|937.19.peg.785	peg	k141_6685_17654_18364	17654	18364	+	Two-component system response regulator
k141_6685	fig|937.19.peg.786	peg	k141_6685_18368_19144	18368	19144	+	Thiazole synthase (EC 2.8.1.10)
k141_6685	fig|937.19.peg.787	peg	k141_6685_19240_20025	19240	20025	+	2-Keto-3-deoxy-D-manno-octulosonate-8-phosphate synthase (EC 2.5.1.55)
k141_6685	fig|937.19.peg.788	peg	k141_6685_20025_20915	20025	20915	+	hypothetical protein
k141_6685	fig|937.19.peg.789	peg	k141_6685_20939_23656	20939	23656	+	hypothetical protein
k141_6685	fig|937.19.peg.790	peg	k141_6685_23656_24561	23656	24561	+	hypothetical protein
k141_6685	fig|937.19.peg.791	peg	k141_6685_24558_25811	24558	25811	+	hypothetical protein
k141_6685	fig|937.19.peg.792	peg	k141_6685_25804_26538	25804	26538	+	Glutamine amidotransferase chain of NAD synthetase			isu;NAD_and_NADP_cofactor_biosynthesis_global
k141_6685	fig|937.19.peg.793	peg	k141_6685_26632_27465	26632	27465	+	Type II restriction enzyme NgoPII (EC 3.1.21.4)
k141_6685	fig|937.19.peg.794	peg	k141_6685_27462_28502	27462	28502	+	DNA-cytosine methyltransferase (EC 2.1.1.37)			idu(5);DNA_repair,_bacterial
k141_6685	fig|937.19.peg.795	peg	k141_6685_28956_28627	28956	28627	-	hypothetical protein
k141_6685	fig|937.19.peg.796	peg	k141_6685_30034_28976	30034	28976	-	Phospho-N-acetylmuramoyl-pentapeptide-transferase (EC 2.7.8.13)
k141_6685	fig|937.19.peg.797	peg	k141_6685_31081_30056	31081	30056	-	Alanine racemase (EC 5.1.1.1)			isu;Pyruvate_Alanine_Serine_Interconversions isu;Alanine_biosynthesis
k141_6685	fig|937.19.peg.798	peg	k141_6685_31948_31121	31948	31121	-	Quinolinate phosphoribosyltransferase [decarboxylating] (EC 2.4.2.19)			isu;Mycobacterium_virulence_operon_possibly_involved_in_quinolinate_biosynthesis isu;NAD_and_NADP_cofactor_biosynthesis_global
k141_6685	fig|937.19.peg.799	peg	k141_6685_32705_31950	32705	31950	-	Glutamate racemase (EC 5.1.1.3)			isu;Glutamine,_Glutamate,_Aspartate_and_Asparagine_Biosynthesis isu;Poly-gamma-glutamate_biosynthesis
k141_6685	fig|937.19.peg.800	peg	k141_6685_34033_32702	34033	32702	-	hypothetical protein
k141_6685	fig|937.19.peg.801	peg	k141_6685_35171_34026	35171	34026	-	Similarity with glutathionylspermidine synthase (EC 6.3.1.8), group 2			isu;Glutathionylspermidine_and_Trypanothione
k141_6685	fig|937.19.peg.802	peg	k141_6685_36196_35177	36196	35177	-	Diaminohydroxyphosphoribosylaminopyrimidine deaminase (EC 3.5.4.26) / 5-amino-6-(5-phosphoribosylamino)uracil reductase (EC 1.1.1.193)			isu;Riboflavin_synthesis_cluster isu;Riboflavin_synthesis_cluster isu;Riboflavin,_FMN_and_FAD_metabolism isu;Riboflavin,_FMN_and_FAD_metabolism
k141_6685	fig|937.19.peg.803	peg	k141_6685_37531_36227	37531	36227	-	ATP-dependent Clp protease ATP-binding subunit ClpX			isu;Proteolysis_in_bacteria,_ATP-dependent
k141_6685	fig|937.19.peg.804	peg	k141_6685_37699_38109	37699	38109	+	hypothetical protein
k141_6685	fig|937.19.peg.805	peg	k141_6685_38887_39747	38887	39747	+	N-carbamoylputrescine amidase (EC 3.5.1.53) @ Aliphatic amidase AmiE (EC 3.5.1.4)
k141_6685	fig|937.19.peg.806	peg	k141_6685_39758_40102	39758	40102	+	hypothetical protein
k141_6685	fig|937.19.peg.807	peg	k141_6685_40184_41008	40184	41008	+	4-hydroxy-3-methylbut-2-enyl diphosphate reductase (EC 1.17.7.4)
k141_6685	fig|937.19.peg.808	peg	k141_6685_41005_42027	41005	42027	+	tRNA-specific 2-thiouridylase MnmA (EC 2.8.1.13)
k141_6685	fig|937.19.peg.809	peg	k141_6685_42072_42851	42072	42851	+	Flagellar motor rotation protein MotA			isu;Flagellar_motility
k141_6685	fig|937.19.peg.810	peg	k141_6685_42856_44226	42856	44226	+	hypothetical protein
k141_6685	fig|937.19.peg.811	peg	k141_6685_44231_45100	44231	45100	+	dTDP-rhamnosyl transferase RfbF (EC 2.-.-.-)			isu;dTDP-rhamnose_synthesis
k141_6685	fig|937.19.peg.812	peg	k141_6685_45103_45486	45103	45486	+	hypothetical protein
k141_6685	fig|937.19.peg.813	peg	k141_6685_45601_46956	45601	46956	+	Ferredoxin domain-containing integral membrane protein
k141_6685	fig|937.19.peg.814	peg	k141_6685_47150_47638	47150	47638	+	hypothetical protein
k141_6685	fig|937.19.peg.815	peg	k141_6685_47879_50428	47879	50428	+	Aconitate hydratase 2 (EC 4.2.1.3)
k141_6685	fig|937.19.peg.816	peg	k141_6685_50927_50484	50927	50484	-	5'-nucleotidase (EC 3.1.3.5)			isu;Purine_conversions
k141_6685	fig|937.19.peg.817	peg	k141_6685_52253_51015	52253	51015	-	Seryl-tRNA synthetase (EC 6.1.1.11)			isu;tRNA_aminoacylation,_Ser isu;Glycine_and_Serine_Utilization isu;CBSS-326442.4.peg.1852
k141_6685	fig|937.19.peg.818	peg	k141_6685_53043_52303	53043	52303	-	tRNA pseudouridine(55) synthase (EC 5.4.99.25)
k141_6685	fig|937.19.peg.819	peg	k141_6685_53919_53206	53919	53206	-	hypothetical protein
k141_6685	fig|937.19.peg.820	peg	k141_6685_54058_53927	54058	53927	-	hypothetical protein
k141_6685	fig|937.19.peg.821	peg	k141_6685_56708_54126	56708	54126	-	ATP-dependent protease La (EC 3.4.21.53) Type I			isu;Proteolysis_in_bacteria,_ATP-dependent
k141_6685	fig|937.19.peg.822	peg	k141_6685_57157_56804	57157	56804	-	Holo-[acyl-carrier protein] synthase (EC 2.7.8.7)			isu;Fatty_Acid_Biosynthesis_FASII
k141_6685	fig|937.19.peg.823	peg	k141_6685_58219_57164	58219	57164	-	hypothetical protein
k141_6685	fig|937.19.peg.824	peg	k141_6685_58335_59177	58335	59177	+	Biotin synthase (EC 2.8.1.6)			isu;Biotin_biosynthesis_Experimental isu;Biotin_biosynthesis
k141_6685	fig|937.19.peg.825	peg	k141_6685_60300_59407	60300	59407	-	tRNA ho5U(34) carboxymethyltransferase
k141_6685	fig|937.19.peg.826	peg	k141_6685_60785_60309	60785	60309	-	Acetolactate synthase small subunit (EC 2.2.1.6)			icw(1);Acetolactate_synthase_subunits icw(1);Branched-Chain_Amino_Acid_Biosynthesis icw(1);Acetoin,_butanediol_metabolism
k141_6685	fig|937.19.peg.827	peg	k141_6685_62473_60794	62473	60794	-	Acetolactate synthase large subunit (EC 2.2.1.6)			isu;Acetolactate_synthase_subunits isu;Branched-Chain_Amino_Acid_Biosynthesis isu;Acetoin,_butanediol_metabolism
k141_6685	fig|937.19.peg.828	peg	k141_6685_63723_62542	63723	62542	-	UDP-glucose 6-dehydrogenase (EC 1.1.1.22)			isu;Lipid_A-Ara4N_pathway_(_Polymyxin_resistance_) isu;Inteins
k141_6685	fig|937.19.peg.829	peg	k141_6685_63990_63832	63990	63832	-	hypothetical protein
k141_6690	fig|937.19.peg.830	peg	k141_6690_377_3	377	3	-	hypothetical protein
k141_6690	fig|937.19.peg.831	peg	k141_6690_398_511	398	511	+	hypothetical protein
k141_6690	fig|937.19.peg.832	peg	k141_6690_518_3511	518	3511	+	MutS-related protein, family 9
k141_6690	fig|937.19.peg.833	peg	k141_6690_5338_3596	5338	3596	-	Sodium-dependent phosphate transporter			isu;Phosphate_metabolism isu;NhaA,_NhaD_and_Sodium-dependent_phosphate_transporters
k141_6690	fig|937.19.peg.834	peg	k141_6690_5574_5744	5574	5744	+	hypothetical protein
k141_6690	fig|937.19.peg.835	peg	k141_6690_5760_6044	5760	6044	+	hypothetical protein
k141_6690	fig|937.19.peg.836	peg	k141_6690_6355_6161	6355	6161	-	Phage antirepressor protein
k141_6711	fig|937.19.peg.837	peg	k141_6711_1493_315	1493	315	-	hypothetical protein
k141_6711	fig|937.19.peg.838	peg	k141_6711_3357_1477	3357	1477	-	tRNA-5-carboxymethylaminomethyl-2-thiouridine(34) synthesis protein MnmG
k141_6711	fig|937.19.peg.839	peg	k141_6711_4064_3528	4064	3528	-	hypothetical protein
k141_6711	fig|937.19.peg.840	peg	k141_6711_4300_4088	4300	4088	-	hypothetical protein
k141_6711	fig|937.19.peg.841	peg	k141_6711_4550_4320	4550	4320	-	hypothetical protein
k141_6711	fig|937.19.peg.842	peg	k141_6711_5723_4593	5723	4593	-	hypothetical protein
k141_6711	fig|937.19.peg.843	peg	k141_6711_6192_5779	6192	5779	-	hypothetical protein
k141_6711	fig|937.19.peg.844	peg	k141_6711_8997_6211	8997	6211	-	DNA gyrase subunit B (EC 5.99.1.3)			isu;DNA_gyrase_subunits isu;DNA_topoisomerases,_Type_II,_ATP-dependent isu;Resistance_to_fluoroquinolones isu;DNA_replication_cluster_1
k141_6711	fig|937.19.peg.845	peg	k141_6711_9339_9025	9339	9025	-	hypothetical protein
k141_6711	fig|937.19.peg.846	peg	k141_6711_11391_9529	11391	9529	-	Chaperone protein DnaK			icw(1);Protein_chaperones
k141_6711	fig|937.19.peg.847	peg	k141_6711_11942_11424	11942	11424	-	Heat shock protein GrpE			isu;Protein_chaperones
k141_6711	fig|937.19.peg.848	peg	k141_6711_13319_12024	13319	12024	-	hypothetical protein
k141_6711	fig|937.19.peg.849	peg	k141_6711_13675_13520	13675	13520	-	hypothetical protein
k141_6711	fig|937.19.peg.850	peg	k141_6711_14125_16143	14125	16143	+	Glycyl-tRNA synthetase beta chain (EC 6.1.1.14)			isu;tRNA_aminoacylation,_Gly isu;Glycyl-tRNA_synthetase
k141_6711	fig|937.19.peg.851	peg	k141_6711_16159_16728	16159	16728	+	hypothetical protein
k141_6711	fig|937.19.peg.852	peg	k141_6711_17987_16788	17987	16788	-	Protein of unknown function (DUF1566)
k141_6711	fig|937.19.peg.853	peg	k141_6711_18256_18038	18256	18038	-	hypothetical protein
k141_6775	fig|937.19.peg.854	peg	k141_6775_839_96	839	96	-	Phage antirepressor protein
k141_6775	fig|937.19.peg.855	peg	k141_6775_1181_951	1181	951	-	putative transcriptional regulator
k141_6775	fig|937.19.peg.856	peg	k141_6775_1351_1710	1351	1710	+	hypothetical protein
k141_6775	fig|937.19.peg.857	peg	k141_6775_1707_2270	1707	2270	+	hypothetical protein
k141_690	fig|937.19.peg.858	peg	k141_690_1_1032	1	1032	+	hypothetical protein
k141_690	fig|937.19.peg.859	peg	k141_690_1428_1105	1428	1105	-	hypothetical protein
k141_690	fig|937.19.peg.860	peg	k141_690_8943_1573	8943	1573	-	hypothetical protein
k141_690	fig|937.19.peg.861	peg	k141_690_9328_10947	9328	10947	+	Uncharacterized integral membrane protein HP0284
k141_690	fig|937.19.peg.862	peg	k141_690_11772_10996	11772	10996	-	hypothetical protein
k141_690	fig|937.19.peg.863	peg	k141_690_12460_11774	12460	11774	-	hypothetical protein
k141_690	fig|937.19.peg.864	peg	k141_690_12509_14680	12509	14680	+	putative membrane protein
k141_690	fig|937.19.peg.865	peg	k141_690_14716_15864	14716	15864	+	hypothetical protein
k141_690	fig|937.19.peg.866	peg	k141_690_16440_16189	16440	16189	-	hypothetical protein
k141_690	fig|937.19.peg.867	peg	k141_690_17393_16656	17393	16656	-	hypothetical protein
k141_690	fig|937.19.peg.868	peg	k141_690_17483_17394	17483	17394	-	hypothetical protein
k141_6913	fig|937.19.peg.869	peg	k141_6913_978_1	978	1	-	hypothetical protein
k141_6913	fig|937.19.peg.870	peg	k141_6913_1947_982	1947	982	-	hypothetical protein
k141_6913	fig|937.19.peg.871	peg	k141_6913_2046_1948	2046	1948	-	hypothetical protein
k141_6913	fig|937.19.peg.872	peg	k141_6913_2605_2126	2605	2126	-	hypothetical protein
k141_6913	fig|937.19.peg.873	peg	k141_6913_2901_2602	2901	2602	-	DNA polymerase, beta-like region
k141_6913	fig|937.19.peg.874	peg	k141_6913_3974_2913	3974	2913	-	N-acetylneuraminate synthase (EC 2.5.1.56)			isu;CMP-N-acetylneuraminate_Biosynthesis
k141_6913	fig|937.19.peg.875	peg	k141_6913_4509_3949	4509	3949	-	hypothetical protein
k141_6913	fig|937.19.peg.876	peg	k141_6913_5195_4506	5195	4506	-	Spore coat polysaccharide biosynthesis protein SpsF
k141_6913	fig|937.19.peg.877	peg	k141_6913_6781_5195	6781	5195	-	N-acylneuraminate cytidylyltransferase (EC 2.7.7.43)
k141_6913	fig|937.19.peg.878	peg	k141_6913_7969_6785	7969	6785	-	Aminotransferase, DegT/DnrJ/EryC1/StrS family
k141_6913	fig|937.19.peg.879	peg	k141_6913_8574_8185	8574	8185	-	hypothetical protein
k141_6913	fig|937.19.peg.880	peg	k141_6913_9652_8576	9652	8576	-	alcohol dehydrogenase, iron-containing
k141_6913	fig|937.19.peg.881	peg	k141_6913_11651_9783	11651	9783	-	Iron-sulfur cluster assembly scaffold protein IscU/NifU-like
k141_6913	fig|937.19.peg.882	peg	k141_6913_13122_11923	13122	11923	-	Cysteine desulfurase (EC 2.8.1.7)			isu;CBSS-393130.3.peg.794 isu;mnm5U34_biosynthesis_bacteria isu;Alanine_biosynthesis
k141_6913	fig|937.19.peg.883	peg	k141_6913_13739_13155	13739	13155	-	hypothetical protein
k141_6913	fig|937.19.peg.884	peg	k141_6913_15128_13890	15128	13890	-	Molybdopterin molybdenumtransferase (EC 2.10.1.1)
k141_6913	fig|937.19.peg.885	peg	k141_6913_16055_15132	16055	15132	-	Fructose-bisphosphate aldolase class II (EC 4.1.2.13)
k141_6913	fig|937.19.peg.886	peg	k141_6913_16912_16055	16912	16055	-	hypothetical protein
k141_6913	fig|937.19.peg.887	peg	k141_6913_17659_16943	17659	16943	-	Probable transcriptional regulatory protein YebC
k141_6913	fig|937.19.peg.888	peg	k141_6913_18363_18238	18363	18238	-	hypothetical protein
k141_6913	fig|937.19.peg.889	peg	k141_6913_19350_18436	19350	18436	-	FIG000124: Ribosomal large subunit pseudouridine synthase D (EC 4.2.1.70)
k141_6913	fig|937.19.peg.890	peg	k141_6913_19896_19369	19896	19369	-	Serine acetyltransferase (EC 2.3.1.30)			isu;Conserved_gene_cluster_possibly_involved_in_RNA_metabolism isu;Cysteine_Biosynthesis
k141_6913	fig|937.19.peg.891	peg	k141_6913_21919_20021	21919	20021	-	Arginine decarboxylase (EC 4.1.1.19)			isu;Arginine_and_Ornithine_Degradation isu;Polyamine_Metabolism
k141_6913	fig|937.19.peg.892	peg	k141_6913_22141_23688	22141	23688	+	hypothetical protein
k141_6957	fig|937.19.peg.893	peg	k141_6957_610_2	610	2	-	hypothetical protein
k141_6957	fig|937.19.peg.894	peg	k141_6957_757_3510	757	3510	+	Isoleucyl-tRNA synthetase (EC 6.1.1.5)			isu;tRNA_aminoacylation,_Ile
k141_6957	fig|937.19.peg.895	peg	k141_6957_3503_3619	3503	3619	+	hypothetical protein
k141_6957	fig|937.19.peg.896	peg	k141_6957_3976_4116	3976	4116	+	hypothetical protein
k141_7029	fig|937.19.rna.16	rna	k141_7029_282_206	282	206	-	tRNA-Gly-TCC
k141_7029	fig|937.19.rna.17	rna	k141_7029_388_303	388	303	-	tRNA-Tyr-GTA
k141_7029	fig|937.19.rna.18	rna	k141_7029_503_428	503	428	-	tRNA-Thr-TGT
k141_7029	fig|937.19.peg.897	peg	k141_7029_2047_566	2047	566	-	Exopolyphosphatase (EC 3.6.1.11)			isu;Polyphosphate isu;Phosphate_metabolism
k141_7029	fig|937.19.peg.898	peg	k141_7029_2303_2052	2303	2052	-	Uncharacterized ferredoxin-like protein YfhL
k141_7029	fig|937.19.peg.899	peg	k141_7029_3069_2632	3069	2632	-	hypothetical protein
k141_7029	fig|937.19.peg.900	peg	k141_7029_4802_3066	4802	3066	-	Prolyl-tRNA synthetase (EC 6.1.1.15), bacterial type			isu;tRNA_aminoacylation,_Pro
k141_7029	fig|937.19.peg.901	peg	k141_7029_5084_5395	5084	5395	+	SSU ribosomal protein S10p (S20e)			icw(2);Ribosome_SSU_bacterial
k141_7029	fig|937.19.peg.902	peg	k141_7029_5404_5985	5404	5985	+	LSU ribosomal protein L3p (L3e)
k141_7029	fig|937.19.peg.903	peg	k141_7029_5985_6596	5985	6596	+	LSU ribosomal protein L4p (L1e)
k141_7029	fig|937.19.peg.904	peg	k141_7029_6599_6883	6599	6883	+	LSU ribosomal protein L23p (L23Ae)
k141_7029	fig|937.19.peg.905	peg	k141_7029_6885_7727	6885	7727	+	LSU ribosomal protein L2p (L8e)
k141_7029	fig|937.19.peg.906	peg	k141_7029_7727_8008	7727	8008	+	SSU ribosomal protein S19p (S15e)			icw(3);Ribosome_SSU_bacterial
k141_7029	fig|937.19.peg.907	peg	k141_7029_8009_8335	8009	8335	+	LSU ribosomal protein L22p (L17e)
k141_7029	fig|937.19.peg.908	peg	k141_7029_8335_9057	8335	9057	+	SSU ribosomal protein S3p (S3e)			icw(6);Ribosome_SSU_bacterial
k141_7029	fig|937.19.peg.909	peg	k141_7029_9060_9485	9060	9485	+	LSU ribosomal protein L16p (L10e)
k141_7029	fig|937.19.peg.910	peg	k141_7029_9472_9666	9472	9666	+	LSU ribosomal protein L29p (L35e)
k141_7029	fig|937.19.peg.911	peg	k141_7029_9666_9917	9666	9917	+	SSU ribosomal protein S17p (S11e)			icw(2);Ribosome_SSU_bacterial
k141_7029	fig|937.19.peg.912	peg	k141_7029_9921_10289	9921	10289	+	LSU ribosomal protein L14p (L23e)
k141_7029	fig|937.19.peg.913	peg	k141_7029_10293_10526	10293	10526	+	LSU ribosomal protein L24p (L26e)
k141_7029	fig|937.19.peg.914	peg	k141_7029_10531_11088	10531	11088	+	LSU ribosomal protein L5p (L11e)
k141_7029	fig|937.19.peg.915	peg	k141_7029_11081_11266	11081	11266	+	SSU ribosomal protein S14p (S29e) @ SSU ribosomal protein S14p (S29e), zinc-dependent			isu;Ribosome_SSU_bacterial icw(5);Ribosome_SSU_bacterial
k141_7029	fig|937.19.peg.916	peg	k141_7029_11382_11777	11382	11777	+	SSU ribosomal protein S8p (S15Ae)			icw(3);Ribosome_SSU_bacterial
k141_7029	fig|937.19.peg.917	peg	k141_7029_11787_12323	11787	12323	+	LSU ribosomal protein L6p (L9e)
k141_7029	fig|937.19.peg.918	peg	k141_7029_12337_12693	12337	12693	+	LSU ribosomal protein L18p (L5e)
k141_7029	fig|937.19.peg.919	peg	k141_7029_12703_13149	12703	13149	+	SSU ribosomal protein S5p (S2e)			icw(1);Ribosome_SSU_bacterial isu;Ribosomal_protein_S5p_acylation
k141_7029	fig|937.19.peg.920	peg	k141_7029_13155_13556	13155	13556	+	LSU ribosomal protein L15p (L27Ae)
k141_7029	fig|937.19.peg.921	peg	k141_7029_13565_14827	13565	14827	+	Protein translocase subunit SecY
k141_7029	fig|937.19.peg.922	peg	k141_7029_14832_15590	14832	15590	+	Methionine aminopeptidase (EC 3.4.11.18)			isu;CBSS-312309.3.peg.1965 isu;Translation_termination_factors_bacterial
k141_7029	fig|937.19.peg.923	peg	k141_7029_15627_15845	15627	15845	+	Translation initiation factor 1			isu;Translation_initiation_factors_bacterial
k141_7029	fig|937.19.peg.924	peg	k141_7029_17428_15920	17428	15920	-	2,3-bisphosphoglycerate-independent phosphoglycerate mutase (EC 5.4.2.12)
k141_7029	fig|937.19.peg.925	peg	k141_7029_17800_17438	17800	17438	-	HIT family protein
k141_7029	fig|937.19.peg.926	peg	k141_7029_19049_17895	19049	17895	-	hypothetical protein
k141_7029	fig|937.19.peg.927	peg	k141_7029_19623_19132	19623	19132	-	Positive regulator of CheA protein activity (CheW)
k141_7029	fig|937.19.peg.928	peg	k141_7029_22091_19629	22091	19629	-	Signal transduction histidine kinase CheA
k141_7029	fig|937.19.peg.929	peg	k141_7029_23061_22111	23061	22111	-	Chemotaxis protein CheV (EC 2.7.3.-)			isu;Flagellar_motility
k141_7029	fig|937.19.peg.930	peg	k141_7029_23792_23061	23792	23061	-	hypothetical protein
k141_7029	fig|937.19.peg.931	peg	k141_7029_24832_23810	24832	23810	-	N-acetyl-gamma-glutamyl-phosphate reductase (EC 1.2.1.38)
k141_7029	fig|937.19.peg.932	peg	k141_7029_26053_24998	26053	24998	-	Cyclic dehypoxanthine futalosine synthase (EC 1.21.98.1)
k141_7029	fig|937.19.peg.933	peg	k141_7029_26813_26046	26813	26046	-	hypothetical protein
k141_7029	fig|937.19.peg.934	peg	k141_7029_27361_26810	27361	26810	-	CDP-diacylglycerol--glycerol-3-phosphate 3-phosphatidyltransferase (EC 2.7.8.5)
k141_7029	fig|937.19.peg.935	peg	k141_7029_28121_27354	28121	27354	-	Enoyl-[acyl-carrier-protein] reductase (EC 1.3.1.-), 7-alpha-HSDH-like => refractory to triclosan
k141_7029	fig|937.19.peg.936	peg	k141_7029_29036_28149	29036	28149	-	4-hydroxy-tetrahydrodipicolinate synthase (EC 4.3.3.7)			isu;Lysine_Biosynthesis_DAP_Pathway isu;Lysine_Biosynthesis_DAP_Pathway,_GJO_scratch
k141_7029	fig|937.19.peg.937	peg	k141_7029_29669_29163	29669	29163	-	hypothetical protein
k141_7029	fig|937.19.peg.938	peg	k141_7029_30434_29673	30434	29673	-	hypothetical protein
k141_7029	fig|937.19.peg.939	peg	k141_7029_30757_32169	30757	32169	+	Glutamine synthetase type I (EC 6.3.1.2)			isu;Glutamine,_Glutamate,_Aspartate_and_Asparagine_Biosynthesis isu;Ammonia_assimilation isu;Glutamine_synthetases
k141_7029	fig|937.19.peg.940	peg	k141_7029_32473_34188	32473	34188	+	Succinate dehydrogenase flavoprotein subunit (EC 1.3.5.1)
k141_7029	fig|937.19.peg.941	peg	k141_7029_34190_35191	34190	35191	+	Succinate dehydrogenase iron-sulfur protein (EC 1.3.5.1)
k141_7029	fig|937.19.peg.942	peg	k141_7029_35206_36093	35206	36093	+	Heterodisulfide reductase subunit B-like protein @ Putative succinate dehydrogenase subunit
k141_7029	fig|937.19.peg.943	peg	k141_7029_36273_36854	36273	36854	+	Peptidyl-tRNA hydrolase (EC 3.1.1.29)			isu;Sporulation-associated_proteins_with_broader_functions isu;Translation_termination_factors_bacterial
k141_7029	fig|937.19.peg.944	peg	k141_7029_36851_37921	36851	37921	+	hypothetical protein
k141_7029	fig|937.19.peg.945	peg	k141_7029_38176_39138	38176	39138	+	hypothetical protein
k141_7029	fig|937.19.peg.946	peg	k141_7029_39135_39926	39135	39926	+	hypothetical protein
k141_7039	fig|937.19.peg.947	peg	k141_7039_3_71	3	71	+	hypothetical protein
k141_7039	fig|937.19.peg.948	peg	k141_7039_105_443	105	443	+	Nitrogen regulatory protein P-II			isu;Ammonia_assimilation
k141_7039	fig|937.19.peg.949	peg	k141_7039_2428_602	2428	602	-	ATP citrate synthase, beta chain (EC 2.3.3.8)
k141_7039	fig|937.19.peg.950	peg	k141_7039_2764_2447	2764	2447	-	hypothetical protein
k141_7039	fig|937.19.peg.951	peg	k141_7039_4096_2768	4096	2768	-	ATP citrate synthase, alpha chain (EC 2.3.3.8)
k141_7039	fig|937.19.peg.952	peg	k141_7039_4647_4246	4647	4246	-	hypothetical protein
k141_7039	fig|937.19.peg.953	peg	k141_7039_5481_4648	5481	4648	-	ATP phosphoribosyltransferase regulatory subunit, divergent variant (EC 2.4.2.17)
k141_7039	fig|937.19.peg.954	peg	k141_7039_5595_6755	5595	6755	+	S-adenosylmethionine synthetase (EC 2.5.1.6)			isu;Methionine_Degradation
k141_7039	fig|937.19.peg.955	peg	k141_7039_8560_6809	8560	6809	-	Cell division protein FtsI [Peptidoglycan synthetase] (EC 2.4.1.129)			isu;Flagellum_in_Campylobacter isu;CBSS-83331.1.peg.3039
k141_7039	fig|937.19.peg.956	peg	k141_7039_9567_8725	9567	8725	-	Prolipoprotein diacylglyceryl transferase
k141_7039	fig|937.19.peg.957	peg	k141_7039_11431_9596	11431	9596	-	UbiD family decarboxylase associated with menaquinone via futalosine			isu;Menaquinone_Biosynthesis_via_Futalosine_--_gjo
k141_7039	fig|937.19.peg.958	peg	k141_7039_12527_11436	12527	11436	-	hypothetical protein
k141_7039	fig|937.19.peg.959	peg	k141_7039_13206_12562	13206	12562	-	hypothetical protein
k141_7039	fig|937.19.peg.960	peg	k141_7039_13550_13203	13550	13203	-	hypothetical protein
k141_7039	fig|937.19.peg.961	peg	k141_7039_14542_13547	14542	13547	-	hypothetical protein
k141_7039	fig|937.19.peg.962	peg	k141_7039_15780_14761	15780	14761	-	3-oxoacyl-[acyl-carrier-protein] synthase, KASIII (EC 2.3.1.180)
k141_7039	fig|937.19.peg.963	peg	k141_7039_16799_15786	16799	15786	-	Phosphate:acyl-ACP acyltransferase PlsX (EC 2.3.1.n2)
k141_7039	fig|937.19.peg.964	peg	k141_7039_16953_16792	16953	16792	-	hypothetical protein
k141_7039	fig|937.19.peg.965	peg	k141_7039_17378_16980	17378	16980	-	hypothetical protein
k141_7039	fig|937.19.peg.966	peg	k141_7039_17824_17405	17824	17405	-	Nucleoside diphosphate kinase (EC 2.7.4.6)			isu;Purine_conversions
k141_7039	fig|937.19.peg.967	peg	k141_7039_18358_17870	18358	17870	-	hypothetical protein
k141_7039	fig|937.19.peg.968	peg	k141_7039_18867_18364	18867	18364	-	hypothetical protein
k141_7039	fig|937.19.peg.969	peg	k141_7039_19710_18883	19710	18883	-	Acyl-[acyl-carrier-protein]--UDP-N-acetylglucosamine O-acyltransferase (EC 2.3.1.129)
k141_7039	fig|937.19.peg.970	peg	k141_7039_20167_19724	20167	19724	-	3-hydroxyacyl-[acyl-carrier-protein] dehydratase, FabZ form (EC 4.2.1.59)			isu;Fatty_Acid_Biosynthesis_FASII
k141_7039	fig|937.19.peg.971	peg	k141_7039_21180_20578	21180	20578	-	Outer membrane protein A precursor			isu;Osmoregulation
k141_7039	fig|937.19.peg.972	peg	k141_7039_22186_21191	22186	21191	-	Phosphoribosylformylglycinamidine cyclo-ligase (EC 6.3.3.1)
k141_7039	fig|937.19.peg.973	peg	k141_7039_22461_22994	22461	22994	+	hypothetical protein
k141_7039	fig|937.19.peg.974	peg	k141_7039_22984_23811	22984	23811	+	Quad-[4Fe-4S] ferredoxin, HycB/HydN/HyfA family
k141_7039	fig|937.19.peg.975	peg	k141_7039_23814_24662	23814	24662	+	Tetrathionate reductase subunit C
k141_7188	fig|937.19.peg.976	peg	k141_7188_183_1616	183	1616	+	Retron-type RNA-directed DNA polymerase (EC 2.7.7.49)			icw(1);Group_II_intron-associated_genes
k141_7188	fig|937.19.peg.977	peg	k141_7188_1585_1992	1585	1992	+	Retron-type RNA-directed DNA polymerase (EC 2.7.7.49)			icw(1);Group_II_intron-associated_genes
k141_7188	fig|937.19.peg.978	peg	k141_7188_2192_2806	2192	2806	+	hypothetical protein
k141_7188	fig|937.19.peg.979	peg	k141_7188_4283_3039	4283	3039	-	hypothetical protein
k141_7188	fig|937.19.rna.19	rna	k141_7188_4417_4324	4417	4324	-	tRNA-Ser-GCT
k141_7188	fig|937.19.peg.980	peg	k141_7188_4541_5335	4541	5335	+	SSU rRNA (adenine(1518)-N(6)/adenine(1519)-N(6))-dimethyltransferase (EC 2.1.1.182)			isu;RNA_methylation isu;Ribosome_biogenesis_bacterial
k141_7188	fig|937.19.peg.981	peg	k141_7188_5332_7551	5332	7551	+	Ribonuclease J (endonuclease and 5' exonuclease)
k141_7188	fig|937.19.peg.982	peg	k141_7188_7696_8190	7696	8190	+	Molybdopterin-guanine dinucleotide biosynthesis protein MobB			isu;ar-431-EC_Molybdopterin-guanine_dinucleotide_biosynthesis isu;Molybdenum_cofactor_biosynthesis
k141_7188	fig|937.19.peg.983	peg	k141_7188_8193_9038	8193	9038	+	Fructose-1,6-bisphosphatase, type I (EC 3.1.3.11)			isu;Putative_sugar_ABC_transporter_(ytf_cluster)
k141_7188	fig|937.19.peg.984	peg	k141_7188_9016_9225	9016	9225	+	hypothetical protein
k141_7188	fig|937.19.peg.985	peg	k141_7188_9240_12098	9240	12098	+	hypothetical protein
k141_7188	fig|937.19.peg.986	peg	k141_7188_13601_12186	13601	12186	-	Aldehyde dehydrogenase
k141_7188	fig|937.19.peg.987	peg	k141_7188_16277_13833	16277	13833	-	hypothetical protein
k141_7188	fig|937.19.peg.988	peg	k141_7188_16483_16950	16483	16950	+	23S rRNA (pseudouridine(1915)-N(3))-methyltransferase (EC 2.1.1.177)
k141_7188	fig|937.19.peg.989	peg	k141_7188_17038_18069	17038	18069	+	hypothetical protein
k141_7188	fig|937.19.peg.990	peg	k141_7188_18066_18998	18066	18998	+	tRNA-dihydrouridine synthase DusB
k141_7188	fig|937.19.peg.991	peg	k141_7188_19024_20187	19024	20187	+	Formate-dependent phosphoribosylglycinamide formyltransferase
k141_7188	fig|937.19.peg.992	peg	k141_7188_20192_20692	20192	20692	+	hypothetical protein
k141_7188	fig|937.19.peg.993	peg	k141_7188_20970_20698	20970	20698	-	hypothetical protein
k141_7406	fig|937.19.peg.994	peg	k141_7406_3_395	3	395	+	Protein of unknown function (DUF1566)
k141_7406	fig|937.19.peg.995	peg	k141_7406_1123_533	1123	533	-	hypothetical protein
k141_7406	fig|937.19.peg.996	peg	k141_7406_1280_2077	1280	2077	+	Inositol-1-monophosphatase (EC 3.1.3.25)			isu;Di-Inositol-Phosphate_biosynthesis
k141_7406	fig|937.19.peg.997	peg	k141_7406_2100_4937	2100	4937	+	hypothetical protein
k141_7406	fig|937.19.peg.998	peg	k141_7406_5045_5668	5045	5668	+	hypothetical protein
k141_7406	fig|937.19.peg.999	peg	k141_7406_5681_6472	5681	6472	+	UDP-N-acetylenolpyruvoylglucosamine reductase (EC 1.3.1.98)
k141_7406	fig|937.19.peg.1000	peg	k141_7406_8667_6991	8667	6991	-	Phosphoenolpyruvate carboxykinase [ATP] (EC 4.1.1.49)
k141_7406	fig|937.19.peg.1001	peg	k141_7406_9589_8747	9589	8747	-	Formyltetrahydrofolate deformylase (EC 3.5.1.10)			isu;One-carbon_metabolism_by_tetrahydropterines isu;5-FCL-like_protein
k141_7406	fig|937.19.peg.1002	peg	k141_7406_9724_9939	9724	9939	+	hypothetical protein
k141_7406	fig|937.19.peg.1003	peg	k141_7406_10043_10756	10043	10756	+	Phage antirepressor protein
k141_7406	fig|937.19.peg.1004	peg	k141_7406_12573_10849	12573	10849	-	hypothetical protein
k141_7406	fig|937.19.peg.1005	peg	k141_7406_13378_12554	13378	12554	-	Pantoate--beta-alanine ligase (EC 6.3.2.1)			isu;Folate_biosynthesis_cluster isu;Coenzyme_A_Biosynthesis_cluster isu;Coenzyme_A_Biosynthesis
k141_7406	fig|937.19.peg.1006	peg	k141_7406_15255_13396	15255	13396	-	Chaperone protein HtpG			isu;Protein_chaperones
k141_7406	fig|937.19.peg.1007	peg	k141_7406_15635_15892	15635	15892	+	hypothetical protein
k141_7406	fig|937.19.peg.1008	peg	k141_7406_15980_17080	15980	17080	+	GTP-binding and nucleic acid-binding protein YchF
k141_7406	fig|937.19.peg.1009	peg	k141_7406_17089_18360	17089	18360	+	Arsenite/antimonite:H+ antiporter ArsB
k141_7406	fig|937.19.peg.1010	peg	k141_7406_18383_18634	18383	18634	+	hypothetical protein
k141_7406	fig|937.19.peg.1011	peg	k141_7406_18642_19250	18642	19250	+	Nucleoside 5-triphosphatase RdgB (dHAPTP, dITP, XTP-specific) (EC 3.6.1.66)
k141_7406	fig|937.19.peg.1012	peg	k141_7406_19384_20115	19384	20115	+	KilA-N domain-containing protein
k141_7406	fig|937.19.peg.1013	peg	k141_7406_21139_20192	21139	20192	-	hypothetical protein
k141_7417	fig|937.19.peg.1014	peg	k141_7417_3_1199	3	1199	+	Retron-type RNA-directed DNA polymerase (EC 2.7.7.49)			idu(31);Group_II_intron-associated_genes
k141_7417	fig|937.19.peg.1015	peg	k141_7417_2702_2172	2702	2172	-	hypothetical protein
k141_7417	fig|937.19.peg.1016	peg	k141_7417_2887_3729	2887	3729	+	hypothetical protein
k141_7417	fig|937.19.peg.1017	peg	k141_7417_4058_4171	4058	4171	+	LSU ribosomal protein L36p @ LSU ribosomal protein L36p, zinc-dependent
k141_7417	fig|937.19.peg.1018	peg	k141_7417_4175_4549	4175	4549	+	SSU ribosomal protein S13p (S18e)			icw(2);Ribosome_SSU_bacterial
k141_7417	fig|937.19.peg.1019	peg	k141_7417_4574_4990	4574	4990	+	SSU ribosomal protein S11p (S14e)			isu;Ribosome_SSU_bacterial
k141_7417	fig|937.19.peg.1020	peg	k141_7417_5003_5629	5003	5629	+	SSU ribosomal protein S4p (S9e) @ SSU ribosomal protein S4p (S9e), zinc-independent			icw(1);Ribosome_SSU_bacterial isu;CBSS-393130.3.peg.794
k141_7417	fig|937.19.peg.1021	peg	k141_7417_5660_6751	5660	6751	+	DNA-directed RNA polymerase alpha subunit (EC 2.7.7.6)
k141_7417	fig|937.19.peg.1022	peg	k141_7417_6809_7162	6809	7162	+	LSU ribosomal protein L17p
k141_7417	fig|937.19.peg.1023	peg	k141_7417_8258_7224	8258	7224	-	Lipid-A-disaccharide synthase (EC 2.4.1.182)
k141_7417	fig|937.19.peg.1024	peg	k141_7417_8470_10686	8470	10686	+	DNA topoisomerase I (EC 5.99.1.2)			isu;Inteins isu;pVir_Plasmid_of_Campylobacter isu;CBSS-272943.3.peg.1367 isu;DNA_topoisomerases,_Type_I,_ATP-independent
k141_7417	fig|937.19.peg.1025	peg	k141_7417_10712_11242	10712	11242	+	hypothetical protein
k141_7417	fig|937.19.peg.1026	peg	k141_7417_11239_11787	11239	11787	+	hypothetical protein
k141_7417	fig|937.19.peg.1027	peg	k141_7417_11814_12206	11814	12206	+	FIG057251: Fe-S oxidoreductase
k141_7417	fig|937.19.peg.1028	peg	k141_7417_12282_13445	12282	13445	+	RESPONSE REGULATOR PROTEIN-CheY-like nd an HD-GYP domain
k141_7417	fig|937.19.peg.1029	peg	k141_7417_13469_14329	13469	14329	+	Endonuclease IV (EC 3.1.21.2)			isu;DNA_repair,_bacterial
k141_7417	fig|937.19.peg.1030	peg	k141_7417_14340_14882	14340	14882	+	Molybdopterin adenylyltransferase (EC 2.7.7.75)
k141_7417	fig|937.19.peg.1031	peg	k141_7417_14904_15377	14904	15377	+	N-acetylglutamate synthase (EC 2.3.1.1)
k141_7417	fig|937.19.peg.1032	peg	k141_7417_15387_16487	15387	16487	+	hypothetical protein
k141_7417	fig|937.19.peg.1033	peg	k141_7417_17393_16494	17393	16494	-	Transcriptional regulator
k141_7417	fig|937.19.peg.1034	peg	k141_7417_18729_17563	18729	17563	-	hypothetical protein
k141_7417	fig|937.19.peg.1035	peg	k141_7417_19201_18881	19201	18881	-	hypothetical protein
k141_7417	fig|937.19.peg.1036	peg	k141_7417_19879_19340	19879	19340	-	hypothetical protein
k141_7417	fig|937.19.peg.1037	peg	k141_7417_21088_19889	21088	19889	-	Glucose-6-phosphate isomerase (EC 5.3.1.9)
k141_7417	fig|937.19.peg.1038	peg	k141_7417_22467_21106	22467	21106	-	Signal recognition particle protein Ffh
k141_7417	fig|937.19.peg.1039	peg	k141_7417_23185_22469	23185	22469	-	Demethylmenaquinone methyltransferase (EC 2.1.1.163)
k141_7417	fig|937.19.peg.1040	peg	k141_7417_23300_24352	23300	24352	+	Twitching motility protein PilT
k141_7417	fig|937.19.peg.1041	peg	k141_7417_24568_25089	24568	25089	+	Inorganic pyrophosphatase (EC 3.6.1.1)			isu;Phosphate_metabolism
k141_7417	fig|937.19.peg.1042	peg	k141_7417_25096_25509	25096	25509	+	Putative pre-16S rRNA nuclease YqgF
k141_7417	fig|937.19.peg.1043	peg	k141_7417_25645_26598	25645	26598	+	Malonyl CoA-acyl carrier protein transacylase (EC 2.3.1.39)			isu;Fatty_Acid_Biosynthesis_FASII
k141_7417	fig|937.19.peg.1044	peg	k141_7417_26617_27855	26617	27855	+	Membrane-bound lytic murein transglycosylase C (EC 3.2.1.n1)
k141_7417	fig|937.19.peg.1045	peg	k141_7417_27875_28648	27875	28648	+	2-dehydro-3-deoxyglucarate aldolase (EC 4.1.2.20)			idu(1);D-galactarate,_D-glucarate_and_D-glycerate_catabolism idu(1);L-Talarate_Dehydratase idu(1);D-galactarate,_D-glucarate_and_D-glycerate_catabolism_-_gjo
k141_7417	fig|937.19.peg.1046	peg	k141_7417_28673_29470	28673	29470	+	Inner membrane protein YihY, formerly thought to be RNase BN			isu;CBSS-342610.3.peg.283 isu;Riboflavin_synthesis_cluster isu;CBSS-176280.1.peg.1561
k141_7417	fig|937.19.peg.1047	peg	k141_7417_29476_29685	29476	29685	+	hypothetical protein
k141_7417	fig|937.19.peg.1048	peg	k141_7417_29775_30872	29775	30872	+	Biosynthetic Aromatic amino acid aminotransferase beta (EC 2.6.1.57) @ Histidinol-phosphate aminotransferase (EC 2.6.1.9)			isu;Phenylalanine_and_Tyrosine_Branches_from_Chorismate
k141_7417	fig|937.19.peg.1049	peg	k141_7417_30893_32617	30893	32617	+	Flagellar M-ring protein FliF
k141_7417	fig|937.19.peg.1050	peg	k141_7417_32639_33079	32639	33079	+	TRAP dicarboxylate transporter, DctQ subunit, unknown substrate 6			isu;TRAP_Transporter_unknown_substrate_6
k141_7417	fig|937.19.peg.1051	peg	k141_7417_33096_33941	33096	33941	+	hypothetical protein
k141_7417	fig|937.19.peg.1052	peg	k141_7417_33956_34915	33956	34915	+	[4Fe-4S]-AdoMet protein YhcC/YtqA
k141_7417	fig|937.19.rna.20	rna	k141_7417_35018_35092	35018	35092	+	tRNA-Gly-GCC
k141_7417	fig|937.19.rna.21	rna	k141_7417_35125_35211	35125	35211	+	tRNA-Leu-TAA
k141_7417	fig|937.19.rna.22	rna	k141_7417_35222_35296	35222	35296	+	tRNA-Cys-GCA
k141_7417	fig|937.19.rna.23	rna	k141_7417_35330_35420	35330	35420	+	tRNA-Ser-TGA
k141_7417	fig|937.19.peg.1053	peg	k141_7417_35534_35974	35534	35974	+	hypothetical protein
k141_7417	fig|937.19.peg.1054	peg	k141_7417_36461_35967	36461	35967	-	asparaginase
k141_7417	fig|937.19.peg.1055	peg	k141_7417_37286_36462	37286	36462	-	hypothetical protein
k141_7417	fig|937.19.peg.1056	peg	k141_7417_38106_37276	38106	37276	-	hypothetical protein
k141_7417	fig|937.19.peg.1057	peg	k141_7417_42407_38118	42407	38118	-	hypothetical protein
k141_7417	fig|937.19.peg.1058	peg	k141_7417_43026_42382	43026	42382	-	hypothetical protein
k141_7417	fig|937.19.peg.1059	peg	k141_7417_44405_43026	44405	43026	-	hypothetical protein
k141_7417	fig|937.19.peg.1060	peg	k141_7417_45071_44604	45071	44604	-	hypothetical protein
k141_7417	fig|937.19.peg.1061	peg	k141_7417_45553_45068	45553	45068	-	Cell division inhibitor SulA
k141_7417	fig|937.19.peg.1062	peg	k141_7417_46366_45581	46366	45581	-	Enoyl-[acyl-carrier-protein] reductase [NADH] (EC 1.3.1.9)			isu;Fatty_Acid_Biosynthesis_FASII
k141_7417	fig|937.19.peg.1063	peg	k141_7417_47760_46411	47760	46411	-	hypothetical protein
k141_7417	fig|937.19.peg.1064	peg	k141_7417_49058_47757	49058	47757	-	Histidinol dehydrogenase (EC 1.1.1.23)
k141_7417	fig|937.19.peg.1065	peg	k141_7417_49173_50222	49173	50222	+	hypothetical protein
k141_7417	fig|937.19.peg.1066	peg	k141_7417_50319_51254	50319	51254	+	Flagellar motor switch protein FliN			idu(1);Flagellar_motility
k141_7417	fig|937.19.peg.1067	peg	k141_7417_51257_51886	51257	51886	+	hypothetical protein
k141_7417	fig|937.19.peg.1068	peg	k141_7417_51907_53772	51907	53772	+	hypothetical protein
k141_7417	fig|937.19.peg.1069	peg	k141_7417_53787_54620	53787	54620	+	hypothetical protein
k141_7417	fig|937.19.peg.1070	peg	k141_7417_54623_56572	54623	56572	+	DNA ligase (NAD(+)) (EC 6.5.1.2)
k141_7417	fig|937.19.peg.1071	peg	k141_7417_56629_60594	56629	60594	+	hypothetical protein
k141_7417	fig|937.19.peg.1072	peg	k141_7417_60613_60810	60613	60810	+	hypothetical protein
k141_7417	fig|937.19.peg.1073	peg	k141_7417_60814_62295	60814	62295	+	hypothetical protein
k141_7417	fig|937.19.peg.1074	peg	k141_7417_62307_65312	62307	65312	+	hypothetical protein
k141_7417	fig|937.19.peg.1075	peg	k141_7417_65287_66072	65287	66072	+	Phospholipid ABC transporter ATP-binding protein MlaF
k141_7417	fig|937.19.peg.1076	peg	k141_7417_66108_66728	66108	66728	+	Carbonic anhydrase, beta class (EC 4.2.1.1)
k141_7417	fig|937.19.peg.1077	peg	k141_7417_66822_67031	66822	67031	+	hypothetical protein
k141_7417	fig|937.19.peg.1078	peg	k141_7417_67047_67475	67047	67475	+	hypothetical protein
k141_7417	fig|937.19.peg.1079	peg	k141_7417_67482_69293	67482	69293	+	hypothetical protein
k141_7417	fig|937.19.peg.1080	peg	k141_7417_69309_70019	69309	70019	+	tRNA (adenine37-N(6))-methyltransferase TrmN6
k141_7417	fig|937.19.peg.1081	peg	k141_7417_70012_70425	70012	70425	+	hypothetical protein
k141_7417	fig|937.19.peg.1082	peg	k141_7417_70532_72466	70532	72466	+	Transketolase (EC 2.2.1.1)
k141_7417	fig|937.19.peg.1083	peg	k141_7417_72468_72758	72468	72758	+	hypothetical protein
k141_7417	fig|937.19.peg.1084	peg	k141_7417_73288_73061	73288	73061	-	hypothetical protein
k141_7417	fig|937.19.peg.1085	peg	k141_7417_73604_74716	73604	74716	+	Chorismate mutase I (EC 5.4.99.5) / Prephenate dehydratase (EC 4.2.1.51)			isu;Phenylalanine_and_Tyrosine_Branches_from_Chorismate isu;Phenylalanine_and_Tyrosine_Branches_from_Chorismate
k141_7417	fig|937.19.peg.1086	peg	k141_7417_74720_75931	74720	75931	+	tRNA (guanine(46)-N(7))-methyltransferase (EC 2.1.1.33)
k141_7417	fig|937.19.peg.1087	peg	k141_7417_75922_76644	75922	76644	+	Cell-division-associated, ABC-transporter-like signaling protein FtsE
k141_7417	fig|937.19.peg.1088	peg	k141_7417_76645_77457	76645	77457	+	Cell division protein FtsX
k141_7417	fig|937.19.peg.1089	peg	k141_7417_77457_78710	77457	78710	+	hypothetical protein
k141_7417	fig|937.19.peg.1090	peg	k141_7417_78717_79328	78717	79328	+	GTP cyclohydrolase II (EC 3.5.4.25)			idu(1);Riboflavin_synthesis_cluster idu(1);Riboflavin,_FMN_and_FAD_metabolism idu(1);Molybdenum_cofactor_biosynthesis
k141_7417	fig|937.19.peg.1091	peg	k141_7417_79363_80472	79363	80472	+	hypothetical protein
k141_7417	fig|937.19.peg.1092	peg	k141_7417_80490_80936	80490	80936	+	hypothetical protein
k141_7417	fig|937.19.peg.1093	peg	k141_7417_80937_83687	80937	83687	+	Transcription-repair coupling factor			isu;Transcription_factors_bacterial
k141_7417	fig|937.19.peg.1094	peg	k141_7417_83994_85877	83994	85877	+	Methyl-accepting chemotaxis protein
k141_7417	fig|937.19.peg.1095	peg	k141_7417_85957_87141	85957	87141	+	N-acetylornithine aminotransferase (EC 2.6.1.11)
k141_7417	fig|937.19.peg.1096	peg	k141_7417_87154_87534	87154	87534	+	hypothetical protein
k141_7417	fig|937.19.peg.1097	peg	k141_7417_87562_88614	87562	88614	+	Glycosyltransferase			isu;CBSS-258594.1.peg.3339
k141_7417	fig|937.19.peg.1098	peg	k141_7417_88611_89297	88611	89297	+	hypothetical protein
k141_7680	fig|937.19.peg.1099	peg	k141_7680_2_652	2	652	+	hypothetical protein
k141_7680	fig|937.19.peg.1100	peg	k141_7680_1009_842	1009	842	-	hypothetical protein
k141_7680	fig|937.19.peg.1101	peg	k141_7680_1154_1648	1154	1648	+	hypothetical protein
k141_7826	fig|937.19.peg.1102	peg	k141_7826_2_1198	2	1198	+	hypothetical protein
k141_7826	fig|937.19.peg.1103	peg	k141_7826_1198_1539	1198	1539	+	hypothetical protein
k141_7877	fig|937.19.peg.1104	peg	k141_7877_963_1	963	1	-	hypothetical protein
k141_7877	fig|937.19.peg.1105	peg	k141_7877_1374_976	1374	976	-	hypothetical protein
k141_7877	fig|937.19.peg.1106	peg	k141_7877_1835_2233	1835	2233	+	hypothetical protein
k141_803	fig|937.19.peg.1107	peg	k141_803_182_592	182	592	+	hypothetical protein
k141_803	fig|937.19.peg.1108	peg	k141_803_1388_1675	1388	1675	+	N-carbamoylputrescine amidase (3.5.1.53)			isu;Arginine_and_Ornithine_Degradation isu;Polyamine_Metabolism
k141_8048	fig|937.19.peg.1109	peg	k141_8048_184_32	184	32	-	Ammonium transporter			idu(1);Ammonia_assimilation
k141_8048	fig|937.19.peg.1110	peg	k141_8048_933_304	933	304	-	Paraquat-inducible protein A			icw(1);Oxidative_stress isu;Heme,_hemin_uptake_and_utilization_systems_in_GramNegatives
k141_8048	fig|937.19.peg.1111	peg	k141_8048_1381_995	1381	995	-	Superoxide reductase (EC 1.15.1.2)			isu;Oxidative_stress
k141_8048	fig|937.19.peg.1112	peg	k141_8048_3004_1535	3004	1535	-	Ribonuclease Y
k141_8048	fig|937.19.peg.1113	peg	k141_8048_3623_2955	3623	2955	-	5-formyltetrahydrofolate cyclo-ligase (EC 6.3.3.2)			isu;One-carbon_metabolism_by_tetrahydropterines isu;5-FCL-like_protein
k141_8048	fig|937.19.peg.1114	peg	k141_8048_5029_3632	5029	3632	-	hypothetical protein
k141_8048	fig|937.19.peg.1115	peg	k141_8048_5853_5029	5853	5029	-	hypothetical protein
k141_8048	fig|937.19.peg.1116	peg	k141_8048_6184_6744	6184	6744	+	Ubiquinol-cytochrome C reductase iron-sulfur subunit (EC 1.10.2.2)
k141_8048	fig|937.19.peg.1117	peg	k141_8048_6753_8027	6753	8027	+	Ubiquinol-cytochrome C reductase, cytochrome B subunit (EC 1.10.2.2)
k141_8048	fig|937.19.peg.1118	peg	k141_8048_8027_8881	8027	8881	+	Ubiquinol-cytochrome C reductase, cytochrome C1 subunit
k141_8048	fig|937.19.peg.1119	peg	k141_8048_9174_10196	9174	10196	+	Ketol-acid reductoisomerase (NADP(+)) (EC 1.1.1.86)
k141_8048	fig|937.19.peg.1120	peg	k141_8048_10275_11423	10275	11423	+	hypothetical protein
k141_8048	fig|937.19.peg.1121	peg	k141_8048_11438_12499	11438	12499	+	hypothetical protein
k141_8048	fig|937.19.peg.1122	peg	k141_8048_12513_13322	12513	13322	+	Septum site-determining protein MinD			isu;Septum_site-determining_cluster_Min
k141_8048	fig|937.19.peg.1123	peg	k141_8048_13324_13593	13324	13593	+	Cell division topological specificity factor MinE			icw(1);Septum_site-determining_cluster_Min
k141_8048	fig|937.19.peg.1124	peg	k141_8048_13568_14602	13568	14602	+	Putative periplasmic protein
k141_8048	fig|937.19.peg.1125	peg	k141_8048_14606_15589	14606	15589	+	UDP-3-O-[3-hydroxymyristoyl] glucosamine N-acyltransferase (EC 2.3.1.191)
k141_8048	fig|937.19.peg.1126	peg	k141_8048_15618_15836	15618	15836	+	hypothetical protein
k141_8048	fig|937.19.peg.1127	peg	k141_8048_15856_16431	15856	16431	+	response regulator receiver domain protein (CheY-like)
k141_8048	fig|937.19.peg.1128	peg	k141_8048_16810_16532	16810	16532	-	hypothetical protein
k141_8048	fig|937.19.peg.1129	peg	k141_8048_17294_16836	17294	16836	-	hypothetical protein
k141_8048	fig|937.19.peg.1130	peg	k141_8048_18288_17308	18288	17308	-	hypothetical protein
k141_8048	fig|937.19.peg.1131	peg	k141_8048_18984_18427	18984	18427	-	hypothetical protein
k141_8048	fig|937.19.peg.1132	peg	k141_8048_19175_22978	19175	22978	+	hypothetical protein
k141_8048	fig|937.19.peg.1133	peg	k141_8048_23077_23637	23077	23637	+	hypothetical protein
k141_8048	fig|937.19.peg.1134	peg	k141_8048_23663_24757	23663	24757	+	Peptide chain release factor 2			isu;Programmed_frameshift isu;Translation_termination_factors_bacterial
k141_8048	fig|937.19.peg.1135	peg	k141_8048_24765_26078	24765	26078	+	FIG015547: peptidase, M16 family
k141_8048	fig|937.19.peg.1136	peg	k141_8048_26083_27186	26083	27186	+	tRNA (uracil(54)-C5)-methyltransferase (EC 2.1.1.35) @ tmRNA (uracil(341)-C5)-methyltransferase			isu;RNA_methylation
k141_8048	fig|937.19.peg.1137	peg	k141_8048_27193_28752	27193	28752	+	Putative two-component sensor histidine kinase
k141_8048	fig|937.19.peg.1138	peg	k141_8048_28810_29391	28810	29391	+	DJ-1/YajL/PfpI superfamily, includes chaperone protein YajL (former ThiJ), parkinsonism-associated protein DJ-1, peptidases PfpI, Hsp31
k141_8048	fig|937.19.peg.1139	peg	k141_8048_29414_29971	29414	29971	+	Flagellar biosynthesis protein FliL
k141_8048	fig|937.19.peg.1140	peg	k141_8048_29997_31604	29997	31604	+	hypothetical protein
k141_8048	fig|937.19.peg.1141	peg	k141_8048_31668_32495	31668	32495	+	hypothetical protein
k141_8048	fig|937.19.peg.1142	peg	k141_8048_32638_34752	32638	34752	+	hypothetical protein
k141_8048	fig|937.19.peg.1143	peg	k141_8048_34810_35682	34810	35682	+	Glucose-1-phosphate thymidylyltransferase (EC 2.7.7.24)			icw(3);dTDP-rhamnose_synthesis icw(3);Rhamnose_containing_glycans
k141_8048	fig|937.19.peg.1144	peg	k141_8048_35686_36246	35686	36246	+	dTDP-4-dehydrorhamnose 3,5-epimerase (EC 5.1.3.13)			icw(2);dTDP-rhamnose_synthesis icw(2);Rhamnose_containing_glycans idu(1);Capsular_heptose_biosynthesis
k141_8048	fig|937.19.peg.1145	peg	k141_8048_36248_37117	36248	37117	+	dTDP-4-dehydrorhamnose reductase (EC 1.1.1.133)			isu;dTDP-rhamnose_synthesis isu;Rhamnose_containing_glycans
k141_8048	fig|937.19.peg.1146	peg	k141_8048_37118_38122	37118	38122	+	dTDP-glucose 4,6-dehydratase (EC 4.2.1.46)			icw(1);dTDP-rhamnose_synthesis icw(1);Rhamnose_containing_glycans
k141_8048	fig|937.19.peg.1147	peg	k141_8048_38122_38991	38122	38991	+	UDP-glucuronate 5'-epimerase (EC 5.1.3.12)
k141_8128	fig|937.19.peg.1148	peg	k141_8128_1191_136	1191	136	-	hypothetical protein
k141_8128	fig|937.19.peg.1149	peg	k141_8128_1291_1434	1291	1434	+	hypothetical protein
k141_8128	fig|937.19.peg.1150	peg	k141_8128_1905_2474	1905	2474	+	KilA-N domain-containing protein
k141_8128	fig|937.19.peg.1151	peg	k141_8128_2737_4542	2737	4542	+	GTP-binding protein TypA/BipA
k141_8128	fig|937.19.peg.1152	peg	k141_8128_4660_5145	4660	5145	+	Adenosine (5')-pentaphospho-(5'')-adenosine pyrophosphohydrolase
k141_8128	fig|937.19.peg.1153	peg	k141_8128_5139_6359	5139	6359	+	Aspartokinase (EC 2.7.2.4)			isu;Threonine_and_Homoserine_Biosynthesis isu;Lysine_Biosynthesis_DAP_Pathway isu;Lysine_Biosynthesis_DAP_Pathway,_GJO_scratch
k141_8128	fig|937.19.peg.1154	peg	k141_8128_7529_6450	7529	6450	-	hypothetical protein
k141_8128	fig|937.19.peg.1155	peg	k141_8128_7837_7616	7837	7616	-	Helix-turn-helix protein
k141_8128	fig|937.19.peg.1156	peg	k141_8128_8143_7877	8143	7877	-	Flagellar biosynthesis protein FliQ
k141_8128	fig|937.19.peg.1157	peg	k141_8128_9156_8170	9156	8170	-	hypothetical protein
k141_8128	fig|937.19.peg.1158	peg	k141_8128_10357_9134	10357	9134	-	Uncharacterized protein YhiN
k141_8128	fig|937.19.peg.1159	peg	k141_8128_10505_11110	10505	11110	+	Tellurium resistance protein TerD
k141_8128	fig|937.19.peg.1160	peg	k141_8128_11123_12988	11123	12988	+	1-deoxy-D-xylulose 5-phosphate synthase (EC 2.2.1.7)			isu;Pyridoxin_(Vitamin_B6)_Biosynthesis isu;Thiamin_biosynthesis
k141_8128	fig|937.19.peg.1161	peg	k141_8128_12975_14948	12975	14948	+	NAD-specific glutamate dehydrogenase (EC 1.4.1.2), large form			isu;Glutamate_dehydrogenases isu;Glutamine,_Glutamate,_Aspartate_and_Asparagine_Biosynthesis
k141_8128	fig|937.19.peg.1162	peg	k141_8128_15383_14997	15383	14997	-	Hypothetical alternative hydroxymethylpyrimidine phosphate kinase ThiD (EC 2.7.4.7)
k141_8128	fig|937.19.peg.1163	peg	k141_8128_16196_15411	16196	15411	-	Membrane protein
k141_8128	fig|937.19.peg.1164	peg	k141_8128_16458_16285	16458	16285	-	hypothetical protein
k141_8128	fig|937.19.peg.1165	peg	k141_8128_17239_16517	17239	16517	-	2-hydroxy-6-oxohepta-2,4-dienoate hydrolase
k141_8128	fig|937.19.peg.1166	peg	k141_8128_18273_17242	18273	17242	-	D-alanine--D-alanine ligase (EC 6.3.2.4)
k141_8128	fig|937.19.peg.1167	peg	k141_8128_20526_18277	20526	18277	-	hypothetical protein
k141_8128	fig|937.19.peg.1168	peg	k141_8128_22941_20695	22941	20695	-	Thymidylate synthase ThyX (EC 2.1.1.148)
k141_8128	fig|937.19.peg.1169	peg	k141_8128_25176_22948	25176	22948	-	hypothetical protein
k141_8128	fig|937.19.peg.1170	peg	k141_8128_26128_25160	26128	25160	-	Protein translocase subunit SecF
k141_8128	fig|937.19.peg.1171	peg	k141_8128_27686_26130	27686	26130	-	Protein translocase subunit SecD
k141_8128	fig|937.19.peg.1172	peg	k141_8128_27942_27676	27942	27676	-	Protein translocase subunit YajC
k141_8128	fig|937.19.peg.1173	peg	k141_8128_30009_28102	30009	28102	-	Exo-beta-1 3-glucanase-like
k141_8128	fig|937.19.peg.1174	peg	k141_8128_31274_30123	31274	30123	-	Transcription termination protein NusA			isu;NusA-TFII_Cluster isu;Transcription_factors_bacterial
k141_8128	fig|937.19.peg.1175	peg	k141_8128_32158_31361	32158	31361	-	hypothetical protein
k141_8128	fig|937.19.peg.1176	peg	k141_8128_33836_32238	33836	32238	-	Arginyl-tRNA synthetase (EC 6.1.1.19)			isu;tRNA_aminoacylation,_Arg
k141_8128	fig|937.19.peg.1177	peg	k141_8128_34399_33860	34399	33860	-	Translation initiation factor 3			isu;Translation_initiation_factors_bacterial isu;Mycobacterium_virulence_operon_involved_in_protein_synthesis_(LSU_ribosomal_proteins)
k141_8128	fig|937.19.peg.1178	peg	k141_8128_36204_34396	36204	34396	-	Threonyl-tRNA synthetase (EC 6.1.1.3)			isu;tRNA_aminoacylation,_Thr
k141_8128	fig|937.19.peg.1179	peg	k141_8128_37009_36344	37009	36344	-	hypothetical protein
k141_8128	fig|937.19.peg.1180	peg	k141_8128_37901_37032	37901	37032	-	Heat shock protein DnaJ-like
k141_8128	fig|937.19.peg.1181	peg	k141_8128_39160_37928	39160	37928	-	Adenosine deaminase (EC 3.5.4.4), alternative form			isu;Riboflavin_synthesis_cluster isu;Riboflavin,_FMN_and_FAD_metabolism
k141_8128	fig|937.19.peg.1182	peg	k141_8128_39999_39163	39999	39163	-	hypothetical protein
k141_8128	fig|937.19.peg.1183	peg	k141_8128_40769_39996	40769	39996	-	hypothetical protein
k141_8128	fig|937.19.peg.1184	peg	k141_8128_41432_40803	41432	40803	-	Riboflavin synthase eubacterial/eukaryotic (EC 2.5.1.9)			icw(1);Riboflavin_synthesis_cluster icw(1);Riboflavin,_FMN_and_FAD_metabolism isu;riboflavin_to_FAD
k141_8128	fig|937.19.peg.1185	peg	k141_8128_41772_41425	41772	41425	-	hypothetical protein
k141_8128	fig|937.19.peg.1186	peg	k141_8128_42986_41772	42986	41772	-	hypothetical protein
k141_8128	fig|937.19.peg.1187	peg	k141_8128_43523_43203	43523	43203	-	ABC transporter, putative
k141_8128	fig|937.19.peg.1188	peg	k141_8128_44743_43538	44743	43538	-	fibronectin type III domain protein
k141_8128	fig|937.19.peg.1189	peg	k141_8128_45710_44715	45710	44715	-	LSU rRNA pseudouridine(1911/1915/1917) synthase (EC 5.4.99.23)
k141_8128	fig|937.19.peg.1190	peg	k141_8128_46222_45701	46222	45701	-	Nicotinate-nucleotide adenylyltransferase (EC 2.7.7.18)			isu;NAD_and_NADP_cofactor_biosynthesis_global
k141_8128	fig|937.19.peg.1191	peg	k141_8128_49353_46228	49353	46228	-	RND multidrug efflux transporter; Acriflavin resistance protein			idu(3);Multidrug_Resistance_Efflux_Pumps
k141_8128	fig|937.19.peg.1192	peg	k141_8128_49772_49365	49772	49365	-	hypothetical protein
k141_8128	fig|937.19.peg.1193	peg	k141_8128_50451_49753	50451	49753	-	hypothetical protein
k141_8128	fig|937.19.peg.1194	peg	k141_8128_51808_50477	51808	50477	-	Carboxyl-terminal protease (EC 3.4.21.102)			isu;CBSS-224911.1.peg.435
k141_8128	fig|937.19.peg.1195	peg	k141_8128_52008_51820	52008	51820	-	hypothetical protein
k141_8128	fig|937.19.peg.1196	peg	k141_8128_52570_52040	52570	52040	-	hypothetical protein
k141_8128	fig|937.19.peg.1197	peg	k141_8128_54131_52578	54131	52578	-	hypothetical protein
k141_8128	fig|937.19.peg.1198	peg	k141_8128_54912_54094	54912	54094	-	3-methyl-2-oxobutanoate hydroxymethyltransferase (EC 2.1.2.11)			isu;Coenzyme_A_Biosynthesis_cluster isu;Coenzyme_A_Biosynthesis
k141_8128	fig|937.19.peg.1199	peg	k141_8128_55709_54921	55709	54921	-	Flagellar basal-body rod protein FlgG
k141_8128	fig|937.19.peg.1200	peg	k141_8128_56429_55737	56429	55737	-	hypothetical protein
k141_8128	fig|937.19.peg.1201	peg	k141_8128_56980_56447	56980	56447	-	hypothetical protein
k141_8128	fig|937.19.peg.1202	peg	k141_8128_58136_56964	58136	56964	-	hypothetical protein
k141_8128	fig|937.19.peg.1203	peg	k141_8128_59401_58145	59401	58145	-	FIG015287: Zinc protease
k141_8128	fig|937.19.peg.1204	peg	k141_8128_61175_59457	61175	59457	-	hypothetical protein
k141_8128	fig|937.19.peg.1205	peg	k141_8128_61543_61202	61543	61202	-	hypothetical protein
k141_8128	fig|937.19.peg.1206	peg	k141_8128_61973_61635	61973	61635	-	hypothetical protein
k141_8128	fig|937.19.peg.1207	peg	k141_8128_61993_62112	61993	62112	+	hypothetical protein
k141_8128	fig|937.19.peg.1208	peg	k141_8128_62132_62389	62132	62389	+	hypothetical protein
k141_8128	fig|937.19.peg.1209	peg	k141_8128_62392_63453	62392	63453	+	(E)-4-hydroxy-3-methylbut-2-enyl-diphosphate synthase (flavodoxin) (EC 1.17.7.3)
k141_8128	fig|937.19.peg.1210	peg	k141_8128_63614_65518	63614	65518	+	hypothetical protein
k141_8128	fig|937.19.peg.1211	peg	k141_8128_65535_66113	65535	66113	+	hypothetical protein
k141_8128	fig|937.19.peg.1212	peg	k141_8128_66110_67246	66110	67246	+	Carbamoyl-phosphate synthase small chain (EC 6.3.5.5)
k141_8128	fig|937.19.peg.1213	peg	k141_8128_67528_68751	67528	68751	+	hypothetical protein
k141_8258	fig|937.19.peg.1214	peg	k141_8258_717_1	717	1	-	BRO domain protein domain protein
k141_8258	fig|937.19.peg.1215	peg	k141_8258_1066_779	1066	779	-	putative transcriptional regulator
k141_8258	fig|937.19.peg.1216	peg	k141_8258_1590_1141	1590	1141	-	hypothetical protein
k141_8258	fig|937.19.peg.1217	peg	k141_8258_2009_1581	2009	1581	-	hypothetical protein
k141_8258	fig|937.19.peg.1218	peg	k141_8258_2491_2255	2491	2255	-	hypothetical protein
k141_843	fig|937.19.peg.1219	peg	k141_843_2_127	2	127	+	hypothetical protein
k141_843	fig|937.19.peg.1220	peg	k141_843_200_445	200	445	+	putative transcriptional regulator
k141_843	fig|937.19.peg.1221	peg	k141_843_555_1439	555	1439	+	hypothetical protein
k141_8508	fig|937.19.peg.1222	peg	k141_8508_3_323	3	323	+	putative antirepressor
k141_8508	fig|937.19.peg.1223	peg	k141_8508_411_653	411	653	+	Helix-turn-helix protein
k141_8508	fig|937.19.peg.1224	peg	k141_8508_770_1468	770	1468	+	Phage protein (ACLAME 496)
k141_8508	fig|937.19.peg.1225	peg	k141_8508_2037_1588	2037	1588	-	hypothetical protein
k141_8508	fig|937.19.peg.1226	peg	k141_8508_2330_2034	2330	2034	-	hypothetical protein
k141_8508	fig|937.19.peg.1227	peg	k141_8508_2460_5123	2460	5123	+	Valyl-tRNA synthetase (EC 6.1.1.9)			isu;tRNA_aminoacylation,_Val
k141_8508	fig|937.19.peg.1228	peg	k141_8508_5098_5667	5098	5667	+	Anthranilate synthase, amidotransferase component (EC 4.1.3.27) @ Para-aminobenzoate synthase, amidotransferase component (EC 2.6.1.85)			isu;Chorismate:_Intermediate_for_synthesis_of_Tryptophan,_PAPA_antibiotics,_PABA,_3-hydroxyanthranilate_and_more. isu;Chorismate:_Intermediate_for_synthesis_of_Tryptophan,_PAPA_antibiotics,_PABA,_3-hydroxyanthranilate_and_more. isu;Tryptophan_synthesis isu;Tryptophan_synthesis
k141_8508	fig|937.19.peg.1229	peg	k141_8508_6429_5758	6429	5758	-	Acyl-CoA:1-acyl-sn-glycerol-3-phosphate acyltransferase (EC 2.3.1.51)
k141_8508	fig|937.19.peg.1230	peg	k141_8508_7507_6443	7507	6443	-	hypothetical protein
k141_8508	fig|937.19.peg.1231	peg	k141_8508_8240_7563	8240	7563	-	Phosphoribosylformylglycinamidine synthase, glutamine amidotransferase subunit (EC 6.3.5.3)
k141_8508	fig|937.19.peg.1232	peg	k141_8508_9201_8233	9201	8233	-	Phosphoribosylaminoimidazole-succinocarboxamide synthase (EC 6.3.2.6)
k141_8508	fig|937.19.peg.1233	peg	k141_8508_10363_9302	10363	9302	-	Dihydroorotate dehydrogenase (quinone) (EC 1.3.5.2)
k141_8508	fig|937.19.peg.1234	peg	k141_8508_11231_10374	11231	10374	-	(2E,6E)-farnesyl diphosphate synthase (EC 2.5.1.10)			isu;Polyprenyl_Diphosphate_Biosynthesis isu;Archaeal_lipids isu;Carotenoids isu;Isoprenoid_Biosynthesis:_Interconversions isu;Isoprenoinds_for_Quinones
k141_8508	fig|937.19.peg.1235	peg	k141_8508_12443_11247	12443	11247	-	2,3,4,5-tetrahydropyridine-2,6-dicarboxylate N-succinyltransferase (EC 2.3.1.117)			isu;Lysine_Biosynthesis_DAP_Pathway isu;Lysine_Biosynthesis_DAP_Pathway,_GJO_scratch
k141_8602	fig|937.19.peg.1236	peg	k141_8602_399_1	399	1	-	hypothetical protein
k141_8602	fig|937.19.peg.1237	peg	k141_8602_529_2103	529	2103	+	Flagellar biosynthesis protein FlhF			icw(2);Flagellar_motility
k141_8602	fig|937.19.peg.1238	peg	k141_8602_2100_3032	2100	3032	+	Flagellar synthesis regulator FleN			isu;Flagellar_motility
k141_8602	fig|937.19.peg.1239	peg	k141_8602_3058_3402	3058	3402	+	hypothetical protein
k141_8602	fig|937.19.peg.1240	peg	k141_8602_3399_4079	3399	4079	+	RNA polymerase sigma factor for flagellar operon			icw(3);Flagellar_motility isu;Transcription_initiation,_bacterial_sigma_factors
k141_8602	fig|937.19.peg.1241	peg	k141_8602_4084_5169	4084	5169	+	Flagellar motor switch protein FliM			icw(1);Flagellar_motility
k141_8602	fig|937.19.peg.1242	peg	k141_8602_5166_5492	5166	5492	+	UPF0102 protein YraN
k141_8602	fig|937.19.peg.1243	peg	k141_8602_5583_6980	5583	6980	+	Amidophosphoribosyltransferase (EC 2.4.2.14)
k141_8602	fig|937.19.peg.1244	peg	k141_8602_6993_8054	6993	8054	+	[4Fe-4S] cluster assembly scaffold protein Mrp (=ApbC)
k141_8602	fig|937.19.peg.1245	peg	k141_8602_8755_8129	8755	8129	-	Molybdenum transport ATP-binding protein ModC (TC 3.A.1.8.1)			isu;Molybdenum_cofactor_biosynthesis
k141_8602	fig|937.19.peg.1246	peg	k141_8602_9446_8757	9446	8757	-	Molybdenum ABC transporter permease protein ModB
k141_8602	fig|937.19.peg.1247	peg	k141_8602_10182_9433	10182	9433	-	Molybdenum ABC transporter, substrate-binding protein ModA
k141_8602	fig|937.19.peg.1248	peg	k141_8602_10384_10229	10384	10229	-	hypothetical protein
k141_8602	fig|937.19.peg.1249	peg	k141_8602_10531_10430	10531	10430	-	hypothetical protein
k141_8602	fig|937.19.peg.1250	peg	k141_8602_10855_11631	10855	11631	+	Acetyl-CoA synthetase (EC 6.2.1.1)
k141_8602	fig|937.19.peg.1251	peg	k141_8602_11725_11886	11725	11886	+	hypothetical protein
k141_8602	fig|937.19.peg.1252	peg	k141_8602_12533_13204	12533	13204	+	hypothetical protein
k141_8602	fig|937.19.peg.1253	peg	k141_8602_13878_13435	13878	13435	-	hypothetical protein
k141_8602	fig|937.19.peg.1254	peg	k141_8602_13889_14500	13889	14500	+	Retron-type RNA-directed DNA polymerase (EC 2.7.7.49)			idu(31);Group_II_intron-associated_genes
k141_8602	fig|937.19.peg.1255	peg	k141_8602_14930_15175	14930	15175	+	Ribosome recycling factor			isu;Ribosome_recycling_related_cluster isu;Translation_termination_factors_bacterial
k141_8602	fig|937.19.peg.1256	peg	k141_8602_15178_15789	15178	15789	+	Orotate phosphoribosyltransferase (EC 2.4.2.10)
k141_8602	fig|937.19.peg.1257	peg	k141_8602_15789_16295	15789	16295	+	S-ribosylhomocysteine lyase (EC 4.4.1.21) @ Autoinducer-2 production protein LuxS			isu;Autoinducer_2_(AI-2)_transport_and_processing_(lsrACDBFGE_operon) isu;Methionine_Degradation
k141_8602	fig|937.19.peg.1258	peg	k141_8602_16311_16901	16311	16901	+	hypothetical protein
k141_8602	fig|937.19.peg.1259	peg	k141_8602_16909_17898	16909	17898	+	tRNA(Ile)-lysidine synthetase (EC 6.3.4.19)			isu;Folate_biosynthesis_cluster
k141_8602	fig|937.19.peg.1260	peg	k141_8602_18113_19039	18113	19039	+	Polyphosphate kinase 2 (EC 2.7.4.1)			idu(1);Polyphosphate
k141_8602	fig|937.19.peg.1261	peg	k141_8602_19078_19707	19078	19707	+	hypothetical protein
k141_8602	fig|937.19.peg.1262	peg	k141_8602_19740_20219	19740	20219	+	Hot dog fold protein HP0420
k141_8602	fig|937.19.peg.1263	peg	k141_8602_20227_21045	20227	21045	+	NAD synthetase (EC 6.3.1.5)			isu;NAD_and_NADP_cofactor_biosynthesis_global
k141_8602	fig|937.19.peg.1264	peg	k141_8602_21047_21577	21047	21577	+	Flavin prenyltransferase UbiX
k141_8605	fig|937.19.peg.1265	peg	k141_8605_1005_58	1005	58	-	hypothetical protein
k141_8605	fig|937.19.peg.1266	peg	k141_8605_1071_1295	1071	1295	+	hypothetical protein
k141_8605	fig|937.19.peg.1267	peg	k141_8605_1592_1350	1592	1350	-	hypothetical protein
k141_8774	fig|937.19.peg.1268	peg	k141_8774_3_254	3	254	+	hypothetical protein
k141_8774	fig|937.19.peg.1269	peg	k141_8774_267_746	267	746	+	hypothetical protein
k141_8774	fig|937.19.peg.1270	peg	k141_8774_877_1878	877	1878	+	hypothetical protein
k141_8799	fig|937.19.peg.1271	peg	k141_8799_1773_1	1773	1	-	DNA-cytosine methyltransferase (EC 2.1.1.37)			icw(1);DNA_repair,_bacterial
k141_8799	fig|937.19.peg.1272	peg	k141_8799_3448_1778	3448	1778	-	DNA-cytosine methyltransferase (EC 2.1.1.37)			icw(1);DNA_repair,_bacterial
k141_8799	fig|937.19.peg.1273	peg	k141_8799_4489_3485	4489	3485	-	hypothetical protein
k141_8799	fig|937.19.peg.1274	peg	k141_8799_7206_4606	7206	4606	-	Cellulose synthase catalytic subunit [UDP-forming]
k141_8799	fig|937.19.peg.1275	peg	k141_8799_7371_8180	7371	8180	+	hypothetical protein
k141_8799	fig|937.19.peg.1276	peg	k141_8799_8215_9768	8215	9768	+	DNA repair protein RecN			isu;DNA_repair,_bacterial
k141_8799	fig|937.19.peg.1277	peg	k141_8799_9802_14172	9802	14172	+	DNA polymerase III alpha subunit (EC 2.7.7.7)			isu;Inteins
k141_8799	fig|937.19.peg.1278	peg	k141_8799_14210_16444	14210	16444	+	hypothetical protein
k141_8799	fig|937.19.peg.1279	peg	k141_8799_16454_17137	16454	17137	+	Phosphoribosyl-AMP cyclohydrolase (EC 3.5.4.19)
k141_8799	fig|937.19.peg.1280	peg	k141_8799_17130_17699	17130	17699	+	putative integral membrane protein
k141_8799	fig|937.19.peg.1281	peg	k141_8799_19489_17801	19489	17801	-	hypothetical protein
k141_8799	fig|937.19.peg.1282	peg	k141_8799_20845_19493	20845	19493	-	Putative membrane protein related to metalloendopeptidases
k141_8799	fig|937.19.peg.1283	peg	k141_8799_22568_20868	22568	20868	-	2-isopropylmalate synthase (EC 2.3.3.13)			isu;Branched-Chain_Amino_Acid_Biosynthesis isu;Leucine_Biosynthesis
k141_8799	fig|937.19.peg.1284	peg	k141_8799_23625_22597	23625	22597	-	3,4-dihydroxy-2-butanone 4-phosphate synthase (EC 4.1.99.12) / GTP cyclohydrolase II (EC 3.5.4.25)			idu(1);Riboflavin_synthesis_cluster isu;Riboflavin_synthesis_cluster idu(1);Riboflavin,_FMN_and_FAD_metabolism isu;Riboflavin,_FMN_and_FAD_metabolism isu;riboflavin_to_FAD idu(1);Molybdenum_cofactor_biosynthesis
k141_8799	fig|937.19.peg.1285	peg	k141_8799_24393_24782	24393	24782	+	hypothetical protein
k141_8799	fig|937.19.peg.1286	peg	k141_8799_24864_25055	24864	25055	+	LSU ribosomal protein L35p			isu;Mycobacterium_virulence_operon_involved_in_protein_synthesis_(LSU_ribosomal_proteins)
k141_8799	fig|937.19.peg.1287	peg	k141_8799_25187_25546	25187	25546	+	LSU ribosomal protein L20p			icw(1);Mycobacterium_virulence_operon_involved_in_protein_synthesis_(LSU_ribosomal_proteins)
k141_8799	fig|937.19.peg.1288	peg	k141_8799_25615_25956	25615	25956	+	hypothetical protein
k141_8799	fig|937.19.peg.1289	peg	k141_8799_26017_26220	26017	26220	+	LSU ribosomal protein L31p @ LSU ribosomal protein L31p, zinc-dependent
k141_8799	fig|937.19.peg.1290	peg	k141_8799_26225_27049	26225	27049	+	16S rRNA (cytidine(1402)-2'-O)-methyltransferase (EC 2.1.1.198)
k141_8799	fig|937.19.peg.1291	peg	k141_8799_28328_27105	28328	27105	-	Aspartate aminotransferase (EC 2.6.1.1)			idu(1);Coenzyme_M_biosynthesis_--_gjo idu(1);Glutamine,_Glutamate,_Aspartate_and_Asparagine_Biosynthesis idu(1);Threonine_and_Homoserine_Biosynthesis
k141_8799	fig|937.19.peg.1292	peg	k141_8799_28928_28362	28928	28362	-	Translation elongation factor P			isu;Translation_elongation_factor_P_lysylation
k141_8799	fig|937.19.peg.1293	peg	k141_8799_30077_28986	30077	28986	-	two component sensor kinase
k141_8799	fig|937.19.peg.1294	peg	k141_8799_34597_30284	34597	30284	-	hypothetical protein
k141_8799	fig|937.19.peg.1295	peg	k141_8799_35349_34750	35349	34750	-	hypothetical protein
k141_8840	fig|937.19.peg.1296	peg	k141_8840_1_708	1	708	+	hypothetical protein
k141_8840	fig|937.19.peg.1297	peg	k141_8840_733_2247	733	2247	+	hypothetical protein
k141_8840	fig|937.19.peg.1298	peg	k141_8840_2219_3004	2219	3004	+	2-dehydro-3-deoxyglucarate aldolase (EC 4.1.2.20)			idu(1);D-galactarate,_D-glucarate_and_D-glycerate_catabolism idu(1);L-Talarate_Dehydratase idu(1);D-galactarate,_D-glucarate_and_D-glycerate_catabolism_-_gjo
k141_8840	fig|937.19.peg.1299	peg	k141_8840_2994_3779	2994	3779	+	3-deoxy-manno-octulosonate cytidylyltransferase (EC 2.7.7.38)
k141_8840	fig|937.19.peg.1300	peg	k141_8840_3776_4621	3776	4621	+	hypothetical protein
k141_8840	fig|937.19.peg.1301	peg	k141_8840_4657_5028	4657	5028	+	predicted Fe-S oxidoreductase
k141_8889	fig|937.19.peg.1302	peg	k141_8889_31_159	31	159	+	hypothetical protein
k141_8889	fig|937.19.peg.1303	peg	k141_8889_850_2193	850	2193	+	Retron-type RNA-directed DNA polymerase (EC 2.7.7.49)			idu(31);Group_II_intron-associated_genes
k141_8889	fig|937.19.peg.1304	peg	k141_8889_2265_2399	2265	2399	+	hypothetical protein
k141_8889	fig|937.19.peg.1305	peg	k141_8889_2566_4341	2566	4341	+	ATP-dependent DNA helicase RecG (EC 3.6.4.12)
k141_8889	fig|937.19.peg.1306	peg	k141_8889_5859_4405	5859	4405	-	Replicative DNA helicase (DnaB) (EC 3.6.4.12)
k141_8889	fig|937.19.peg.1307	peg	k141_8889_6668_5868	6668	5868	-	5'-nucleotidase SurE (EC 3.1.3.5)
k141_8889	fig|937.19.peg.1308	peg	k141_8889_7475_6696	7475	6696	-	Undecaprenyl-diphosphatase (EC 3.6.1.27)
k141_8889	fig|937.19.peg.1309	peg	k141_8889_8602_7493	8602	7493	-	8-amino-7-oxononanoate synthase (EC 2.3.1.47)			isu;Biotin_biosynthesis_Experimental isu;Biotin_biosynthesis
k141_8889	fig|937.19.peg.1310	peg	k141_8889_9037_8612	9037	8612	-	HspR, transcriptional repressor of DnaK operon			isu;Protein_chaperones
k141_8889	fig|937.19.peg.1311	peg	k141_8889_9227_10588	9227	10588	+	hypothetical protein
k141_8889	fig|937.19.peg.1312	peg	k141_8889_10656_12659	10656	12659	+	Chaperone protein DnaK			icw(1);Protein_chaperones
k141_8889	fig|937.19.peg.1313	peg	k141_8889_12734_14746	12734	14746	+	hypothetical protein
k141_8889	fig|937.19.peg.1314	peg	k141_8889_14739_15506	14739	15506	+	hypothetical protein
k141_8889	fig|937.19.peg.1315	peg	k141_8889_15506_17008	15506	17008	+	Chaperone protein dnaK (Heat shock protein 70) (Heat shock 70 kDa protein) (HSP70)
k141_8889	fig|937.19.peg.1316	peg	k141_8889_17137_17208	17137	17208	+	hypothetical protein
k141_8919	fig|937.19.peg.1317	peg	k141_8919_1929_1	1929	1	-	putative type IIS restriction/modification enzyme
k141_8919	fig|937.19.peg.1318	peg	k141_8919_2106_4334	2106	4334	+	Adenylate cyclase (EC 4.6.1.1)			isu;cAMP_signaling_in_bacteria
k141_8919	fig|937.19.peg.1319	peg	k141_8919_4500_5606	4500	5606	+	WbgX protein
k141_8919	fig|937.19.peg.1320	peg	k141_8919_5622_7319	5622	7319	+	Efflux ABC transporter, permease/ATP-binding protein
k141_8919	fig|937.19.peg.1321	peg	k141_8919_7959_7786	7959	7786	-	hypothetical protein
k141_8919	fig|937.19.peg.1322	peg	k141_8919_8072_8215	8072	8215	+	hypothetical protein
k141_8987	fig|937.19.peg.1323	peg	k141_8987_1_444	1	444	+	hypothetical protein
k141_8987	fig|937.19.peg.1324	peg	k141_8987_590_838	590	838	+	Ribosome-associated heat shock protein implicated in the recycling of the 50S subunit (S4 paralog)			isu;DNA_replication_cluster_1
k141_8987	fig|937.19.peg.1325	peg	k141_8987_894_1814	894	1814	+	Porphobilinogen deaminase (EC 2.5.1.61)			isu;Heme_and_Siroheme_Biosynthesis
k141_8987	fig|937.19.peg.1326	peg	k141_8987_1823_4243	1823	4243	+	Lead, cadmium, zinc and mercury transporting ATPase (EC 3.6.3.3) (EC 3.6.3.5); Copper-translocating P-type ATPase (EC 3.6.3.4)			isu;Copper_Transport_System isu;Copper_homeostasis
k141_8987	fig|937.19.peg.1327	peg	k141_8987_4645_4298	4645	4298	-	hypothetical protein
k141_8987	fig|937.19.peg.1328	peg	k141_8987_5819_4671	5819	4671	-	putative ATP/GTP-binding protein (mrp protein homolog)
k141_8987	fig|937.19.peg.1329	peg	k141_8987_7675_6020	7675	6020	-	Acriflavin resistance protein			icw(1);Multidrug_Resistance_Efflux_Pumps
k141_8987	fig|937.19.peg.1330	peg	k141_8987_9305_7668	9305	7668	-	RND multidrug efflux transporter; Acriflavin resistance protein			icw(1);Multidrug_Resistance_Efflux_Pumps
k141_8987	fig|937.19.peg.1331	peg	k141_8987_10095_9298	10095	9298	-	Secretion protein HlyD
k141_8987	fig|937.19.peg.1332	peg	k141_8987_11508_10135	11508	10135	-	hypothetical protein
k141_8987	fig|937.19.peg.1333	peg	k141_8987_12061_11624	12061	11624	-	Threonylcarbamoyl-AMP synthase (EC 2.7.7.87)
k141_8987	fig|937.19.peg.1334	peg	k141_8987_14164_12065	14164	12065	-	NAD-dependent formate dehydrogenase alpha subunit			isu;Formate_hydrogenase
k141_8987	fig|937.19.peg.1335	peg	k141_8987_15085_14186	15085	14186	-	LSU rRNA pseudouridine(2605) synthase (EC 5.4.99.22)
k141_8987	fig|937.19.peg.1336	peg	k141_8987_15321_15980	15321	15980	+	Ribulose-phosphate 3-epimerase (EC 5.1.3.1)			isu;Riboflavin_synthesis_cluster
k141_8987	fig|937.19.peg.1337	peg	k141_8987_15985_18858	15985	18858	+	hypothetical protein
k141_8987	fig|937.19.peg.1338	peg	k141_8987_18878_19417	18878	19417	+	hypothetical protein
k141_8987	fig|937.19.peg.1339	peg	k141_8987_19422_20855	19422	20855	+	hypothetical protein
k141_8987	fig|937.19.peg.1340	peg	k141_8987_20861_21574	20861	21574	+	hypothetical protein
k141_8987	fig|937.19.peg.1341	peg	k141_8987_24682_21626	24682	21626	-	Type I restriction-modification system, restriction subunit R (EC 3.1.21.3)			idu(1);Type_I_Restriction-Modification idu(1);Restriction-Modification_System
k141_8987	fig|937.19.peg.1342	peg	k141_8987_24860_24702	24860	24702	-	hypothetical protein
k141_8987	fig|937.19.peg.1343	peg	k141_8987_25405_24866	25405	24866	-	Flagellar protein FlgP
k141_8987	fig|937.19.peg.1344	peg	k141_8987_26183_25479	26183	25479	-	hypothetical protein
k141_8987	fig|937.19.peg.1345	peg	k141_8987_26681_26196	26681	26196	-	hypothetical protein
k141_8987	fig|937.19.peg.1346	peg	k141_8987_27264_26710	27264	26710	-	hypothetical protein
k141_8987	fig|937.19.peg.1347	peg	k141_8987_27506_27261	27506	27261	-	hypothetical protein
k141_8987	fig|937.19.peg.1348	peg	k141_8987_27998_27522	27998	27522	-	hypothetical protein
k141_8987	fig|937.19.peg.1349	peg	k141_8987_28450_27995	28450	27995	-	hypothetical protein
k141_8987	fig|937.19.peg.1350	peg	k141_8987_28887_28462	28887	28462	-	hypothetical protein
k141_8987	fig|937.19.peg.1351	peg	k141_8987_29013_29495	29013	29495	+	3-dehydroquinate dehydratase II (EC 4.2.1.10)			isu;Common_Pathway_For_Synthesis_of_Aromatic_Compounds_(DAHP_synthase_to_chorismate) isu;Quinate_degradation
k141_8987	fig|937.19.peg.1352	peg	k141_8987_29517_30521	29517	30521	+	Aminopeptidase YpdF (MP-, MA-, MS-, AP-, NP- specific)			isu;Protein_degradation
k141_8987	fig|937.19.peg.1353	peg	k141_8987_30523_31086	30523	31086	+	2-amino-4-hydroxy-6-hydroxymethyldihydropteridine pyrophosphokinase (EC 2.7.6.3)			isu;Folate_biosynthesis_cluster
k141_8987	fig|937.19.peg.1354	peg	k141_8987_31320_31099	31320	31099	-	hypothetical protein
k141_8987	fig|937.19.peg.1355	peg	k141_8987_31422_31694	31422	31694	+	hypothetical protein
k141_8987	fig|937.19.peg.1356	peg	k141_8987_31691_32143	31691	32143	+	hypothetical protein
k141_8987	fig|937.19.peg.1357	peg	k141_8987_32137_32268	32137	32268	+	hypothetical protein
k141_8987	fig|937.19.peg.1358	peg	k141_8987_32278_32484	32278	32484	+	hypothetical protein
k141_8998	fig|937.19.peg.1359	peg	k141_8998_721_2	721	2	-	hypothetical protein
k141_8998	fig|937.19.peg.1360	peg	k141_8998_1056_805	1056	805	-	Helix-turn-helix protein
k141_8998	fig|937.19.peg.1361	peg	k141_8998_1566_1144	1566	1144	-	Phage antirepressor protein
k141_9060	fig|937.19.peg.1362	peg	k141_9060_2_115	2	115	+	hypothetical protein
k141_9060	fig|937.19.peg.1363	peg	k141_9060_673_1695	673	1695	+	DNA polymerase III beta subunit (EC 2.7.7.7)			isu;DNA_replication_cluster_1
k141_915	fig|937.19.peg.1364	peg	k141_915_1_1257	1	1257	+	hypothetical protein
k141_915	fig|937.19.peg.1365	peg	k141_915_1744_1301	1744	1301	-	hypothetical protein
k141_9277	fig|937.19.peg.1366	peg	k141_9277_1264_1506	1264	1506	+	hypothetical protein
k141_9331	fig|937.19.peg.1367	peg	k141_9331_3_770	3	770	+	hypothetical protein
k141_9331	fig|937.19.peg.1368	peg	k141_9331_886_1539	886	1539	+	hypothetical protein
k141_9331	fig|937.19.peg.1369	peg	k141_9331_1543_1743	1543	1743	+	hypothetical protein
k141_9331	fig|937.19.peg.1370	peg	k141_9331_1745_2188	1745	2188	+	hypothetical protein
k141_9331	fig|937.19.peg.1371	peg	k141_9331_2908_2237	2908	2237	-	hypothetical protein
k141_9331	fig|937.19.peg.1372	peg	k141_9331_3743_2919	3743	2919	-	hypothetical protein
k141_9331	fig|937.19.peg.1373	peg	k141_9331_4643_3774	4643	3774	-	Polysaccharide deacetylase
k141_9331	fig|937.19.peg.1374	peg	k141_9331_5191_4718	5191	4718	-	Preprotein translocase subunit SecG (TC 3.A.5.1.1)			isu;CBSS-331978.3.peg.2915
k141_9331	fig|937.19.peg.1375	peg	k141_9331_6356_5289	6356	5289	-	Peptide chain release factor 1			isu;Translation_termination_factors_bacterial
k141_9331	fig|937.19.peg.1376	peg	k141_9331_6663_6382	6663	6382	-	SSU ribosomal protein S20p			isu;Ribosome_SSU_bacterial
k141_9331	fig|937.19.peg.1377	peg	k141_9331_7302_6721	7302	6721	-	hypothetical protein
k141_9331	fig|937.19.peg.1378	peg	k141_9331_8631_7333	8631	7333	-	UDP-N-acetylmuramate--L-alanine ligase (EC 6.3.2.8)
k141_9331	fig|937.19.peg.1379	peg	k141_9331_9221_8628	9221	8628	-	hypothetical protein
k141_9331	fig|937.19.peg.1380	peg	k141_9331_10042_9245	10042	9245	-	3'(2'),5'-bisphosphate nucleotidase (EC 3.1.3.7)
k141_9331	fig|937.19.peg.1381	peg	k141_9331_10747_10061	10747	10061	-	Aminodeoxyfutalosine nucleosidase (EC 3.2.2.30)
k141_9331	fig|937.19.peg.1382	peg	k141_9331_13245_10744	13245	10744	-	hypothetical protein
k141_9331	fig|937.19.peg.1383	peg	k141_9331_15720_13300	15720	13300	-	Cellulose synthase catalytic subunit [UDP-forming] (EC 2.4.1.12)
k141_9331	fig|937.19.peg.1384	peg	k141_9331_15911_16141	15911	16141	+	hypothetical protein
k141_9331	fig|937.19.peg.1385	peg	k141_9331_16141_16533	16141	16533	+	VapC toxin protein			isu;Toxin-antitoxin_replicon_stabilization_systems
k141_9331	fig|937.19.peg.1386	peg	k141_9331_16840_16628	16840	16628	-	hypothetical protein
k141_9331	fig|937.19.peg.1387	peg	k141_9331_16962_17981	16962	17981	+	DNA-cytosine methyltransferase (EC 2.1.1.37)			idu(5);DNA_repair,_bacterial
k141_9331	fig|937.19.peg.1388	peg	k141_9331_18428_17964	18428	17964	-	hypothetical protein
k141_9331	fig|937.19.peg.1389	peg	k141_9331_18722_18474	18722	18474	-	hypothetical protein
k141_9331	fig|937.19.peg.1390	peg	k141_9331_18943_18737	18943	18737	-	hypothetical protein
k141_9438	fig|937.19.peg.1391	peg	k141_9438_161_3	161	3	-	hypothetical protein
k141_9438	fig|937.19.peg.1392	peg	k141_9438_994_179	994	179	-	hypothetical protein
k141_9438	fig|937.19.peg.1393	peg	k141_9438_3385_1052	3385	1052	-	hypothetical protein
k141_9438	fig|937.19.rna.24	rna	k141_9438_3651_3576	3651	3576	-	tRNA-Phe-GAA
k141_9438	fig|937.19.peg.1394	peg	k141_9438_4072_3818	4072	3818	-	LSU ribosomal protein L27p			icw(1);CBSS-176279.3.peg.868
k141_9438	fig|937.19.peg.1395	peg	k141_9438_4392_4099	4392	4099	-	LSU ribosomal protein L21p			isu;CBSS-176279.3.peg.868
k141_9438	fig|937.19.peg.1396	peg	k141_9438_5363_4428	5363	4428	-	Ribose-phosphate pyrophosphokinase (EC 2.7.6.1)
k141_9438	fig|937.19.peg.1397	peg	k141_9438_5750_5367	5750	5367	-	LSU ribosomal protein L19p
k141_9438	fig|937.19.peg.1398	peg	k141_9438_6435_5740	6435	5740	-	tRNA (guanine(37)-N(1))-methyltransferase (EC 2.1.1.228)
k141_9438	fig|937.19.peg.1399	peg	k141_9438_7023_6448	7023	6448	-	16S rRNA processing protein RimM			isu;Ribosome_biogenesis_bacterial isu;KH_domain_RNA_binding_protein_YlqC
k141_9438	fig|937.19.peg.1400	peg	k141_9438_7265_7020	7265	7020	-	KH domain RNA binding protein YlqC			icw(1);KH_domain_RNA_binding_protein_YlqC
k141_9438	fig|937.19.peg.1401	peg	k141_9438_7496_7266	7496	7266	-	SSU ribosomal protein S16p			isu;Ribosome_SSU_bacterial icw(2);KH_domain_RNA_binding_protein_YlqC
k141_9438	fig|937.19.peg.1402	peg	k141_9438_8852_7566	8852	7566	-	hypothetical protein
k141_9438	fig|937.19.peg.1403	peg	k141_9438_9277_8840	9277	8840	-	hypothetical protein
k141_9438	fig|937.19.peg.1404	peg	k141_9438_9927_9385	9927	9385	-	hypothetical protein
k141_9438	fig|937.19.peg.1405	peg	k141_9438_12720_9943	12720	9943	-	hypothetical protein
k141_9438	fig|937.19.peg.1406	peg	k141_9438_13989_12736	13989	12736	-	tRNA t(6)A37-methylthiotransferase (EC 2.8.4.5)
k141_9438	fig|937.19.peg.1407	peg	k141_9438_15199_13991	15199	13991	-	hypothetical protein
k141_9438	fig|937.19.peg.1408	peg	k141_9438_15438_17579	15438	17579	+	Polyribonucleotide nucleotidyltransferase (EC 2.7.7.8)			isu;Polyadenylation_bacterial
k141_9438	fig|937.19.peg.1409	peg	k141_9438_17598_18389	17598	18389	+	Putative flagellar motility protein
k141_9438	fig|937.19.peg.1410	peg	k141_9438_18444_18788	18444	18788	+	hypothetical protein
k141_9438	fig|937.19.peg.1411	peg	k141_9438_18802_19332	18802	19332	+	Protein YrdA
k141_9438	fig|937.19.peg.1412	peg	k141_9438_19362_20375	19362	20375	+	hypothetical protein
k141_9438	fig|937.19.peg.1413	peg	k141_9438_20395_20886	20395	20886	+	Ribose-5-phosphate isomerase B (EC 5.3.1.6)
k141_9438	fig|937.19.peg.1414	peg	k141_9438_20895_21227	20895	21227	+	hypothetical protein
k141_9438	fig|937.19.peg.1415	peg	k141_9438_21283_22026	21283	22026	+	3-oxoacyl-[acyl-carrier protein] reductase (EC 1.1.1.100), FadG
k141_9438	fig|937.19.peg.1416	peg	k141_9438_22054_23322	22054	23322	+	3-isopropylmalate dehydratase large subunit (EC 4.2.1.33)			isu;Branched-Chain_Amino_Acid_Biosynthesis isu;Leucine_Biosynthesis
k141_9438	fig|937.19.peg.1417	peg	k141_9438_23347_24210	23347	24210	+	Similar to citrate lyase beta chain, 6
k141_9438	fig|937.19.peg.1418	peg	k141_9438_24214_24702	24214	24702	+	hypothetical protein
k141_9438	fig|937.19.peg.1419	peg	k141_9438_24728_25066	24728	25066	+	hypothetical protein
k141_9438	fig|937.19.peg.1420	peg	k141_9438_25053_25658	25053	25658	+	16S rRNA (guanine(966)-N(2))-methyltransferase (EC 2.1.1.171)			isu;RNA_methylation isu;CBSS-269801.1.peg.1715 isu;CBSS-266117.6.peg.1260
k141_9438	fig|937.19.peg.1421	peg	k141_9438_25682_28060	25682	28060	+	hypothetical protein
k141_9438	fig|937.19.peg.1422	peg	k141_9438_28185_29090	28185	29090	+	Polyphosphate kinase 2 (EC 2.7.4.1)			idu(1);Polyphosphate
k141_9438	fig|937.19.peg.1423	peg	k141_9438_29125_30096	29125	30096	+	hypothetical protein
k141_9438	fig|937.19.peg.1424	peg	k141_9438_30103_30954	30103	30954	+	Peptide chain release factor N(5)-glutamine methyltransferase (EC 2.1.1.297)
k141_9438	fig|937.19.peg.1425	peg	k141_9438_30971_32188	30971	32188	+	Lipoprotein releasing system transmembrane protein LolC/LolE
k141_9438	fig|937.19.peg.1426	peg	k141_9438_34334_32595	34334	32595	-	hypothetical protein
k141_9438	fig|937.19.peg.1427	peg	k141_9438_34842_34351	34842	34351	-	Phosphopantetheine adenylyltransferase (EC 2.7.7.3)			isu;CBSS-269801.1.peg.1715 isu;CBSS-266117.6.peg.1260 isu;Coenzyme_A_Biosynthesis
k141_9438	fig|937.19.peg.1428	peg	k141_9438_36134_34839	36134	34839	-	Glutamate-1-semialdehyde 2,1-aminomutase (EC 5.4.3.8)
k141_9438	fig|937.19.peg.1429	peg	k141_9438_36466_36203	36466	36203	-	hypothetical protein
k141_9438	fig|937.19.peg.1430	peg	k141_9438_37631_36447	37631	36447	-	Glutamate N-acetyltransferase (EC 2.3.1.35) @ N-acetylglutamate synthase (EC 2.3.1.1)
k141_9438	fig|937.19.peg.1431	peg	k141_9438_37833_38441	37833	38441	+	hypothetical protein
k141_9438	fig|937.19.peg.1432	peg	k141_9438_39571_38483	39571	38483	-	hypothetical protein
k141_9438	fig|937.19.peg.1433	peg	k141_9438_39905_39651	39905	39651	-	SSU ribosomal protein S18p @ SSU ribosomal protein S18p, zinc-independent			icw(1);Ribosome_SSU_bacterial icw(1);Ribosome_SSU_bacterial isu;Staphylococcal_pathogenicity_islands_SaPI
k141_9438	fig|937.19.peg.1434	peg	k141_9438_40520_39936	40520	39936	-	Single-stranded DNA-binding protein			isu;DNA_repair,_bacterial isu;pVir_Plasmid_of_Campylobacter isu;DNA_repair,_bacterial_RecFOR_pathway
k141_9438	fig|937.19.peg.1435	peg	k141_9438_40962_40558	40962	40558	-	SSU ribosomal protein S6p			isu;Ribosome_SSU_bacterial
k141_9438	fig|937.19.peg.1436	peg	k141_9438_42056_41064	42056	41064	-	Murein endolytic transglycosylase MltG
k141_9438	fig|937.19.peg.1437	peg	k141_9438_42106_45105	42106	45105	+	hypothetical protein
k141_9438	fig|937.19.peg.1438	peg	k141_9438_45202_45759	45202	45759	+	Chaperone protein DnaJ			idu(1);Protein_chaperones
k141_9459	fig|937.19.peg.1439	peg	k141_9459_3_98	3	98	+	hypothetical protein
k141_9459	fig|937.19.peg.1440	peg	k141_9459_712_155	712	155	-	hypothetical protein
k141_9459	fig|937.19.peg.1441	peg	k141_9459_1638_709	1638	709	-	hypothetical protein
k141_9466	fig|937.19.peg.1442	peg	k141_9466_2_121	2	121	+	hypothetical protein
k141_9466	fig|937.19.peg.1443	peg	k141_9466_868_155	868	155	-	hypothetical protein
k141_9466	fig|937.19.peg.1444	peg	k141_9466_1892_873	1892	873	-	hypothetical protein
k141_9466	fig|937.19.peg.1445	peg	k141_9466_2756_1926	2756	1926	-	Rossmann fold nucleotide-binding protein Smf possibly involved in DNA uptake			isu;CBSS-272943.3.peg.1367
k141_9466	fig|937.19.peg.1446	peg	k141_9466_2977_2765	2977	2765	-	hypothetical protein
k141_9466	fig|937.19.peg.1447	peg	k141_9466_3577_3008	3577	3008	-	GTP cyclohydrolase I (EC 3.5.4.16) type 1			isu;Queuosine-Archaeosine_Biosynthesis isu;Folate_biosynthesis_cluster isu;Molybdenum_cofactor_biosynthesis
k141_9466	fig|937.19.peg.1448	peg	k141_9466_4070_3609	4070	3609	-	hypothetical protein
k141_9466	fig|937.19.peg.1449	peg	k141_9466_5262_4156	5262	4156	-	CCA tRNA nucleotidyltransferase (EC 2.7.7.72)
k141_9466	fig|937.19.peg.1450	peg	k141_9466_5420_7618	5420	7618	+	Flagellar biosynthesis protein FlhA			isu;Flagellar_motility
k141_9466	fig|937.19.peg.1451	peg	k141_9466_7605_8879	7605	8879	+	hypothetical protein
k141_9466	fig|937.19.peg.1452	peg	k141_9466_10877_8937	10877	8937	-	Bis-ABC ATPase Uup
k141_9466	fig|937.19.peg.1453	peg	k141_9466_12044_10881	12044	10881	-	hypothetical protein
k141_9466	fig|937.19.peg.1454	peg	k141_9466_12664_12080	12664	12080	-	ATP-dependent Clp protease proteolytic subunit ClpP (EC 3.4.21.92)
k141_9466	fig|937.19.peg.1455	peg	k141_9466_13987_12671	13987	12671	-	Cell division trigger factor (EC 5.2.1.8)
k141_9466	fig|937.19.peg.1456	peg	k141_9466_14794_14321	14794	14321	-	Cyclic pyranopterin monophosphate synthase (EC 4.6.1.17)
k141_9466	fig|937.19.peg.1457	peg	k141_9466_14977_14804	14977	14804	-	hypothetical protein
k141_9466	fig|937.19.peg.1458	peg	k141_9466_17497_14978	17497	14978	-	hypothetical protein
k141_9466	fig|937.19.peg.1459	peg	k141_9466_17843_18289	17843	18289	+	Transamidase GatB domain protein
k141_9466	fig|937.19.peg.1460	peg	k141_9466_18295_18768	18295	18768	+	hypothetical protein
k141_9466	fig|937.19.peg.1461	peg	k141_9466_18770_19375	18770	19375	+	rRNA small subunit 7-methylguanosine (m7G) methyltransferase GidB			isu;RNA_methylation
k141_9466	fig|937.19.peg.1462	peg	k141_9466_19391_19594	19391	19594	+	hypothetical protein
k141_9466	fig|937.19.peg.1463	peg	k141_9466_19599_19985	19599	19985	+	hypothetical protein
k141_9466	fig|937.19.peg.1464	peg	k141_9466_20004_22682	20004	22682	+	Protein translocase subunit SecA
k141_9466	fig|937.19.peg.1465	peg	k141_9466_22704_23852	22704	23852	+	Queuine tRNA-ribosyltransferase (EC 2.4.2.29)
k141_9466	fig|937.19.peg.1466	peg	k141_9466_23842_24582	23842	24582	+	Leader peptidase (Prepilin peptidase) (EC 3.4.23.43) / N-methyltransferase (EC 2.1.1.-)
k141_9466	fig|937.19.peg.1467	peg	k141_9466_24592_25197	24592	25197	+	Phosphoribosylanthranilate isomerase (EC 5.3.1.24)			isu;Chorismate:_Intermediate_for_synthesis_of_Tryptophan,_PAPA_antibiotics,_PABA,_3-hydroxyanthranilate_and_more. isu;Auxin_biosynthesis isu;Tryptophan_synthesis
k141_9466	fig|937.19.peg.1468	peg	k141_9466_25220_25483	25220	25483	+	hypothetical protein
k141_9466	fig|937.19.peg.1469	peg	k141_9466_25480_25932	25480	25932	+	hypothetical protein
k141_9466	fig|937.19.peg.1470	peg	k141_9466_25919_26890	25919	26890	+	hypothetical protein
k141_9466	fig|937.19.peg.1471	peg	k141_9466_27710_26943	27710	26943	-	Glutamate 5-kinase (EC 2.7.2.11)			isu;Proline_Synthesis
k141_9466	fig|937.19.peg.1472	peg	k141_9466_28373_27795	28373	27795	-	hypothetical protein
k141_9466	fig|937.19.peg.1473	peg	k141_9466_29659_28376	29659	28376	-	Phosphoribosylamine--glycine ligase (EC 6.3.4.13)
k141_9466	fig|937.19.peg.1474	peg	k141_9466_30061_29693	30061	29693	-	Diacylglycerol kinase (EC 2.7.1.107)			isu;Riboflavin_synthesis_cluster
k141_9466	fig|937.19.peg.1475	peg	k141_9466_32007_30079	32007	30079	-	Methionyl-tRNA synthetase (EC 6.1.1.10)			isu;tRNA_aminoacylation,_Met isu;Scaffold_proteins_for_[4Fe-4S]_cluster_assembly_(MRP_family)
k141_9466	fig|937.19.peg.1476	peg	k141_9466_32198_33853	32198	33853	+	Paraquat-inducible protein B			isu;Oxidative_stress isu;Heme,_hemin_uptake_and_utilization_systems_in_GramNegatives
k141_9466	fig|937.19.peg.1477	peg	k141_9466_34056_35423	34056	35423	+	hypothetical protein
k141_9466	fig|937.19.peg.1478	peg	k141_9466_35423_36307	35423	36307	+	Glycerol-3-phosphate dehydrogenase [NAD(P)+] (EC 1.1.1.94)			isu;Glycerol_and_Glycerol-3-phosphate_Uptake_and_Utilization
k141_9466	fig|937.19.peg.1479	peg	k141_9466_36304_36864	36304	36864	+	hypothetical protein
k141_9466	fig|937.19.peg.1480	peg	k141_9466_36940_37185	36940	37185	+	hypothetical protein
k141_9466	fig|937.19.peg.1481	peg	k141_9466_37210_38568	37210	38568	+	Cytosol aminopeptidase PepA (EC 3.4.11.1)			isu;Aminopeptidases_(EC_3.4.11.-)
k141_9466	fig|937.19.peg.1482	peg	k141_9466_38571_38909	38571	38909	+	Integral membrane protein
k141_9466	fig|937.19.peg.1483	peg	k141_9466_38913_39704	38913	39704	+	Pyridoxine 5'-phosphate synthase (EC 2.6.99.2)			isu;Pyridoxin_(Vitamin_B6)_Biosynthesis
k141_9481	fig|937.19.peg.1484	peg	k141_9481_1297_2	1297	2	-	Chaperone protein ClpB (ATP-dependent unfoldase)
k141_9508	fig|937.19.peg.1485	peg	k141_9508_1172_3	1172	3	-	hypothetical protein
k141_9508	fig|937.19.peg.1486	peg	k141_9508_1600_1169	1600	1169	-	hypothetical protein
k141_9508	fig|937.19.peg.1487	peg	k141_9508_2048_1590	2048	1590	-	hypothetical protein
k141_9508	fig|937.19.peg.1488	peg	k141_9508_3187_2036	3187	2036	-	hypothetical protein
k141_9508	fig|937.19.peg.1489	peg	k141_9508_3475_5703	3475	5703	+	Phosphoribosylformylglycinamidine synthase, synthetase subunit (EC 6.3.5.3)
k141_9508	fig|937.19.peg.1490	peg	k141_9508_5926_6552	5926	6552	+	ATP phosphoribosyltransferase (EC 2.4.2.17) => HisGs
k141_9508	fig|937.19.peg.1491	peg	k141_9508_6553_7011	6553	7011	+	hypothetical protein
k141_9508	fig|937.19.peg.1492	peg	k141_9508_7004_7777	7004	7777	+	Twin-arginine translocation protein TatC			isu;Cluster-based_Subsystem_Grouping_Hypotheticals_-_perhaps_Proteosome_Related isu;Twin-arginine_translocation_system
k141_9508	fig|937.19.peg.1493	peg	k141_9508_7808_8506	7808	8506	+	23S rRNA (guanosine(2251)-2'-O)-methyltransferase (EC 2.1.1.185)
k141_9508	fig|937.19.peg.1494	peg	k141_9508_8503_9108	8503	9108	+	hypothetical protein
k141_9508	fig|937.19.peg.1495	peg	k141_9508_9113_10333	9113	10333	+	General secretion pathway protein F
k141_9508	fig|937.19.peg.1496	peg	k141_9508_10335_11486	10335	11486	+	N-acetylmuramoyl-L-alanine amidase (EC 3.5.1.28)			isu;Murein_Hydrolases isu;Recycling_of_Peptidoglycan_Amino_Acids
k141_9508	fig|937.19.peg.1497	peg	k141_9508_11500_13083	11500	13083	+	Single-stranded-DNA-specific exonuclease RecJ
k141_9508	fig|937.19.peg.1498	peg	k141_9508_14321_13143	14321	13143	-	Sulfide:quinone oxidoreductase, Type VI
k141_9508	fig|937.19.peg.1499	peg	k141_9508_14506_15771	14506	15771	+	O-acetylhomoserine sulfhydrylase (EC 2.5.1.49) @ O-succinylhomoserine sulfhydrylase (EC 2.5.1.48)
k141_9508	fig|937.19.peg.1500	peg	k141_9508_15790_16362	15790	16362	+	hypothetical protein
k141_9508	fig|937.19.peg.1501	peg	k141_9508_16449_17069	16449	17069	+	hypothetical protein
k141_9508	fig|937.19.peg.1502	peg	k141_9508_17153_17758	17153	17758	+	hypothetical protein
k141_9508	fig|937.19.peg.1503	peg	k141_9508_17779_18510	17779	18510	+	Phosphoribosylformimino-5-aminoimidazole carboxamide ribotide isomerase (EC 5.3.1.16)			isu;Chorismate:_Intermediate_for_synthesis_of_Tryptophan,_PAPA_antibiotics,_PABA,_3-hydroxyanthranilate_and_more.
k141_9508	fig|937.19.peg.1504	peg	k141_9508_18517_19077	18517	19077	+	cyclic nucleotide-binding protein
k141_9508	fig|937.19.peg.1505	peg	k141_9508_19082_19522	19082	19522	+	tRNA threonylcarbamoyladenosine biosynthesis protein TsaE
k141_9508	fig|937.19.peg.1506	peg	k141_9508_19510_20232	19510	20232	+	Lipopolysaccharide ABC transporter, ATP-binding protein LptB
k141_9508	fig|937.19.peg.1507	peg	k141_9508_20309_21625	20309	21625	+	Na+/H+ antiporter NhaD type			isu;NhaA,_NhaD_and_Sodium-dependent_phosphate_transporters
k141_9508	fig|937.19.peg.1508	peg	k141_9508_23991_21664	23991	21664	-	hypothetical protein
k141_9508	fig|937.19.peg.1509	peg	k141_9508_24822_24001	24822	24001	-	hypothetical protein PA3071			isu;Aerotolerance_operon_in_Bacteroides_and_potentially_orthologous_operons_in_other_organisms
k141_9508	fig|937.19.peg.1510	peg	k141_9508_25096_24875	25096	24875	-	hypothetical protein
k141_9508	fig|937.19.peg.1511	peg	k141_9508_27108_25150	27108	25150	-	Oligopeptidase A (EC 3.4.24.70)			isu;Protein_degradation
k141_9508	fig|937.19.peg.1512	peg	k141_9508_28841_27156	28841	27156	-	hypothetical protein
k141_9621	fig|937.19.peg.1513	peg	k141_9621_3_296	3	296	+	hypothetical protein
k141_9621	fig|937.19.peg.1514	peg	k141_9621_499_383	499	383	-	hypothetical protein
k141_9621	fig|937.19.peg.1515	peg	k141_9621_745_1983	745	1983	+	RecA protein			isu;DNA_repair,_bacterial_UmuCD_system isu;DNA_repair,_bacterial isu;DNA_repair_system_including_RecA,_MutS_and_a_hypothetical_protein isu;DNA_repair,_bacterial_RecFOR_pathway
k141_9621	fig|937.19.peg.1516	peg	k141_9621_2008_3279	2008	3279	+	Enolase (EC 4.2.1.11)
k141_9621	fig|937.19.peg.1517	peg	k141_9621_3303_3611	3303	3611	+	hypothetical protein
k141_9621	fig|937.19.peg.1518	peg	k141_9621_3601_4776	3601	4776	+	hypothetical protein
k141_9621	fig|937.19.peg.1519	peg	k141_9621_4754_5278	4754	5278	+	Shikimate kinase I (EC 2.7.1.71)			isu;Benzoate_transport_and_degradation_cluster isu;Common_Pathway_For_Synthesis_of_Aromatic_Compounds_(DAHP_synthase_to_chorismate)
k141_9621	fig|937.19.peg.1520	peg	k141_9621_5275_5751	5275	5751	+	Lipoprotein signal peptidase (EC 3.4.23.36)			isu;Signal_peptidase isu;Sex_pheromones_in_Enterococcus_faecalis_and_other_Firmicutes isu;CBSS-36873.1.peg.4752
k141_9621	fig|937.19.peg.1521	peg	k141_9621_7311_5848	7311	5848	-	UDP-N-acetylmuramoyl-tripeptide--D-alanyl-D-alanine ligase (EC 6.3.2.10)
k141_9621	fig|937.19.peg.1522	peg	k141_9621_8674_7301	8674	7301	-	Glutamyl-tRNA reductase (EC 1.2.1.70)			isu;Heme_and_Siroheme_Biosynthesis
k141_9621	fig|937.19.peg.1523	peg	k141_9621_9642_8674	9642	8674	-	All-trans-hexaprenyl-diphosphate synthase (EC 2.5.1.33)			isu;Polyprenyl_Diphosphate_Biosynthesis isu;Isoprenoinds_for_Quinones
k141_9621	fig|937.19.peg.1524	peg	k141_9621_9724_10026	9724	10026	+	hypothetical protein
k141_9621	fig|937.19.peg.1525	peg	k141_9621_10045_11649	10045	11649	+	hypothetical protein
k141_9621	fig|937.19.peg.1526	peg	k141_9621_12056_11712	12056	11712	-	hypothetical protein
k141_9621	fig|937.19.peg.1527	peg	k141_9621_14010_12211	14010	12211	-	Translation elongation factor LepA
k141_9621	fig|937.19.peg.1528	peg	k141_9621_14776_14003	14776	14003	-	Diaminopimelate epimerase (EC 5.1.1.7)			isu;CBSS-323850.3.peg.3269 isu;Lysine_Biosynthesis_DAP_Pathway isu;Lysine_Biosynthesis_DAP_Pathway,_GJO_scratch
k141_9621	fig|937.19.peg.1529	peg	k141_9621_15811_14777	15811	14777	-	Ribonucleotide reductase of class Ia (aerobic), beta subunit (EC 1.17.4.1)			isu;Ribonucleotide_reduction
k141_9621	fig|937.19.peg.1530	peg	k141_9621_16196_15957	16196	15957	-	hypothetical protein
k141_9621	fig|937.19.peg.1531	peg	k141_9621_16595_16795	16595	16795	+	hypothetical protein
k141_9621	fig|937.19.peg.1532	peg	k141_9621_16854_18398	16854	18398	+	GMP synthase [glutamine-hydrolyzing], amidotransferase subunit (EC 6.3.5.2) / GMP synthase [glutamine-hydrolyzing], ATP pyrophosphatase subunit (EC 6.3.5.2)			icw(1);Purine_conversions icw(1);Purine_conversions isu;GMP_synthase isu;GMP_synthase isu;Purine_salvage_cluster isu;Purine_salvage_cluster
k141_9621	fig|937.19.peg.1533	peg	k141_9621_18589_19935	18589	19935	+	Phosphoglucosamine mutase (EC 5.4.2.10)			isu;UDP-N-acetylmuramate_from_Fructose-6-phosphate_Biosynthesis
k141_9621	fig|937.19.peg.1534	peg	k141_9621_19949_20344	19949	20344	+	Peroxide stress regulator; Ferric uptake regulation protein; Fe2+/Zn2+ uptake regulation proteins			isu;Oxidative_stress isu;Oxidative_stress isu;Oxidative_stress isu;Campylobacter_Iron_Metabolism isu;Campylobacter_Iron_Metabolism
k141_9621	fig|937.19.peg.1535	peg	k141_9621_20353_21486	20353	21486	+	N-succinyl-L,L-diaminopimelate aminotransferase (EC 2.6.1.17), type 2
k141_9621	fig|937.19.peg.1536	peg	k141_9621_21487_22263	21487	22263	+	hypothetical protein
k141_9621	fig|937.19.peg.1537	peg	k141_9621_22313_22885	22313	22885	+	Adenylate kinase (EC 2.7.4.3)			isu;Purine_conversions
k141_9621	fig|937.19.peg.1538	peg	k141_9621_22927_23454	22927	23454	+	hypothetical protein
k141_9621	fig|937.19.peg.1539	peg	k141_9621_23709_25064	23709	25064	+	Methyl-accepting chemotaxis protein
k141_9621	fig|937.19.peg.1540	peg	k141_9621_25340_26467	25340	26467	+	hypothetical protein
k141_9621	fig|937.19.peg.1541	peg	k141_9621_26454_26705	26454	26705	+	hypothetical protein
k141_9621	fig|937.19.peg.1542	peg	k141_9621_30254_26757	30254	26757	-	hypothetical protein
k141_9621	fig|937.19.peg.1543	peg	k141_9621_31266_30256	31266	30256	-	FAD dependent oxidoreductase
k141_9621	fig|937.19.peg.1544	peg	k141_9621_31811_31305	31811	31305	-	Thiol peroxidase, Tpx-type (EC 1.11.1.15)			isu;Thioredoxin-disulfide_reductase
k141_9621	fig|937.19.peg.1545	peg	k141_9621_33025_31952	33025	31952	-	Membrane protease family protein HP0248
k141_9621	fig|937.19.peg.1546	peg	k141_9621_33953_33030	33953	33030	-	Branched-chain amino acid aminotransferase (EC 2.6.1.42)			isu;Pyruvate_Alanine_Serine_Interconversions isu;Isoleucine_degradation isu;Branched-Chain_Amino_Acid_Biosynthesis isu;Alanine_biosynthesis isu;Leucine_Degradation_and_HMG-CoA_Metabolism isu;Valine_degradation isu;Leucine_Biosynthesis
k141_9621	fig|937.19.peg.1547	peg	k141_9621_34398_33955	34398	33955	-	Hemoglobin-like protein HbO			isu;Bacterial_hemoglobins
k141_9621	fig|937.19.peg.1548	peg	k141_9621_35403_34540	35403	34540	-	Menaquinone via futalosine polyprenyltransferase (MenA homolog)			isu;Menaquinone_Biosynthesis_via_Futalosine_--_gjo
k141_9621	fig|937.19.peg.1549	peg	k141_9621_35769_35650	35769	35650	-	hypothetical protein
k141_9621	fig|937.19.peg.1550	peg	k141_9621_35815_35997	35815	35997	+	hypothetical protein
k141_9621	fig|937.19.peg.1551	peg	k141_9621_36096_36710	36096	36710	+	Acyl-phosphate:glycerol-3-phosphate O-acyltransferase PlsY (EC 2.3.1.n3)
k141_9621	fig|937.19.peg.1552	peg	k141_9621_36713_37564	36713	37564	+	hypothetical protein
k141_9621	fig|937.19.peg.1553	peg	k141_9621_37587_38171	37587	38171	+	Uridine diphosphate glucose pyrophosphatase (EC 3.6.1.45)			isu;Nudix_proteins_(nucleoside_triphosphate_hydrolases)
k141_9621	fig|937.19.peg.1554	peg	k141_9621_39296_38160	39296	38160	-	Two-component system sensor histidine kinase
k141_9621	fig|937.19.peg.1555	peg	k141_9621_40744_39368	40744	39368	-	Phosphoglucomutase (EC 5.4.2.2) @ Phosphomannomutase (EC 5.4.2.8)			isu;Mannose_Metabolism
k141_9621	fig|937.19.peg.1556	peg	k141_9621_40962_41186	40962	41186	+	hypothetical protein
k141_9621	fig|937.19.peg.1557	peg	k141_9621_41189_43219	41189	43219	+	Ferrous iron transporter FeoB
k141_9621	fig|937.19.peg.1558	peg	k141_9621_43739_43272	43739	43272	-	hypothetical protein
k141_9621	fig|937.19.peg.1559	peg	k141_9621_43877_44977	43877	44977	+	Methyl-accepting chemotaxis protein
k141_9621	fig|937.19.peg.1560	peg	k141_9621_48467_45114	48467	45114	-	Assimilatory nitrate reductase large subunit (EC 1.7.99.4)
k141_9621	fig|937.19.peg.1561	peg	k141_9621_49386_48481	49386	48481	-	Oxidoreductase, anchor subunit
k141_9621	fig|937.19.peg.1562	peg	k141_9621_50021_49386	50021	49386	-	Quad-[4Fe-4S] ferredoxin, HycB/HydN/HyfA family
k141_9629	fig|937.19.peg.1563	peg	k141_9629_1587_142	1587	142	-	Inosine-5'-monophosphate dehydrogenase (EC 1.1.1.205) / CBS domain			isu;Purine_conversions isu;Purine_salvage_cluster
k141_9629	fig|937.19.peg.1564	peg	k141_9629_1801_2604	1801	2604	+	hypothetical protein
k141_9629	fig|937.19.peg.1565	peg	k141_9629_4965_2725	4965	2725	-	Recombination inhibitory protein MutS2
k141_9629	fig|937.19.peg.1566	peg	k141_9629_5567_4968	5567	4968	-	Thymidylate kinase (EC 2.7.4.9)			isu;CBSS-393133.3.peg.2787
k141_9629	fig|937.19.peg.1567	peg	k141_9629_6568_5597	6568	5597	-	hypothetical protein
k141_9629	fig|937.19.peg.1568	peg	k141_9629_7840_6572	7840	6572	-	Phosphopantothenoylcysteine decarboxylase (EC 4.1.1.36) / Phosphopantothenoylcysteine synthetase (EC 6.3.2.5)			isu;Coenzyme_A_Biosynthesis isu;Coenzyme_A_Biosynthesis
k141_9629	fig|937.19.peg.1569	peg	k141_9629_9217_7859	9217	7859	-	ATP-dependent hsl protease ATP-binding subunit HslU			isu;Proteolysis_in_bacteria,_ATP-dependent
k141_9629	fig|937.19.peg.1570	peg	k141_9629_10179_9253	10179	9253	-	Exopolyphosphatase-related protein
k141_9629	fig|937.19.peg.1571	peg	k141_9629_10868_10257	10868	10257	-	hypothetical protein
k141_9629	fig|937.19.peg.1572	peg	k141_9629_11306_10872	11306	10872	-	Molybdopterin synthase catalytic subunit MoaE (EC 2.8.1.12)
k141_9629	fig|937.19.peg.1573	peg	k141_9629_11534_11313	11534	11313	-	Molybdenum cofactor biosynthesis protein MoaD			isu;Molybdenum_cofactor_biosynthesis
k141_9629	fig|937.19.peg.1574	peg	k141_9629_12450_11557	12450	11557	-	hypothetical protein
k141_9629	fig|937.19.peg.1575	peg	k141_9629_13468_12467	13468	12467	-	Modification methylase NlaIII (EC 2.1.1.72)
k141_9629	fig|937.19.peg.1576	peg	k141_9629_14324_13473	14324	13473	-	hypothetical protein
k141_9629	fig|937.19.peg.1577	peg	k141_9629_15388_14324	15388	14324	-	Aminodeoxyfutalosine synthase (EC 2.5.1.120)
k141_9629	fig|937.19.peg.1578	peg	k141_9629_15930_15385	15930	15385	-	Peptide deformylase (EC 3.5.1.88)			isu;CBSS-89187.3.peg.2957 isu;Translation_termination_factors_bacterial
k141_9629	fig|937.19.peg.1579	peg	k141_9629_17245_15935	17245	15935	-	UDP-N-acetylmuramoyl-dipeptide--2,6-diaminopimelate ligase (EC 6.3.2.13)
k141_9629	fig|937.19.peg.1580	peg	k141_9629_17826_17242	17826	17242	-	hypothetical protein
k141_9629	fig|937.19.peg.1581	peg	k141_9629_18128_17853	18128	17853	-	Iron-sulfur cluster assembly scaffold protein NifU
k141_9629	fig|937.19.peg.1582	peg	k141_9629_18250_20187	18250	20187	+	hypothetical protein
k141_9629	fig|937.19.peg.1583	peg	k141_9629_20171_21643	20171	21643	+	hypothetical protein
k141_9629	fig|937.19.peg.1584	peg	k141_9629_21624_22634	21624	22634	+	Lipopolysaccharide core heptosyltransferase I
k141_9629	fig|937.19.peg.1585	peg	k141_9629_22854_23474	22854	23474	+	hypothetical protein
k141_9629	fig|937.19.peg.1586	peg	k141_9629_23511_23996	23511	23996	+	hypothetical protein
k141_9629	fig|937.19.peg.1587	peg	k141_9629_24143_24268	24143	24268	+	hypothetical protein
k141_9629	fig|937.19.peg.1588	peg	k141_9629_24315_26045	24315	26045	+	hypothetical protein
k141_9629	fig|937.19.peg.1589	peg	k141_9629_26023_27291	26023	27291	+	3'-phosphoadenosine 5'-phosphosulfate sulfurtransferase DndC
k141_9629	fig|937.19.peg.1590	peg	k141_9629_27746_28999	27746	28999	+	hypothetical protein
k141_9629	fig|937.19.peg.1591	peg	k141_9629_28989_29387	28989	29387	+	hypothetical protein
k141_9629	fig|937.19.peg.1592	peg	k141_9629_30557_29457	30557	29457	-	Cytochrome c551 peroxidase (EC 1.11.1.5)
k141_9629	fig|937.19.peg.1593	peg	k141_9629_31169_30570	31169	30570	-	Alkyl hydroperoxide reductase subunit C-like protein			isu;Oxidative_stress isu;Thioredoxin-disulfide_reductase
k141_9629	fig|937.19.peg.1594	peg	k141_9629_32428_31247	32428	31247	-	Aspartate aminotransferase (EC 2.6.1.1)			idu(1);Coenzyme_M_biosynthesis_--_gjo idu(1);Glutamine,_Glutamate,_Aspartate_and_Asparagine_Biosynthesis idu(1);Threonine_and_Homoserine_Biosynthesis
k141_9629	fig|937.19.peg.1595	peg	k141_9629_32696_32577	32696	32577	-	hypothetical protein
k141_9643	fig|937.19.peg.1596	peg	k141_9643_1681_2	1681	2	-	Retron-type RNA-directed DNA polymerase (EC 2.7.7.49)			idu(31);Group_II_intron-associated_genes
k141_9706	fig|937.19.peg.1597	peg	k141_9706_1_1521	1	1521	+	hypothetical protein
k141_9706	fig|937.19.peg.1598	peg	k141_9706_1508_2557	1508	2557	+	hypothetical protein
k141_9706	fig|937.19.peg.1599	peg	k141_9706_2724_5045	2724	5045	+	hypothetical protein
k141_9706	fig|937.19.peg.1600	peg	k141_9706_4999_6627	4999	6627	+	hypothetical protein
k141_9706	fig|937.19.peg.1601	peg	k141_9706_6628_7374	6628	7374	+	hypothetical protein
k141_9706	fig|937.19.peg.1602	peg	k141_9706_7387_8712	7387	8712	+	Ribosomal protein S12p Asp88 (E. coli) methylthiotransferase (EC 2.8.4.4)
k141_9706	fig|937.19.rna.25	rna	k141_9706_8843_8919	8843	8919	+	tRNA-Pro-TGG
k141_9706	fig|937.19.rna.26	rna	k141_9706_8962_9038	8962	9038	+	tRNA-His-GTG
k141_9706	fig|937.19.rna.27	rna	k141_9706_9054_9130	9054	9130	+	tRNA-Arg-TCG
k141_9706	fig|937.19.rna.28	rna	k141_9706_9143_9219	9143	9219	+	tRNA-Arg-TCT
k141_9706	fig|937.19.rna.29	rna	k141_9706_9236_9319	9236	9319	+	tRNA-Leu-TAG
k141_9706	fig|937.19.peg.1603	peg	k141_9706_10816_9404	10816	9404	-	Peptidoglycan lipid II flippase MurJ
k141_9706	fig|937.19.peg.1604	peg	k141_9706_10990_11991	10990	11991	+	NAD-dependent glyceraldehyde-3-phosphate dehydrogenase (EC 1.2.1.12)			isu;Pyridoxin_(Vitamin_B6)_Biosynthesis
k141_9706	fig|937.19.peg.1605	peg	k141_9706_12014_13216	12014	13216	+	Phosphoglycerate kinase (EC 2.7.2.3)
k141_9706	fig|937.19.peg.1606	peg	k141_9706_13213_13923	13213	13923	+	Triosephosphate isomerase (EC 5.3.1.1)			isu;CBSS-331978.3.peg.2915
k141_9706	fig|937.19.peg.1607	peg	k141_9706_13950_14489	13950	14489	+	Spermidine synthase-like
k141_9706	fig|937.19.peg.1608	peg	k141_9706_14496_15095	14496	15095	+	Dephospho-CoA kinase (EC 2.7.1.24)			isu;Coenzyme_A_Biosynthesis
k141_9706	fig|937.19.peg.1609	peg	k141_9706_15092_15820	15092	15820	+	3-deoxy-manno-octulosonate cytidylyltransferase (EC 2.7.7.38)
k141_9706	fig|937.19.peg.1610	peg	k141_9706_16872_15991	16872	15991	-	NAD kinase (EC 2.7.1.23)			isu;NAD_and_NADP_cofactor_biosynthesis_global
k141_9706	fig|937.19.peg.1611	peg	k141_9706_17150_16905	17150	16905	-	Twin-arginine translocation protein TatA			isu;Cluster-based_Subsystem_Grouping_Hypotheticals_-_perhaps_Proteosome_Related isu;Twin-arginine_translocation_system
k141_9706	fig|937.19.peg.1612	peg	k141_9706_18212_17151	18212	17151	-	2-keto-3-deoxy-D-arabino-heptulosonate-7-phosphate synthase I beta (EC 2.5.1.54)			isu;Common_Pathway_For_Synthesis_of_Aromatic_Compounds_(DAHP_synthase_to_chorismate)
k141_9706	fig|937.19.peg.1613	peg	k141_9706_19066_18212	19066	18212	-	Ribosomal protein L11 methyltransferase
k141_9706	fig|937.19.peg.1614	peg	k141_9706_19430_19041	19430	19041	-	Chemotaxis regulator - transmits chemoreceptor signals to flagellar motor components CheY
k141_9706	fig|937.19.peg.1615	peg	k141_9706_19642_20499	19642	20499	+	hypothetical protein
k141_9706	fig|937.19.peg.1616	peg	k141_9706_23180_20904	23180	20904	-	5-methyltetrahydropteroyltriglutamate--homocysteine methyltransferase (EC 2.1.1.14)
k141_9706	fig|937.19.peg.1617	peg	k141_9706_23952_23401	23952	23401	-	2-oxoglutarate/2-oxoacid ferredoxin oxidoreductase, gamma subunit (EC 1.2.7.-)
k141_9706	fig|937.19.peg.1618	peg	k141_9706_24799_23966	24799	23966	-	2-oxoglutarate/2-oxoacid ferredoxin oxidoreductase, beta subunit (EC 1.2.7.-)
k141_9706	fig|937.19.peg.1619	peg	k141_9706_25931_24801	25931	24801	-	2-oxoglutarate/2-oxoacid ferredoxin oxidoreductase, alpha subunit (EC 1.2.7.-)
k141_9706	fig|937.19.peg.1620	peg	k141_9706_26264_25950	26264	25950	-	2-oxoglutarate/2-oxoacid ferredoxin oxidoreductase, delta subunit, ferredoxin-like 4Fe-4S binding protein (EC 1.2.7.-)
k141_9706	fig|937.19.peg.1621	peg	k141_9706_26686_27651	26686	27651	+	Malate dehydrogenase (EC 1.1.1.37)
k141_9706	fig|937.19.peg.1622	peg	k141_9706_27654_28505	27654	28505	+	Fumarate hydratase class I, alpha region (EC 4.2.1.2); L(+)-tartrate dehydratase alpha subunit (EC 4.2.1.32)			icw(1);Muconate_lactonizing_enzyme_family
k141_9706	fig|937.19.peg.1623	peg	k141_9706_28526_29083	28526	29083	+	Fumarate hydratase class I, beta region (EC 4.2.1.2); L(+)-tartrate dehydratase beta subunit (EC 4.2.1.32)			isu;Muconate_lactonizing_enzyme_family
k141_9706	fig|937.19.peg.1624	peg	k141_9706_29114_29755	29114	29755	+	MoeB/thiF family protein
k141_9706	fig|937.19.peg.1625	peg	k141_9706_29845_30408	29845	30408	+	PUTATIVE SIGNAL-TRANSDUCTION SENSOR PROTEIN
k141_9706	fig|937.19.peg.1626	peg	k141_9706_32229_30454	32229	30454	-	UDP-N-acetylglucosamine 4,6-dehydratase (EC 4.2.1.135)
k141_9706	fig|937.19.peg.1627	peg	k141_9706_33334_32234	33334	32234	-	UDP-N-acetylbacillosamine transaminase (EC 2.6.1.34)
k141_9706	fig|937.19.peg.1628	peg	k141_9706_34687_33350	34687	33350	-	Inner membrane transport protein YajR
k141_9706	fig|937.19.peg.1629	peg	k141_9706_34791_35441	34791	35441	+	hypothetical protein
k141_9706	fig|937.19.peg.1630	peg	k141_9706_35659_37026	35659	37026	+	Transcription termination factor Rho			isu;Transcription_factors_bacterial
k141_9706	fig|937.19.peg.1631	peg	k141_9706_37056_37535	37056	37535	+	hypothetical protein
k141_9706	fig|937.19.peg.1632	peg	k141_9706_38043_37516	38043	37516	-	hypothetical protein
k141_9706	fig|937.19.peg.1633	peg	k141_9706_39082_38087	39082	38087	-	Oligopeptide ABC transporter, permease protein OppC (TC 3.A.1.5.1)
k141_9706	fig|937.19.peg.1634	peg	k141_9706_40271_39093	40271	39093	-	Carboxynorspermidine synthase (EC 1.5.1.43)
k141_9706	fig|937.19.peg.1635	peg	k141_9706_40756_40361	40756	40361	-	hypothetical protein
k141_9706	fig|937.19.peg.1636	peg	k141_9706_42616_40994	42616	40994	-	hypothetical protein
k141_9706	fig|937.19.peg.1637	peg	k141_9706_43148_42582	43148	42582	-	Signal transduction protein CetB, mediates an energy taxis response			isu;Flagellar_motility
k141_9706	fig|937.19.peg.1638	peg	k141_9706_43836_43159	43836	43159	-	hypothetical protein
k141_9706	fig|937.19.peg.1639	peg	k141_9706_45204_44014	45204	44014	-	hypothetical protein
k141_9706	fig|937.19.peg.1640	peg	k141_9706_46616_45399	46616	45399	-	Tryptophan synthase beta chain (EC 4.2.1.20)			isu;Chorismate:_Intermediate_for_synthesis_of_Tryptophan,_PAPA_antibiotics,_PABA,_3-hydroxyanthranilate_and_more. isu;Auxin_biosynthesis isu;Tryptophan_synthesis
k141_9706	fig|937.19.peg.1641	peg	k141_9706_46738_47286	46738	47286	+	Hypothetical alternative hydroxymethylpyrimidine phosphate kinase ThiD (EC 2.7.4.7)
k141_9706	fig|937.19.peg.1642	peg	k141_9706_47312_49294	47312	49294	+	hypothetical protein
k141_9706	fig|937.19.peg.1643	peg	k141_9706_49534_51213	49534	51213	+	hypothetical protein
k141_9706	fig|937.19.peg.1644	peg	k141_9706_51258_51548	51258	51548	+	hypothetical protein
k141_9706	fig|937.19.peg.1645	peg	k141_9706_51561_52631	51561	52631	+	Flagellar biosynthesis protein FlhB			isu;Flagellar_motility
k141_9706	fig|937.19.peg.1646	peg	k141_9706_52882_52673	52882	52673	-	hypothetical protein
k141_9706	fig|937.19.peg.1647	peg	k141_9706_53530_52910	53530	52910	-	FKBP-type peptidyl-prolyl cis-trans isomerase SlyD (EC 5.2.1.8)			isu;Peptidyl-prolyl_cis-trans_isomerase
k141_9706	fig|937.19.peg.1648	peg	k141_9706_54569_53544	54569	53544	-	hypothetical protein
k141_9706	fig|937.19.peg.1649	peg	k141_9706_55218_54598	55218	54598	-	Tol-Pal system peptidoglycan-associated lipoprotein PAL
k141_9706	fig|937.19.peg.1650	peg	k141_9706_56509_55235	56509	55235	-	Tol-Pal system beta propeller repeat protein TolB
k141_9706	fig|937.19.peg.1651	peg	k141_9706_57478_56513	57478	56513	-	hypothetical protein
k141_9706	fig|937.19.peg.1652	peg	k141_9706_57863_57471	57863	57471	-	Tol biopolymer transport system, TolR protein
k141_9706	fig|937.19.peg.1653	peg	k141_9706_58425_57865	58425	57865	-	Tol-Pal system protein TolQ
k141_9706	fig|937.19.peg.1654	peg	k141_9706_58857_58486	58857	58486	-	ATP synthase epsilon chain (EC 3.6.3.14)
k141_9706	fig|937.19.peg.1655	peg	k141_9706_60337_58955	60337	58955	-	ATP synthase beta chain (EC 3.6.3.14)
k141_9713	fig|937.19.peg.1656	peg	k141_9713_1_144	1	144	+	KilA-N domain-containing protein
k141_9713	fig|937.19.peg.1657	peg	k141_9713_179_1054	179	1054	+	hypothetical protein
k141_9713	fig|937.19.peg.1658	peg	k141_9713_1248_2060	1248	2060	+	SSU ribosomal protein S2p (SAe)			isu;Ribosome_SSU_bacterial isu;Ribosome_recycling_related_cluster isu;CBSS-312309.3.peg.1965
k141_9713	fig|937.19.peg.1659	peg	k141_9713_2063_2968	2063	2968	+	Translation elongation factor Ts			icw(1);Ribosome_recycling_related_cluster icw(1);CBSS-312309.3.peg.1965
k141_9713	fig|937.19.peg.1660	peg	k141_9713_2997_3635	2997	3635	+	ABC transporter, ATP-binding protein
k141_9713	fig|937.19.peg.1661	peg	k141_9713_9255_3700	9255	3700	-	hypothetical protein
k141_9713	fig|937.19.peg.1662	peg	k141_9713_9380_9505	9380	9505	+	hypothetical protein
k141_9713	fig|937.19.peg.1663	peg	k141_9713_9495_9926	9495	9926	+	hypothetical protein
k141_9713	fig|937.19.peg.1664	peg	k141_9713_10042_10422	10042	10422	+	hypothetical protein
k141_9713	fig|937.19.peg.1665	peg	k141_9713_10509_11069	10509	11069	+	FIG000605: protein co-occurring with transport systems (COG1739)			isu;CBSS-224308.1.peg.3555
k141_9713	fig|937.19.peg.1666	peg	k141_9713_11230_12963	11230	12963	+	DEAD-box ATP-dependent RNA helicase DeaD (= CshA) (EC 3.6.4.13)
k141_9713	fig|937.19.peg.1667	peg	k141_9713_12993_13439	12993	13439	+	LSU ribosomal protein L9p
k141_9713	fig|937.19.peg.1668	peg	k141_9713_13441_13986	13441	13986	+	ATP-dependent protease subunit HslV (EC 3.4.25.2)
k141_9713	fig|937.19.peg.1669	peg	k141_9713_13992_15281	13992	15281	+	hypothetical protein
k141_9713	fig|937.19.peg.1670	peg	k141_9713_15303_16322	15303	16322	+	GTP-binding protein Obg			isu;CBSS-176279.3.peg.868
k141_9713	fig|937.19.peg.1671	peg	k141_9713_16393_16905	16393	16905	+	hypothetical protein
k141_9713	fig|937.19.peg.1672	peg	k141_9713_16910_17416	16910	17416	+	hypothetical protein
k141_9713	fig|937.19.peg.1673	peg	k141_9713_17698_18129	17698	18129	+	hypothetical protein
k141_9713	fig|937.19.peg.1674	peg	k141_9713_18624_18187	18624	18187	-	hypothetical protein
k141_9713	fig|937.19.peg.1675	peg	k141_9713_21294_18637	21294	18637	-	DNA polymerase I (EC 2.7.7.7)
k141_9713	fig|937.19.peg.1676	peg	k141_9713_21693_21304	21693	21304	-	Transcription termination protein NusB			isu;Riboflavin_synthesis_cluster isu;Transcription_factors_bacterial
k141_9713	fig|937.19.peg.1677	peg	k141_9713_22172_21705	22172	21705	-	6,7-dimethyl-8-ribityllumazine synthase (EC 2.5.1.78)			icw(1);Riboflavin_synthesis_cluster isu;Riboflavin,_FMN_and_FAD_metabolism
k141_9713	fig|937.19.peg.1678	peg	k141_9713_22309_22596	22309	22596	+	hypothetical protein
k141_9713	fig|937.19.peg.1679	peg	k141_9713_22593_22868	22593	22868	+	hypothetical protein
k141_9713	fig|937.19.peg.1680	peg	k141_9713_23448_25994	23448	25994	+	Adenine-specific DNA methyltransferase
k141_9713	fig|937.19.peg.1681	peg	k141_9713_26019_26567	26019	26567	+	CDP-diacylglycerol--serine O-phosphatidyltransferase (EC 2.7.8.8)
k141_9740	fig|937.19.peg.1682	peg	k141_9740_305_3	305	3	-	hypothetical protein
k141_9740	fig|937.19.peg.1683	peg	k141_9740_1311_469	1311	469	-	Thiamine-monophosphate kinase (EC 2.7.4.16)			isu;Riboflavin_synthesis_cluster isu;Thiamin_biosynthesis isu;5-FCL-like_protein
k141_9740	fig|937.19.peg.1684	peg	k141_9740_1381_1824	1381	1824	+	Phage protein # T4 GC 1642
k141_9740	fig|937.19.peg.1685	peg	k141_9740_4010_1923	4010	1923	-	Translation elongation factor G			isu;Tetracycline_resistance,_ribosome_protection_type,_too isu;Translation_elongation_factor_G_family isu;Tetracycline_resistance,_ribosome_protection_type
k141_9740	fig|937.19.peg.1686	peg	k141_9740_4493_4020	4493	4020	-	SSU ribosomal protein S7p (S5e)			icw(1);Ribosome_SSU_bacterial
k141_9740	fig|937.19.peg.1687	peg	k141_9740_5054_4620	5054	4620	-	SSU ribosomal protein S12p (S23e)			isu;Ribosome_SSU_bacterial isu;Ribosomal_protein_S12p_Asp_methylthiotransferase
k141_9740	fig|937.19.peg.1688	peg	k141_9740_6792_5176	6792	5176	-	CTP synthase (EC 6.3.4.2)
k141_9740	fig|937.19.peg.1689	peg	k141_9740_7138_7800	7138	7800	+	hypothetical protein
k141_9791	fig|937.19.peg.1690	peg	k141_9791_3_101	3	101	+	hypothetical protein
k141_9791	fig|937.19.peg.1691	peg	k141_9791_3007_359	3007	359	-	hypothetical protein
k141_9801	fig|937.19.peg.1692	peg	k141_9801_2_1006	2	1006	+	hypothetical protein
k141_9801	fig|937.19.peg.1693	peg	k141_9801_1016_3262	1016	3262	+	hypothetical protein
k141_9801	fig|937.19.peg.1694	peg	k141_9801_3270_4001	3270	4001	+	hypothetical protein
k141_9834	fig|937.19.peg.1695	peg	k141_9834_717_1	717	1	-	hypothetical protein
k141_9834	fig|937.19.peg.1696	peg	k141_9834_1588_791	1588	791	-	Histidinol-phosphatase (EC 3.1.3.15)
k141_9834	fig|937.19.peg.1697	peg	k141_9834_2951_1578	2951	1578	-	hypothetical protein
k141_9834	fig|937.19.peg.1698	peg	k141_9834_3031_4611	3031	4611	+	hypothetical protein
k141_9834	fig|937.19.peg.1699	peg	k141_9834_4636_5307	4636	5307	+	Flagellar basal-body rod modification protein FlgD			isu;Flagellar_motility
k141_9834	fig|937.19.peg.1700	peg	k141_9834_5322_6617	5322	6617	+	hypothetical protein
k141_9834	fig|937.19.peg.1701	peg	k141_9834_6636_7409	6636	7409	+	Pyrroline-5-carboxylate reductase (EC 1.5.1.2)			isu;CBSS-630.2.peg.3360 isu;Proline_Synthesis
k141_9834	fig|937.19.peg.1702	peg	k141_9834_8002_7499	8002	7499	-	hypothetical protein
k141_9834	fig|937.19.peg.1703	peg	k141_9834_8664_8035	8664	8035	-	Nitrate reductase cytochrome c550-type subunit			icw(2);Nitrate_and_nitrite_ammonification
k141_9834	fig|937.19.peg.1704	peg	k141_9834_9482_8661	9482	8661	-	Polyferredoxin NapH (periplasmic nitrate reductase)			isu;Nitrate_and_nitrite_ammonification
k141_9834	fig|937.19.peg.1705	peg	k141_9834_10275_9475	10275	9475	-	Ferredoxin-type protein NapG (periplasmic nitrate reductase)			icw(1);Nitrate_and_nitrite_ammonification
k141_9834	fig|937.19.peg.1706	peg	k141_9834_13076_10290	13076	10290	-	Periplasmic nitrate reductase (EC 1.7.99.4)
k141_9834	fig|937.19.peg.1707	peg	k141_9834_14950_13175	14950	13175	-	hypothetical protein
k141_9834	fig|937.19.peg.1708	peg	k141_9834_15919_14957	15919	14957	-	GTP 3',8-cyclase (EC 4.1.99.22)
k141_9834	fig|937.19.peg.1709	peg	k141_9834_16191_15922	16191	15922	-	hypothetical protein
k141_9834	fig|937.19.peg.1710	peg	k141_9834_16847_16212	16847	16212	-	competence lipoprotein (comL)
k141_9834	fig|937.19.peg.1711	peg	k141_9834_17034_17231	17034	17231	+	Ammonium transporter			idu(1);Ammonia_assimilation
k141_9834	fig|937.19.peg.1712	peg	k141_9834_17372_18871	17372	18871	+	hypothetical protein
k141_9834	fig|937.19.peg.1713	peg	k141_9834_19077_21293	19077	21293	+	Isocitrate dehydrogenase [NADP] (EC 1.1.1.42); Monomeric isocitrate dehydrogenase [NADP] (EC 1.1.1.42)			isu;5-FCL-like_protein
k141_9834	fig|937.19.peg.1714	peg	k141_9834_22023_21487	22023	21487	-	LSU ribosomal protein L25p
k141_9834	fig|937.19.peg.1715	peg	k141_9834_22176_23297	22176	23297	+	N-succinyl-L,L-diaminopimelate desuccinylase (EC 3.5.1.18)			isu;A_Glutathione-dependent_Thiol_Reductase_Associated_with_a_Step_in_Lysine_Biosynthesis isu;Lysine_Biosynthesis_DAP_Pathway isu;Lysine_Biosynthesis_DAP_Pathway,_GJO_scratch
k141_9834	fig|937.19.peg.1716	peg	k141_9834_23299_24468	23299	24468	+	Two-component system sensor histidine kinase
k141_9834	fig|937.19.peg.1717	peg	k141_9834_24478_24645	24478	24645	+	hypothetical protein
k141_9834	fig|937.19.peg.1718	peg	k141_9834_24833_25837	24833	25837	+	Anthranilate phosphoribosyltransferase (EC 2.4.2.18)			isu;Chorismate:_Intermediate_for_synthesis_of_Tryptophan,_PAPA_antibiotics,_PABA,_3-hydroxyanthranilate_and_more. isu;Auxin_biosynthesis isu;Tryptophan_synthesis
k141_9834	fig|937.19.peg.1719	peg	k141_9834_25841_27145	25841	27145	+	Adenosylmethionine-8-amino-7-oxononanoate aminotransferase (EC 2.6.1.62)			isu;Biotin_biosynthesis_Experimental isu;Biotin_biosynthesis
k141_9834	fig|937.19.peg.1720	peg	k141_9834_29024_27423	29024	27423	-	hypothetical protein
k141_9834	fig|937.19.peg.1721	peg	k141_9834_29239_32496	29239	32496	+	Carbamoyl-phosphate synthase large chain (EC 6.3.5.5)
k141_9834	fig|937.19.peg.1722	peg	k141_9834_32506_33186	32506	33186	+	DUF124 domain-containing protein
k141_9834	fig|937.19.peg.1723	peg	k141_9834_34447_33254	34447	33254	-	hypothetical protein
k141_9834	fig|937.19.peg.1724	peg	k141_9834_35396_34539	35396	34539	-	hypothetical protein
k141_9834	fig|937.19.peg.1725	peg	k141_9834_36161_35400	36161	35400	-	CRISPR-associated RAMP Csm3			isu;CRISPRs
k141_9834	fig|937.19.peg.1726	peg	k141_9834_36549_36172	36549	36172	-	hypothetical protein
k141_9834	fig|937.19.peg.1727	peg	k141_9834_36681_36568	36681	36568	-	hypothetical protein
k141_9834	fig|937.19.peg.1728	peg	k141_9834_38718_36730	38718	36730	-	hypothetical protein
k141_9834	fig|937.19.peg.1729	peg	k141_9834_38880_38728	38880	38728	-	hypothetical protein
k141_9834	fig|937.19.peg.1730	peg	k141_9834_39175_40539	39175	40539	+	Mg/Co/Ni transporter MgtE, CBS domain-containing
k141_9834	fig|937.19.peg.1731	peg	k141_9834_41274_40594	41274	40594	-	Flagellar L-ring protein FlgH			isu;Flagellar_motility
k141_9834	fig|937.19.peg.1732	peg	k141_9834_41789_41280	41789	41280	-	N5-carboxyaminoimidazole ribonucleotide mutase (EC 5.4.99.18)
k141_9834	fig|937.19.peg.1733	peg	k141_9834_42832_41792	42832	41792	-	Acetyl-coenzyme A carboxyl transferase alpha chain (EC 6.4.1.2)			isu;Fatty_Acid_Biosynthesis_FASII
k141_9834	fig|937.19.peg.1734	peg	k141_9834_44063_42834	44063	42834	-	3-oxoacyl-[acyl-carrier-protein] synthase, KASII (EC 2.3.1.179)
k141_9834	fig|937.19.peg.1735	peg	k141_9834_44421_44188	44421	44188	-	Acyl carrier protein			icw(1);Fatty_Acid_Biosynthesis_FASII
k141_9834	fig|937.19.peg.1736	peg	k141_9834_46534_44489	46534	44489	-	diguanylate cyclase/phosphodiesterase (GGDEF & EAL domains) with PAS/PAC sensor(s)			isu;Bacterial_hemoglobins
k141_9834	fig|937.19.peg.1737	peg	k141_9834_47140_46544	47140	46544	-	hypothetical protein
k141_9834	fig|937.19.peg.1738	peg	k141_9834_48027_47155	48027	47155	-	protease IV (PspA)
k141_9834	fig|937.19.peg.1739	peg	k141_9834_49025_48033	49025	48033	-	Transaldolase (EC 2.2.1.2)			isu;Fructose_utilization
k141_9834	fig|937.19.peg.1740	peg	k141_9834_50376_49027	50376	49027	-	Glutamyl-tRNA synthetase (EC 6.1.1.17)			isu;Heme_and_Siroheme_Biosynthesis isu;tRNA_aminoacylation,_Glu_and_Gln
k141_9834	fig|937.19.peg.1741	peg	k141_9834_51555_50434	51555	50434	-	hypothetical protein
k141_9834	fig|937.19.peg.1742	peg	k141_9834_52178_51552	52178	51552	-	hypothetical protein
k141_9834	fig|937.19.peg.1743	peg	k141_9834_52558_52175	52558	52175	-	Cytochrome c, class I
k141_9834	fig|937.19.peg.1744	peg	k141_9834_52892_52533	52892	52533	-	response regulator receiver domain protein (CheY-like)
k141_9834	fig|937.19.rna.30	rna	k141_9834_53220_53294	53220	53294	+	tRNA-Gln-TTG
k141_9834	fig|937.19.rna.31	rna	k141_9834_53312_53388	53312	53388	+	tRNA-Met-CAT
k141_9834	fig|937.19.peg.1745	peg	k141_9834_53463_55490	53463	55490	+	RNA polymerase sigma factor RpoD			isu;Transcription_initiation,_bacterial_sigma_factors
k141_9834	fig|937.19.peg.1746	peg	k141_9834_55517_56134	55517	56134	+	hypothetical protein
k141_9834	fig|937.19.peg.1747	peg	k141_9834_56796_56137	56796	56137	-	4-amino-6-deoxy-N-Acetyl-D-hexosaminyl-(Lipid carrier) acetyltrasferase
k141_9834	fig|937.19.peg.1748	peg	k141_9834_57249_56815	57249	56815	-	hypothetical protein
k141_9834	fig|937.19.peg.1749	peg	k141_9834_57536_57246	57536	57246	-	hypothetical protein
k141_9834	fig|937.19.peg.1750	peg	k141_9834_57628_58005	57628	58005	+	Ferredoxin, 2Fe-2S			isu;Soluble_cytochromes_and_functionally_related_electron_carriers isu;Alanine_biosynthesis
k141_9834	fig|937.19.peg.1751	peg	k141_9834_58005_58370	58005	58370	+	Aspartate 1-decarboxylase (EC 4.1.1.11)			isu;Folate_biosynthesis_cluster isu;Coenzyme_A_Biosynthesis_cluster isu;Coenzyme_A_Biosynthesis
k141_9834	fig|937.19.peg.1752	peg	k141_9834_58374_58691	58374	58691	+	Transcriptional regulatory protein
k141_9834	fig|937.19.peg.1753	peg	k141_9834_58684_59934	58684	59934	+	hypothetical protein
k141_9834	fig|937.19.peg.1754	peg	k141_9834_59942_61096	59942	61096	+	Membrane-bound lytic murein transglycosylase A
k141_9834	fig|937.19.peg.1755	peg	k141_9834_61282_61734	61282	61734	+	hypothetical protein
k141_9834	fig|937.19.peg.1756	peg	k141_9834_63273_61744	63273	61744	-	Cell division protein FtsZ
k141_9834	fig|937.19.peg.1757	peg	k141_9834_64871_63309	64871	63309	-	Cell division protein FtsA
k141_9834	fig|937.19.peg.1758	peg	k141_9834_66311_64875	66311	64875	-	Peptidyl-prolyl cis-trans isomerase PpiD (EC 5.2.1.8)			isu;Peptidyl-prolyl_cis-trans_isomerase
k141_9834	fig|937.19.peg.1759	peg	k141_9834_67192_66365	67192	66365	-	hypothetical protein
k141_9834	fig|937.19.peg.1760	peg	k141_9834_68281_67238	68281	67238	-	hypothetical protein
k141_9834	fig|937.19.peg.1761	peg	k141_9834_68909_68271	68909	68271	-	hypothetical protein
k141_9834	fig|937.19.peg.1762	peg	k141_9834_69421_68930	69421	68930	-	hypothetical protein
k141_9834	fig|937.19.peg.1763	peg	k141_9834_69953_69411	69953	69411	-	Probable lipoprotein Cj1090c
k141_9834	fig|937.19.peg.1764	peg	k141_9834_72155_69957	72155	69957	-	Oligosaccharyltransferase PglB (EC 2.4.1.119)
k141_9834	fig|937.19.peg.1765	peg	k141_9834_73200_72283	73200	72283	-	Cysteine synthase (EC 2.5.1.47)			isu;Cysteine_Biosynthesis
k141_9834	fig|937.19.peg.1766	peg	k141_9834_74239_73268	74239	73268	-	hypothetical protein
k141_9834	fig|937.19.peg.1767	peg	k141_9834_74658_74242	74658	74242	-	Arsenate reductase (EC 1.20.4.4) thioredoxin-coupled, LMWP family
k141_9834	fig|937.19.peg.1768	peg	k141_9834_74967_74677	74967	74677	-	Nitrilotriacetate monooxygenase component B (EC 1.14.13.-)			isu;Aromatic_Amin_Catabolism
k141_9834	fig|937.19.peg.1769	peg	k141_9834_76389_75049	76389	75049	-	Biotin carboxylase of acetyl-CoA carboxylase (EC 6.3.4.14)			icw(2);Fatty_Acid_Biosynthesis_FASII
k141_9834	fig|937.19.peg.1770	peg	k141_9834_77733_76390	77733	76390	-	Biotin carboxylase of acetyl-CoA carboxylase (EC 6.3.4.14)			icw(2);Fatty_Acid_Biosynthesis_FASII
k141_9834	fig|937.19.peg.1771	peg	k141_9834_78167_77733	78167	77733	-	Biotin carboxyl carrier protein of acetyl-CoA carboxylase			isu;Fatty_Acid_Biosynthesis_FASII
k141_9834	fig|937.19.peg.1772	peg	k141_9834_78351_78863	78351	78863	+	Phosphatidylglycerophosphatase A (EC 3.1.3.27)			isu;Riboflavin_synthesis_cluster
k141_9834	fig|937.19.peg.1773	peg	k141_9834_78863_79879	78863	79879	+	UDP-N-acetylglucosamine--N-acetylmuramyl-(pentapeptide) pyrophosphoryl-undecaprenol N-acetylglucosamine transferase (EC 2.4.1.227)
k141_9834	fig|937.19.peg.1774	peg	k141_9834_79884_80981	79884	80981	+	23S rRNA (adenine(2503)-C(2))-methyltransferase @ tRNA (adenine(37)-C(2))-methyltransferase (EC 2.1.1.192)
k141_9834	fig|937.19.peg.1775	peg	k141_9834_81247_81050	81247	81050	-	hypothetical protein
k141_9834	fig|937.19.peg.1776	peg	k141_9834_81775_84693	81775	84693	+	Type I restriction-modification system, restriction subunit R (EC 3.1.21.3)			idu(1);Type_I_Restriction-Modification idu(1);Restriction-Modification_System
k141_9834	fig|937.19.peg.1777	peg	k141_9834_84686_85252	84686	85252	+	Fic domain protein, HP1159 type
k141_9834	fig|937.19.peg.1778	peg	k141_9834_85249_87078	85249	87078	+	Type I restriction-modification system, specificity subunit S
k141_9834	fig|937.19.peg.1779	peg	k141_9834_87140_88183	87140	88183	+	hypothetical protein
k141_9834	fig|937.19.peg.1780	peg	k141_9834_88256_88423	88256	88423	+	hypothetical protein
k141_9854	fig|937.19.peg.1781	peg	k141_9854_2105_348	2105	348	-	Aspartyl-tRNA synthetase (EC 6.1.1.12) @ Aspartyl-tRNA(Asn) synthetase (EC 6.1.1.23)			isu;tRNA_aminoacylation,_Asp_and_Asn isu;tRNA_aminoacylation,_Asp_and_Asn
k141_9854	fig|937.19.peg.1782	peg	k141_9854_2388_3410	2388	3410	+	Aspartate-semialdehyde dehydrogenase (EC 1.2.1.11)			isu;Threonine_and_Homoserine_Biosynthesis isu;Lysine_Biosynthesis_DAP_Pathway isu;Lysine_Biosynthesis_DAP_Pathway,_GJO_scratch
k141_9854	fig|937.19.peg.1783	peg	k141_9854_3411_3938	3411	3938	+	Membrane protein
k141_9854	fig|937.19.peg.1784	peg	k141_9854_3939_4979	3939	4979	+	Uroporphyrinogen III decarboxylase (EC 4.1.1.37)			isu;Heme_and_Siroheme_Biosynthesis
k141_9854	fig|937.19.peg.1785	peg	k141_9854_6471_5089	6471	5089	-	(S)-2-hydroxy-acid oxidase (EC 1.1.3.15)			isu;Glycolate,_glyoxylate_interconversions
k141_9854	fig|937.19.peg.1786	peg	k141_9854_7399_6512	7399	6512	-	GTP-binding protein Era
k141_9854	fig|937.19.peg.1787	peg	k141_9854_8851_7505	8851	7505	-	Fibronectin/fibrinogen-binding protein			isu;Adhesion_of_Campylobacter
k141_9854	fig|937.19.peg.1788	peg	k141_9854_9514_8957	9514	8957	-	hypothetical protein
k141_9854	fig|937.19.peg.1789	peg	k141_9854_9678_11150	9678	11150	+	Threonine synthase (EC 4.2.3.1)			isu;Threonine_and_Homoserine_Biosynthesis
k141_9854	fig|937.19.peg.1790	peg	k141_9854_11147_12292	11147	12292	+	Alpha-1,3-N-acetylgalactosamine transferase PglA (EC 2.4.1.-)
k141_9854	fig|937.19.peg.1791	peg	k141_9854_12312_13199	12312	13199	+	Acetyl-coenzyme A carboxyl transferase beta chain (EC 6.4.1.2)			isu;Fatty_Acid_Biosynthesis_FASII
k141_9854	fig|937.19.peg.1792	peg	k141_9854_13196_14533	13196	14533	+	Aspartyl-tRNA(Asn) amidotransferase subunit A (EC 6.3.5.6) @ Glutamyl-tRNA(Gln) amidotransferase subunit A (EC 6.3.5.7)			isu;tRNA_aminoacylation,_Asp_and_Asn isu;tRNA_aminoacylation,_Glu_and_Gln
k141_9854	fig|937.19.peg.1793	peg	k141_9854_15485_14622	15485	14622	-	1,4-dihydroxy-6-naphtoate synthase
k141_9854	fig|937.19.peg.1794	peg	k141_9854_15864_15499	15864	15499	-	rhodanese-like domain protein
k141_9854	fig|937.19.peg.1795	peg	k141_9854_16338_15865	16338	15865	-	hypothetical protein
k141_9854	fig|937.19.peg.1796	peg	k141_9854_17403_16360	17403	16360	-	hypothetical protein
k141_9854	fig|937.19.peg.1797	peg	k141_9854_18016_17390	18016	17390	-	Anaerobic respiratory reductase chaperone
k141_9854	fig|937.19.peg.1798	peg	k141_9854_18606_18103	18606	18103	-	hypothetical protein
k141_9854	fig|937.19.peg.1799	peg	k141_9854_20320_18632	20320	18632	-	Paralog of flagellar hook protein FlgE
k141_9854	fig|937.19.peg.1800	peg	k141_9854_20949_20425	20949	20425	-	hypothetical protein
k141_9854	fig|937.19.peg.1801	peg	k141_9854_21734_20949	21734	20949	-	hypothetical protein
k141_9854	fig|937.19.peg.1802	peg	k141_9854_24299_21735	24299	21735	-	[Protein-PII] uridylyltransferase (EC 2.7.7.59) / [Protein-PII]-UMP uridylyl-removing enzyme			isu;Ammonia_assimilation isu;CBSS-312309.3.peg.1965
k141_9854	fig|937.19.peg.1803	peg	k141_9854_25079_24342	25079	24342	-	hypothetical protein
k141_9854	fig|937.19.peg.1804	peg	k141_9854_29034_25294	29034	25294	-	Putative type IIS restriction /modification enzyme, N-terminal half
k141_9854	fig|937.19.peg.1805	peg	k141_9854_30544_29054	30544	29054	-	hypothetical protein
k141_9854	fig|937.19.peg.1806	peg	k141_9854_31146_31532	31146	31532	+	hypothetical protein
k141_9866	fig|937.19.peg.1807	peg	k141_9866_442_2	442	2	-	hypothetical protein
k141_9866	fig|937.19.peg.1808	peg	k141_9866_729_439	729	439	-	hypothetical protein
k141_9866	fig|937.19.peg.1809	peg	k141_9866_1844_1014	1844	1014	-	hypothetical protein
k141_9869	fig|937.19.peg.1810	peg	k141_9869_3_725	3	725	+	Sulfide:quinone oxidoreductase, Type IV
k141_9869	fig|937.19.peg.1811	peg	k141_9869_928_1782	928	1782	+	Sulfide:quinone oxidoreductase, Type IV
k141_9872	fig|937.19.peg.1812	peg	k141_9872_658_2	658	2	-	hypothetical protein
k141_9872	fig|937.19.peg.1813	peg	k141_9872_812_645	812	645	-	hypothetical protein
k141_9872	fig|937.19.peg.1814	peg	k141_9872_1125_874	1125	874	-	hypothetical protein
k141_9872	fig|937.19.peg.1815	peg	k141_9872_2061_1465	2061	1465	-	hypothetical protein
k141_995	fig|937.19.peg.1816	peg	k141_995_1198_212	1198	212	-	Rhamnosyl transferase
k141_995	fig|937.19.peg.1817	peg	k141_995_1588_1325	1588	1325	-	Membrane protein involved in the export of O-antigen, teichoic acid lipoteichoic acids

## Sheet: DRAM_annotation
	fasta	scaffold	gene_position	start_position	end_position	strandedness	rank	kegg_id	kegg_hit	kegg_RBH	kegg_identity	kegg_bitScore	kegg_eVal	peptidase_id	peptidase_family	peptidase_hit	peptidase_RBH	peptidase_identity	peptidase_bitScore	peptidase_eVal	pfam_hits	cazy_hits	vogdb_description	vogdb_categories	heme_regulatory_motif_count
Mapped_to_ThioV_bins.1_k141_135_1	Mapped_to_ThioV_bins.1	k141_135	1	1	159	1	E																		0
Mapped_to_ThioV_bins.1_k141_135_2	Mapped_to_ThioV_bins.1	k141_135	2	268	939	1	C		hyo:NNO_0707 hypothetical protein	FALSE	0.309	83	3.909e-15												0
Mapped_to_ThioV_bins.1_k141_135_3	Mapped_to_ThioV_bins.1	k141_135	3	920	1846	1	C		sulg:FJR48_06805 hypothetical protein	FALSE	0.274	127	4.444e-29												0
Mapped_to_ThioV_bins.1_k141_135_4	Mapped_to_ThioV_bins.1	k141_135	4	1818	2489	1	C		cco:CCC13826_0217 coaX; pantothenate kinase, type III	FALSE	0.34	117	1.501e-26								Type III pantothenate kinase [PF03309.16]				0
Mapped_to_ThioV_bins.1_k141_135_5	Mapped_to_ThioV_bins.1	k141_135	5	2473	2766	1	C		sku:Sulku_0866 Domain of unknown function DUF2018	FALSE	0.471	86	3.875e-18								Domain of unknown function (DUF2018) [PF09442.12]				0
Mapped_to_ThioV_bins.1_k141_135_6	Mapped_to_ThioV_bins.1	k141_135	6	2759	3160	1	C		nam:NAMH_0782 conserved hypothetical protein	FALSE	0.317	64	1.06e-09												0
Mapped_to_ThioV_bins.1_k141_135_7	Mapped_to_ThioV_bins.1	k141_135	7	3163	3300	1	E																		0
Mapped_to_ThioV_bins.1_k141_135_8	Mapped_to_ThioV_bins.1	k141_135	8	3373	4509	1	A		sku:Sulku_2492 Rhodanese domain protein	TRUE	0.623	452	1.626e-139								Rhodanese-like domain [PF00581.22]				0
Mapped_to_ThioV_bins.1_k141_135_9	Mapped_to_ThioV_bins.1	k141_135	9	4522	7407	1	A		sulr:B649_11540 molybdopterin dinucleotide-binding region	TRUE	0.828	1635	0								Molybdopterin oxidoreductase [PF00384.24]; Molydopterin dinucleotide binding domain [PF01568.23]				0
Mapped_to_ThioV_bins.1_k141_135_10	Mapped_to_ThioV_bins.1	k141_135	10	7421	8533	1	A		sulr:B649_11535 respiratory nitrate reductase subunit beta	TRUE	0.873	661	2.954e-212								4Fe-4S dicluster domain [PF13247.8]; 4Fe-4S dicluster domain [PF14697.8]				0
Mapped_to_ThioV_bins.1_k141_135_11	Mapped_to_ThioV_bins.1	k141_135	11	8533	9765	1	A		hyo:NNO_0028 gamma-subunit of ethylbenzene dehydrogenase	TRUE	0.509	381	2.158e-114								Ethylbenzene dehydrogenase [PF09459.12]				1
Mapped_to_ThioV_bins.1_k141_135_12	Mapped_to_ThioV_bins.1	k141_135	12	9766	10263	1	C		hyo:NNO_0029 hypothetical protein	FALSE	0.569	125	2.512e-30												0
Mapped_to_ThioV_bins.1_k141_135_13	Mapped_to_ThioV_bins.1	k141_135	13	10435	11283	1	A		sku:Sulku_2199 glycyl-tRNA synthetase alpha chain	TRUE	0.828	480	4.471e-151								Glycyl-tRNA synthetase alpha subunit [PF02091.17]				0
Mapped_to_ThioV_bins.1_k141_135_14	Mapped_to_ThioV_bins.1	k141_135	14	11276	11842	1	E																		0
Mapped_to_ThioV_bins.1_k141_135_15	Mapped_to_ThioV_bins.1	k141_135	15	12570	12824	1	C		had:CDV25_03340 transcriptional regulator	FALSE	0.533	66	1.665e-11								Antitoxin component of bacterial toxin-antitoxin system, MqsA [PF15731.7]; Helix-turn-helix [PF01381.24]; Helix-turn-helix domain [PF12844.9]				0
Mapped_to_ThioV_bins.1_k141_135_16	Mapped_to_ThioV_bins.1	k141_135	16	12923	13651	1	C		mmt:Metme_4348 prophage antirepressor	FALSE	0.361	149	1.661e-37								BRO family, N-terminal domain [PF02498.19]		sp|P03037|RANT_BPP22 Antirepressor protein ant; Xu	Xu	0
Mapped_to_ThioV_bins.1_k141_1475_1	Mapped_to_ThioV_bins.1	k141_1475	1	2	1390	1	A		dto:TOL2_C02850 uncharacterized protein	TRUE	0.661	606	2.496e-191								Seven times multi-haem cytochrome CxxCH [PF13447.8]; Cytochrome c554 and c-prime [PF13435.8]				6
Mapped_to_ThioV_bins.1_k141_1475_2	Mapped_to_ThioV_bins.1	k141_1475	2	1520	2161	1	E																		0
Mapped_to_ThioV_bins.1_k141_1475_3	Mapped_to_ThioV_bins.1	k141_1475	3	2208	3125	-1	C		lbi:LEPBI_I0225 Conserved hypothetical protein; putative membrane protein	FALSE	0.348	165	5.488e-42								EamA-like transporter family [PF00892.22]				0
Mapped_to_ThioV_bins.1_k141_1475_4	Mapped_to_ThioV_bins.1	k141_1475	4	3103	4266	-1	C		atp:ATR_1794 dnaK; DnaK system heat shock chaperone	FALSE	0.886	454	4.962e-140								Hsp70 protein [PF00012.22]; MreB/Mbl protein [PF06723.15]; Stage II sporulation protein E (SpoIIE) [PF07228.14]		sp|Q5UPU0|HSP7L_MIMIV Heat shock protein 70 homolog; Xh	Xh	0
Mapped_to_ThioV_bins.1_k141_1567_1	Mapped_to_ThioV_bins.1	k141_1567	1	1	753	1	C		wsu:WS1018 hypothetical protein	FALSE	0.217	62	6.025e-08												0
Mapped_to_ThioV_bins.1_k141_1567_2	Mapped_to_ThioV_bins.1	k141_1567	2	778	1170	1	C		hyo:NNO_0005 NADPH dependent preQ0 reductase	FALSE	0.734	183	2.898e-51								QueF-like protein [PF14489.8]		sp|A5IIZ4|QUEF_THEP1 NADPH-dependent 7-cyano-7-deazaguanine reductase; Xh	Xh	0
Mapped_to_ThioV_bins.1_k141_1567_3	Mapped_to_ThioV_bins.1	k141_1567	3	1186	1956	1	D														Helix-hairpin-helix motif [PF12836.9]				0
Mapped_to_ThioV_bins.1_k141_1567_4	Mapped_to_ThioV_bins.1	k141_1567	4	1990	4227	1	E																		0
Mapped_to_ThioV_bins.1_k141_1663_1	Mapped_to_ThioV_bins.1	k141_1663	1	3	110	-1	E																		0
Mapped_to_ThioV_bins.1_k141_1663_2	Mapped_to_ThioV_bins.1	k141_1663	2	179	1876	-1	A		sulr:B649_08755 type II secretion system protein e	TRUE	0.552	592	1.155e-184								Type II/IV secretion system protein [PF00437.22]; Type II secretion system (T2SS), protein E, N-terminal domain [PF05157.17]				0
Mapped_to_ThioV_bins.1_k141_1663_3	Mapped_to_ThioV_bins.1	k141_1663	3	1882	2511	-1	C		shal:SHALO_1345 putative NAD(P)H nitroreductase	FALSE	0.545	210	4.695e-59								Nitroreductase family [PF00881.26]				0
Mapped_to_ThioV_bins.1_k141_1722_1	Mapped_to_ThioV_bins.1	k141_1722	1	2	901	-1	C		arc:ABLL_0223 two-component sensor kinase	FALSE	0.495	246	7.056e-70								NMT1/THI5 like [PF09084.13]; NMT1-like family [PF13379.8]; NMT1-like family [PF16868.7]; ABC transporter, phosphonate, periplasmic substrate-binding protein [PF12974.9]				0
Mapped_to_ThioV_bins.1_k141_1722_2	Mapped_to_ThioV_bins.1	k141_1722	2	934	1371	-1	C		tbn:TBH_C1605 phosphate-starvation-inducible E	FALSE	0.497	107	2.182e-24								Phosphate-starvation-inducible E family [PF06146.14]				0
Mapped_to_ThioV_bins.1_k141_1722_3	Mapped_to_ThioV_bins.1	k141_1722	3	1334	2938	-1	A		hyo:NNO_1147 ABC transporter ATP-binding protein uup	TRUE	0.72	763	3.505e-244								ABC transporter [PF00005.29]; ABC transporter [PF12848.9]; RecF/RecN/SMC N terminal domain [PF02463.21]				0
Mapped_to_ThioV_bins.1_k141_1722_4	Mapped_to_ThioV_bins.1	k141_1722	4	3131	3268	-1	E																		0
Mapped_to_ThioV_bins.1_k141_1773_1	Mapped_to_ThioV_bins.1	k141_1773	1	288	1445	-1	E																		0
Mapped_to_ThioV_bins.1_k141_1773_2	Mapped_to_ThioV_bins.1	k141_1773	2	1471	2463	-1	C		nsa:Nitsa_1056 CRISPR-associated protein, Cas1 family	FALSE	0.434	256	1.269e-72								CRISPR associated protein Cas1 [PF01867.18]				0
Mapped_to_ThioV_bins.1_k141_1773_3	Mapped_to_ThioV_bins.1	k141_1773	3	2470	2748	-1	C		tnr:Thena_0821 CRISPR-associated protein Cas2	FALSE	0.395	65	8.414e-11								CRISPR associated protein Cas2 [PF09827.11]				0
Mapped_to_ThioV_bins.1_k141_1773_4	Mapped_to_ThioV_bins.1	k141_1773	4	2787	2942	-1	E																		0
Mapped_to_ThioV_bins.1_k141_1773_5	Mapped_to_ThioV_bins.1	k141_1773	5	2955	3770	-1	D														Protein of unknown function (DUF1566) [PF07603.13]				0
Mapped_to_ThioV_bins.1_k141_1773_6	Mapped_to_ThioV_bins.1	k141_1773	6	3956	4675	1	C		cep:Cri9333_0607 protein of unknown function DUF88	FALSE	0.355	96	2.376e-19								NYN domain [PF01936.20]				0
Mapped_to_ThioV_bins.1_k141_1773_7	Mapped_to_ThioV_bins.1	k141_1773	7	4792	5508	1	D														Prokaryotic E2 family E [PF14462.8]				0
Mapped_to_ThioV_bins.1_k141_1773_8	Mapped_to_ThioV_bins.1	k141_1773	8	5508	6962	1	C		spht:K426_24749 hypothetical protein	FALSE	0.242	133	1.611e-29								ThiF family [PF00899.23]				0
Mapped_to_ThioV_bins.1_k141_1773_9	Mapped_to_ThioV_bins.1	k141_1773	9	7000	7584	1	C		cep:Cri9333_0607 protein of unknown function DUF88	FALSE	0.319	84	9.419e-16								NYN domain [PF01936.20]				0
Mapped_to_ThioV_bins.1_k141_1773_10	Mapped_to_ThioV_bins.1	k141_1773	10	7594	7869	1	E																		0
Mapped_to_ThioV_bins.1_k141_1773_11	Mapped_to_ThioV_bins.1	k141_1773	11	8005	8280	1	E																		0
Mapped_to_ThioV_bins.1_k141_1887_1	Mapped_to_ThioV_bins.1	k141_1887	1	1	3006	-1	C		abi:Aboo_0779 periplasmic copper-binding protein	FALSE	0.181	80	4.02e-12												0
Mapped_to_ThioV_bins.1_k141_1991_1	Mapped_to_ThioV_bins.1	k141_1991	1	2	502	-1	C		bado:BBMN23_0754 Phage antirepressor protein	FALSE	0.56	117	1.028e-27								BRO family, N-terminal domain [PF02498.19]		REFSEQ hypothetical protein; Xu	Xu	0
Mapped_to_ThioV_bins.1_k141_1991_2	Mapped_to_ThioV_bins.1	k141_1991	2	579	803	-1	E																		0
Mapped_to_ThioV_bins.1_k141_1991_3	Mapped_to_ThioV_bins.1	k141_1991	3	1067	2305	-1	C		css:Cst_c20510 DnAJ-like protein	FALSE	0.571	82	1.741e-13								Protein of unknown function (DUF1566) [PF07603.13]; DnaJ domain [PF00226.33]				0
Mapped_to_ThioV_bins.1_k141_1991_4	Mapped_to_ThioV_bins.1	k141_1991	4	2505	2771	1	C		sku:Sulku_2068 Chaperonin Cpn10	FALSE	0.603	105	8.739e-25								Chaperonin 10 Kd subunit [PF00166.23]				0
Mapped_to_ThioV_bins.1_k141_1991_5	Mapped_to_ThioV_bins.1	k141_1991	5	2784	4406	1	A		sulr:B649_09760 hypothetical protein	TRUE	0.731	796	1.53e-255								TCP-1/cpn60 chaperonin family [PF00118.26]		sp|B2UKV8|CH60_AKKM8 60 kDa chaperonin; Xh	Xh	0
Mapped_to_ThioV_bins.1_k141_211_1	Mapped_to_ThioV_bins.1	k141_211	1	1	1770	1	C		smul:SMUL_1819 retron-type reverse transcriptase	FALSE	0.565	642	2.883e-201								Reverse transcriptase (RNA-dependent DNA polymerase) [PF00078.29]; N-terminal domain of reverse transcriptase [PF13655.8]		REFSEQ reverse transcriptase; Xu	Xu	0
Mapped_to_ThioV_bins.1_k141_211_2	Mapped_to_ThioV_bins.1	k141_211	2	1983	2651	-1	C		suln:FJR47_02260 hypothetical protein	FALSE	0.325	111	8.279e-25												0
Mapped_to_ThioV_bins.1_k141_211_3	Mapped_to_ThioV_bins.1	k141_211	3	2667	3632	-1	C		atp:ATR_0524 waaF; heptosyltransferase II	FALSE	0.525	314	4.561e-93								Glycosyltransferase family 9 (heptosyltransferase) [PF01075.19]	GT9 lipopolysaccharide N-acetylglucosaminyltransferase (EC 2.4.1.56); heptosyltransferase (EC 2.4.-.-). [GT9]			0
Mapped_to_ThioV_bins.1_k141_211_4	Mapped_to_ThioV_bins.1	k141_211	4	3652	4803	-1	C		suln:FJR47_04635 hypothetical protein	FALSE	0.244	63	1.212e-07												0
Mapped_to_ThioV_bins.1_k141_211_5	Mapped_to_ThioV_bins.1	k141_211	5	4813	5205	-1	C		sua:Saut_1060 flagellar motor switch protein FliN	FALSE	0.739	143	2.846e-37								Type III flagellar switch regulator (C-ring) FliN C-term [PF01052.22]				0
Mapped_to_ThioV_bins.1_k141_211_6	Mapped_to_ThioV_bins.1	k141_211	6	5210	5659	-1	E																		0
Mapped_to_ThioV_bins.1_k141_211_7	Mapped_to_ThioV_bins.1	k141_211	7	5731	6882	-1	A		abl:A7H1H_1661 nspC; carboxynorspermidine decarboxylase	TRUE	0.611	455	1.629e-140								Pyridoxal-dependent decarboxylase, C-terminal sheet domain [PF00278.24]; Pyridoxal-dependent decarboxylase, pyridoxal binding domain [PF02784.18]				0
Mapped_to_ThioV_bins.1_k141_211_8	Mapped_to_ThioV_bins.1	k141_211	8	6890	7741	-1	C		sku:Sulku_0872 hypothetical protein	FALSE	0.379	181	1.017e-47								Thioredoxin [PF13462.8]				0
Mapped_to_ThioV_bins.1_k141_211_9	Mapped_to_ThioV_bins.1	k141_211	9	8011	8154	-1	E																		1
Mapped_to_ThioV_bins.1_k141_211_10	Mapped_to_ThioV_bins.1	k141_211	10	8339	8458	-1	E																		0
Mapped_to_ThioV_bins.1_k141_2287_1	Mapped_to_ThioV_bins.1	k141_2287	1	2	4462	-1	A		sulg:FJR48_06350 gltB; glutamate synthase large subunit	TRUE	0.698	2056	0	MER0459278	C44	MER0459278 - family C44 unassigned peptidases (Sulfurimonas gotlandica) [C44.UPW]#C44#{peptidase unit: 15-378}~source ZP_05071427~	TRUE	0.743	549	3.081e-159	Glutamine amidotransferases class-II [PF00310.23]; Conserved region in glutamate synthase [PF01645.19]; Glutamate synthase central domain [PF04898.16]; GXGXG motif [PF01493.21]				0
Mapped_to_ThioV_bins.1_k141_2287_2	Mapped_to_ThioV_bins.1	k141_2287	2	4526	4765	-1	E																		0
Mapped_to_ThioV_bins.1_k141_2287_3	Mapped_to_ThioV_bins.1	k141_2287	3	5165	6082	-1	C		sua:Saut_0682 von Willebrand factor type A	FALSE	0.438	239	3.426e-67								von Willebrand factor type A domain [PF00092.30]; von Willebrand factor type A domain [PF13519.8]; von Willebrand factor type A domain [PF13768.8]				0
Mapped_to_ThioV_bins.1_k141_2287_4	Mapped_to_ThioV_bins.1	k141_2287	4	6075	6473	-1	C		nis:NIS_0402 conserved hypothetical protein	FALSE	0.327	66	1.559e-10												0
Mapped_to_ThioV_bins.1_k141_2287_5	Mapped_to_ThioV_bins.1	k141_2287	5	6642	8477	-1	A		alp:LPB137_03100 glutamine--fructose-6-phosphate transaminase (isomerizing)	TRUE	0.646	779	2.526e-248	MER0155649	C44	MER0155649 - family C44 non-peptidase homologues (Campylobacter lari) [C44.UNW]#C44#{peptidase unit: 2-223}~source ACM63783~	FALSE	0.615	277	2.541e-77	Glutamine amidotransferase domain [PF13522.8]; SIS domain [PF01380.24]; Glutamine amidotransferase domain [PF13537.8]; Glutamine amidotransferases class-II [PF13230.8]		sp|Q7T6X6|GFAT_MIMIV Probable glutamine--fructose-6-phosphate aminotransferase [isomerizing]; Xh	Xh	0
Mapped_to_ThioV_bins.1_k141_2287_6	Mapped_to_ThioV_bins.1	k141_2287	6	8628	9995	1	A		suln:FJR47_02610 hemN; oxygen-independent coproporphyrinogen III oxidase	TRUE	0.674	610	7.924e-193												0
Mapped_to_ThioV_bins.1_k141_2287_7	Mapped_to_ThioV_bins.1	k141_2287	7	10003	10833	1	C		tdn:Suden_1906 conserved hypothetical protein	FALSE	0.386	161	4.691e-41												0
Mapped_to_ThioV_bins.1_k141_2287_8	Mapped_to_ThioV_bins.1	k141_2287	8	10834	11751	1	C		atp:ATR_0627 hemH; ferrochelatase	FALSE	0.505	288	2.368e-84								Ferrochelatase [PF00762.21]				0
Mapped_to_ThioV_bins.1_k141_2287_9	Mapped_to_ThioV_bins.1	k141_2287	9	11741	12094	1	C		sulg:FJR48_07560 translation initiation factor	FALSE	0.462	77	1.796e-14								Translation initiation factor SUI1 [PF01253.24]				0
Mapped_to_ThioV_bins.1_k141_2287_10	Mapped_to_ThioV_bins.1	k141_2287	10	12131	13264	-1	C		sua:Saut_1739 protein of unknown function UPF0118	FALSE	0.427	255	1.341e-71								AI-2E family transporter [PF01594.18]				0
Mapped_to_ThioV_bins.1_k141_2287_11	Mapped_to_ThioV_bins.1	k141_2287	11	13303	14034	1	C		ccoo:ATE51_02210 smc; Chromosome partition protein Smc	FALSE	0.374	151	4.935e-38								C4-type zinc ribbon domain [PF02591.17]				0
Mapped_to_ThioV_bins.1_k141_2287_12	Mapped_to_ThioV_bins.1	k141_2287	12	14057	15208	1	C		arc:ABLL_2408 3-deoxy-D-manno-octulosonic-acid transferase	FALSE	0.466	325	1.569e-95								3-Deoxy-D-manno-octulosonic-acid transferase (kdotransferase) [PF04413.18]	GT30 CMP-beta-KDO: alpha-3-deoxy-D-manno-octulosonic-acid (KDO) transferase (EC 2.4.99.-). [GT30]			0
Mapped_to_ThioV_bins.1_k141_2287_13	Mapped_to_ThioV_bins.1	k141_2287	13	15325	15465	-1	E																		0
Mapped_to_ThioV_bins.1_k141_2287_14	Mapped_to_ThioV_bins.1	k141_2287	14	15571	17511	-1	C		abt:ABED_0878 conserved hypothetical protein	FALSE	0.383	113	1.339e-22								FecR protein [PF04773.15]				0
Mapped_to_ThioV_bins.1_k141_2287_15	Mapped_to_ThioV_bins.1	k141_2287	15	17579	18577	-1	A		suln:FJR47_00555 tsaD; tRNA (adenosine(37)-N6)-threonylcarbamoyltransferase complex transferase subunit TsaD	TRUE	0.611	394	1.424e-120								tRNA N6-adenosine threonylcarbamoyltransferase [PF00814.27]		sp|A6TE46|TSAD_KLEP7 tRNA N6-adenosine threonylcarbamoyltransferase; XhXr	Xr;Xh	0
Mapped_to_ThioV_bins.1_k141_2287_16	Mapped_to_ThioV_bins.1	k141_2287	16	18648	20162	1	A		wsu:WS1503 FLAG; FLAGELLIN	TRUE	0.506	486	3.053e-149								Bacterial flagellin N-terminal helical region [PF00669.22]; Bacterial flagellin C-terminal helical region [PF00700.23]				0
Mapped_to_ThioV_bins.1_k141_2287_17	Mapped_to_ThioV_bins.1	k141_2287	17	20351	20755	1	C		hyo:NNO_0825 DNA-binding protein HU	FALSE	0.55	96	6.923e-21								Bacterial DNA-binding protein [PF00216.23]; HU domain fused to wHTH, Ig, or Glycine-rich motif [PF18291.3]		sp|P0A3H0|DBH_GEOSE DNA-binding protein HU; Xr	Xr	0
Mapped_to_ThioV_bins.1_k141_2287_18	Mapped_to_ThioV_bins.1	k141_2287	18	20921	21829	1	C		hhe:HH_1359 hypothetical protein	FALSE	0.247	83	2.738e-14								Chaperone for flagella basal body P-ring formation [PF13144.8]				0
Mapped_to_ThioV_bins.1_k141_2287_19	Mapped_to_ThioV_bins.1	k141_2287	19	21834	22724	-1	A		hyo:NNO_0869 signal recognition particle receptor protein FtsY	TRUE	0.613	355	1.889e-107								SRP54-type protein, GTPase domain [PF00448.24]				0
Mapped_to_ThioV_bins.1_k141_2287_20	Mapped_to_ThioV_bins.1	k141_2287	20	22728	23342	-1	C		suln:FJR47_03835 TlpA family protein disulfide reductase	FALSE	0.399	141	2.148e-35								Redoxin [PF08534.12]; AhpC/TSA family [PF00578.23]; Thioredoxin-like [PF13905.8]; Thioredoxin [PF00085.22]				0
Mapped_to_ThioV_bins.1_k141_2287_21	Mapped_to_ThioV_bins.1	k141_2287	21	23377	24372	-1	A		hyo:NNO_1439 phenylalanyl-tRNA synthetase alpha chain	TRUE	0.739	488	7.604e-153								tRNA synthetases class II core domain (F) [PF01409.22]; Aminoacyl tRNA synthetase class II, N-terminal domain [PF02912.20]				0
Mapped_to_ThioV_bins.1_k141_2287_22	Mapped_to_ThioV_bins.1	k141_2287	22	24381	25337	-1	C		nis:NIS_1029 S-adenosyl-methyltransferase MraW	FALSE	0.546	323	4.022e-96								MraW methylase family [PF01795.21]				0
Mapped_to_ThioV_bins.1_k141_2287_23	Mapped_to_ThioV_bins.1	k141_2287	23	25341	25550	-1	E																		0
Mapped_to_ThioV_bins.1_k141_2287_24	Mapped_to_ThioV_bins.1	k141_2287	24	25563	26021	-1	C		hpyo:HPOK113_0408 hypothetical protein	FALSE	0.396	106	7.415e-24								RimP N-terminal domain [PF02576.19]; RimP C-terminal SH3 domain [PF17384.4]				0
Mapped_to_ThioV_bins.1_k141_2287_25	Mapped_to_ThioV_bins.1	k141_2287	25	26002	26388	-1	C		sua:Saut_0702 ribosome-binding factor A	FALSE	0.535	122	4.845e-30								Ribosome-binding factor A [PF02033.20]				0
Mapped_to_ThioV_bins.1_k141_2287_26	Mapped_to_ThioV_bins.1	k141_2287	26	26392	29181	-1	A		sku:Sulku_0460 bacterial translation initiation factor 2 (bIF-2)	TRUE	0.551	782	7.736e-244								Elongation factor Tu GTP binding domain [PF00009.29]; Translation-initiation factor 2 [PF11987.10]; Ras family [PF00071.24]; ADP-ribosylation factor family [PF00025.23]; Translation initiation factor IF-2, N-terminal region [PF04760.17]; Ethanolamine utilisation - propanediol utilisation [PF10662.11]; 50S ribosome-binding GTPase [PF01926.25]; MnmE helical domain [PF12631.9]				0
Mapped_to_ThioV_bins.1_k141_2287_27	Mapped_to_ThioV_bins.1	k141_2287	27	29181	29429	-1	C		nap:C3L23_08020 DUF448 domain-containing protein	FALSE	0.555	68	5.867e-12								Protein of unknown function (DUF448) [PF04296.15]				0
Mapped_to_ThioV_bins.1_k141_2287_28	Mapped_to_ThioV_bins.1	k141_2287	28	29540	30424	-1	C		sku:Sulku_1900 lipid A biosynthesis acyltransferase	FALSE	0.384	164	7.127e-42								Bacterial lipid A biosynthesis acyltransferase [PF03279.15]				0
Mapped_to_ThioV_bins.1_k141_2287_29	Mapped_to_ThioV_bins.1	k141_2287	29	30405	31250	-1	C		ant:Arnit_2302 riboflavin biosynthesis protein RibF	FALSE	0.454	228	8.735e-64								Riboflavin kinase [PF01687.19]; FAD synthetase [PF06574.14]				0
Mapped_to_ThioV_bins.1_k141_2287_30	Mapped_to_ThioV_bins.1	k141_2287	30	31222	31527	-1	E																		0
Mapped_to_ThioV_bins.1_k141_2287_31	Mapped_to_ThioV_bins.1	k141_2287	31	31782	33491	-1	C		fty:CH70_1230 KAP family P-loop domain protein	FALSE	0.284	237	4.687e-63								KAP family P-loop domain [PF07693.16]				0
Mapped_to_ThioV_bins.1_k141_2287_32	Mapped_to_ThioV_bins.1	k141_2287	32	33625	36525	-1	A		ccoc:CCON33237_1757 type II restriction endonuclease	TRUE	0.48	861	2.288e-270								N-6 DNA Methylase [PF02384.18]; Eco57I restriction-modification methylase [PF07669.13]; TaqI-like C-terminal specificity domain [PF12950.9]; Putative RNA methylase family UPF0020 [PF01170.20]				0
Mapped_to_ThioV_bins.1_k141_2287_33	Mapped_to_ThioV_bins.1	k141_2287	33	36561	37241	-1	D														KilA-N domain [PF04383.15]				0
Mapped_to_ThioV_bins.1_k141_2287_34	Mapped_to_ThioV_bins.1	k141_2287	34	38157	38549	-1	C		suln:FJR47_04295 YbgC/FadM family acyl-CoA thioesterase	FALSE	0.606	138	1.26e-35								Thioesterase-like superfamily [PF13279.8]				0
Mapped_to_ThioV_bins.1_k141_2287_35	Mapped_to_ThioV_bins.1	k141_2287	35	38555	40783	-1	A		sulr:B649_02120 hypothetical protein	TRUE	0.468	633	1.249e-195								Omp85 superfamily domain [PF01103.25]; Surface antigen variable number repeat [PF07244.17]				0
Mapped_to_ThioV_bins.1_k141_2287_36	Mapped_to_ThioV_bins.1	k141_2287	36	40936	42090	1	A		sua:Saut_1525 2C-methyl-D-erythritol 2,4-cyclodiphosphate synthase	TRUE	0.518	370	3.602e-111								YgbB family [PF02542.18]; 2-C-methyl-D-erythritol 4-phosphate cytidylyltransferase [PF01128.21]				0
Mapped_to_ThioV_bins.1_k141_2287_37	Mapped_to_ThioV_bins.1	k141_2287	37	42087	43004	1	C		suln:FJR47_06915 response regulator	FALSE	0.409	214	1.245e-58								Response regulator receiver domain [PF00072.26]				0
Mapped_to_ThioV_bins.1_k141_2287_38	Mapped_to_ThioV_bins.1	k141_2287	38	42953	44092	1	C		dak:DaAHT2_0918 hypothetical protein	FALSE	0.341	60	1.137e-06												0
Mapped_to_ThioV_bins.1_k141_2287_39	Mapped_to_ThioV_bins.1	k141_2287	39	44094	44750	1	C		ant:Arnit_2465 dethiobiotin synthase	FALSE	0.466	166	1.319e-43								AAA domain [PF13500.8]				0
Mapped_to_ThioV_bins.1_k141_2287_40	Mapped_to_ThioV_bins.1	k141_2287	40	44811	45443	1	C		slh:YH65_08800 colicin V synthesis protein	FALSE	0.455	146	6.267e-37								Colicin V production protein [PF02674.18]				0
Mapped_to_ThioV_bins.1_k141_2287_41	Mapped_to_ThioV_bins.1	k141_2287	41	45468	45968	1	C		sulg:FJR48_06990 transcriptional repressor	FALSE	0.544	155	7.739e-41								Ferric uptake regulator family [PF01475.21]				0
Mapped_to_ThioV_bins.1_k141_2287_42	Mapped_to_ThioV_bins.1	k141_2287	42	45988	47502	1	A		sba:Sulba_0634 lysyl-tRNA synthetase (class II)	TRUE	0.685	676	7.658e-215								tRNA synthetases class II (D, K and N) [PF00152.22]; OB-fold nucleic acid binding domain [PF01336.27]				0
Mapped_to_ThioV_bins.1_k141_2287_43	Mapped_to_ThioV_bins.1	k141_2287	43	47525	48772	1	A		hyo:NNO_0698 serine hydroxymethyltransferase	TRUE	0.809	691	1.277e-221								Serine hydroxymethyltransferase [PF00464.21]; Aminotransferase class-V [PF00266.21]		sp|A6Q478|GLYA_NITSB Serine hydroxymethyltransferase; Xh	Xh	0
Mapped_to_ThioV_bins.1_k141_2287_44	Mapped_to_ThioV_bins.1	k141_2287	44	48785	49327	1	C		sku:Sulku_1162 Domain of unknown function DUF1882	FALSE	0.75	276	1.798e-82								Domain of unknown function (DUF1882) [PF08966.13]				0
Mapped_to_ThioV_bins.1_k141_2287_45	Mapped_to_ThioV_bins.1	k141_2287	45	49343	50128	1	C		nis:NIS_1179 conserved hypothetical protein	FALSE	0.346	68	1.126e-09												0
Mapped_to_ThioV_bins.1_k141_2287_46	Mapped_to_ThioV_bins.1	k141_2287	46	50125	51534	1	A		sulg:FJR48_07015 anthranilate synthase component I family protein	TRUE	0.607	548	5.371e-171								chorismate binding enzyme [PF00425.20]; Anthranilate synthase component I, N terminal region [PF04715.15]				0
Mapped_to_ThioV_bins.1_k141_2287_47	Mapped_to_ThioV_bins.1	k141_2287	47	51586	52668	1	C		tdn:Suden_1558 histidine kinase	FALSE	0.405	213	2.188e-57								Histidine kinase-, DNA gyrase B-, and HSP90-like ATPase [PF02518.28]; His Kinase A (phospho-acceptor) domain [PF00512.27]				0
Mapped_to_ThioV_bins.1_k141_2287_48	Mapped_to_ThioV_bins.1	k141_2287	48	52730	54670	1	C		sulj:SJPD1_0503 putative two-component sensor histidine kinase	FALSE	0.326	168	8.433e-40								PAS domain [PF13426.9]; PAS fold [PF08448.12]; PAS fold [PF00989.27]				0
Mapped_to_ThioV_bins.1_k141_2287_49	Mapped_to_ThioV_bins.1	k141_2287	49	54667	54945	1	E																		0
Mapped_to_ThioV_bins.1_k141_2287_50	Mapped_to_ThioV_bins.1	k141_2287	50	55264	56568	1	A		nis:NIS_0801 glutamyl-tRNA synthetase	TRUE	0.65	555	3.056e-174								tRNA synthetases class I (E and Q), catalytic domain [PF00749.23]; Anticodon binding domain [PF19269.1]				0
Mapped_to_ThioV_bins.1_k141_2287_51	Mapped_to_ThioV_bins.1	k141_2287	51	56631	58196	-1	C		nam:NAMH_1612 flagellin	FALSE	0.495	477	8.108e-146								Bacterial flagellin N-terminal helical region [PF00669.22]; Bacterial flagellin C-terminal helical region [PF00700.23]				0
Mapped_to_ThioV_bins.1_k141_2287_52	Mapped_to_ThioV_bins.1	k141_2287	52	58274	59536	-1	A		sku:Sulku_1638 response regulator receiver modulated diguanylate cyclase	TRUE	0.473	366	3.48e-109								Diguanylate cyclase, GGDEF domain [PF00990.23]; Response regulator receiver domain [PF00072.26]; PAS fold [PF08448.12]; PAS domain [PF13426.9]; PAS fold [PF00989.27]; Cation efflux system protein CusB domain 1 [PF00529.22]		sp|Q5PLI4|DGCQ_SALPA Probable diguanylate cyclase DgcQ; Xh	Xh	0
Mapped_to_ThioV_bins.1_k141_2287_53	Mapped_to_ThioV_bins.1	k141_2287	53	59681	62197	-1	A		dfl:DFE_2387 uncharacterized protein	TRUE	0.357	456	1.358e-133								Histidine kinase-, DNA gyrase B-, and HSP90-like ATPase [PF02518.28]; Response regulator receiver domain [PF00072.26]; PAS fold [PF08447.14]; His Kinase A (phospho-acceptor) domain [PF00512.27]				0
Mapped_to_ThioV_bins.1_k141_2287_54	Mapped_to_ThioV_bins.1	k141_2287	54	62656	64176	-1	C		can:Cyan10605_2351 peptidase C14 caspase catalytic subunit p20	FALSE	0.45	191	2.071e-48	MER1178510	C14A	MER1178510 - subfamily C14A unassigned peptidases (Ohtaekwangia koreensis) [C14.UPA]#C14A#{peptidase unit: 15-282}~source WP_079684750~	FALSE	0.438	181	2.37e-46	Caspase domain [PF00656.24]; Protein of unknown function (DUF1566) [PF07603.13]				0
Mapped_to_ThioV_bins.1_k141_2348_1	Mapped_to_ThioV_bins.1	k141_2348	1	74	430	1	E																		0
Mapped_to_ThioV_bins.1_k141_2348_2	Mapped_to_ThioV_bins.1	k141_2348	2	551	763	-1	C		sua:Saut_0017 SSU ribosomal protein S21P	FALSE	0.781	114	1.813e-28								Ribosomal protein S21 [PF01165.22]				0
Mapped_to_ThioV_bins.1_k141_2348_3	Mapped_to_ThioV_bins.1	k141_2348	3	863	1318	-1	C		cpaf:C6V80_01315 smpB; SsrA-binding protein SmpB	FALSE	0.596	172	5.208e-47								SmpB protein [PF01668.20]		sp|A6TCM7|SSRP_KLEP7 SsrA-binding protein; Xu	Xu	0
Mapped_to_ThioV_bins.1_k141_2348_4	Mapped_to_ThioV_bins.1	k141_2348	4	1321	2526	-1	C		sua:Saut_0689 integral membrane sensor signal transduction histidine kinase	FALSE	0.556	339	4.017e-100								Histidine kinase-, DNA gyrase B-, and HSP90-like ATPase [PF02518.28]; His Kinase A (phospho-acceptor) domain [PF00512.27]				0
Mapped_to_ThioV_bins.1_k141_2348_5	Mapped_to_ThioV_bins.1	k141_2348	5	2505	3176	-1	A		sku:Sulku_0436 two component transcriptional regulator, winged helix family	TRUE	0.834	382	1.895e-118								Response regulator receiver domain [PF00072.26]; Transcriptional regulatory protein, C terminal [PF00486.30]				0
Mapped_to_ThioV_bins.1_k141_2348_6	Mapped_to_ThioV_bins.1	k141_2348	6	3317	4327	-1	C		sja:SJ2017_0726 hybrid sensor histidine kinase/response regulator	FALSE	0.369	154	8.117e-38								Response regulator receiver domain [PF00072.26]				0
Mapped_to_ThioV_bins.1_k141_2348_7	Mapped_to_ThioV_bins.1	k141_2348	7	4565	7156	1	E																		0
Mapped_to_ThioV_bins.1_k141_2348_8	Mapped_to_ThioV_bins.1	k141_2348	8	7143	9203	1	E																		0
Mapped_to_ThioV_bins.1_k141_2348_9	Mapped_to_ThioV_bins.1	k141_2348	9	9231	10772	-1	A		abt:ABED_0875 conserved hypothetical protein	TRUE	0.484	452	4.091e-137								HD domain [PF13487.8]				0
Mapped_to_ThioV_bins.1_k141_2348_10	Mapped_to_ThioV_bins.1	k141_2348	10	11016	12494	1	A		atp:ATR_0322 ccoN; cytochrome c oxidase CcoNOPQ, cbb3-type, subunit I	TRUE	0.843	851	1.294e-275								Cytochrome C and Quinol oxidase polypeptide I [PF00115.22]				0
Mapped_to_ThioV_bins.1_k141_2348_11	Mapped_to_ThioV_bins.1	k141_2348	11	12513	13205	1	A		sulr:B649_11125 hypothetical protein	TRUE	0.782	369	8.634e-114								Cytochrome C oxidase, mono-heme subunit/FixO [PF02433.17]				1
Mapped_to_ThioV_bins.1_k141_2348_12	Mapped_to_ThioV_bins.1	k141_2348	12	13210	13419	1	C		sku:Sulku_2348 cytochrome c oxidase, cbb3-type, CcoQ subunit	FALSE	0.723	90	4.364e-20												0
Mapped_to_ThioV_bins.1_k141_2348_13	Mapped_to_ThioV_bins.1	k141_2348	13	13439	14377	1	C		sku:Sulku_2347 cytochrome c class I	FALSE	0.564	330	1.095e-98								N-terminal domain of cytochrome oxidase-cbb3, FixP [PF14715.8]; Cytochrome C oxidase, cbb3-type, subunit III [PF13442.8]				2
Mapped_to_ThioV_bins.1_k141_2348_14	Mapped_to_ThioV_bins.1	k141_2348	14	14377	14604	1	C		amyt:AMYT_0331 DUF4006 domain-containing protein	FALSE	0.54	77	2.848e-15								Family of unknown function (DUF4006) [PF13179.8]				0
Mapped_to_ThioV_bins.1_k141_2348_15	Mapped_to_ThioV_bins.1	k141_2348	15	14617	14706	1	E																		0
Mapped_to_ThioV_bins.1_k141_2348_16	Mapped_to_ThioV_bins.1	k141_2348	16	14892	17303	1	C		sulr:B649_01930 hypothetical protein	FALSE	0.398	306	7.117e-84								EAL domain [PF00563.22]; Diguanylate cyclase, GGDEF domain [PF00990.23]		sp|Q5PLI4|DGCQ_SALPA Probable diguanylate cyclase DgcQ; Xh	Xh	0
Mapped_to_ThioV_bins.1_k141_2348_17	Mapped_to_ThioV_bins.1	k141_2348	17	17353	18579	1	C		aqt:FN924_06870 endonuclease	FALSE	0.279	72	2.088e-10								Type I restriction enzyme R protein N terminus (HSDR_N) [PF13588.8]				0
Mapped_to_ThioV_bins.1_k141_2348_18	Mapped_to_ThioV_bins.1	k141_2348	18	18631	19068	1	C		cpaf:C6V80_04665 ybeY; rRNA maturation RNase YbeY	FALSE	0.591	160	5.153e-43								Endoribonuclease YbeY [PF02130.19]				0
Mapped_to_ThioV_bins.1_k141_2348_19	Mapped_to_ThioV_bins.1	k141_2348	19	19065	19490	-1	C		hja:BST95_10620 hypothetical protein	FALSE	0.434	61	1.235e-08								Uncharacterized protein conserved in bacteria (DUF2141) [PF09912.11]				0
Mapped_to_ThioV_bins.1_k141_2348_20	Mapped_to_ThioV_bins.1	k141_2348	20	19503	20048	-1	C		cvo:CVOL_0370 putative cytochrome c oxidase-associated protein CcoH	FALSE	0.329	89	1.505e-17												0
Mapped_to_ThioV_bins.1_k141_2348_21	Mapped_to_ThioV_bins.1	k141_2348	21	20045	20644	-1	C		suln:FJR47_08945 3-dehydroquinate dehydratase	FALSE	0.369	136	1.432e-33												0
Mapped_to_ThioV_bins.1_k141_2348_22	Mapped_to_ThioV_bins.1	k141_2348	22	20666	20884	-1	E																		0
Mapped_to_ThioV_bins.1_k141_2348_23	Mapped_to_ThioV_bins.1	k141_2348	23	20907	21278	-1	C		shal:SHALO_0661 putative enamine/imine deaminase	FALSE	0.711	175	1.16e-48								Endoribonuclease L-PSP [PF01042.23]; YjgF/chorismate_mutase-like, putative endoribonuclease [PF14588.8]				0
Mapped_to_ThioV_bins.1_k141_2348_24	Mapped_to_ThioV_bins.1	k141_2348	24	21401	21625	1	E																		0
Mapped_to_ThioV_bins.1_k141_2348_25	Mapped_to_ThioV_bins.1	k141_2348	25	21618	22859	1	C		atx:GCD22_03634 hypothetical protein	FALSE	0.276	169	7.584e-42												0
Mapped_to_ThioV_bins.1_k141_2348_26	Mapped_to_ThioV_bins.1	k141_2348	26	23019	23885	-1	C		bfg:BF638R_2037 putative ion channel	FALSE	0.264	107	1.582e-22								Ion channel [PF07885.18]				0
Mapped_to_ThioV_bins.1_k141_2348_27	Mapped_to_ThioV_bins.1	k141_2348	27	23908	25143	-1	A		nap:C3L23_04170 glutamate-5-semialdehyde dehydrogenase	TRUE	0.683	560	2.571e-176								Aldehyde dehydrogenase family [PF00171.24]				0
Mapped_to_ThioV_bins.1_k141_2348_28	Mapped_to_ThioV_bins.1	k141_2348	28	25168	25812	-1	C		shal:SHALO_0871 GTP-binding protein EngB	FALSE	0.467	174	2.113e-46								Ethanolamine utilisation - propanediol utilisation [PF10662.11]; 50S ribosome-binding GTPase [PF01926.25]; AIG1 family [PF04548.18]; Septin [PF00735.20]				0
Mapped_to_ThioV_bins.1_k141_2348_29	Mapped_to_ThioV_bins.1	k141_2348	29	25818	26327	-1	C		suln:FJR47_05050 lptA; lipopolysaccharide transport periplasmic protein LptA	FALSE	0.33	89	7.35e-18								LptA/(LptD N-terminal domain) LPS transport protein [PF03968.16]				0
Mapped_to_ThioV_bins.1_k141_2348_30	Mapped_to_ThioV_bins.1	k141_2348	30	26364	26942	-1	E																		0
Mapped_to_ThioV_bins.1_k141_2348_31	Mapped_to_ThioV_bins.1	k141_2348	31	26946	27521	-1	C		sua:Saut_1149 imidazoleglycerol-phosphate dehydratase	FALSE	0.667	248	1.146e-72								Imidazoleglycerol-phosphate dehydratase [PF00475.20]				0
Mapped_to_ThioV_bins.1_k141_2348_32	Mapped_to_ThioV_bins.1	k141_2348	32	27546	28652	-1	C		atp:ATR_1328 rlpA; septal ring lytic transglycosylase	FALSE	0.319	177	4.845e-45								Lytic transglycolase [PF03330.20]		sp|Q55752|RLPA_SYNY3 Probable endolytic peptidoglycan transglycosylase RlpA; Xh	Xh	0
Mapped_to_ThioV_bins.1_k141_2348_33	Mapped_to_ThioV_bins.1	k141_2348	33	28642	29949	-1	C		sua:Saut_1151 Lytic transglycosylase catalytic	FALSE	0.374	269	9.999e-76								Transglycosylase SLT domain [PF01464.22]; LysM domain [PF01476.22]	GH23 lysozyme type G (EC 3.2.1.17); peptidoglycan lyase (EC 4.2.2.n1) also known in the literature as peptidoglycan lytic transglycosylase; chitinase (EC 3.2.1.14) [GH23]; GH23 lysozyme type G (EC 3.2.1.17); peptidoglycan lyase (EC 4.2.2.n1) also known in the literature as peptidoglycan lytic transglycosylase; chitinase (EC 3.2.1.14) [GH23]			0
Mapped_to_ThioV_bins.1_k141_2348_34	Mapped_to_ThioV_bins.1	k141_2348	34	29954	30736	-1	C		tdn:Suden_1083 TatD-related deoxyribonuclease	FALSE	0.651	331	4.553e-100								TatD related DNase [PF01026.23]				0
Mapped_to_ThioV_bins.1_k141_2348_35	Mapped_to_ThioV_bins.1	k141_2348	35	30967	31962	1	E																		0
Mapped_to_ThioV_bins.1_k141_2348_36	Mapped_to_ThioV_bins.1	k141_2348	36	31975	33069	1	E																		0
Mapped_to_ThioV_bins.1_k141_2376_1	Mapped_to_ThioV_bins.1	k141_2376	1	2	787	1	C		pmf:P9303_28701 Hypothetical protein	FALSE	0.357	84	5.18e-15								TPR repeat [PF13414.8]; RNPP family C-terminal domain [PF18768.3]				0
Mapped_to_ThioV_bins.1_k141_2376_2	Mapped_to_ThioV_bins.1	k141_2376	2	912	1817	1	A		ran:Riean_1817 DNA adenine methylase	TRUE	0.651	383	4.659e-117								D12 class N6 adenine-specific DNA methyltransferase [PF02086.17]		sp|P12427|DMA_BPT2 DNA adenine methylase; XhXpXr	Xp;Xr;Xh	0
Mapped_to_ThioV_bins.1_k141_2376_3	Mapped_to_ThioV_bins.1	k141_2376	3	1837	2394	1	D														Protein of unknown function (DUF1566) [PF07603.13]				0
Mapped_to_ThioV_bins.1_k141_2376_4	Mapped_to_ThioV_bins.1	k141_2376	4	2447	3733	-1	A		blep:AL038_15215 hypothetical protein	TRUE	0.516	448	3.09e-137								vWA found in TerF C terminus [PF10138.11]; TerD domain [PF02342.20]		sp|P18781|TERD_ALCSP Tellurium resistance protein TerD; Xh	Xh	0
Mapped_to_ThioV_bins.1_k141_2376_5	Mapped_to_ThioV_bins.1	k141_2376	5	3737	4312	-1	C		blep:AL038_15210 chemical-damaging agent resistance protein C	FALSE	0.721	280	1.743e-83								TerD domain [PF02342.20]		sp|P18781|TERD_ALCSP Tellurium resistance protein TerD; Xh	Xh	0
Mapped_to_ThioV_bins.1_k141_2376_6	Mapped_to_ThioV_bins.1	k141_2376	6	4483	5166	-1	C		wsu:WS0889 Z5895 PROTEIN	FALSE	0.517	224	1.655e-63												0
[truncated: 1,538 more rows]

## Sheet: PROKKA_MacSyFinder
																MacSyFinder
																gene_name;i_eval;score;profile_coverage
[truncated: 1,713 more rows]

## Sheet: Frasassi_KEGG_DRAM_Proteins_Det
Mapped_to_ThioV_bins.1_k141_1991_1			15	K07741	8
[truncated: 1,691 more rows]

## Sheet: EggNog
query	seed_ortholog	evalue	score	eggNOG_OGs	max_annot_lvl	COG_category	Description	Preferred_name	GOs	EC	KEGG_ko	KEGG_Pathway	KEGG_Module	KEGG_Reaction	KEGG_rclass	BRITE	KEGG_TC	CAZy	BiGG_Reaction	PFAMs
[truncated: 1,156 more rows]
