# Supplementary material for: Cave Thiovulum (Candidatus Thiovulum stygium) differs metabolically and genomically from marine species
Source: ISME J. 2022 Dec 17;17(3):340–53. doi: 10.1038/s41396-022-01350-4 (PMC9938260; doi:10.1038/s41396-022-01350-4)
Supplement: Supplementary file 10 — Supplementary dataset 3 [file 41396_2022_1350_MOESM10_ESM.xlsx]

## Sheet: PTools
UNIQUE-ID	NAME	PRODUCT-NAME	REPLICON	START-BASE	END-BASE
G30-1	G30-1	Peptide chain release factor 1	NODE_6_length_163530_cov_1143.659431	1	123
G30-10	G30-10	putative transcriptional regulator	NODE_6_length_163530_cov_1143.659431	7656	7396
G30-100	G30-100	NAD-dependent epimerase/dehydratase	NODE_6_length_163530_cov_1143.659431	94573	93695
G30-1000	G30-1000	Cell division-associated, ATP-dependent zinc metalloprotease FtsH	NODE_113_length_37682_cov_1283.277383	5648	3732
G30-1001	G30-1001	Flagellar biosynthesis protein FliQ	NODE_113_length_37682_cov_1283.277383	6039	5773
G30-1002	G30-1002	hypothetical protein	NODE_113_length_37682_cov_1283.277383	7094	6048
G30-1003	G30-1003	hypothetical protein	NODE_113_length_37682_cov_1283.277383	8971	7091
G30-1004	G30-1004	hypothetical protein	NODE_113_length_37682_cov_1283.277383	11466	9025
G30-1005	G30-1005	hypothetical protein	NODE_113_length_37682_cov_1283.277383	11580	12074
G30-1006	G30-1006	hypothetical protein	NODE_113_length_37682_cov_1283.277383	12087	12419
G30-1007	G30-1007	hypothetical protein	NODE_113_length_37682_cov_1283.277383	12445	15633
G30-1008	G30-1008	MoeB/thiF family protein	NODE_113_length_37682_cov_1283.277383	15785	16498
G30-1009	G30-1009	hypothetical protein	NODE_113_length_37682_cov_1283.277383	16651	17319
G30-101	G30-101	hypothetical protein	NODE_6_length_163530_cov_1143.659431	94907	94599
G30-1010	G30-1010	General secretion pathway protein G	NODE_113_length_37682_cov_1283.277383	17353	17772
G30-1011	G30-1011	hypothetical protein	NODE_113_length_37682_cov_1283.277383	17753	18301
G30-1012	G30-1012	Uncharacterized protein YwbE	NODE_113_length_37682_cov_1283.277383	18487	18296
G30-1013	G30-1013	hypothetical protein	NODE_113_length_37682_cov_1283.277383	18608	24301
G30-1014	G30-1014	hypothetical protein	NODE_113_length_37682_cov_1283.277383	24312	25607
G30-1015	G30-1015	hypothetical protein	NODE_113_length_37682_cov_1283.277383	25978	25619
G30-1016	G30-1016	hypothetical protein	NODE_113_length_37682_cov_1283.277383	26347	26099
G30-1017	G30-1017	hypothetical protein	NODE_113_length_37682_cov_1283.277383	26512	26682
G30-1018	G30-1018	Heat shock protein 60 kDa family chaperone GroEL	NODE_113_length_37682_cov_1283.277383	28401	26776
G30-1019	G30-1019	Heat shock protein 10 kDa family chaperone GroES	NODE_113_length_37682_cov_1283.277383	28667	28404
G30-102	G30-102	hypothetical protein	NODE_6_length_163530_cov_1143.659431	95442	94921
G30-1020	G30-1020	hypothetical protein	NODE_113_length_37682_cov_1283.277383	28920	29231
G30-1021	G30-1021	hypothetical protein	NODE_113_length_37682_cov_1283.277383	29315	30163
G30-1022	G30-1022	hypothetical protein	NODE_113_length_37682_cov_1283.277383	30190	31482
G30-1023	G30-1023	Helix-turn-helix protein	NODE_113_length_37682_cov_1283.277383	31514	31816
G30-1024	G30-1024	Phage antirepressor protein	NODE_113_length_37682_cov_1283.277383	31933	32628
G30-1025	G30-1025	Iron-sulfur cluster assembly scaffold protein IscU/NifU-like	NODE_113_length_37682_cov_1283.277383	33632	32655
G30-1026	G30-1026	Multi-drug resistance efflux ABC transporter, permease/ATP-binding protein HetA	NODE_113_length_37682_cov_1283.277383	33772	35481
G30-1027	G30-1027	LSU ribosomal protein L13p (L13Ae)	NODE_113_length_37682_cov_1283.277383	35553	35984
G30-1028	G30-1028	SSU ribosomal protein S9p (S16e)	NODE_113_length_37682_cov_1283.277383	35984	36373
G30-1029	G30-1029	SSU ribosomal protein S20p	NODE_113_length_37682_cov_1283.277383	36389	36664
G30-103	G30-103	hypothetical protein	NODE_6_length_163530_cov_1143.659431	96808	95435
G30-1030	G30-1030	Peptide chain release factor 1	NODE_113_length_37682_cov_1283.277383	36661	37680
G30-1031	G30-1031	hypothetical protein	NODE_291_length_16102_cov_987.560749	1952	3
G30-1032	G30-1032	Quinolinate synthetase	NODE_291_length_16102_cov_987.560749	3029	2037
G30-1033	G30-1033	hypothetical protein	NODE_291_length_16102_cov_987.560749	3421	4257
G30-1034	G30-1034	Ribonucleotide reductase of class Ia (aerobic), alpha subunit	NODE_291_length_16102_cov_987.560749	4365	7688
G30-1035	G30-1035	hydrolase, haloacid dehalogenase-like family	NODE_291_length_16102_cov_987.560749	7696	8328
G30-1036	G30-1036	Chaperone protein DnaJ	NODE_291_length_16102_cov_987.560749	8396	9487
G30-1037	G30-1037	hypothetical protein	NODE_291_length_16102_cov_987.560749	9484	10098
G30-1038	G30-1038	LSU ribosomal protein L31p @ LSU ribosomal protein L31p, zinc-dependent	NODE_291_length_16102_cov_987.560749	10145	10348
G30-1039	G30-1039	16S rRNA (cytidine(1402)-2'-O)-methyltransferase	NODE_291_length_16102_cov_987.560749	10349	11155
G30-104	G30-104	D-3-phosphoglycerate dehydrogenase	NODE_6_length_163530_cov_1143.659431	97716	96805
G30-1040	G30-1040	hypothetical protein	NODE_291_length_16102_cov_987.560749	11993	12571
G30-1041	G30-1041	hypothetical protein	NODE_291_length_16102_cov_987.560749	13465	12545
G30-1042	G30-1042	hypothetical protein	NODE_291_length_16102_cov_987.560749	14184	13522
G30-1043	G30-1043	hypothetical protein	NODE_291_length_16102_cov_987.560749	15583	14150
G30-1044	G30-1044	hypothetical protein	NODE_291_length_16102_cov_987.560749	15709	15852
G30-1045	G30-1045	tRNA-Arg-GCG	NODE_291_length_16102_cov_987.560749	3106	3182
G30-1046	G30-1046	tRNA-Met-CAT	NODE_291_length_16102_cov_987.560749	3235	3311
G30-1047	G30-1047	tRNA-Ala-GGC	NODE_291_length_16102_cov_987.560749	11182	11257
G30-1048	G30-1048	competence lipoprotein (comL)	NODE_307_length_15690_cov_1075.591879	272	895
G30-1049	G30-1049	Pyridoxal phosphate-containing protein YggS	NODE_307_length_15690_cov_1075.591879	892	1536
G30-105	G30-105	hypothetical protein	NODE_6_length_163530_cov_1143.659431	99185	97725
G30-1050	G30-1050	LSU rRNA pseudouridine(1911/1915/1917) synthase	NODE_307_length_15690_cov_1075.591879	1623	2420
G30-1051	G30-1051	hypothetical protein	NODE_307_length_15690_cov_1075.591879	6851	2448
G30-1052	G30-1052	hypothetical protein	NODE_307_length_15690_cov_1075.591879	7196	7552
G30-1053	G30-1053	hypothetical protein	NODE_307_length_15690_cov_1075.591879	7539	13676
G30-1054	G30-1054	Dihydrofolate synthase @ Folylpolyglutamate synthase	NODE_307_length_15690_cov_1075.591879	13673	14779
G30-1055	G30-1055	Peptidyl-prolyl cis-trans isomerase	NODE_307_length_15690_cov_1075.591879	15257	14772
G30-1056	G30-1056	Membrane-bound metallopeptidase	NODE_307_length_15690_cov_1075.591879	15689	15285
G30-1057	G30-1057	hypothetical protein	NODE_78_length_50230_cov_710.357666	1970	114
G30-1058	G30-1058	FIG022979: MoxR-like ATPases	NODE_78_length_50230_cov_710.357666	3618	1963
G30-1059	G30-1059	hypothetical protein	NODE_78_length_50230_cov_710.357666	3837	3691
G30-106	G30-106	hypothetical protein	NODE_6_length_163530_cov_1143.659431	99934	99185
G30-1060	G30-1060	hypothetical protein	NODE_78_length_50230_cov_710.357666	4273	3869
G30-1061	G30-1061	N(6)-L-threonylcarbamoyladenine synthase	NODE_78_length_50230_cov_710.357666	4515	5507
G30-1062	G30-1062	hypothetical protein	NODE_78_length_50230_cov_710.357666	5504	7810
G30-1063	G30-1063	Na+/H+-dicarboxylate symporter	NODE_78_length_50230_cov_710.357666	7852	9021
G30-1064	G30-1064	Flagellar biosynthesis protein FlhA	NODE_78_length_50230_cov_710.357666	11256	9055
G30-1065	G30-1065	hypothetical protein	NODE_78_length_50230_cov_710.357666	12392	11391
G30-1066	G30-1066	Phospho-N-acetylmuramoyl-pentapeptide- transferase	NODE_78_length_50230_cov_710.357666	13447	12389
G30-1067	G30-1067	hypothetical protein	NODE_78_length_50230_cov_710.357666	13586	13726
G30-1068	G30-1068	Leucine rich repeat variant	NODE_78_length_50230_cov_710.357666	13787	14353
G30-1069	G30-1069	hypothetical protein	NODE_78_length_50230_cov_710.357666	14350	14697
G30-107	G30-107	3-oxoacyl-[acyl-carrier protein] reductase	NODE_6_length_163530_cov_1143.659431	100647	99931
G30-1070	G30-1070	Exonuclease SbcC	NODE_78_length_50230_cov_710.357666	17783	14895
G30-1071	G30-1071	Lipid carrier : UDP-N-acetylgalactosaminyltransferase / Alpha-1,3-N-acetylgalactosamine transferase PglA; Putative glycosyltransferase	NODE_78_length_50230_cov_710.357666	18904	17792
G30-1072	G30-1072	Thymidylate synthase ThyX	NODE_78_length_50230_cov_710.357666	20205	18901
G30-1073	G30-1073	hypothetical protein	NODE_78_length_50230_cov_710.357666	20668	22569
G30-1074	G30-1074	Holliday junction DNA helicase RuvA	NODE_78_length_50230_cov_710.357666	22566	23129
G30-1075	G30-1075	1-deoxy-D-xylulose 5-phosphate reductoisomerase	NODE_78_length_50230_cov_710.357666	23130	24194
G30-1076	G30-1076	DNA repair protein RecN	NODE_78_length_50230_cov_710.357666	24191	25705
G30-1077	G30-1077	hypothetical protein	NODE_78_length_50230_cov_710.357666	25706	26341
G30-1078	G30-1078	Phage antirepressor protein	NODE_78_length_50230_cov_710.357666	26566	27315
G30-1079	G30-1079	Glutamate N-acetyltransferase @ N-acetylglutamate synthase	NODE_78_length_50230_cov_710.357666	27589	28758
G30-108	G30-108	hypothetical protein	NODE_6_length_163530_cov_1143.659431	101078	100650
G30-1080	G30-1080	hypothetical protein	NODE_78_length_50230_cov_710.357666	28828	29679
G30-1081	G30-1081	Uncharacterized protease HP_0169	NODE_78_length_50230_cov_710.357666	29684	30961
G30-1082	G30-1082	hypothetical protein	NODE_78_length_50230_cov_710.357666	31014	31727
G30-1083	G30-1083	Hypothetical alternative hydroxymethylpyrimidine phosphate kinase ThiD	NODE_78_length_50230_cov_710.357666	31729	32145
G30-1084	G30-1084	Ribonuclease J (endonuclease and 5' exonuclease)	NODE_78_length_50230_cov_710.357666	34048	32138
G30-1085	G30-1085	SSU rRNA (adenine(1518)-N(6)/adenine(1519)-N(6))- dimethyltransferase	NODE_78_length_50230_cov_710.357666	34826	34005
G30-1086	G30-1086	hypothetical protein	NODE_78_length_50230_cov_710.357666	35386	34847
G30-1087	G30-1087	1-deoxy-D-xylulose 5-phosphate synthase	NODE_78_length_50230_cov_710.357666	35486	37279
G30-1088	G30-1088	Oxygen-independent coproporphyrinogen-III oxidase-like protein YggW	NODE_78_length_50230_cov_710.357666	38415	37339
G30-1089	G30-1089	hypothetical protein	NODE_78_length_50230_cov_710.357666	38779	38399
G30-109	G30-109	hypothetical protein	NODE_6_length_163530_cov_1143.659431	101896	101075
G30-1090	G30-1090	hypothetical protein	NODE_78_length_50230_cov_710.357666	38867	39943
G30-1091	G30-1091	Putative membrane protein related to metalloendopeptidases	NODE_78_length_50230_cov_710.357666	41285	39984
G30-1092	G30-1092	2-isopropylmalate synthase	NODE_78_length_50230_cov_710.357666	42937	41297
G30-1093	G30-1093	hypothetical protein	NODE_78_length_50230_cov_710.357666	43908	43252
G30-1094	G30-1094	Zinc ABC transporter, permease protein ZnuB	NODE_78_length_50230_cov_710.357666	44699	43905
G30-1095	G30-1095	ATP-dependent DNA helicase UvrD/PcrA	NODE_78_length_50230_cov_710.357666	46758	44701
G30-1096	G30-1096	Acid membrane antigen A	NODE_78_length_50230_cov_710.357666	46875	47951
G30-1097	G30-1097	hypothetical protein	NODE_78_length_50230_cov_710.357666	47951	48754
G30-1098	G30-1098	hypothetical protein	NODE_78_length_50230_cov_710.357666	50111	48756
G30-1099	G30-1099	Flagellar motor rotation protein MotA	NODE_78_length_50230_cov_710.357666	50230	50120
G30-11	G30-11	Peptide chain release factor 1	NODE_6_length_163530_cov_1143.659431	7709	7933
G30-110	G30-110	UDP-glucose 4-epimerase	NODE_6_length_163530_cov_1143.659431	102816	101893
G30-1100	G30-1100	tRNA-Ser-GGA	NODE_78_length_50230_cov_710.357666	4407	4494
G30-1101	G30-1101	tRNA-Met-CAT	NODE_78_length_50230_cov_710.357666	43208	43132
G30-1102	G30-1102	Transposase, IS605 OrfB	NODE_122_length_35435_cov_674.266531	3	1430
G30-1103	G30-1103	Methyl-directed repair DNA adenine methylase	NODE_122_length_35435_cov_674.266531	2433	1597
G30-1104	G30-1104	Type II restriction enzyme MjaIII	NODE_122_length_35435_cov_674.266531	3223	2423
G30-1105	G30-1105	hypothetical protein	NODE_122_length_35435_cov_674.266531	3476	3213
G30-1106	G30-1106	GTPase subunit of restriction endonuclease	NODE_122_length_35435_cov_674.266531	4201	3557
G30-1107	G30-1107	Ammonium transporter	NODE_122_length_35435_cov_674.266531	4494	5678
G30-1108	G30-1108	hypothetical protein	NODE_122_length_35435_cov_674.266531	8099	5685
G30-1109	G30-1109	hypothetical protein	NODE_122_length_35435_cov_674.266531	8991	8101
G30-111	G30-111	3-isopropylmalate dehydratase large subunit	NODE_6_length_163530_cov_1143.659431	102880	104136
G30-1110	G30-1110	hypothetical protein	NODE_122_length_35435_cov_674.266531	9086	11203
G30-1111	G30-1111	N-Acetylneuraminate cytidylyltransferase	NODE_122_length_35435_cov_674.266531	11220	12785
G30-1112	G30-1112	Spore coat polysaccharide biosynthesis protein SpsF	NODE_122_length_35435_cov_674.266531	12782	13453
G30-1113	G30-1113	hypothetical protein	NODE_122_length_35435_cov_674.266531	13463	14773
G30-1114	G30-1114	Endonuclease V	NODE_122_length_35435_cov_674.266531	14777	15265
G30-1115	G30-1115	hypothetical protein	NODE_122_length_35435_cov_674.266531	15266	15670
G30-1116	G30-1116	16S rRNA (uracil(1498)-N(3))-methyltransferase	NODE_122_length_35435_cov_674.266531	15672	16331
G30-1117	G30-1117	Phosphopantothenoylcysteine decarboxylase / Phosphopantothenoylcysteine synthetase	NODE_122_length_35435_cov_674.266531	17601	16324
G30-1118	G30-1118	Soluble lytic murein transglycosylase	NODE_122_length_35435_cov_674.266531	19135	17603
G30-1119	G30-1119	hypothetical protein	NODE_122_length_35435_cov_674.266531	19283	20461
G30-112	G30-112	Bacillosamine/Legionaminic acid biosynthesis aminotransferase PglE; 4-keto-6-deoxy-N-Acetyl-D-hexosaminyl-(Lipid carrier) aminotransferase	NODE_6_length_163530_cov_1143.659431	104148	105242
G30-1120	G30-1120	hypothetical protein	NODE_122_length_35435_cov_674.266531	21246	20515
G30-1121	G30-1121	hypothetical protein	NODE_122_length_35435_cov_674.266531	21440	21327
G30-1122	G30-1122	Chorismate mutase I / Prephenate dehydratase	NODE_122_length_35435_cov_674.266531	21451	22539
G30-1123	G30-1123	Uncharacterized protein HP0287	NODE_122_length_35435_cov_674.266531	22559	23032
G30-1124	G30-1124	Outer membrane porin	NODE_122_length_35435_cov_674.266531	23065	24345
G30-1125	G30-1125	Flagellum-specific ATP synthase FliI	NODE_122_length_35435_cov_674.266531	25683	24376
G30-1126	G30-1126	ATP-dependent hsl protease ATP-binding subunit HslU	NODE_122_length_35435_cov_674.266531	25786	27120
G30-1127	G30-1127	hypothetical protein	NODE_122_length_35435_cov_674.266531	27318	27163
G30-1128	G30-1128	Lipid-A-disaccharide synthase	NODE_122_length_35435_cov_674.266531	27427	28452
G30-1129	G30-1129	hypothetical protein	NODE_122_length_35435_cov_674.266531	29761	28484
G30-113	G30-113	DNA/RNA helicases, SNF2 family	NODE_6_length_163530_cov_1143.659431	105262	108489
G30-1130	G30-1130	hypothetical protein	NODE_122_length_35435_cov_674.266531	30617	29778
G30-1131	G30-1131	Acyl-phosphate:glycerol-3-phosphate O-acyltransferase PlsY	NODE_122_length_35435_cov_674.266531	31235	30618
G30-1132	G30-1132	hypothetical protein	NODE_122_length_35435_cov_674.266531	31560	31273
G30-1133	G30-1133	hypothetical protein	NODE_122_length_35435_cov_674.266531	33082	31910
G30-1134	G30-1134	hypothetical protein	NODE_122_length_35435_cov_674.266531	33986	33105
G30-1135	G30-1135	Phosphoribosylanthranilate isomerase	NODE_122_length_35435_cov_674.266531	34564	33983
G30-1136	G30-1136	Leader peptidase (Prepilin peptidase) / N-methyltransferase	NODE_122_length_35435_cov_674.266531	35310	34573
G30-1137	G30-1137	hypothetical protein	NODE_122_length_35435_cov_674.266531	35433	35314
G30-1138	G30-1138	Cell division-associated, ATP-dependent zinc metalloprotease FtsH	NODE_65_length_60148_cov_878.198881	1	963
G30-1139	G30-1139	Queuine tRNA-ribosyltransferase	NODE_65_length_60148_cov_878.198881	960	2084
G30-114	G30-114	hypothetical protein	NODE_6_length_163530_cov_1143.659431	108473	108919
G30-1140	G30-1140	2,3-bisphosphoglycerate-independent phosphoglycerate mutase	NODE_65_length_60148_cov_878.198881	3664	2207
G30-1141	G30-1141	hypothetical protein	NODE_65_length_60148_cov_878.198881	4206	3661
G30-1142	G30-1142	hypothetical protein	NODE_65_length_60148_cov_878.198881	4291	5013
G30-1143	G30-1143	hypothetical protein	NODE_65_length_60148_cov_878.198881	4994	5383
G30-1144	G30-1144	hypothetical protein	NODE_65_length_60148_cov_878.198881	7244	5433
G30-1145	G30-1145	hypothetical protein	NODE_65_length_60148_cov_878.198881	8056	7307
G30-1146	G30-1146	hypothetical protein	NODE_65_length_60148_cov_878.198881	10044	8056
G30-1147	G30-1147	hypothetical protein	NODE_65_length_60148_cov_878.198881	12418	10022
G30-1148	G30-1148	hypothetical protein	NODE_65_length_60148_cov_878.198881	13619	12579
G30-1149	G30-1149	Inorganic pyrophosphatase	NODE_65_length_60148_cov_878.198881	13829	14344
G30-115	G30-115	TsaE protein, required for threonylcarbamoyladenosine t(6)A37 formation in tRNA	NODE_6_length_163530_cov_1143.659431	109006	109434
G30-1150	G30-1150	hypothetical protein	NODE_65_length_60148_cov_878.198881	14458	16698
G30-1151	G30-1151	Ferredoxin--nitrite reductase	NODE_65_length_60148_cov_878.198881	18525	16732
G30-1152	G30-1152	Uroporphyrinogen-III methyltransferase	NODE_65_length_60148_cov_878.198881	18632	19846
G30-1153	G30-1153	hypothetical protein	NODE_65_length_60148_cov_878.198881	19897	21333
G30-1154	G30-1154	hypothetical protein	NODE_65_length_60148_cov_878.198881	21330	23531
G30-1155	G30-1155	hypothetical protein	NODE_65_length_60148_cov_878.198881	24162	23956
G30-1156	G30-1156	putative antirepressor	NODE_65_length_60148_cov_878.198881	24262	24972
G30-1157	G30-1157	hypothetical protein	NODE_65_length_60148_cov_878.198881	26052	25156
G30-1158	G30-1158	hypothetical protein	NODE_65_length_60148_cov_878.198881	26152	27900
G30-1159	G30-1159	hypothetical protein	NODE_65_length_60148_cov_878.198881	29406	27940
G30-116	G30-116	Lipopolysaccharide ABC transporter, ATP-binding protein LptB	NODE_6_length_163530_cov_1143.659431	109422	110144
G30-1160	G30-1160	hypothetical protein	NODE_65_length_60148_cov_878.198881	30788	29406
G30-1161	G30-1161	hypothetical protein	NODE_65_length_60148_cov_878.198881	31654	30791
G30-1162	G30-1162	RecA protein	NODE_65_length_60148_cov_878.198881	32745	31657
G30-1163	G30-1163	L-aspartate oxidase	NODE_65_length_60148_cov_878.198881	32831	34411
G30-1164	G30-1164	Methyl-accepting chemotaxis protein	NODE_65_length_60148_cov_878.198881	34514	37258
G30-1165	G30-1165	Molybdopterin molybdenumtransferase	NODE_65_length_60148_cov_878.198881	37259	38464
G30-1166	G30-1166	cAMP-binding proteins - catabolite gene activator and regulatory subunit of cAMP-dependent protein kinases	NODE_65_length_60148_cov_878.198881	38449	39057
G30-1167	G30-1167	hypothetical protein	NODE_65_length_60148_cov_878.198881	40365	39034
G30-1168	G30-1168	Phosphoglucomutase @ Phosphomannomutase	NODE_65_length_60148_cov_878.198881	41716	40355
G30-1169	G30-1169	Phage antirepressor (ACLAME 377)	NODE_65_length_60148_cov_878.198881	42541	41774
G30-117	G30-117	RNA polymerase sigma-54 factor RpoN	NODE_6_length_163530_cov_1143.659431	110144	111364
G30-1170	G30-1170	Helix-turn-helix protein	NODE_65_length_60148_cov_878.198881	42831	42628
G30-1171	G30-1171	hypothetical protein	NODE_65_length_60148_cov_878.198881	43634	42864
G30-1172	G30-1172	Helix-turn-helix protein	NODE_65_length_60148_cov_878.198881	43932	43735
G30-1173	G30-1173	hypothetical protein	NODE_65_length_60148_cov_878.198881	44001	44408
G30-1174	G30-1174	putative ATP/GTP-binding protein (mrp protein homolog)	NODE_65_length_60148_cov_878.198881	44597	45736
G30-1175	G30-1175	hypothetical protein	NODE_65_length_60148_cov_878.198881	45730	46812
G30-1176	G30-1176	hypothetical protein	NODE_65_length_60148_cov_878.198881	47104	46835
G30-1177	G30-1177	NAD kinase	NODE_65_length_60148_cov_878.198881	48116	47241
G30-1178	G30-1178	TonB-dependent receptor	NODE_65_length_60148_cov_878.198881	51256	48227
G30-1179	G30-1179	Aminotransferase, DegT/DnrJ/EryC1/StrS family	NODE_65_length_60148_cov_878.198881	52489	51311
G30-118	G30-118	hypothetical protein	NODE_6_length_163530_cov_1143.659431	112616	111357
G30-1180	G30-1180	Peptidyl-tRNA hydrolase	NODE_65_length_60148_cov_878.198881	53034	52486
G30-1181	G30-1181	Translation elongation factor P	NODE_65_length_60148_cov_878.198881	53601	53035
G30-1182	G30-1182	Assimilatory nitrate reductase large subunit	NODE_65_length_60148_cov_878.198881	55563	53692
G30-1183	G30-1183	hypothetical protein	NODE_65_length_60148_cov_878.198881	56035	57054
G30-1184	G30-1184	hypothetical protein	NODE_65_length_60148_cov_878.198881	57368	57051
G30-1185	G30-1185	hypothetical protein	NODE_65_length_60148_cov_878.198881	58777	57410
G30-1186	G30-1186	Cell-division-associated, ABC-transporter-like signaling protein FtsX	NODE_65_length_60148_cov_878.198881	59720	58905
G30-1187	G30-1187	Cell-division-associated, ABC-transporter-like signaling protein FtsE	NODE_65_length_60148_cov_878.198881	60148	59717
G30-1188	G30-1188	tRNA-Gly-GCC	NODE_65_length_60148_cov_878.198881	55644	55718
G30-1189	G30-1189	tRNA-Leu-TAA	NODE_65_length_60148_cov_878.198881	55723	55809
G30-119	G30-119	hypothetical protein	NODE_6_length_163530_cov_1143.659431	113569	112616
G30-1190	G30-1190	tRNA-Cys-GCA	NODE_65_length_60148_cov_878.198881	55817	55890
G30-1191	G30-1191	tRNA-Ser-TGA	NODE_65_length_60148_cov_878.198881	55927	56015
G30-1192	G30-1192	Diaminohydroxyphosphoribosylaminopyrimidine deaminase / 5-amino-6-(5-phosphoribosylamino)uracil reductase	NODE_1362_length_3212_cov_1671.201276	482	3
G30-1193	G30-1193	UDP-galactose-lipid carrier transferase	NODE_1362_length_3212_cov_1671.201276	1418	513
G30-1194	G30-1194	Glucose-1-phosphate cytidylyltransferase	NODE_1362_length_3212_cov_1671.201276	2194	1421
G30-1195	G30-1195	hypothetical protein	NODE_1362_length_3212_cov_1671.201276	2329	3210
G30-1196	G30-1196	hypothetical protein	NODE_47_length_72032_cov_1574.969509	219	551
G30-1197	G30-1197	hypothetical protein	NODE_47_length_72032_cov_1574.969509	757	1503
G30-1198	G30-1198	hypothetical protein	NODE_47_length_72032_cov_1574.969509	1500	2483
G30-1199	G30-1199	hypothetical protein	NODE_47_length_72032_cov_1574.969509	2480	2767
G30-12	G30-12	hypothetical protein	NODE_6_length_163530_cov_1143.659431	8915	7986
G30-120	G30-120	SSU ribosomal protein S18p @ SSU ribosomal protein S18p, zinc-dependent	NODE_6_length_163530_cov_1143.659431	113883	113614
G30-1200	G30-1200	hypothetical protein	NODE_47_length_72032_cov_1574.969509	2749	3219
G30-1201	G30-1201	hypothetical protein	NODE_47_length_72032_cov_1574.969509	3369	3518
G30-1202	G30-1202	ATP-dependent DNA helicase UvrD/PcrA/Rep, epsilon proteobacterial type 1	NODE_47_length_72032_cov_1574.969509	3515	5533
G30-1203	G30-1203	hypothetical protein	NODE_47_length_72032_cov_1574.969509	5543	11353
G30-1204	G30-1204	dTDP-glucose 4,6-dehydratase	NODE_47_length_72032_cov_1574.969509	11427	12512
G30-1205	G30-1205	Adenosylmethionine-8-amino-7-oxononanoate aminotransferase	NODE_47_length_72032_cov_1574.969509	12512	13813
G30-1206	G30-1206	hypothetical protein	NODE_47_length_72032_cov_1574.969509	13975	15228
G30-1207	G30-1207	hypothetical protein	NODE_47_length_72032_cov_1574.969509	15230	17737
G30-1208	G30-1208	hypothetical protein	NODE_47_length_72032_cov_1574.969509	17809	19020
G30-1209	G30-1209	Tetraacyldisaccharide 4'-kinase	NODE_47_length_72032_cov_1574.969509	19943	19068
G30-121	G30-121	Single-stranded DNA-binding protein	NODE_6_length_163530_cov_1143.659431	114394	113900
G30-1210	G30-1210	LSU ribosomal protein L25p	NODE_47_length_72032_cov_1574.969509	20513	19977
G30-1211	G30-1211	hypothetical protein	NODE_47_length_72032_cov_1574.969509	21486	20554
G30-1212	G30-1212	hypothetical protein	NODE_47_length_72032_cov_1574.969509	22506	21766
G30-1213	G30-1213	hypothetical protein	NODE_47_length_72032_cov_1574.969509	22598	23893
G30-1214	G30-1214	hypothetical protein	NODE_47_length_72032_cov_1574.969509	23966	24691
G30-1215	G30-1215	MotA/TolQ/ExbB proton channel family protein	NODE_47_length_72032_cov_1574.969509	24692	25996
G30-1216	G30-1216	MotA/TolQ/ExbB proton channel family protein	NODE_47_length_72032_cov_1574.969509	26001	26609
G30-1217	G30-1217	Biopolymer transport protein ExbD/TolR	NODE_47_length_72032_cov_1574.969509	26599	26994
G30-1218	G30-1218	TonB-like protein	NODE_47_length_72032_cov_1574.969509	26994	27635
G30-1219	G30-1219	putative transcriptional regulator	NODE_47_length_72032_cov_1574.969509	27771	28019
G30-122	G30-122	SSU ribosomal protein S6p	NODE_6_length_163530_cov_1143.659431	114814	114398
G30-1220	G30-1220	hypothetical protein	NODE_47_length_72032_cov_1574.969509	28133	28834
G30-1221	G30-1221	hypothetical protein	NODE_47_length_72032_cov_1574.969509	28884	30212
G30-1222	G30-1222	Excinuclease ABC, C subunit-like	NODE_47_length_72032_cov_1574.969509	30577	30873
G30-1223	G30-1223	hypothetical protein	NODE_47_length_72032_cov_1574.969509	31354	31148
G30-1224	G30-1224	Phage antirepressor protein	NODE_47_length_72032_cov_1574.969509	31530	32258
G30-1225	G30-1225	Integral membrane protein	NODE_47_length_72032_cov_1574.969509	32303	33283
G30-1226	G30-1226	UDP-N-acetylglucosamine 4,6-dehydratase (inverting)	NODE_47_length_72032_cov_1574.969509	33352	34347
G30-1227	G30-1227	hypothetical protein	NODE_47_length_72032_cov_1574.969509	34563	34420
G30-1228	G30-1228	Glutamine synthetase type I	NODE_47_length_72032_cov_1574.969509	34596	36011
G30-1229	G30-1229	Glutamine synthetase type I	NODE_47_length_72032_cov_1574.969509	37437	36040
G30-123	G30-123	Transcription termination protein NusB	NODE_6_length_163530_cov_1143.659431	115277	114891
G30-1230	G30-1230	hypothetical protein	NODE_47_length_72032_cov_1574.969509	37470	37613
G30-1231	G30-1231	UDP-N-acetylglucosamine 4,6-dehydratase (inverting)	NODE_47_length_72032_cov_1574.969509	38681	37686
G30-1232	G30-1232	Integral membrane protein	NODE_47_length_72032_cov_1574.969509	39730	38750
G30-1233	G30-1233	Phage antirepressor protein	NODE_47_length_72032_cov_1574.969509	40503	39775
G30-1234	G30-1234	hypothetical protein	NODE_47_length_72032_cov_1574.969509	40679	40885
G30-1235	G30-1235	Excinuclease ABC, C subunit-like	NODE_47_length_72032_cov_1574.969509	41456	41160
G30-1236	G30-1236	hypothetical protein	NODE_47_length_72032_cov_1574.969509	43149	41821
G30-1237	G30-1237	hypothetical protein	NODE_47_length_72032_cov_1574.969509	43900	43199
G30-1238	G30-1238	putative transcriptional regulator	NODE_47_length_72032_cov_1574.969509	44262	44014
G30-1239	G30-1239	TonB-like protein	NODE_47_length_72032_cov_1574.969509	45039	44398
G30-124	G30-124	6,7-dimethyl-8-ribityllumazine synthase	NODE_6_length_163530_cov_1143.659431	115748	115278
G30-1240	G30-1240	Biopolymer transport protein ExbD/TolR	NODE_47_length_72032_cov_1574.969509	45434	45039
G30-1241	G30-1241	MotA/TolQ/ExbB proton channel family protein	NODE_47_length_72032_cov_1574.969509	46032	45424
G30-1242	G30-1242	MotA/TolQ/ExbB proton channel family protein	NODE_47_length_72032_cov_1574.969509	47341	46037
G30-1243	G30-1243	hypothetical protein	NODE_47_length_72032_cov_1574.969509	48067	47342
G30-1244	G30-1244	hypothetical protein	NODE_47_length_72032_cov_1574.969509	49435	48140
G30-1245	G30-1245	hypothetical protein	NODE_47_length_72032_cov_1574.969509	49527	50267
G30-1246	G30-1246	hypothetical protein	NODE_47_length_72032_cov_1574.969509	50547	51479
G30-1247	G30-1247	LSU ribosomal protein L25p	NODE_47_length_72032_cov_1574.969509	51520	52056
G30-1248	G30-1248	Tetraacyldisaccharide 4'-kinase	NODE_47_length_72032_cov_1574.969509	52090	52965
G30-1249	G30-1249	hypothetical protein	NODE_47_length_72032_cov_1574.969509	54224	53013
G30-125	G30-125	SSU ribosomal protein S2p (SAe)	NODE_6_length_163530_cov_1143.659431	116692	115853
G30-1250	G30-1250	hypothetical protein	NODE_47_length_72032_cov_1574.969509	56803	54296
G30-1251	G30-1251	hypothetical protein	NODE_47_length_72032_cov_1574.969509	58058	56805
G30-1252	G30-1252	Adenosylmethionine-8-amino-7-oxononanoate aminotransferase	NODE_47_length_72032_cov_1574.969509	59521	58220
G30-1253	G30-1253	dTDP-glucose 4,6-dehydratase	NODE_47_length_72032_cov_1574.969509	60606	59521
G30-1254	G30-1254	hypothetical protein	NODE_47_length_72032_cov_1574.969509	66490	60680
G30-1255	G30-1255	ATP-dependent DNA helicase UvrD/PcrA/Rep, epsilon proteobacterial type 1	NODE_47_length_72032_cov_1574.969509	68518	66500
G30-1256	G30-1256	hypothetical protein	NODE_47_length_72032_cov_1574.969509	68664	68515
G30-1257	G30-1257	hypothetical protein	NODE_47_length_72032_cov_1574.969509	69284	68814
G30-1258	G30-1258	hypothetical protein	NODE_47_length_72032_cov_1574.969509	69553	69266
G30-1259	G30-1259	hypothetical protein	NODE_47_length_72032_cov_1574.969509	70533	69550
G30-126	G30-126	GTP cyclohydrolase I type 1	NODE_6_length_163530_cov_1143.659431	117401	116850
G30-1260	G30-1260	hypothetical protein	NODE_47_length_72032_cov_1574.969509	71276	70530
G30-1261	G30-1261	hypothetical protein	NODE_47_length_72032_cov_1574.969509	71814	71482
G30-1262	G30-1262	Peptide chain release factor 1	NODE_770_length_6037_cov_1696.512919	419	3
G30-1263	G30-1263	RelE-like translational repressor toxin	NODE_770_length_6037_cov_1696.512919	865	533
G30-1264	G30-1264	hypothetical protein	NODE_770_length_6037_cov_1696.512919	1081	866
G30-1265	G30-1265	hypothetical protein	NODE_770_length_6037_cov_1696.512919	2301	1078
G30-1266	G30-1266	Peptide chain release factor 1	NODE_770_length_6037_cov_1696.512919	2447	2343
G30-1267	G30-1267	putative transcriptional regulator	NODE_770_length_6037_cov_1696.512919	2573	2806
G30-1268	G30-1268	hypothetical protein	NODE_770_length_6037_cov_1696.512919	2863	3705
G30-1269	G30-1269	hypothetical protein	NODE_770_length_6037_cov_1696.512919	3715	3867
G30-127	G30-127	hypothetical protein	NODE_6_length_163530_cov_1143.659431	117782	117408
G30-1270	G30-1270	hypothetical protein	NODE_770_length_6037_cov_1696.512919	3982	4095
G30-1271	G30-1271	hypothetical protein	NODE_770_length_6037_cov_1696.512919	4086	4793
G30-1272	G30-1272	hypothetical protein	NODE_770_length_6037_cov_1696.512919	4790	5260
G30-1273	G30-1273	hypothetical protein	NODE_770_length_6037_cov_1696.512919	5353	5565
G30-1274	G30-1274	hypothetical protein	NODE_770_length_6037_cov_1696.512919	5558	5869
G30-1275	G30-1275	Peptide chain release factor 1	NODE_770_length_6037_cov_1696.512919	6037	5939
G30-1276	G30-1276	Aconitate hydratase 2	NODE_41_length_74157_cov_818.015443	268	134
G30-1277	G30-1277	Aconitate hydratase 2	NODE_41_length_74157_cov_818.015443	485	240
G30-1278	G30-1278	Aconitate hydratase 2	NODE_41_length_74157_cov_818.015443	608	486
G30-1279	G30-1279	hypothetical protein	NODE_41_length_74157_cov_818.015443	929	1693
G30-128	G30-128	hypothetical protein	NODE_6_length_163530_cov_1143.659431	117921	119774
G30-1280	G30-1280	hypothetical protein	NODE_41_length_74157_cov_818.015443	1683	2408
G30-1281	G30-1281	Patatin	NODE_41_length_74157_cov_818.015443	2588	3535
G30-1282	G30-1282	hypothetical protein	NODE_41_length_74157_cov_818.015443	3551	4513
G30-1283	G30-1283	hypothetical protein	NODE_41_length_74157_cov_818.015443	4500	4898
G30-1284	G30-1284	Aconitate hydratase 2	NODE_41_length_74157_cov_818.015443	7692	5143
G30-1285	G30-1285	4-hydroxythreonine-4-phosphate dehydrogenase	NODE_41_length_74157_cov_818.015443	8785	7886
G30-1286	G30-1286	BatA (Bacteroides aerotolerance operon)	NODE_41_length_74157_cov_818.015443	9702	8782
G30-1287	G30-1287	hypothetical protein	NODE_41_length_74157_cov_818.015443	10069	9695
G30-1288	G30-1288	hypothetical protein	NODE_41_length_74157_cov_818.015443	10878	10081
G30-1289	G30-1289	tRNA dimethylallyltransferase	NODE_41_length_74157_cov_818.015443	11177	12061
G30-129	G30-129	transfer origin protein, TraL	NODE_6_length_163530_cov_1143.659431	119837	120541
G30-1290	G30-1290	Single-stranded-DNA-specific exonuclease RecJ	NODE_41_length_74157_cov_818.015443	12048	13604
G30-1291	G30-1291	Glutamyl-tRNA(Gln) synthetase	NODE_41_length_74157_cov_818.015443	13901	15169
G30-1292	G30-1292	hypothetical protein	NODE_41_length_74157_cov_818.015443	16420	15359
G30-1293	G30-1293	Imidazole glycerol phosphate synthase cyclase subunit	NODE_41_length_74157_cov_818.015443	17181	16417
G30-1294	G30-1294	hypothetical protein	NODE_41_length_74157_cov_818.015443	17279	18106
G30-1295	G30-1295	hypothetical protein	NODE_41_length_74157_cov_818.015443	18122	18238
G30-1296	G30-1296	Sodium-dependent phosphate transporter	NODE_41_length_74157_cov_818.015443	18241	19998
G30-1297	G30-1297	hypothetical protein	NODE_41_length_74157_cov_818.015443	20008	20238
G30-1298	G30-1298	Glutamine--fructose-6-phosphate aminotransferase [isomerizing]	NODE_41_length_74157_cov_818.015443	20280	22091
G30-1299	G30-1299	diguanylate cyclase/phosphodiesterase (GGDEF &amp; EAL domains) with PAS/PAC sensor(s)	NODE_41_length_74157_cov_818.015443	22367	25204
G30-13	G30-13	hypothetical protein	NODE_6_length_163530_cov_1143.659431	11736	9037
G30-130	G30-130	hypothetical protein	NODE_6_length_163530_cov_1143.659431	120572	120703
G30-1300	G30-1300	hypothetical protein	NODE_41_length_74157_cov_818.015443	25291	25536
G30-1301	G30-1301	hypothetical protein	NODE_41_length_74157_cov_818.015443	25798	25649
G30-1302	G30-1302	hypothetical protein	NODE_41_length_74157_cov_818.015443	25970	25869
G30-1303	G30-1303	hypothetical protein	NODE_41_length_74157_cov_818.015443	26132	26359
G30-1304	G30-1304	hypothetical protein	NODE_41_length_74157_cov_818.015443	26415	26531
G30-1305	G30-1305	hypothetical protein	NODE_41_length_74157_cov_818.015443	28651	26849
G30-1306	G30-1306	hypothetical protein	NODE_41_length_74157_cov_818.015443	29120	28686
G30-1307	G30-1307	Methyl-accepting chemotaxis protein	NODE_41_length_74157_cov_818.015443	30768	29155
G30-1308	G30-1308	Aldehyde dehydrogenase	NODE_41_length_74157_cov_818.015443	30821	32236
G30-1309	G30-1309	hypothetical protein	NODE_41_length_74157_cov_818.015443	32233	33156
G30-131	G30-131	hypothetical protein	NODE_6_length_163530_cov_1143.659431	120704	121447
G30-1310	G30-1310	Crossover junction endodeoxyribonuclease RuvC	NODE_41_length_74157_cov_818.015443	33137	33604
G30-1311	G30-1311	GTP 3',8-cyclase	NODE_41_length_74157_cov_818.015443	33654	34613
G30-1312	G30-1312	hypothetical protein	NODE_41_length_74157_cov_818.015443	35265	34696
G30-1313	G30-1313	hypothetical protein	NODE_41_length_74157_cov_818.015443	35408	37243
G30-1314	G30-1314	hypothetical protein	NODE_41_length_74157_cov_818.015443	37248	37364
G30-1315	G30-1315	hypothetical protein	NODE_41_length_74157_cov_818.015443	37368	37727
G30-1316	G30-1316	Retron-type RNA-directed DNA polymerase	NODE_41_length_74157_cov_818.015443	37934	38989
G30-1317	G30-1317	hypothetical protein	NODE_41_length_74157_cov_818.015443	39158	39268
G30-1318	G30-1318	Protein of unknown function (DUF1566)	NODE_41_length_74157_cov_818.015443	39268	39681
G30-1319	G30-1319	Excinuclease ABC, C subunit-like	NODE_41_length_74157_cov_818.015443	39860	40099
G30-132	G30-132	ADP-ribose pyrophosphatase of COG1058 family	NODE_6_length_163530_cov_1143.659431	121444	122178
G30-1320	G30-1320	hypothetical protein	NODE_41_length_74157_cov_818.015443	40553	40374
G30-1321	G30-1321	hypothetical protein	NODE_41_length_74157_cov_818.015443	40675	41367
G30-1322	G30-1322	Recombination inhibitory protein MutS2	NODE_41_length_74157_cov_818.015443	43633	41444
G30-1323	G30-1323	UDP-N-acetylglucosamine 4,6-dehydratase	NODE_41_length_74157_cov_818.015443	45378	43636
G30-1324	G30-1324	UDP-N-acetylbacillosamine transaminase	NODE_41_length_74157_cov_818.015443	46453	45368
G30-1325	G30-1325	N-Acetyltransferase PseH involved in the biosynthesis of pseudaminic acid	NODE_41_length_74157_cov_818.015443	46908	46477
G30-1326	G30-1326	putitive LPS biosynthesis protein	NODE_41_length_74157_cov_818.015443	48056	46905
G30-1327	G30-1327	Imidazole glycerol phosphate synthase cyclase subunit	NODE_41_length_74157_cov_818.015443	48744	48043
G30-1328	G30-1328	Imidazole glycerol phosphate synthase amidotransferase subunit HisH	NODE_41_length_74157_cov_818.015443	49364	48753
G30-1329	G30-1329	LPS biosynthesis protein WbpG	NODE_41_length_74157_cov_818.015443	50496	49354
G30-133	G30-133	2-C-methyl-D-erythritol 2,4-cyclodiphosphate synthase	NODE_6_length_163530_cov_1143.659431	122171	123301
G30-1330	G30-1330	hypothetical protein	NODE_41_length_74157_cov_818.015443	51989	50493
G30-1331	G30-1331	hypothetical protein	NODE_41_length_74157_cov_818.015443	53641	51986
G30-1332	G30-1332	hypothetical protein	NODE_41_length_74157_cov_818.015443	54431	53628
G30-1333	G30-1333	Radical SAM domain protein	NODE_41_length_74157_cov_818.015443	55510	54428
G30-1334	G30-1334	hypothetical protein	NODE_41_length_74157_cov_818.015443	56536	55514
G30-1335	G30-1335	hypothetical protein	NODE_41_length_74157_cov_818.015443	57482	56511
G30-1336	G30-1336	hypothetical protein	NODE_41_length_74157_cov_818.015443	57555	57692
G30-1337	G30-1337	hypothetical protein	NODE_41_length_74157_cov_818.015443	57771	60860
G30-1338	G30-1338	Potassium channel protein	NODE_41_length_74157_cov_818.015443	61996	60857
G30-1339	G30-1339	LSU ribosomal protein L28p @ LSU ribosomal protein L28p, zinc-independent	NODE_41_length_74157_cov_818.015443	62197	62003
G30-134	G30-134	hypothetical protein	NODE_6_length_163530_cov_1143.659431	123294	123680
G30-1340	G30-1340	hypothetical protein	NODE_41_length_74157_cov_818.015443	62502	62825
G30-1341	G30-1341	Endonuclease IV	NODE_41_length_74157_cov_818.015443	63813	62968
G30-1342	G30-1342	DNA polymerase III beta subunit	NODE_41_length_74157_cov_818.015443	64889	63810
G30-1343	G30-1343	Inosine-5'-monophosphate dehydrogenase / CBS domain	NODE_41_length_74157_cov_818.015443	66343	64898
G30-1344	G30-1344	Protein translocase subunit YajC	NODE_41_length_74157_cov_818.015443	66585	66863
G30-1345	G30-1345	Protein translocase subunit SecD	NODE_41_length_74157_cov_818.015443	66853	68421
G30-1346	G30-1346	hypothetical protein	NODE_41_length_74157_cov_818.015443	68418	69251
G30-1347	G30-1347	Protein translocase subunit SecF	NODE_41_length_74157_cov_818.015443	69251	70222
G30-1348	G30-1348	hypothetical protein	NODE_41_length_74157_cov_818.015443	70223	70750
G30-1349	G30-1349	hypothetical protein	NODE_41_length_74157_cov_818.015443	70753	71268
G30-135	G30-135	hypothetical protein	NODE_6_length_163530_cov_1143.659431	123692	124675
G30-1350	G30-1350	Fluoride ion transporter CrcB	NODE_41_length_74157_cov_818.015443	71265	71654
G30-1351	G30-1351	hypothetical protein	NODE_41_length_74157_cov_818.015443	72879	71641
G30-1352	G30-1352	tRNA-Glu-TTC	NODE_41_length_74157_cov_818.015443	13757	13831
G30-1353	G30-1353	LSU rRNA # 23S rRNA, large subunit ribosomal RNA - 3 prime truncation	NODE_41_length_74157_cov_818.015443	73108	74157
G30-1354	G30-1354	hypothetical protein	NODE_7_length_146715_cov_1153.004310	3	368
G30-1355	G30-1355	Valyl-tRNA synthetase	NODE_7_length_146715_cov_1153.004310	2965	413
G30-1356	G30-1356	hypothetical protein	NODE_7_length_146715_cov_1153.004310	3046	3882
G30-1357	G30-1357	hypothetical protein	NODE_7_length_146715_cov_1153.004310	3879	4142
G30-1358	G30-1358	hypothetical protein	NODE_7_length_146715_cov_1153.004310	4233	4355
G30-1359	G30-1359	Serine/threonine protein kinase	NODE_7_length_146715_cov_1153.004310	6007	4409
G30-136	G30-136	hypothetical protein	NODE_6_length_163530_cov_1143.659431	125251	124682
G30-1360	G30-1360	hypothetical protein	NODE_7_length_146715_cov_1153.004310	6174	6046
G30-1361	G30-1361	hypothetical protein	NODE_7_length_146715_cov_1153.004310	6299	6171
G30-1362	G30-1362	hypothetical protein	NODE_7_length_146715_cov_1153.004310	7172	6477
G30-1363	G30-1363	hypothetical protein	NODE_7_length_146715_cov_1153.004310	7189	7377
G30-1364	G30-1364	hypothetical protein	NODE_7_length_146715_cov_1153.004310	7806	7399
G30-1365	G30-1365	hypothetical protein	NODE_7_length_146715_cov_1153.004310	8060	7818
G30-1366	G30-1366	hypothetical protein	NODE_7_length_146715_cov_1153.004310	8111	9265
G30-1367	G30-1367	hypothetical protein	NODE_7_length_146715_cov_1153.004310	9259	10701
G30-1368	G30-1368	hypothetical protein	NODE_7_length_146715_cov_1153.004310	10702	10914
G30-1369	G30-1369	hypothetical protein	NODE_7_length_146715_cov_1153.004310	11543	10944
G30-137	G30-137	hypothetical protein	NODE_6_length_163530_cov_1143.659431	126381	125284
G30-1370	G30-1370	hypothetical protein	NODE_7_length_146715_cov_1153.004310	11938	11552
G30-1371	G30-1371	hypothetical protein	NODE_7_length_146715_cov_1153.004310	12380	12051
G30-1372	G30-1372	hypothetical protein	NODE_7_length_146715_cov_1153.004310	13191	12766
G30-1373	G30-1373	hypothetical protein	NODE_7_length_146715_cov_1153.004310	13779	13201
G30-1374	G30-1374	hypothetical protein	NODE_7_length_146715_cov_1153.004310	13876	14172
G30-1375	G30-1375	Heterodisulfide reductase subunit B-like protein @ Putative succinate dehydrogenase subunit	NODE_7_length_146715_cov_1153.004310	15088	14216
G30-1376	G30-1376	Succinate dehydrogenase iron-sulfur protein	NODE_7_length_146715_cov_1153.004310	16057	15098
G30-1377	G30-1377	Succinate dehydrogenase flavoprotein subunit	NODE_7_length_146715_cov_1153.004310	17775	16057
G30-1378	G30-1378	hypothetical protein	NODE_7_length_146715_cov_1153.004310	19663	17894
G30-1379	G30-1379	tRNA-(cytosine32)-2-thiocytidine synthetase TtcA	NODE_7_length_146715_cov_1153.004310	19717	20472
G30-138	G30-138	D-glycerate 2-kinase	NODE_6_length_163530_cov_1143.659431	127574	126378
G30-1380	G30-1380	Pyridoxine 5'-phosphate synthase	NODE_7_length_146715_cov_1153.004310	21312	20536
G30-1381	G30-1381	Argininosuccinate lyase	NODE_7_length_146715_cov_1153.004310	22685	21297
G30-1382	G30-1382	Na+/H+ antiporter NhaD type	NODE_7_length_146715_cov_1153.004310	24305	22983
G30-1383	G30-1383	DEAD-box ATP-dependent RNA helicase DeaD (= CshA)	NODE_7_length_146715_cov_1153.004310	24594	26078
G30-1384	G30-1384	LSU ribosomal protein L9p	NODE_7_length_146715_cov_1153.004310	26088	26531
G30-1385	G30-1385	ATP-dependent protease subunit HslV	NODE_7_length_146715_cov_1153.004310	26537	27067
G30-1386	G30-1386	hypothetical protein	NODE_7_length_146715_cov_1153.004310	27064	28305
G30-1387	G30-1387	COG0503: Adenine/guanine phosphoribosyltransferases and related PRPP-binding proteins	NODE_7_length_146715_cov_1153.004310	28272	29342
G30-1388	G30-1388	hypothetical protein	NODE_7_length_146715_cov_1153.004310	29339	30682
G30-1389	G30-1389	hypothetical protein	NODE_7_length_146715_cov_1153.004310	32384	30813
G30-139	G30-139	GTP-binding and nucleic acid-binding protein YchF	NODE_6_length_163530_cov_1143.659431	128746	127646
G30-1390	G30-1390	Replicative DNA helicase (DnaB)	NODE_7_length_146715_cov_1153.004310	32545	35235
G30-1391	G30-1391	hypothetical protein	NODE_7_length_146715_cov_1153.004310	36627	35263
G30-1392	G30-1392	hypothetical protein	NODE_7_length_146715_cov_1153.004310	36686	37750
G30-1393	G30-1393	hypothetical protein	NODE_7_length_146715_cov_1153.004310	38115	37774
G30-1394	G30-1394	Phage antirepressor protein	NODE_7_length_146715_cov_1153.004310	39079	38192
G30-1395	G30-1395	hypothetical protein	NODE_7_length_146715_cov_1153.004310	39353	39562
G30-1396	G30-1396	hypothetical protein	NODE_7_length_146715_cov_1153.004310	39811	39668
G30-1397	G30-1397	Porphobilinogen synthase	NODE_7_length_146715_cov_1153.004310	40974	40003
G30-1398	G30-1398	hypothetical protein	NODE_7_length_146715_cov_1153.004310	41202	40978
G30-1399	G30-1399	Aspartokinase	NODE_7_length_146715_cov_1153.004310	41790	41311
G30-14	G30-14	hypothetical protein	NODE_6_length_163530_cov_1143.659431	14395	11786
G30-140	G30-140	diguanylate cyclase (GGDEF domain) with PAS/PAC sensor	NODE_6_length_163530_cov_1143.659431	128827	131181
G30-1400	G30-1400	Aspartokinase	NODE_7_length_146715_cov_1153.004310	43007	41793
G30-1401	G30-1401	Adenosine (5')-pentaphospho-(5'')-adenosine pyrophosphohydrolase	NODE_7_length_146715_cov_1153.004310	43474	43001
G30-1402	G30-1402	hypothetical protein	NODE_7_length_146715_cov_1153.004310	44038	43625
G30-1403	G30-1403	N-acetylglutamate kinase	NODE_7_length_146715_cov_1153.004310	44889	44038
G30-1404	G30-1404	Glutamate synthase [NADPH] small chain	NODE_7_length_146715_cov_1153.004310	46344	44974
G30-1405	G30-1405	hypothetical protein	NODE_7_length_146715_cov_1153.004310	47507	46476
G30-1406	G30-1406	tRNA t(6)A37-methylthiotransferase	NODE_7_length_146715_cov_1153.004310	48690	47479
G30-1407	G30-1407	Flagellar L-ring protein FlgH	NODE_7_length_146715_cov_1153.004310	49372	48692
G30-1408	G30-1408	hypothetical protein	NODE_7_length_146715_cov_1153.004310	49932	49387
G30-1409	G30-1409	Phosphoribosyl-AMP cyclohydrolase	NODE_7_length_146715_cov_1153.004310	50590	49925
G30-141	G30-141	LSU rRNA pseudouridine(2605) synthase	NODE_6_length_163530_cov_1143.659431	131178	131933
G30-1410	G30-1410	tRNA pseudouridine(55) synthase	NODE_7_length_146715_cov_1153.004310	51422	50607
G30-1411	G30-1411	hypothetical protein	NODE_7_length_146715_cov_1153.004310	51542	53287
G30-1412	G30-1412	hypothetical protein	NODE_7_length_146715_cov_1153.004310	53296	53763
G30-1413	G30-1413	Nicotinate-nucleotide adenylyltransferase	NODE_7_length_146715_cov_1153.004310	53760	54269
G30-1414	G30-1414	GTP-binding protein EngB	NODE_7_length_146715_cov_1153.004310	54266	54826
G30-1415	G30-1415	Acetyltransferase, GNAT family	NODE_7_length_146715_cov_1153.004310	54816	55277
G30-1416	G30-1416	Ferric siderophore transport system, periplasmic binding protein TonB	NODE_7_length_146715_cov_1153.004310	55279	56172
G30-1417	G30-1417	hypothetical protein	NODE_7_length_146715_cov_1153.004310	57059	56220
G30-1418	G30-1418	hypothetical protein	NODE_7_length_146715_cov_1153.004310	57353	57742
G30-1419	G30-1419	Porphobilinogen deaminase	NODE_7_length_146715_cov_1153.004310	58747	57833
G30-142	G30-142	hypothetical protein	NODE_6_length_163530_cov_1143.659431	131930	133060
G30-1420	G30-1420	Molybdenum ABC transporter ATP-binding protein ModC	NODE_7_length_146715_cov_1153.004310	59605	58763
G30-1421	G30-1421	DNA gyrase subunit A	NODE_7_length_146715_cov_1153.004310	59659	63396
G30-1422	G30-1422	hypothetical protein	NODE_7_length_146715_cov_1153.004310	63755	63417
G30-1423	G30-1423	hypothetical protein	NODE_7_length_146715_cov_1153.004310	63973	63746
G30-1424	G30-1424	hypothetical protein	NODE_7_length_146715_cov_1153.004310	64458	63970
G30-1425	G30-1425	hypothetical protein	NODE_7_length_146715_cov_1153.004310	65021	64455
G30-1426	G30-1426	hypothetical protein	NODE_7_length_146715_cov_1153.004310	65812	65018
G30-1427	G30-1427	hypothetical protein	NODE_7_length_146715_cov_1153.004310	67122	65809
G30-1428	G30-1428	hypothetical protein	NODE_7_length_146715_cov_1153.004310	67646	67119
G30-1429	G30-1429	hypothetical protein	NODE_7_length_146715_cov_1153.004310	68002	67646
G30-143	G30-143	Exonuclease SbcD	NODE_6_length_163530_cov_1143.659431	133057	134169
G30-1430	G30-1430	hypothetical protein	NODE_7_length_146715_cov_1153.004310	68872	68135
G30-1431	G30-1431	hypothetical protein	NODE_7_length_146715_cov_1153.004310	70347	68956
G30-1432	G30-1432	hypothetical protein	NODE_7_length_146715_cov_1153.004310	70414	71265
G30-1433	G30-1433	hypothetical protein	NODE_7_length_146715_cov_1153.004310	71275	71787
G30-1434	G30-1434	hypothetical protein	NODE_7_length_146715_cov_1153.004310	71957	72370
G30-1435	G30-1435	hypothetical protein	NODE_7_length_146715_cov_1153.004310	72363	72980
G30-1436	G30-1436	D-glycero-beta-D-manno-heptose 1-phosphate adenylyltransferase / D-glycero-beta-D-manno-heptose-7-phosphate kinase	NODE_7_length_146715_cov_1153.004310	73252	74646
G30-1437	G30-1437	hypothetical protein	NODE_7_length_146715_cov_1153.004310	74680	75243
G30-1438	G30-1438	hypothetical protein	NODE_7_length_146715_cov_1153.004310	75240	76124
G30-1439	G30-1439	Thymidylate kinase	NODE_7_length_146715_cov_1153.004310	76125	76688
G30-144	G30-144	hypothetical protein	NODE_6_length_163530_cov_1143.659431	136912	134303
G30-1440	G30-1440	hypothetical protein	NODE_7_length_146715_cov_1153.004310	76714	77355
G30-1441	G30-1441	hypothetical protein	NODE_7_length_146715_cov_1153.004310	77409	78491
G30-1442	G30-1442	Protein PhnA	NODE_7_length_146715_cov_1153.004310	78499	78834
G30-1443	G30-1443	hypothetical protein	NODE_7_length_146715_cov_1153.004310	79444	78851
G30-1444	G30-1444	hypothetical protein	NODE_7_length_146715_cov_1153.004310	83298	79441
G30-1445	G30-1445	Diaminopimelate decarboxylase	NODE_7_length_146715_cov_1153.004310	83398	84621
G30-1446	G30-1446	RNA polymerase-binding transcription factor DksA	NODE_7_length_146715_cov_1153.004310	84671	85075
G30-1447	G30-1447	hypothetical protein	NODE_7_length_146715_cov_1153.004310	85087	86094
G30-1448	G30-1448	tRNA-dihydrouridine synthase DusB	NODE_7_length_146715_cov_1153.004310	86091	87017
G30-1449	G30-1449	Flagellin	NODE_7_length_146715_cov_1153.004310	87093	88664
G30-145	G30-145	hypothetical protein	NODE_6_length_163530_cov_1143.659431	136945	138237
G30-1450	G30-1450	5-formyltetrahydrofolate cyclo-ligase	NODE_7_length_146715_cov_1153.004310	88671	89228
G30-1451	G30-1451	Phospholipid ABC transporter permease protein MlaE	NODE_7_length_146715_cov_1153.004310	89980	89189
G30-1452	G30-1452	hypothetical protein	NODE_7_length_146715_cov_1153.004310	91417	89990
G30-1453	G30-1453	Uracil-DNA glycosylase, family 1	NODE_7_length_146715_cov_1153.004310	91529	92206
G30-1454	G30-1454	Inner membrane protein YihY, formerly thought to be RNase BN	NODE_7_length_146715_cov_1153.004310	92203	93075
G30-1455	G30-1455	Peptidoglycan lipid II flippase MurJ	NODE_7_length_146715_cov_1153.004310	93086	94483
G30-1456	G30-1456	hypothetical protein	NODE_7_length_146715_cov_1153.004310	96814	94679
G30-1457	G30-1457	Phenylalanyl-tRNA synthetase beta chain	NODE_7_length_146715_cov_1153.004310	97333	99546
G30-1458	G30-1458	CDP-diacylglycerol--glycerol-3-phosphate 3-phosphatidyltransferase	NODE_7_length_146715_cov_1153.004310	99543	100079
G30-1459	G30-1459	hypothetical protein	NODE_7_length_146715_cov_1153.004310	100110	101324
G30-146	G30-146	hypothetical protein	NODE_6_length_163530_cov_1143.659431	138234	140078
G30-1460	G30-1460	N-acetylmuramoyl-L-alanine amidase	NODE_7_length_146715_cov_1153.004310	101326	102456
G30-1461	G30-1461	hypothetical protein	NODE_7_length_146715_cov_1153.004310	102425	103333
G30-1462	G30-1462	Prolyl-tRNA synthetase, bacterial type	NODE_7_length_146715_cov_1153.004310	103404	105089
G30-1463	G30-1463	Cyclic dehypoxanthine futalosine synthase	NODE_7_length_146715_cov_1153.004310	106187	105156
G30-1464	G30-1464	Flagellar hook-associated protein FlgK	NODE_7_length_146715_cov_1153.004310	107968	106184
G30-1465	G30-1465	hypothetical protein	NODE_7_length_146715_cov_1153.004310	108398	107970
G30-1466	G30-1466	hypothetical protein	NODE_7_length_146715_cov_1153.004310	108603	108403
G30-1467	G30-1467	Membrane protease family protein HP0248	NODE_7_length_146715_cov_1153.004310	108991	110067
G30-1468	G30-1468	Type IV fimbrial assembly, ATPase PilB	NODE_7_length_146715_cov_1153.004310	110341	112035
G30-1469	G30-1469	FIG045374: Type II restriction enzyme, methylase subunit YeeA	NODE_7_length_146715_cov_1153.004310	112216	114963
G30-147	G30-147	Protein of unknown function (DUF1501)	NODE_6_length_163530_cov_1143.659431	140081	141607
G30-1470	G30-1470	Adenylosuccinate synthetase	NODE_7_length_146715_cov_1153.004310	116256	115006
G30-1471	G30-1471	Acetyl-coenzyme A carboxyl transferase beta chain	NODE_7_length_146715_cov_1153.004310	117161	116316
G30-1472	G30-1472	Lipid carrier : UDP-N-acetylgalactosaminyltransferase	NODE_7_length_146715_cov_1153.004310	118016	117417
G30-1473	G30-1473	Alanyl-tRNA synthetase	NODE_7_length_146715_cov_1153.004310	118103	120622
G30-1474	G30-1474	Glycyl-tRNA synthetase alpha chain	NODE_7_length_146715_cov_1153.004310	121502	120660
G30-1475	G30-1475	Malonyl CoA-acyl carrier protein transacylase	NODE_7_length_146715_cov_1153.004310	122421	121492
G30-1476	G30-1476	tRNA (5-methylaminomethyl-2-thiouridylate)-methyltransferase	NODE_7_length_146715_cov_1153.004310	123183	122434
G30-1477	G30-1477	Flagellar basal-body rod modification protein FlgD	NODE_7_length_146715_cov_1153.004310	123927	123256
G30-1478	G30-1478	hypothetical protein	NODE_7_length_146715_cov_1153.004310	124538	125335
G30-1479	G30-1479	hypothetical protein	NODE_7_length_146715_cov_1153.004310	126158	125388
G30-148	G30-148	Amidophosphoribosyltransferase	NODE_6_length_163530_cov_1143.659431	141684	143081
G30-1480	G30-1480	hypothetical protein	NODE_7_length_146715_cov_1153.004310	127838	126168
G30-1481	G30-1481	hypothetical protein	NODE_7_length_146715_cov_1153.004310	128182	128568
G30-1482	G30-1482	hypothetical protein	NODE_7_length_146715_cov_1153.004310	128558	128848
G30-1483	G30-1483	Putative cytochrome C-type biogenesis protein	NODE_7_length_146715_cov_1153.004310	128937	131987
G30-1484	G30-1484	histidine kinase	NODE_7_length_146715_cov_1153.004310	132129	133340
G30-1485	G30-1485	hypothetical protein	NODE_7_length_146715_cov_1153.004310	133343	135343
G30-1486	G30-1486	hypothetical protein	NODE_7_length_146715_cov_1153.004310	135344	137851
G30-1487	G30-1487	Ammonium transporter	NODE_7_length_146715_cov_1153.004310	140201	137937
G30-1488	G30-1488	NADH/Ubiquinone/plastoquinone (complex I)	NODE_7_length_146715_cov_1153.004310	140720	140286
G30-1489	G30-1489	hypothetical protein	NODE_7_length_146715_cov_1153.004310	141205	140723
G30-149	G30-149	hypothetical protein	NODE_6_length_163530_cov_1143.659431	147367	143381
G30-1490	G30-1490	hypothetical protein	NODE_7_length_146715_cov_1153.004310	141572	141231
G30-1491	G30-1491	hypothetical protein	NODE_7_length_146715_cov_1153.004310	141686	142423
G30-1492	G30-1492	hypothetical protein	NODE_7_length_146715_cov_1153.004310	142424	143167
G30-1493	G30-1493	hypothetical protein	NODE_7_length_146715_cov_1153.004310	143487	144452
G30-1494	G30-1494	hypothetical protein	NODE_7_length_146715_cov_1153.004310	144445	144954
G30-1495	G30-1495	hypothetical protein	NODE_7_length_146715_cov_1153.004310	144951	145442
G30-1496	G30-1496	hypothetical protein	NODE_7_length_146715_cov_1153.004310	145444	146079
G30-1497	G30-1497	tRNA-Asp-GTC	NODE_7_length_146715_cov_1153.004310	124121	124045
G30-1498	G30-1498	tRNA-Val-TAC	NODE_7_length_146715_cov_1153.004310	124209	124134
G30-1499	G30-1499	tRNA-Glu-TTC	NODE_7_length_146715_cov_1153.004310	124296	124219
G30-15	G30-15	hypothetical protein	NODE_6_length_163530_cov_1143.659431	15349	14399
G30-150	G30-150	hypothetical protein	NODE_6_length_163530_cov_1143.659431	149845	147380
G30-1500	G30-1500	tRNA-Lys-TTT	NODE_7_length_146715_cov_1153.004310	124389	124314
G30-1501	G30-1501	SSU rRNA # 16S rRNA, small subunit ribosomal RNA - 3 prime truncation	NODE_7_length_146715_cov_1153.004310	146189	146715
G30-1502	G30-1502	Diaminohydroxyphosphoribosylaminopyrimidine deaminase / 5-amino-6-(5-phosphoribosylamino)uracil reductase	NODE_53_length_68242_cov_640.306433	1	585
G30-1503	G30-1503	Probable lipoprotein Cj1090c	NODE_53_length_68242_cov_640.306433	1098	592
G30-1504	G30-1504	Putative von Willebrand factor, vWF type A domain protein STM2315	NODE_53_length_68242_cov_640.306433	2663	1095
G30-1505	G30-1505	Acriflavin resistance protein	NODE_53_length_68242_cov_640.306433	2714	5764
G30-1506	G30-1506	hypothetical protein	NODE_53_length_68242_cov_640.306433	8719	5837
G30-1507	G30-1507	hypothetical protein	NODE_53_length_68242_cov_640.306433	8898	9143
G30-1508	G30-1508	Oxaloacetate decarboxylase Na(+) pump, alpha chain	NODE_53_length_68242_cov_640.306433	9140	10933
G30-1509	G30-1509	Oxaloacetate decarboxylase Na(+) pump, beta chain	NODE_53_length_68242_cov_640.306433	10933	12231
G30-151	G30-151	hypothetical protein	NODE_6_length_163530_cov_1143.659431	150072	149848
G30-1510	G30-1510	hypothetical protein	NODE_53_length_68242_cov_640.306433	12428	12261
G30-1511	G30-1511	hypothetical protein	NODE_53_length_68242_cov_640.306433	12664	12440
G30-1512	G30-1512	hypothetical protein	NODE_53_length_68242_cov_640.306433	12933	12676
G30-1513	G30-1513	hypothetical protein	NODE_53_length_68242_cov_640.306433	13187	12936
G30-1514	G30-1514	hypothetical protein	NODE_53_length_68242_cov_640.306433	13540	14262
G30-1515	G30-1515	Chaperone protein HtpG	NODE_53_length_68242_cov_640.306433	16462	14597
G30-1516	G30-1516	Oligosaccharyltransferase PglB	NODE_53_length_68242_cov_640.306433	18733	16559
G30-1517	G30-1517	Helicase PriA essential for oriC/DnaA-independent DNA replication	NODE_53_length_68242_cov_640.306433	20698	18869
G30-1518	G30-1518	hypothetical protein	NODE_53_length_68242_cov_640.306433	20990	20691
G30-1519	G30-1519	Glutamyl-tRNA synthetase	NODE_53_length_68242_cov_640.306433	22315	20987
G30-152	G30-152	hypothetical protein	NODE_6_length_163530_cov_1143.659431	150313	150062
G30-1520	G30-1520	Cyclic pyranopterin monophosphate synthase	NODE_53_length_68242_cov_640.306433	22788	22309
G30-1521	G30-1521	2-oxoglutarate/2-oxoacid ferredoxin oxidoreductase, delta subunit, ferredoxin-like 4Fe-4S binding protein	NODE_53_length_68242_cov_640.306433	23046	23363
G30-1522	G30-1522	2-oxoglutarate/2-oxoacid ferredoxin oxidoreductase, alpha subunit	NODE_53_length_68242_cov_640.306433	23364	24515
G30-1523	G30-1523	2-oxoglutarate/2-oxoacid ferredoxin oxidoreductase, beta subunit	NODE_53_length_68242_cov_640.306433	24517	25374
G30-1524	G30-1524	2-oxoglutarate/2-oxoacid ferredoxin oxidoreductase, gamma subunit	NODE_53_length_68242_cov_640.306433	25386	25943
G30-1525	G30-1525	GMP synthase [glutamine-hydrolyzing], amidotransferase subunit / GMP synthase [glutamine-hydrolyzing], ATP pyrophosphatase subunit	NODE_53_length_68242_cov_640.306433	26074	27603
G30-1526	G30-1526	putative transcriptional regulator	NODE_53_length_68242_cov_640.306433	27780	28010
G30-1527	G30-1527	hypothetical protein	NODE_53_length_68242_cov_640.306433	28102	28944
G30-1528	G30-1528	hypothetical protein	NODE_53_length_68242_cov_640.306433	29001	29144
G30-1529	G30-1529	Chaperone protein ClpB (ATP-dependent unfoldase)	NODE_53_length_68242_cov_640.306433	29323	31803
G30-153	G30-153	hypothetical protein	NODE_6_length_163530_cov_1143.659431	150386	151318
G30-1530	G30-1530	hypothetical protein	NODE_53_length_68242_cov_640.306433	32751	31939
G30-1531	G30-1531	putative transcriptional regulator	NODE_53_length_68242_cov_640.306433	32799	33035
G30-1532	G30-1532	hypothetical protein	NODE_53_length_68242_cov_640.306433	33134	33940
G30-1533	G30-1533	putative transcriptional regulator	NODE_53_length_68242_cov_640.306433	33961	34215
G30-1534	G30-1534	hypothetical protein	NODE_53_length_68242_cov_640.306433	34306	35265
G30-1535	G30-1535	hypothetical protein	NODE_53_length_68242_cov_640.306433	35240	35662
G30-1536	G30-1536	Dihydroxy-acid dehydratase	NODE_53_length_68242_cov_640.306433	35751	37448
G30-1537	G30-1537	hypothetical protein	NODE_53_length_68242_cov_640.306433	37603	37728
G30-1538	G30-1538	hypothetical protein	NODE_53_length_68242_cov_640.306433	40008	37741
G30-1539	G30-1539	Phosphate regulon transcriptional regulatory protein PhoB (SphR)	NODE_53_length_68242_cov_640.306433	40181	40852
G30-154	G30-154	Uroporphyrinogen III decarboxylase	NODE_6_length_163530_cov_1143.659431	152364	151351
G30-1540	G30-1540	Sensor kinase cusS	NODE_53_length_68242_cov_640.306433	40831	41913
G30-1541	G30-1541	hypothetical protein	NODE_53_length_68242_cov_640.306433	41940	42854
G30-1542	G30-1542	hypothetical protein	NODE_53_length_68242_cov_640.306433	42959	48505
G30-1543	G30-1543	hypothetical protein	NODE_53_length_68242_cov_640.306433	48546	48707
G30-1544	G30-1544	hypothetical protein	NODE_53_length_68242_cov_640.306433	48799	51894
G30-1545	G30-1545	hypothetical protein	NODE_53_length_68242_cov_640.306433	51894	52238
G30-1546	G30-1546	hypothetical protein	NODE_53_length_68242_cov_640.306433	52343	52459
G30-1547	G30-1547	ATP phosphoribosyltransferase regulatory subunit, divergent variant	NODE_53_length_68242_cov_640.306433	52473	53312
G30-1548	G30-1548	UDP-N-acetylmuramoyl-dipeptide--2,6- diaminopimelate ligase	NODE_53_length_68242_cov_640.306433	53299	54591
G30-1549	G30-1549	hypothetical protein	NODE_53_length_68242_cov_640.306433	54949	55155
G30-155	G30-155	Aspartate-semialdehyde dehydrogenase	NODE_6_length_163530_cov_1143.659431	153383	152361
G30-1550	G30-1550	Phage antirepressor protein	NODE_53_length_68242_cov_640.306433	55423	56409
G30-1551	G30-1551	Phage antirepressor protein	NODE_53_length_68242_cov_640.306433	56449	57042
G30-1552	G30-1552	hypothetical protein	NODE_53_length_68242_cov_640.306433	57334	57164
G30-1553	G30-1553	hypothetical protein	NODE_53_length_68242_cov_640.306433	57345	58661
G30-1554	G30-1554	hypothetical protein	NODE_53_length_68242_cov_640.306433	58716	60575
G30-1555	G30-1555	hypothetical protein	NODE_53_length_68242_cov_640.306433	60657	61148
G30-1556	G30-1556	CRISPR-associated RAMP Csm3	NODE_53_length_68242_cov_640.306433	61158	61871
G30-1557	G30-1557	hypothetical protein	NODE_53_length_68242_cov_640.306433	61858	62700
G30-1558	G30-1558	hypothetical protein	NODE_53_length_68242_cov_640.306433	62704	63663
G30-1559	G30-1559	hypothetical protein	NODE_53_length_68242_cov_640.306433	63664	64359
G30-156	G30-156	PUTATIVE MCP-TYPE SIGNAL TRANSDUCTION PROTEIN	NODE_6_length_163530_cov_1143.659431	153511	154623
G30-1560	G30-1560	hypothetical protein	NODE_53_length_68242_cov_640.306433	64349	64714
G30-1561	G30-1561	hypothetical protein	NODE_53_length_68242_cov_640.306433	64718	65689
G30-1562	G30-1562	hypothetical protein	NODE_53_length_68242_cov_640.306433	65941	66183
G30-1563	G30-1563	hypothetical protein	NODE_53_length_68242_cov_640.306433	66744	66508
G30-1564	G30-1564	Thiosulfate sulfurtransferase, rhodanese	NODE_53_length_68242_cov_640.306433	66901	68025
G30-1565	G30-1565	Respiratory nitrate reductase alpha chain	NODE_53_length_68242_cov_640.306433	68034	68240
G30-1566	G30-1566	hypothetical protein	NODE_263_length_17902_cov_1334.132903	3	134
G30-1567	G30-1567	hypothetical protein	NODE_263_length_17902_cov_1334.132903	124	1458
G30-1568	G30-1568	Histidinol-phosphatase	NODE_263_length_17902_cov_1334.132903	1452	2234
G30-1569	G30-1569	Paralog of flagellar hook protein FlgE	NODE_263_length_17902_cov_1334.132903	3940	2258
G30-157	G30-157	Two-component transcriptional response regulator, LuxR family	NODE_6_length_163530_cov_1143.659431	154595	155305
G30-1570	G30-1570	hypothetical protein	NODE_263_length_17902_cov_1334.132903	4084	5838
G30-1571	G30-1571	hypothetical protein	NODE_263_length_17902_cov_1334.132903	5945	7855
G30-1572	G30-1572	hypothetical protein	NODE_263_length_17902_cov_1334.132903	7950	12050
G30-1573	G30-1573	hypothetical protein	NODE_263_length_17902_cov_1334.132903	12101	12829
G30-1574	G30-1574	tRNA(1)(Val) (adenine(37)-N(6))-methyltransferase	NODE_263_length_17902_cov_1334.132903	13511	12819
G30-1575	G30-1575	hypothetical protein	NODE_263_length_17902_cov_1334.132903	13704	13501
G30-1576	G30-1576	Dihydroorotate dehydrogenase (quinone)	NODE_263_length_17902_cov_1334.132903	14750	13701
G30-1577	G30-1577	hypothetical protein	NODE_263_length_17902_cov_1334.132903	15356	14751
G30-1578	G30-1578	Orotidine 5'-phosphate decarboxylase	NODE_263_length_17902_cov_1334.132903	16082	15384
G30-1579	G30-1579	hypothetical protein	NODE_263_length_17902_cov_1334.132903	16330	16082
G30-158	G30-158	hypothetical protein	NODE_6_length_163530_cov_1143.659431	155697	155314
G30-1580	G30-1580	hypothetical protein	NODE_263_length_17902_cov_1334.132903	16589	16323
G30-1581	G30-1581	hypothetical protein	NODE_263_length_17902_cov_1334.132903	16759	17733
G30-1582	G30-1582	Putative hemolysin	NODE_20_length_102808_cov_894.476555	1923	226
G30-1583	G30-1583	hypothetical protein	NODE_20_length_102808_cov_894.476555	3303	2416
G30-1584	G30-1584	putative transcriptional regulator	NODE_20_length_102808_cov_894.476555	3555	3316
G30-1585	G30-1585	Orf11	NODE_20_length_102808_cov_894.476555	4911	4231
G30-1586	G30-1586	MutS-related protein, family 9	NODE_20_length_102808_cov_894.476555	8194	5243
G30-1587	G30-1587	SAM-dependent methyltransferase	NODE_20_length_102808_cov_894.476555	9199	8228
G30-1588	G30-1588	hypothetical protein	NODE_20_length_102808_cov_894.476555	10995	9196
G30-1589	G30-1589	DNA-cytosine methyltransferase	NODE_20_length_102808_cov_894.476555	11920	10973
G30-159	G30-159	1-acyl-sn-glycerol-3-phosphate acyltransferase	NODE_6_length_163530_cov_1143.659431	156371	155694
G30-1590	G30-1590	Putative dCMP deaminase (ACLAME 374)	NODE_20_length_102808_cov_894.476555	11993	12499
G30-1591	G30-1591	hypothetical protein	NODE_20_length_102808_cov_894.476555	12937	12674
G30-1592	G30-1592	hypothetical protein	NODE_20_length_102808_cov_894.476555	13071	12934
G30-1593	G30-1593	hypothetical protein	NODE_20_length_102808_cov_894.476555	13152	14030
G30-1594	G30-1594	GTP cyclohydrolase II	NODE_20_length_102808_cov_894.476555	14027	14596
G30-1595	G30-1595	Glutamate racemase	NODE_20_length_102808_cov_894.476555	15367	14627
G30-1596	G30-1596	Signal transduction protein CetB, mediates an energy taxis response	NODE_20_length_102808_cov_894.476555	15945	15364
G30-1597	G30-1597	hypothetical protein	NODE_20_length_102808_cov_894.476555	16128	16006
G30-1598	G30-1598	hypothetical protein	NODE_20_length_102808_cov_894.476555	16127	16897
G30-1599	G30-1599	KilA-N domain-containing protein	NODE_20_length_102808_cov_894.476555	16969	17739
G30-16	G30-16	Murein endolytic transglycosylase MltG	NODE_6_length_163530_cov_1143.659431	16445	15498
G30-160	G30-160	hypothetical protein	NODE_6_length_163530_cov_1143.659431	157428	156355
G30-1600	G30-1600	KilA-N domain-containing protein	NODE_20_length_102808_cov_894.476555	17813	17950
G30-1601	G30-1601	KilA-N domain-containing protein	NODE_20_length_102808_cov_894.476555	18137	18589
G30-1602	G30-1602	hypothetical protein	NODE_20_length_102808_cov_894.476555	18586	21315
G30-1603	G30-1603	Phosphoribosylformylglycinamidine synthase, glutamine amidotransferase subunit	NODE_20_length_102808_cov_894.476555	22031	21354
G30-1604	G30-1604	Transcription termination factor Rho	NODE_20_length_102808_cov_894.476555	22193	23515
G30-1605	G30-1605	Thiamine-monophosphate kinase	NODE_20_length_102808_cov_894.476555	23515	24333
G30-1606	G30-1606	Efflux ABC transporter, permease/ATP-binding protein	NODE_20_length_102808_cov_894.476555	24350	26050
G30-1607	G30-1607	Cytochrome c oxidase (cbb3-type) subunit CcoN	NODE_20_length_102808_cov_894.476555	26332	27810
G30-1608	G30-1608	Cytochrome c oxidase (cbb3-type) subunit CcoO	NODE_20_length_102808_cov_894.476555	27825	28517
G30-1609	G30-1609	Cytochrome c oxidase (cbb3-type) subunit CcoQ	NODE_20_length_102808_cov_894.476555	28522	28743
G30-161	G30-161	Molybdopterin molybdenumtransferase	NODE_6_length_163530_cov_1143.659431	158787	157564
G30-1610	G30-1610	Cytochrome c oxidase (cbb3-type) subunit CcoP	NODE_20_length_102808_cov_894.476555	28752	29651
G30-1611	G30-1611	hypothetical protein	NODE_20_length_102808_cov_894.476555	29651	29872
G30-1612	G30-1612	hypothetical protein	NODE_20_length_102808_cov_894.476555	29885	29974
G30-1613	G30-1613	Molybdenum ABC transporter permease protein ModB	NODE_20_length_102808_cov_894.476555	30727	30005
G30-1614	G30-1614	5-methyltetrahydropteroyltriglutamate-- homocysteine methyltransferase	NODE_20_length_102808_cov_894.476555	30748	33021
G30-1615	G30-1615	hypothetical protein	NODE_20_length_102808_cov_894.476555	33533	33084
G30-1616	G30-1616	hypothetical protein	NODE_20_length_102808_cov_894.476555	34030	33551
G30-1617	G30-1617	hypothetical protein	NODE_20_length_102808_cov_894.476555	35739	34093
G30-1618	G30-1618	hypothetical protein	NODE_20_length_102808_cov_894.476555	36924	36091
G30-1619	G30-1619	5-methyltetrahydropteroyltriglutamate-- homocysteine methyltransferase	NODE_20_length_102808_cov_894.476555	37110	37262
G30-162	G30-162	Peptide-methionine (R)-S-oxide reductase MsrB	NODE_6_length_163530_cov_1143.659431	159143	158787
G30-1620	G30-1620	5-methyltetrahydropteroyltriglutamate-- homocysteine methyltransferase	NODE_20_length_102808_cov_894.476555	37473	37775
G30-1621	G30-1621	Chaperone protein DnaK	NODE_20_length_102808_cov_894.476555	39864	37975
G30-1622	G30-1622	hypothetical protein	NODE_20_length_102808_cov_894.476555	40054	39884
G30-1623	G30-1623	hypothetical protein	NODE_20_length_102808_cov_894.476555	40350	40063
G30-1624	G30-1624	hypothetical protein	NODE_20_length_102808_cov_894.476555	40544	40347
G30-1625	G30-1625	hypothetical protein	NODE_20_length_102808_cov_894.476555	40778	40599
G30-1626	G30-1626	Heat shock protein GrpE	NODE_20_length_102808_cov_894.476555	41293	40775
G30-1627	G30-1627	hypothetical protein	NODE_20_length_102808_cov_894.476555	41896	41357
G30-1628	G30-1628	hypothetical protein	NODE_20_length_102808_cov_894.476555	43413	41893
G30-1629	G30-1629	hypothetical protein	NODE_20_length_102808_cov_894.476555	45683	43410
G30-163	G30-163	Possible RNA methyltransferase aq_898	NODE_6_length_163530_cov_1143.659431	159200	160171
G30-1630	G30-1630	hypothetical protein	NODE_20_length_102808_cov_894.476555	46188	45688
G30-1631	G30-1631	Response regulator	NODE_20_length_102808_cov_894.476555	46965	46204
G30-1632	G30-1632	hypothetical protein	NODE_20_length_102808_cov_894.476555	47343	46966
G30-1633	G30-1633	hypothetical protein	NODE_20_length_102808_cov_894.476555	48290	47427
G30-1634	G30-1634	hypothetical protein	NODE_20_length_102808_cov_894.476555	48602	48880
G30-1635	G30-1635	hypothetical protein	NODE_20_length_102808_cov_894.476555	48873	49259
G30-1636	G30-1636	Prephenate dehydratase-associated ABC transporter, permease protein 1	NODE_20_length_102808_cov_894.476555	50348	49308
G30-1637	G30-1637	Multimodular transpeptidase-transglycosylase	NODE_20_length_102808_cov_894.476555	50452	52452
G30-1638	G30-1638	hypothetical protein	NODE_20_length_102808_cov_894.476555	52462	53076
G30-1639	G30-1639	hypothetical protein	NODE_20_length_102808_cov_894.476555	53111	53347
G30-164	G30-164	Carboxyl-terminal protease	NODE_6_length_163530_cov_1143.659431	160230	161549
G30-1640	G30-1640	N-carbamoylputrescine amidase	NODE_20_length_102808_cov_894.476555	53409	54215
G30-1641	G30-1641	hypothetical protein	NODE_20_length_102808_cov_894.476555	55488	54241
G30-1642	G30-1642	NAD-dependent formate dehydrogenase alpha subunit	NODE_20_length_102808_cov_894.476555	57879	55918
G30-1643	G30-1643	hypothetical protein	NODE_20_length_102808_cov_894.476555	58385	57876
G30-1644	G30-1644	hypothetical protein	NODE_20_length_102808_cov_894.476555	58471	59388
G30-1645	G30-1645	D-3-phosphoglycerate dehydrogenase	NODE_20_length_102808_cov_894.476555	59389	60336
G30-1646	G30-1646	5'-nucleotidase SurE	NODE_20_length_102808_cov_894.476555	61152	60367
G30-1647	G30-1647	hypothetical protein	NODE_20_length_102808_cov_894.476555	61469	61149
G30-1648	G30-1648	Flagellin	NODE_20_length_102808_cov_894.476555	61567	63081
G30-1649	G30-1649	DNA-binding protein HU ## epsilon- proteobacterial type	NODE_20_length_102808_cov_894.476555	63189	63626
G30-165	G30-165	Arginine/ornithine antiporter ArcD	NODE_6_length_163530_cov_1143.659431	161555	162286
G30-1650	G30-1650	Flagellar basal-body P-ring formation protein FlgA	NODE_20_length_102808_cov_894.476555	63766	64629
G30-1651	G30-1651	Alkyl hydroperoxide reductase subunit C-like protein	NODE_20_length_102808_cov_894.476555	64702	65298
G30-1652	G30-1652	SAM-dependent methyltransferase, MidA	NODE_20_length_102808_cov_894.476555	66310	65315
G30-1653	G30-1653	hypothetical protein	NODE_20_length_102808_cov_894.476555	67608	66307
G30-1654	G30-1654	Helix-turn-helix protein	NODE_20_length_102808_cov_894.476555	67726	67932
G30-1655	G30-1655	hypothetical protein	NODE_20_length_102808_cov_894.476555	68025	68777
G30-1656	G30-1656	hypothetical protein	NODE_20_length_102808_cov_894.476555	68828	70144
G30-1657	G30-1657	hypothetical protein	NODE_20_length_102808_cov_894.476555	70134	70676
G30-1658	G30-1658	UTP--glucose-1-phosphate uridylyltransferase	NODE_20_length_102808_cov_894.476555	70752	71570
G30-1659	G30-1659	Sodium-dependent transporter, SNF family	NODE_20_length_102808_cov_894.476555	71560	72900
G30-166	G30-166	hypothetical protein	NODE_6_length_163530_cov_1143.659431	162283	162639
G30-1660	G30-1660	hypothetical protein	NODE_20_length_102808_cov_894.476555	72921	73346
G30-1661	G30-1661	Oligopeptidase A	NODE_20_length_102808_cov_894.476555	73377	75260
G30-1662	G30-1662	Polyribonucleotide nucleotidyltransferase	NODE_20_length_102808_cov_894.476555	75370	77478
G30-1663	G30-1663	hypothetical protein	NODE_20_length_102808_cov_894.476555	77489	78145
G30-1664	G30-1664	hypothetical protein	NODE_20_length_102808_cov_894.476555	78162	78527
G30-1665	G30-1665	hypothetical protein	NODE_20_length_102808_cov_894.476555	79376	78600
G30-1666	G30-1666	Ribulose-phosphate 3-epimerase	NODE_20_length_102808_cov_894.476555	80011	79373
G30-1667	G30-1667	hypothetical protein	NODE_20_length_102808_cov_894.476555	81947	80100
G30-1668	G30-1668	hypothetical protein	NODE_20_length_102808_cov_894.476555	82806	81928
G30-1669	G30-1669	hypothetical protein	NODE_20_length_102808_cov_894.476555	83329	82793
G30-167	G30-167	hypothetical protein	NODE_6_length_163530_cov_1143.659431	162733	162909
G30-1670	G30-1670	hypothetical protein	NODE_20_length_102808_cov_894.476555	83712	83326
G30-1671	G30-1671	hypothetical protein	NODE_20_length_102808_cov_894.476555	84638	83712
G30-1672	G30-1672	hypothetical protein	NODE_20_length_102808_cov_894.476555	85566	84625
G30-1673	G30-1673	8-amino-7-oxononanoate synthase	NODE_20_length_102808_cov_894.476555	85679	86770
G30-1674	G30-1674	Histidyl-tRNA synthetase	NODE_20_length_102808_cov_894.476555	86814	88031
G30-1675	G30-1675	Tol-Pal system beta propeller repeat protein TolB	NODE_20_length_102808_cov_894.476555	88080	89348
G30-1676	G30-1676	Tol-Pal system peptidoglycan-associated lipoprotein PAL	NODE_20_length_102808_cov_894.476555	89353	89976
G30-1677	G30-1677	TPR repeat containing exported protein; Putative periplasmic protein contains a protein prenylyltransferase domain	NODE_20_length_102808_cov_894.476555	89977	91014
G30-1678	G30-1678	Carbamoyl-phosphate synthase large chain	NODE_20_length_102808_cov_894.476555	94330	91085
G30-1679	G30-1679	hypothetical protein	NODE_20_length_102808_cov_894.476555	94700	95356
G30-168	G30-168	Programmed cell death toxin YdcE	NODE_6_length_163530_cov_1143.659431	162896	163243
G30-1680	G30-1680	hypothetical protein	NODE_20_length_102808_cov_894.476555	95343	96815
G30-1681	G30-1681	hypothetical protein	NODE_20_length_102808_cov_894.476555	97269	97063
G30-1682	G30-1682	hypothetical protein	NODE_20_length_102808_cov_894.476555	97455	98309
G30-1683	G30-1683	Phage protein	NODE_20_length_102808_cov_894.476555	98366	98500
G30-1684	G30-1684	hypothetical protein	NODE_20_length_102808_cov_894.476555	98703	99392
G30-1685	G30-1685	hypothetical protein	NODE_20_length_102808_cov_894.476555	100357	99389
G30-1686	G30-1686	Tryptophan synthase beta chain	NODE_20_length_102808_cov_894.476555	101548	100358
G30-1687	G30-1687	hypothetical protein	NODE_20_length_102808_cov_894.476555	101673	101548
G30-1688	G30-1688	Ribosomal silencing factor RsfA	NODE_20_length_102808_cov_894.476555	101986	101660
G30-1689	G30-1689	hypothetical protein	NODE_20_length_102808_cov_894.476555	102139	102303
G30-169	G30-169	putative antirepressor	NODE_6_length_163530_cov_1143.659431	163530	163315
G30-1690	G30-1690	Growth inhibitor	NODE_20_length_102808_cov_894.476555	102290	102631
G30-1691	G30-1691	tRNA-Leu-CAA	NODE_20_length_102808_cov_894.476555	63666	63752
G30-1692	G30-1692	hypothetical protein	NODE_1_length_224310_cov_990.189183	278	3
G30-1693	G30-1693	putative transcriptional regulator	NODE_1_length_224310_cov_990.189183	590	378
G30-1694	G30-1694	hypothetical protein	NODE_1_length_224310_cov_990.189183	805	656
G30-1695	G30-1695	hypothetical protein	NODE_1_length_224310_cov_990.189183	1680	862
G30-1696	G30-1696	putative transcriptional regulator	NODE_1_length_224310_cov_990.189183	1996	1754
G30-1697	G30-1697	hypothetical protein	NODE_1_length_224310_cov_990.189183	2833	2288
G30-1698	G30-1698	hypothetical protein	NODE_1_length_224310_cov_990.189183	3204	2884
G30-1699	G30-1699	hypothetical protein	NODE_1_length_224310_cov_990.189183	3421	3275
G30-17	G30-17	Peptide chain release factor 2	NODE_6_length_163530_cov_1143.659431	16673	17770
G30-170	G30-170	tRNA-Phe-GAA	NODE_6_length_163530_cov_1143.659431	16573	16648
G30-1700	G30-1700	DNA-damage-inducible protein J	NODE_1_length_224310_cov_990.189183	3488	3781
G30-1701	G30-1701	hypothetical protein	NODE_1_length_224310_cov_990.189183	3774	4010
G30-1702	G30-1702	hypothetical protein	NODE_1_length_224310_cov_990.189183	4763	4071
G30-1703	G30-1703	hypothetical protein	NODE_1_length_224310_cov_990.189183	4893	5078
G30-1704	G30-1704	hypothetical protein	NODE_1_length_224310_cov_990.189183	5178	5309
G30-1705	G30-1705	hypothetical protein	NODE_1_length_224310_cov_990.189183	7056	5320
G30-1706	G30-1706	hypothetical protein	NODE_1_length_224310_cov_990.189183	7319	7053
G30-1707	G30-1707	hypothetical protein	NODE_1_length_224310_cov_990.189183	7582	7316
G30-1708	G30-1708	NADH ubiquinone oxidoreductase chain A	NODE_1_length_224310_cov_990.189183	7730	8119
G30-1709	G30-1709	NADH-ubiquinone oxidoreductase chain B	NODE_1_length_224310_cov_990.189183	8101	8604
G30-171	G30-171	Type I restriction-modification system, DNA-methyltransferase subunit M	NODE_369_length_12987_cov_1243.250116	1168	74
G30-1710	G30-1710	NADH-ubiquinone oxidoreductase chain C	NODE_1_length_224310_cov_990.189183	8604	9416
G30-1711	G30-1711	NADH-ubiquinone oxidoreductase chain D	NODE_1_length_224310_cov_990.189183	9416	10651
G30-1712	G30-1712	NADH-ubiquinone oxidoreductase chain E	NODE_1_length_224310_cov_990.189183	10664	10897
G30-1713	G30-1713	Glutamate synthase [NADPH] small chain	NODE_1_length_224310_cov_990.189183	10901	12937
G30-1714	G30-1714	NADH-ubiquinone oxidoreductase chain G	NODE_1_length_224310_cov_990.189183	12934	15090
G30-1715	G30-1715	NADH-ubiquinone oxidoreductase chain G	NODE_1_length_224310_cov_990.189183	15091	17331
G30-1716	G30-1716	NADH-ubiquinone oxidoreductase chain H	NODE_1_length_224310_cov_990.189183	17334	18320
G30-1717	G30-1717	NADH-ubiquinone oxidoreductase chain I	NODE_1_length_224310_cov_990.189183	18330	18929
G30-1718	G30-1718	NADH-ubiquinone oxidoreductase chain J	NODE_1_length_224310_cov_990.189183	18938	19471
G30-1719	G30-1719	NADH-ubiquinone oxidoreductase chain K	NODE_1_length_224310_cov_990.189183	19468	19770
G30-172	G30-172	Type I restriction-modification system, DNA-methyltransferase subunit M	NODE_369_length_12987_cov_1243.250116	1480	1169
G30-1720	G30-1720	NADH-ubiquinone oxidoreductase chain L	NODE_1_length_224310_cov_990.189183	19773	21680
G30-1721	G30-1721	NADH-ubiquinone oxidoreductase chain M	NODE_1_length_224310_cov_990.189183	21680	23206
G30-1722	G30-1722	NADH-ubiquinone oxidoreductase chain N	NODE_1_length_224310_cov_990.189183	23209	24699
G30-1723	G30-1723	Carboxynorspermidine synthase	NODE_1_length_224310_cov_990.189183	25908	24730
G30-1724	G30-1724	hypothetical protein	NODE_1_length_224310_cov_990.189183	26011	27150
G30-1725	G30-1725	diguanylate cyclase/phosphodiesterase (GGDEF &amp; EAL domains) with PAS/PAC sensor(s)	NODE_1_length_224310_cov_990.189183	29196	27160
G30-1726	G30-1726	3'-to-5' oligoribonuclease B, Bacillus type	NODE_1_length_224310_cov_990.189183	30269	29193
G30-1727	G30-1727	Arginine decarboxylase	NODE_1_length_224310_cov_990.189183	30781	32673
G30-1728	G30-1728	hypothetical protein	NODE_1_length_224310_cov_990.189183	32757	33386
G30-1729	G30-1729	Alanine racemase	NODE_1_length_224310_cov_990.189183	33388	34413
G30-173	G30-173	hypothetical protein	NODE_369_length_12987_cov_1243.250116	2083	1586
G30-1730	G30-1730	hypothetical protein	NODE_1_length_224310_cov_990.189183	35006	34410
G30-1731	G30-1731	ABC transporter, ATP-binding protein	NODE_1_length_224310_cov_990.189183	35681	35031
G30-1732	G30-1732	Translation elongation factor Ts	NODE_1_length_224310_cov_990.189183	36721	35681
G30-1733	G30-1733	hypothetical protein	NODE_1_length_224310_cov_990.189183	36829	37197
G30-1734	G30-1734	DNA-cytosine methyltransferase	NODE_1_length_224310_cov_990.189183	37536	38645
G30-1735	G30-1735	hypothetical protein	NODE_1_length_224310_cov_990.189183	38827	39330
G30-1736	G30-1736	tRNA pseudouridine(38-40) synthase	NODE_1_length_224310_cov_990.189183	39320	40039
G30-1737	G30-1737	hypothetical protein	NODE_1_length_224310_cov_990.189183	40036	41592
G30-1738	G30-1738	hypothetical protein	NODE_1_length_224310_cov_990.189183	41692	43575
G30-1739	G30-1739	hypothetical protein	NODE_1_length_224310_cov_990.189183	43618	43986
G30-174	G30-174	hypothetical protein	NODE_369_length_12987_cov_1243.250116	2845	2084
G30-1740	G30-1740	hypothetical protein	NODE_1_length_224310_cov_990.189183	43990	45372
G30-1741	G30-1741	Flagellar biosynthesis protein FliS	NODE_1_length_224310_cov_990.189183	45381	45815
G30-1742	G30-1742	hypothetical protein	NODE_1_length_224310_cov_990.189183	47027	46068
G30-1743	G30-1743	Menaquinone via futalosine polyprenyltransferase (MenA homolog)	NODE_1_length_224310_cov_990.189183	47989	47141
G30-1744	G30-1744	hypothetical protein	NODE_1_length_224310_cov_990.189183	48519	47986
G30-1745	G30-1745	fimbrial protein	NODE_1_length_224310_cov_990.189183	49080	48559
G30-1746	G30-1746	fimbrial protein	NODE_1_length_224310_cov_990.189183	49650	49102
G30-1747	G30-1747	hypothetical protein	NODE_1_length_224310_cov_990.189183	49874	49662
G30-1748	G30-1748	hypothetical protein	NODE_1_length_224310_cov_990.189183	50094	49885
G30-1749	G30-1749	Septum formation protein Maf	NODE_1_length_224310_cov_990.189183	50178	50723
G30-175	G30-175	hypothetical protein	NODE_369_length_12987_cov_1243.250116	3293	2955
G30-1750	G30-1750	dTDP-4-dehydrorhamnose reductase	NODE_1_length_224310_cov_990.189183	51596	50748
G30-1751	G30-1751	dTDP-4-dehydrorhamnose 3,5-epimerase	NODE_1_length_224310_cov_990.189183	51987	51586
G30-1752	G30-1752	Molybdopterin adenylyltransferase	NODE_1_length_224310_cov_990.189183	52526	51996
G30-1753	G30-1753	hypothetical protein	NODE_1_length_224310_cov_990.189183	52879	52535
G30-1754	G30-1754	6-carboxy-5,6,7,8-tetrahydropterin synthase	NODE_1_length_224310_cov_990.189183	53469	52888
G30-1755	G30-1755	hypothetical protein	NODE_1_length_224310_cov_990.189183	55073	53544
G30-1756	G30-1756	hypothetical protein	NODE_1_length_224310_cov_990.189183	56299	55118
G30-1757	G30-1757	Conserved protein/domain typically associated with flavoprotein oxygenase DIM6/NTAB family-like protein	NODE_1_length_224310_cov_990.189183	56823	56296
G30-1758	G30-1758	Integral membrane protein YggT, involved in response to extracytoplasmic stress (osmotic shock)	NODE_1_length_224310_cov_990.189183	57119	56820
G30-1759	G30-1759	Conserved protein YcjX with nucleoside triphosphate hydrolase domain	NODE_1_length_224310_cov_990.189183	57137	58561
G30-176	G30-176	Phosphodiesterase/alkaline phosphatase D	NODE_369_length_12987_cov_1243.250116	3585	5324
G30-1760	G30-1760	DNA polymerase III subunits gamma and tau	NODE_1_length_224310_cov_990.189183	58561	60243
G30-1761	G30-1761	3-deoxy-manno-octulosonate cytidylyltransferase	NODE_1_length_224310_cov_990.189183	60240	60953
G30-1762	G30-1762	hypothetical protein	NODE_1_length_224310_cov_990.189183	63311	61002
G30-1763	G30-1763	Lead, cadmium, zinc and mercury transporting ATPase; Copper-translocating P-type ATPase	NODE_1_length_224310_cov_990.189183	63504	65861
G30-1764	G30-1764	Dihydroneopterin aldolase	NODE_1_length_224310_cov_990.189183	66058	66390
G30-1765	G30-1765	hypothetical protein	NODE_1_length_224310_cov_990.189183	66374	67879
G30-1766	G30-1766	DNA gyrase subunit B	NODE_1_length_224310_cov_990.189183	67971	70298
G30-1767	G30-1767	N-succinyl-L,L-diaminopimelate aminotransferase, type 2	NODE_1_length_224310_cov_990.189183	70307	71422
G30-1768	G30-1768	Chemotactic transducer-related protein	NODE_1_length_224310_cov_990.189183	71441	72982
G30-1769	G30-1769	hypothetical protein	NODE_1_length_224310_cov_990.189183	72960	73565
G30-177	G30-177	Seryl-tRNA synthetase	NODE_369_length_12987_cov_1243.250116	5370	6650
G30-1770	G30-1770	hypothetical protein	NODE_1_length_224310_cov_990.189183	73549	73947
G30-1771	G30-1771	hypothetical protein	NODE_1_length_224310_cov_990.189183	73978	75555
G30-1772	G30-1772	Uncharacterized protein MJ0754	NODE_1_length_224310_cov_990.189183	75556	76197
G30-1773	G30-1773	Phosphoribosylformylglycinamidine synthase, synthetase subunit	NODE_1_length_224310_cov_990.189183	78408	76213
G30-1774	G30-1774	Flagellar sensory histidine kinase FlgS	NODE_1_length_224310_cov_990.189183	78460	79449
G30-1775	G30-1775	Signal transduction protein CetB, mediates an energy taxis response	NODE_1_length_224310_cov_990.189183	79589	80170
G30-1776	G30-1776	Response regulator	NODE_1_length_224310_cov_990.189183	81264	80188
G30-1777	G30-1777	Diacylglycerol kinase	NODE_1_length_224310_cov_990.189183	81745	81320
G30-1778	G30-1778	putative ATP/GTP-binding protein protein	NODE_1_length_224310_cov_990.189183	82919	81849
G30-1779	G30-1779	N-succinyl-L,L-diaminopimelate desuccinylase	NODE_1_length_224310_cov_990.189183	83009	84100
G30-178	G30-178	tRNA (cytidine(34)-2'-O)-methyltransferase	NODE_369_length_12987_cov_1243.250116	6643	7107
G30-1780	G30-1780	4-hydroxybenzoyl-CoA thioesterase family active site	NODE_1_length_224310_cov_990.189183	84097	84456
G30-1781	G30-1781	Putative periplasmic protein	NODE_1_length_224310_cov_990.189183	84485	85159
G30-1782	G30-1782	Flagellar basal-body rod protein FlgB	NODE_1_length_224310_cov_990.189183	85205	85633
G30-1783	G30-1783	Flagellar basal-body rod protein FlgC	NODE_1_length_224310_cov_990.189183	85643	86134
G30-1784	G30-1784	Flagellar hook-basal body complex protein FliE	NODE_1_length_224310_cov_990.189183	86144	86440
G30-1785	G30-1785	hypothetical protein	NODE_1_length_224310_cov_990.189183	86462	86734
G30-1786	G30-1786	hypothetical protein PA3071	NODE_1_length_224310_cov_990.189183	87584	86766
G30-1787	G30-1787	hypothetical protein	NODE_1_length_224310_cov_990.189183	88932	87577
G30-1788	G30-1788	Phosphopantetheine adenylyltransferase	NODE_1_length_224310_cov_990.189183	89458	88976
G30-1789	G30-1789	hypothetical protein	NODE_1_length_224310_cov_990.189183	94194	89602
G30-179	G30-179	Fumarate reductase iron-sulfur protein	NODE_369_length_12987_cov_1243.250116	7100	7837
G30-1790	G30-1790	hypothetical protein	NODE_1_length_224310_cov_990.189183	94662	95402
G30-1791	G30-1791	hypothetical protein	NODE_1_length_224310_cov_990.189183	95432	96154
G30-1792	G30-1792	FIG000605: protein co-occurring with transport systems (COG1739)	NODE_1_length_224310_cov_990.189183	97264	96707
G30-1793	G30-1793	conserved hypothetical protein	NODE_1_length_224310_cov_990.189183	97814	97248
G30-1794	G30-1794	Phosphatidate cytidylyltransferase	NODE_1_length_224310_cov_990.189183	97894	98640
G30-1795	G30-1795	Thioredoxin	NODE_1_length_224310_cov_990.189183	98892	99215
G30-1796	G30-1796	FIG00470476: hypothetical protein	NODE_1_length_224310_cov_990.189183	99218	99658
G30-1797	G30-1797	hypothetical protein	NODE_1_length_224310_cov_990.189183	99687	100073
G30-1798	G30-1798	hypothetical protein	NODE_1_length_224310_cov_990.189183	100161	101030
G30-1799	G30-1799	hypothetical protein	NODE_1_length_224310_cov_990.189183	101064	101282
G30-18	G30-18	hypothetical protein	NODE_6_length_163530_cov_1143.659431	18790	17807
G30-180	G30-180	tRNA pseudouridine(13) synthase	NODE_369_length_12987_cov_1243.250116	7834	8940
G30-1800	G30-1800	Tryptophan synthase alpha chain	NODE_1_length_224310_cov_990.189183	101279	102016
G30-1801	G30-1801	hypothetical protein	NODE_1_length_224310_cov_990.189183	103114	102182
G30-1802	G30-1802	Aspartate 1-decarboxylase	NODE_1_length_224310_cov_990.189183	103476	103111
G30-1803	G30-1803	Ferredoxin, 2Fe-2S	NODE_1_length_224310_cov_990.189183	103844	103476
G30-1804	G30-1804	2,3,4,5-tetrahydropyridine-2,6-dicarboxylate N-succinyltransferase	NODE_1_length_224310_cov_990.189183	105332	104181
G30-1805	G30-1805	DNA-cytosine methyltransferase	NODE_1_length_224310_cov_990.189183	105485	105655
G30-1806	G30-1806	hypothetical protein	NODE_1_length_224310_cov_990.189183	106434	105664
G30-1807	G30-1807	hypothetical protein	NODE_1_length_224310_cov_990.189183	106883	106494
G30-1808	G30-1808	hypothetical protein	NODE_1_length_224310_cov_990.189183	107042	106908
G30-1809	G30-1809	hypothetical protein	NODE_1_length_224310_cov_990.189183	107112	107384
G30-181	G30-181	4-amino-6-deoxy-N-Acetyl-D-hexosaminyl-(Lipid carrier) acetyltrasferase	NODE_369_length_12987_cov_1243.250116	8933	9511
G30-1810	G30-1810	hypothetical protein	NODE_1_length_224310_cov_990.189183	107377	107640
G30-1811	G30-1811	hypothetical protein	NODE_1_length_224310_cov_990.189183	107730	107969
G30-1812	G30-1812	COG2337: Growth inhibitor	NODE_1_length_224310_cov_990.189183	107959	108315
G30-1813	G30-1813	transposase, IS605 OrfB family	NODE_1_length_224310_cov_990.189183	109863	108448
G30-1814	G30-1814	hypothetical protein	NODE_1_length_224310_cov_990.189183	110085	110303
G30-1815	G30-1815	hypothetical protein	NODE_1_length_224310_cov_990.189183	110638	110300
G30-1816	G30-1816	hypothetical protein	NODE_1_length_224310_cov_990.189183	110760	110978
G30-1817	G30-1817	hypothetical protein	NODE_1_length_224310_cov_990.189183	110975	111241
G30-1818	G30-1818	ATP citrate synthase, beta chain	NODE_1_length_224310_cov_990.189183	113072	111270
G30-1819	G30-1819	hypothetical protein	NODE_1_length_224310_cov_990.189183	113270	113139
G30-182	G30-182	hypothetical protein	NODE_369_length_12987_cov_1243.250116	9940	9512
G30-1820	G30-1820	hypothetical protein	NODE_1_length_224310_cov_990.189183	113691	113263
G30-1821	G30-1821	hypothetical protein	NODE_1_length_224310_cov_990.189183	113799	113695
G30-1822	G30-1822	hypothetical protein	NODE_1_length_224310_cov_990.189183	113986	113792
G30-1823	G30-1823	ATP citrate synthase, alpha chain	NODE_1_length_224310_cov_990.189183	115349	114003
G30-1824	G30-1824	hypothetical protein	NODE_1_length_224310_cov_990.189183	115493	115876
G30-1825	G30-1825	hypothetical protein	NODE_1_length_224310_cov_990.189183	115873	116190
G30-1826	G30-1826	putative inner membrane or exported protein	NODE_1_length_224310_cov_990.189183	116187	116843
G30-1827	G30-1827	Iron-sulfur cluster-binding protein	NODE_1_length_224310_cov_990.189183	116844	117848
G30-1828	G30-1828	hypothetical protein	NODE_1_length_224310_cov_990.189183	117850	118413
G30-1829	G30-1829	Cell division trigger factor	NODE_1_length_224310_cov_990.189183	118469	119764
G30-183	G30-183	Translation initiation factor 2	NODE_369_length_12987_cov_1243.250116	12528	9937
G30-1830	G30-1830	ATP-dependent Clp protease proteolytic subunit ClpP	NODE_1_length_224310_cov_990.189183	119761	120348
G30-1831	G30-1831	hypothetical protein	NODE_1_length_224310_cov_990.189183	120372	121526
G30-1832	G30-1832	hypothetical protein	NODE_1_length_224310_cov_990.189183	121527	122057
G30-1833	G30-1833	Esterase YqiA	NODE_1_length_224310_cov_990.189183	122594	122034
G30-1834	G30-1834	hypothetical protein	NODE_1_length_224310_cov_990.189183	125448	122599
G30-1835	G30-1835	Acyl carrier protein	NODE_1_length_224310_cov_990.189183	125587	125817
G30-1836	G30-1836	3-oxoacyl-[acyl-carrier-protein] synthase, KASII	NODE_1_length_224310_cov_990.189183	125867	127102
G30-1837	G30-1837	Acetyl-coenzyme A carboxyl transferase alpha chain	NODE_1_length_224310_cov_990.189183	127106	128158
G30-1838	G30-1838	Anaerobic respiratory reductase chaperone	NODE_1_length_224310_cov_990.189183	128148	128759
G30-1839	G30-1839	FKBP-type peptidyl-prolyl cis-trans isomerase SlyD	NODE_1_length_224310_cov_990.189183	128888	129481
G30-184	G30-184	hypothetical protein	NODE_369_length_12987_cov_1243.250116	12770	12513
G30-1840	G30-1840	hypothetical protein	NODE_1_length_224310_cov_990.189183	129494	130744
G30-1841	G30-1841	Threonyl-tRNA synthetase	NODE_1_length_224310_cov_990.189183	130926	132734
G30-1842	G30-1842	Translation initiation factor 3	NODE_1_length_224310_cov_990.189183	132731	133285
G30-1843	G30-1843	Flagellar motor switch protein FliN	NODE_1_length_224310_cov_990.189183	133328	134236
G30-1844	G30-1844	hypothetical protein	NODE_1_length_224310_cov_990.189183	136488	134275
G30-1845	G30-1845	Transcriptional regulator	NODE_1_length_224310_cov_990.189183	136830	137726
G30-1846	G30-1846	hypothetical protein	NODE_1_length_224310_cov_990.189183	139121	137745
G30-1847	G30-1847	Exopolyphosphatase	NODE_1_length_224310_cov_990.189183	140648	139179
G30-1848	G30-1848	Uncharacterized ferredoxin-like protein YfhL	NODE_1_length_224310_cov_990.189183	140902	140651
G30-1849	G30-1849	hypothetical protein	NODE_1_length_224310_cov_990.189183	141417	140968
G30-185	G30-185	hypothetical protein	NODE_367_length_13063_cov_1036.967272	1366	1566
G30-1850	G30-1850	Cysteine desulfurase	NODE_1_length_224310_cov_990.189183	142626	141427
G30-1851	G30-1851	Cytochrome c family protein	NODE_1_length_224310_cov_990.189183	143163	142627
G30-1852	G30-1852	hypothetical protein	NODE_1_length_224310_cov_990.189183	145232	143277
G30-1853	G30-1853	Thioredoxin reductase	NODE_1_length_224310_cov_990.189183	145382	146335
G30-1854	G30-1854	hypothetical protein	NODE_1_length_224310_cov_990.189183	146332	146922
G30-1855	G30-1855	diguanylate cyclase/phosphodiesterase (GGDEF &amp; EAL domains) with PAS/PAC sensor(s)	NODE_1_length_224310_cov_990.189183	147059	150196
G30-1856	G30-1856	hypothetical protein	NODE_1_length_224310_cov_990.189183	152034	150193
G30-1857	G30-1857	hypothetical protein	NODE_1_length_224310_cov_990.189183	153397	152027
G30-1858	G30-1858	hypothetical protein	NODE_1_length_224310_cov_990.189183	153902	153387
G30-1859	G30-1859	Prolipoprotein diacylglyceryl transferase	NODE_1_length_224310_cov_990.189183	154786	153950
G30-186	G30-186	hypothetical protein	NODE_367_length_13063_cov_1036.967272	3167	1563
G30-1860	G30-1860	Flagellar motor switch protein FliG	NODE_1_length_224310_cov_990.189183	155833	154790
G30-1861	G30-1861	N-acetylneuraminate synthase	NODE_1_length_224310_cov_990.189183	155931	156959
G30-1862	G30-1862	CCA tRNA nucleotidyltransferase	NODE_1_length_224310_cov_990.189183	156962	157957
G30-1863	G30-1863	hypothetical protein	NODE_1_length_224310_cov_990.189183	159631	157937
G30-1864	G30-1864	Glucosyl-3-phosphoglycerate phosphatase @ Mannosyl-3-phosphoglycerate phosphatase	NODE_1_length_224310_cov_990.189183	160437	159640
G30-1865	G30-1865	hypothetical protein	NODE_1_length_224310_cov_990.189183	160529	160723
G30-1866	G30-1866	Sulfide:quinone oxidoreductase, Type VI	NODE_1_length_224310_cov_990.189183	160727	161905
G30-1867	G30-1867	Agmatine deiminase	NODE_1_length_224310_cov_990.189183	162800	161922
G30-1868	G30-1868	hypothetical protein	NODE_1_length_224310_cov_990.189183	164748	162784
G30-1869	G30-1869	Enolase	NODE_1_length_224310_cov_990.189183	166064	164796
G30-187	G30-187	hypothetical protein	NODE_367_length_13063_cov_1036.967272	4500	3157
G30-1870	G30-1870	hypothetical protein	NODE_1_length_224310_cov_990.189183	167980	166238
G30-1871	G30-1871	[4Fe-4S]-AdoMet protein YhcC/YtqA	NODE_1_length_224310_cov_990.189183	169020	168061
G30-1872	G30-1872	hypothetical protein	NODE_1_length_224310_cov_990.189183	169153	170541
G30-1873	G30-1873	Ferredoxin	NODE_1_length_224310_cov_990.189183	170629	170916
G30-1874	G30-1874	hypothetical protein	NODE_1_length_224310_cov_990.189183	172692	170923
G30-1875	G30-1875	hypothetical protein	NODE_1_length_224310_cov_990.189183	173405	172689
G30-1876	G30-1876	hypothetical protein	NODE_1_length_224310_cov_990.189183	174067	173402
G30-1877	G30-1877	hypothetical protein	NODE_1_length_224310_cov_990.189183	175340	174057
G30-1878	G30-1878	Prephenate and/or arogenate dehydrogenase (unknown specificity)	NODE_1_length_224310_cov_990.189183	175461	176282
G30-1879	G30-1879	hypothetical protein	NODE_1_length_224310_cov_990.189183	176313	177110
G30-188	G30-188	Chaperone protein DnaK	NODE_367_length_13063_cov_1036.967272	5975	4503
G30-1880	G30-1880	hypothetical protein	NODE_1_length_224310_cov_990.189183	177094	178251
G30-1881	G30-1881	Exopolyphosphatase-related protein	NODE_1_length_224310_cov_990.189183	178351	179274
G30-1882	G30-1882	Phosphoglycerate kinase	NODE_1_length_224310_cov_990.189183	180557	179367
G30-1883	G30-1883	NAD-dependent glyceraldehyde-3-phosphate dehydrogenase	NODE_1_length_224310_cov_990.189183	181559	180558
G30-1884	G30-1884	Lysophospholipid transporter LplT / 2-acylglycerophosphoethanolamine acyltransferase / Acyl-[acyl-carrier-protein] synthetase	NODE_1_length_224310_cov_990.189183	181644	182843
G30-1885	G30-1885	hypothetical protein	NODE_1_length_224310_cov_990.189183	183139	182849
G30-1886	G30-1886	hypothetical protein	NODE_1_length_224310_cov_990.189183	183503	183129
G30-1887	G30-1887	hypothetical protein	NODE_1_length_224310_cov_990.189183	183760	183500
G30-1888	G30-1888	GTP-binding protein EngA	NODE_1_length_224310_cov_990.189183	183810	184901
G30-1889	G30-1889	Nitrogen regulation protein NR(I), GlnG (=NtrC)	NODE_1_length_224310_cov_990.189183	186115	184898
G30-189	G30-189	hypothetical protein	NODE_367_length_13063_cov_1036.967272	6718	5984
G30-1890	G30-1890	Ferrochelatase, protoheme ferro-lyase	NODE_1_length_224310_cov_990.189183	187109	186201
G30-1891	G30-1891	Signal recognition particle protein Ffh	NODE_1_length_224310_cov_990.189183	188461	187106
G30-1892	G30-1892	Demethylmenaquinone methyltransferase	NODE_1_length_224310_cov_990.189183	189176	188454
G30-1893	G30-1893	hypothetical protein	NODE_1_length_224310_cov_990.189183	189327	189824
G30-1894	G30-1894	(E)-4-hydroxy-3-methylbut-2-enyl-diphosphate synthase (flavodoxin)	NODE_1_length_224310_cov_990.189183	189805	190857
G30-1895	G30-1895	hypothetical protein	NODE_1_length_224310_cov_990.189183	190905	192041
G30-1896	G30-1896	hypothetical protein	NODE_1_length_224310_cov_990.189183	192044	193411
G30-1897	G30-1897	Serine acetyltransferase	NODE_1_length_224310_cov_990.189183	193475	194176
G30-1898	G30-1898	hypothetical protein	NODE_1_length_224310_cov_990.189183	194257	196326
G30-1899	G30-1899	Predicted signal-transduction protein containing cAMP-binding and CBS domains	NODE_1_length_224310_cov_990.189183	196329	198134
G30-19	G30-19	hypothetical protein	NODE_6_length_163530_cov_1143.659431	19152	18787
G30-190	G30-190	hypothetical protein	NODE_367_length_13063_cov_1036.967272	8687	6711
G30-1900	G30-1900	3'-5' exonuclease domain similar to epsilon subunit of DNA polymerase III, PA3232-type	NODE_1_length_224310_cov_990.189183	198134	198727
G30-1901	G30-1901	hypothetical protein	NODE_1_length_224310_cov_990.189183	199091	198717
G30-1902	G30-1902	Phosphoribosylformylglycinamidine synthase, PurS subunit	NODE_1_length_224310_cov_990.189183	199327	199088
G30-1903	G30-1903	Phosphoribosylaminoimidazole-succinocarboxamide synthase	NODE_1_length_224310_cov_990.189183	200037	199327
G30-1904	G30-1904	hypothetical protein	NODE_1_length_224310_cov_990.189183	201138	200068
G30-1905	G30-1905	Indole-3-glycerol phosphate synthase	NODE_1_length_224310_cov_990.189183	201947	201141
G30-1906	G30-1906	Lysyl-tRNA synthetase (class II)	NODE_1_length_224310_cov_990.189183	202029	203507
G30-1907	G30-1907	LSU ribosomal protein L27p	NODE_1_length_224310_cov_990.189183	203794	203540
G30-1908	G30-1908	LSU ribosomal protein L21p	NODE_1_length_224310_cov_990.189183	204103	203807
G30-1909	G30-1909	GTP-binding protein Era	NODE_1_length_224310_cov_990.189183	204196	205062
G30-191	G30-191	hypothetical protein	NODE_367_length_13063_cov_1036.967272	9537	8689
G30-1910	G30-1910	hypothetical protein	NODE_1_length_224310_cov_990.189183	206096	205068
G30-1911	G30-1911	hypothetical protein	NODE_1_length_224310_cov_990.189183	207475	206093
G30-1912	G30-1912	hypothetical protein	NODE_1_length_224310_cov_990.189183	209103	207472
G30-1913	G30-1913	hypothetical protein	NODE_1_length_224310_cov_990.189183	209918	209328
G30-1914	G30-1914	hypothetical protein	NODE_1_length_224310_cov_990.189183	211299	209911
G30-1915	G30-1915	Isoleucyl-tRNA synthetase	NODE_1_length_224310_cov_990.189183	214090	211394
G30-1916	G30-1916	hypothetical protein	NODE_1_length_224310_cov_990.189183	214396	214668
G30-1917	G30-1917	hypothetical protein	NODE_1_length_224310_cov_990.189183	214884	215150
G30-1918	G30-1918	hypothetical protein	NODE_1_length_224310_cov_990.189183	215143	215259
G30-1919	G30-1919	hypothetical protein	NODE_1_length_224310_cov_990.189183	215482	216282
G30-192	G30-192	Chaperone protein DnaK	NODE_367_length_13063_cov_1036.967272	11617	9548
G30-1920	G30-1920	Phage antirepressor protein	NODE_1_length_224310_cov_990.189183	216488	217213
G30-1921	G30-1921	Fumarate reductase flavoprotein subunit	NODE_1_length_224310_cov_990.189183	219258	217282
G30-1922	G30-1922	hypothetical protein	NODE_1_length_224310_cov_990.189183	219686	219255
G30-1923	G30-1923	(2E,6E)-farnesyl diphosphate synthase	NODE_1_length_224310_cov_990.189183	220534	219683
G30-1924	G30-1924	hypothetical protein	NODE_1_length_224310_cov_990.189183	223081	220544
G30-1925	G30-1925	hypothetical protein	NODE_1_length_224310_cov_990.189183	223544	223398
G30-1926	G30-1926	hypothetical protein	NODE_1_length_224310_cov_990.189183	223694	223933
G30-1927	G30-1927	hypothetical protein	NODE_1_length_224310_cov_990.189183	224018	224308
G30-1928	G30-1928	tRNA-Pro-TGG	NODE_1_length_224310_cov_990.189183	30374	30451
G30-1929	G30-1929	tRNA-His-GTG	NODE_1_length_224310_cov_990.189183	30473	30549
G30-193	G30-193	hypothetical protein	NODE_367_length_13063_cov_1036.967272	12927	11620
G30-1930	G30-1930	tRNA-Arg-TCG	NODE_1_length_224310_cov_990.189183	30563	30639
G30-1931	G30-1931	tRNA-Arg-TCT	NODE_1_length_224310_cov_990.189183	30652	30728
G30-1932	G30-1932	tRNA-Val-GAC	NODE_1_length_224310_cov_990.189183	146997	146923
G30-1933	G30-1933	tRNA-Ala-TGC	NODE_1_length_224310_cov_990.189183	166159	166234
G30-1934	G30-1934	Cysteine synthase	NODE_383_length_12626_cov_1427.567774	2	757
G30-1935	G30-1935	hypothetical protein	NODE_383_length_12626_cov_1427.567774	758	1660
G30-1936	G30-1936	tRNA ho5U(34) carboxymethyltransferase	NODE_383_length_12626_cov_1427.567774	1661	2494
G30-1937	G30-1937	16S rRNA (cytosine(1402)-N(4))-methyltransferase	NODE_383_length_12626_cov_1427.567774	3401	2487
G30-1938	G30-1938	hypothetical protein	NODE_383_length_12626_cov_1427.567774	4965	3385
G30-1939	G30-1939	hypothetical protein	NODE_383_length_12626_cov_1427.567774	6092	5082
G30-194	G30-194	SSU rRNA # 16S rRNA, small subunit ribosomal RNA - 3 prime truncation	NODE_367_length_13063_cov_1036.967272	1075	1
G30-1940	G30-1940	FIG015547: peptidase, M16 family	NODE_383_length_12626_cov_1427.567774	7496	6213
G30-1941	G30-1941	hypothetical protein	NODE_383_length_12626_cov_1427.567774	7565	8143
G30-1942	G30-1942	Flagellar P-ring protein FlgI	NODE_383_length_12626_cov_1427.567774	8190	9236
G30-1943	G30-1943	hypothetical protein	NODE_383_length_12626_cov_1427.567774	9236	9544
G30-1944	G30-1944	hypothetical protein	NODE_383_length_12626_cov_1427.567774	9561	10184
G30-1945	G30-1945	hypothetical protein	NODE_383_length_12626_cov_1427.567774	10215	12368
G30-1946	G30-1946	hypothetical protein	NODE_383_length_12626_cov_1427.567774	12370	12519
G30-1947	G30-1947	UV-endonuclease-like protein	NODE_2_length_214963_cov_1165.102445	1021	503
G30-1948	G30-1948	UV-endonuclease-like protein	NODE_2_length_214963_cov_1165.102445	1371	1009
G30-1949	G30-1949	hypothetical protein	NODE_2_length_214963_cov_1165.102445	2434	1616
G30-195	G30-195	Respiratory nitrate reductase beta chain	NODE_306_length_15710_cov_1175.857161	3	992
G30-1950	G30-1950	hypothetical protein	NODE_2_length_214963_cov_1165.102445	5449	2501
G30-1951	G30-1951	Aspartyl-tRNA(Asn) amidotransferase subunit A @ Glutamyl-tRNA(Gln) amidotransferase subunit A	NODE_2_length_214963_cov_1165.102445	5577	6905
G30-1952	G30-1952	Hypothetical protein probably associated with Carbamoyl-phosphate synthase	NODE_2_length_214963_cov_1165.102445	6902	7456
G30-1953	G30-1953	hypothetical protein	NODE_2_length_214963_cov_1165.102445	7453	7989
G30-1954	G30-1954	FIG00005326: uncharacterized protein	NODE_2_length_214963_cov_1165.102445	8977	8156
G30-1955	G30-1955	hypothetical protein	NODE_2_length_214963_cov_1165.102445	14842	8987
G30-1956	G30-1956	hypothetical protein	NODE_2_length_214963_cov_1165.102445	15882	14899
G30-1957	G30-1957	Growth inhibitor	NODE_2_length_214963_cov_1165.102445	16257	15925
G30-1958	G30-1958	hypothetical protein	NODE_2_length_214963_cov_1165.102445	16492	16247
G30-1959	G30-1959	hypothetical protein	NODE_2_length_214963_cov_1165.102445	16637	16524
G30-196	G30-196	Cytochrome c, class I	NODE_306_length_15710_cov_1175.857161	992	2152
G30-1960	G30-1960	putative cation transporter component	NODE_2_length_214963_cov_1165.102445	16763	17551
G30-1961	G30-1961	Uncharacterized metal-dependent hydrolase YcfH	NODE_2_length_214963_cov_1165.102445	17619	18389
G30-1962	G30-1962	Membrane-bound lytic murein transglycosylase D	NODE_2_length_214963_cov_1165.102445	18386	19483
G30-1963	G30-1963	Septum-associated rare lipoprotein A	NODE_2_length_214963_cov_1165.102445	19493	20635
G30-1964	G30-1964	Imidazoleglycerol-phosphate dehydratase	NODE_2_length_214963_cov_1165.102445	20632	21201
G30-1965	G30-1965	hypothetical protein	NODE_2_length_214963_cov_1165.102445	21204	21731
G30-1966	G30-1966	Apolipoprotein N-acyltransferase / Copper homeostasis protein CutE	NODE_2_length_214963_cov_1165.102445	22996	21782
G30-1967	G30-1967	3,4-dihydroxy-2-butanone 4-phosphate synthase / GTP cyclohydrolase II	NODE_2_length_214963_cov_1165.102445	24015	22993
G30-1968	G30-1968	hypothetical protein	NODE_2_length_214963_cov_1165.102445	24384	24244
G30-1969	G30-1969	hypothetical protein	NODE_2_length_214963_cov_1165.102445	25014	24619
G30-197	G30-197	hypothetical protein	NODE_306_length_15710_cov_1175.857161	2153	2680
G30-1970	G30-1970	hypothetical protein	NODE_2_length_214963_cov_1165.102445	25734	25567
G30-1971	G30-1971	hypothetical protein	NODE_2_length_214963_cov_1165.102445	25971	25735
G30-1972	G30-1972	hypothetical protein	NODE_2_length_214963_cov_1165.102445	26753	26442
G30-1973	G30-1973	HIT family protein	NODE_2_length_214963_cov_1165.102445	27428	26919
G30-1974	G30-1974	thioredoxin	NODE_2_length_214963_cov_1165.102445	27794	27429
G30-1975	G30-1975	membrane-bound metallopeptidase	NODE_2_length_214963_cov_1165.102445	28420	27791
G30-1976	G30-1976	hypothetical protein	NODE_2_length_214963_cov_1165.102445	28495	29022
G30-1977	G30-1977	thiamine biosynthesis protein ThiS	NODE_2_length_214963_cov_1165.102445	29261	29061
G30-1978	G30-1978	UDP-N-acetylmuramate--L-alanine ligase	NODE_2_length_214963_cov_1165.102445	30556	29258
G30-1979	G30-1979	hypothetical protein	NODE_2_length_214963_cov_1165.102445	31140	30553
G30-198	G30-198	hypothetical protein	NODE_306_length_15710_cov_1175.857161	2710	2904
G30-1980	G30-1980	(S)-2-hydroxy-acid oxidase	NODE_2_length_214963_cov_1165.102445	31211	32584
G30-1981	G30-1981	hypothetical protein	NODE_2_length_214963_cov_1165.102445	33391	32708
G30-1982	G30-1982	putative transcriptional regulator	NODE_2_length_214963_cov_1165.102445	33738	33514
G30-1983	G30-1983	hypothetical protein	NODE_2_length_214963_cov_1165.102445	34027	34809
G30-1984	G30-1984	hypothetical protein	NODE_2_length_214963_cov_1165.102445	34841	35386
G30-1985	G30-1985	hypothetical protein	NODE_2_length_214963_cov_1165.102445	35394	35990
G30-1986	G30-1986	Acriflavin resistance protein	NODE_2_length_214963_cov_1165.102445	39138	36052
G30-1987	G30-1987	hypothetical protein	NODE_2_length_214963_cov_1165.102445	39738	39226
G30-1988	G30-1988	Cell division inhibitor Slr1223 (YfcH in EC), contains epimerase/dehydratase and DUF1731 domains	NODE_2_length_214963_cov_1165.102445	39829	40677
G30-1989	G30-1989	Transamidase GatB domain protein	NODE_2_length_214963_cov_1165.102445	40709	41152
G30-199	G30-199	hypothetical protein	NODE_306_length_15710_cov_1175.857161	3234	2905
G30-1990	G30-1990	hypothetical protein	NODE_2_length_214963_cov_1165.102445	41156	41620
G30-1991	G30-1991	hypothetical protein	NODE_2_length_214963_cov_1165.102445	42783	41653
G30-1992	G30-1992	hypothetical protein	NODE_2_length_214963_cov_1165.102445	43411	42770
G30-1993	G30-1993	hypothetical protein	NODE_2_length_214963_cov_1165.102445	44435	43398
G30-1994	G30-1994	hypothetical protein	NODE_2_length_214963_cov_1165.102445	44932	44444
G30-1995	G30-1995	SSU ribosomal protein S21p	NODE_2_length_214963_cov_1165.102445	45061	45273
G30-1996	G30-1996	D-arabinose-5-phosphate isomerase	NODE_2_length_214963_cov_1165.102445	46230	45292
G30-1997	G30-1997	N-acetylneuraminate synthase	NODE_2_length_214963_cov_1165.102445	47317	46259
G30-1998	G30-1998	hypothetical protein	NODE_2_length_214963_cov_1165.102445	53711	47415
G30-1999	G30-1999	N-acetyl-gamma-glutamyl-phosphate reductase	NODE_2_length_214963_cov_1165.102445	53971	54966
G30-2	G30-2	hypothetical protein	NODE_6_length_163530_cov_1143.659431	1457	138
G30-20	G30-20	hypothetical protein	NODE_6_length_163530_cov_1143.659431	19642	19133
G30-200	G30-200	hypothetical protein	NODE_306_length_15710_cov_1175.857161	3499	3305
G30-2000	G30-2000	FIG022708: hypothetical protein	NODE_2_length_214963_cov_1165.102445	54963	55688
G30-2001	G30-2001	Chemotaxis protein CheV	NODE_2_length_214963_cov_1165.102445	55688	56641
G30-2002	G30-2002	Signal transduction histidine kinase CheA	NODE_2_length_214963_cov_1165.102445	56656	59055
G30-2003	G30-2003	Positive regulator of CheA protein activity (CheW)	NODE_2_length_214963_cov_1165.102445	59060	59554
G30-2004	G30-2004	AAA+ ATPase superfamily protein YifB/ComM, associated with DNA recombination	NODE_2_length_214963_cov_1165.102445	59598	61106
G30-2005	G30-2005	hypothetical protein	NODE_2_length_214963_cov_1165.102445	61122	62003
G30-2006	G30-2006	hypothetical protein	NODE_2_length_214963_cov_1165.102445	62082	62894
G30-2007	G30-2007	Peptidyl-prolyl cis-trans isomerase PpiD	NODE_2_length_214963_cov_1165.102445	62955	64388
G30-2008	G30-2008	Cell division protein FtsA	NODE_2_length_214963_cov_1165.102445	64393	65937
G30-2009	G30-2009	Cell division protein FtsZ	NODE_2_length_214963_cov_1165.102445	65952	67328
G30-201	G30-201	Ferredoxin domain-containing integral membrane protein	NODE_306_length_15710_cov_1175.857161	5140	3773
G30-2010	G30-2010	Putative pre-16S rRNA nuclease YqgF	NODE_2_length_214963_cov_1165.102445	67744	67361
G30-2011	G30-2011	hypothetical protein	NODE_2_length_214963_cov_1165.102445	70003	67754
G30-2012	G30-2012	Uncharacterized MFS-type transporter	NODE_2_length_214963_cov_1165.102445	70072	71376
G30-2013	G30-2013	Cytochrome c-type biogenesis protein CcdA (DsbD analog)	NODE_2_length_214963_cov_1165.102445	72254	71406
G30-2014	G30-2014	Aspartyl-tRNA(Asn) amidotransferase subunit C @ Glutamyl-tRNA(Gln) amidotransferase subunit C	NODE_2_length_214963_cov_1165.102445	72557	72267
G30-2015	G30-2015	hypothetical protein	NODE_2_length_214963_cov_1165.102445	72708	74408
G30-2016	G30-2016	hypothetical protein	NODE_2_length_214963_cov_1165.102445	74401	75474
G30-2017	G30-2017	hypothetical protein	NODE_2_length_214963_cov_1165.102445	75458	76444
G30-2018	G30-2018	Mrr restriction system protein	NODE_2_length_214963_cov_1165.102445	76441	77253
G30-2019	G30-2019	hypothetical protein	NODE_2_length_214963_cov_1165.102445	78172	77309
G30-202	G30-202	Enoyl-[acyl-carrier-protein] reductase, 7-alpha-HSDH-like => refractory to triclosan	NODE_306_length_15710_cov_1175.857161	6189	5425
G30-2020	G30-2020	putative transcriptional regulator	NODE_2_length_214963_cov_1165.102445	78543	78298
G30-2021	G30-2021	hypothetical protein	NODE_2_length_214963_cov_1165.102445	79016	78609
G30-2022	G30-2022	hypothetical protein	NODE_2_length_214963_cov_1165.102445	79350	79559
G30-2023	G30-2023	3'-phosphoadenosine 5'-phosphosulfate sulfurtransferase DndC	NODE_2_length_214963_cov_1165.102445	79572	80834
G30-2024	G30-2024	hypothetical protein	NODE_2_length_214963_cov_1165.102445	80845	82461
G30-2025	G30-2025	hypothetical protein	NODE_2_length_214963_cov_1165.102445	82454	82831
G30-2026	G30-2026	Para-aminobenzoate synthase, aminase component	NODE_2_length_214963_cov_1165.102445	83806	82871
G30-2027	G30-2027	Twitching motility protein PilT	NODE_2_length_214963_cov_1165.102445	84862	83807
G30-2028	G30-2028	Phosphoribosylformylglycinamidine cyclo-ligase	NODE_2_length_214963_cov_1165.102445	85015	85983
G30-2029	G30-2029	Paraquat-inducible protein B	NODE_2_length_214963_cov_1165.102445	85980	86954
G30-203	G30-203	4-hydroxy-tetrahydrodipicolinate synthase	NODE_306_length_15710_cov_1175.857161	7073	6186
G30-2030	G30-2030	Metal-dependent hydrolase YbeY, involved in rRNA and/or ribosome maturation and assembly	NODE_2_length_214963_cov_1165.102445	86951	87358
G30-2031	G30-2031	hypothetical protein	NODE_2_length_214963_cov_1165.102445	87377	88183
G30-2032	G30-2032	hypothetical protein	NODE_2_length_214963_cov_1165.102445	88717	88295
G30-2033	G30-2033	hypothetical protein	NODE_2_length_214963_cov_1165.102445	89736	88714
G30-2034	G30-2034	hypothetical protein	NODE_2_length_214963_cov_1165.102445	90824	89733
G30-2035	G30-2035	hypothetical protein	NODE_2_length_214963_cov_1165.102445	91054	91206
G30-2036	G30-2036	hypothetical protein	NODE_2_length_214963_cov_1165.102445	91627	93042
G30-2037	G30-2037	hypothetical protein	NODE_2_length_214963_cov_1165.102445	94293	93076
G30-2038	G30-2038	Zinc ABC transporter, ATP-binding protein ZnuC	NODE_2_length_214963_cov_1165.102445	95024	94305
G30-2039	G30-2039	Zinc ABC transporter, periplasmic-binding protein ZnuA	NODE_2_length_214963_cov_1165.102445	95905	95015
G30-204	G30-204	RND efflux system, inner membrane transporter	NODE_306_length_15710_cov_1175.857161	7287	10988
G30-2040	G30-2040	3-isopropylmalate dehydrogenase	NODE_2_length_214963_cov_1165.102445	97178	96102
G30-2041	G30-2041	3-isopropylmalate dehydratase small subunit	NODE_2_length_214963_cov_1165.102445	97668	97171
G30-2042	G30-2042	DNA topoisomerase I	NODE_2_length_214963_cov_1165.102445	97804	100023
G30-2043	G30-2043	diguanylate cyclase/phosphodiesterase (GGDEF &amp; EAL domains) with PAS/PAC sensor(s)	NODE_2_length_214963_cov_1165.102445	100046	102403
G30-2044	G30-2044	Guanylate cyclase-related protein	NODE_2_length_214963_cov_1165.102445	102414	102956
G30-2045	G30-2045	Methionyl-tRNA formyltransferase	NODE_2_length_214963_cov_1165.102445	102967	103848
G30-2046	G30-2046	DNA-directed RNA polymerase beta subunit	NODE_2_length_214963_cov_1165.102445	104087	108271
G30-2047	G30-2047	DNA-directed RNA polymerase beta' subunit	NODE_2_length_214963_cov_1165.102445	108261	112760
G30-2048	G30-2048	Cytochrome c551 peroxidase	NODE_2_length_214963_cov_1165.102445	113851	112802
G30-2049	G30-2049	hypothetical protein	NODE_2_length_214963_cov_1165.102445	113935	116670
G30-205	G30-205	MoxR-like ATPase in aerotolerance operon	NODE_306_length_15710_cov_1175.857161	11077	12024
G30-2050	G30-2050	hypothetical protein	NODE_2_length_214963_cov_1165.102445	116716	117672
G30-2051	G30-2051	tRNA (uracil(54)-C5)-methyltransferase @ tmRNA (uracil(341)-C5)-methyltransferase	NODE_2_length_214963_cov_1165.102445	117669	118757
G30-2052	G30-2052	Aminodeoxyfutalosine nucleosidase	NODE_2_length_214963_cov_1165.102445	118781	119437
G30-2053	G30-2053	tmRNA-binding protein SmpB	NODE_2_length_214963_cov_1165.102445	119434	119880
G30-2054	G30-2054	hypothetical protein	NODE_2_length_214963_cov_1165.102445	119880	119972
G30-2055	G30-2055	L-aspartate oxidase	NODE_2_length_214963_cov_1165.102445	119959	121368
G30-2056	G30-2056	hypothetical protein	NODE_2_length_214963_cov_1165.102445	121424	122413
G30-2057	G30-2057	hypothetical protein	NODE_2_length_214963_cov_1165.102445	122842	123036
G30-2058	G30-2058	hypothetical protein	NODE_2_length_214963_cov_1165.102445	123687	123049
G30-2059	G30-2059	hypothetical protein	NODE_2_length_214963_cov_1165.102445	124702	123689
G30-206	G30-206	hypothetical protein	NODE_306_length_15710_cov_1175.857161	12024	13610
G30-2060	G30-2060	Isocitrate dehydrogenase [NADP]; Monomeric isocitrate dehydrogenase [NADP]	NODE_2_length_214963_cov_1165.102445	125387	124824
G30-2061	G30-2061	hypothetical protein	NODE_2_length_214963_cov_1165.102445	125583	125849
G30-2062	G30-2062	hypothetical protein	NODE_2_length_214963_cov_1165.102445	125850	127673
G30-2063	G30-2063	hypothetical protein	NODE_2_length_214963_cov_1165.102445	127670	128395
G30-2064	G30-2064	hypothetical protein	NODE_2_length_214963_cov_1165.102445	128396	129148
G30-2065	G30-2065	Isocitrate dehydrogenase [NADP]; Monomeric isocitrate dehydrogenase [NADP]	NODE_2_length_214963_cov_1165.102445	131382	129211
G30-2066	G30-2066	hypothetical protein	NODE_2_length_214963_cov_1165.102445	132220	131528
G30-2067	G30-2067	hypothetical protein	NODE_2_length_214963_cov_1165.102445	132574	132308
G30-2068	G30-2068	hypothetical protein	NODE_2_length_214963_cov_1165.102445	134338	132728
G30-2069	G30-2069	Adenylosuccinate lyase @ SAICAR lyase	NODE_2_length_214963_cov_1165.102445	134397	135719
G30-207	G30-207	hypothetical protein	NODE_306_length_15710_cov_1175.857161	13619	14347
G30-2070	G30-2070	Protein of unknown function (DUF1566)	NODE_2_length_214963_cov_1165.102445	136180	135917
G30-2071	G30-2071	hypothetical protein	NODE_2_length_214963_cov_1165.102445	136735	136274
G30-2072	G30-2072	hypothetical protein	NODE_2_length_214963_cov_1165.102445	136783	137022
G30-2073	G30-2073	hypothetical protein	NODE_2_length_214963_cov_1165.102445	137107	137247
G30-2074	G30-2074	hypothetical protein	NODE_2_length_214963_cov_1165.102445	137419	137580
G30-2075	G30-2075	Orf11	NODE_2_length_214963_cov_1165.102445	137577	137924
G30-2076	G30-2076	Fibronectin/fibrinogen-binding protein	NODE_2_length_214963_cov_1165.102445	137946	139268
G30-2077	G30-2077	hypothetical protein	NODE_2_length_214963_cov_1165.102445	142611	139510
G30-2078	G30-2078	3-oxoacyl-[acyl-carrier protein] reductase, FadG	NODE_2_length_214963_cov_1165.102445	143640	142897
G30-2079	G30-2079	hypothetical protein	NODE_2_length_214963_cov_1165.102445	143981	143649
G30-208	G30-208	hypothetical protein	NODE_306_length_15710_cov_1175.857161	15515	14523
G30-2080	G30-2080	Ribose-5-phosphate isomerase B	NODE_2_length_214963_cov_1165.102445	144455	143982
G30-2081	G30-2081	hypothetical protein	NODE_2_length_214963_cov_1165.102445	144556	147105
G30-2082	G30-2082	Ribonuclease Y	NODE_2_length_214963_cov_1165.102445	148816	147290
G30-2083	G30-2083	hypothetical protein	NODE_2_length_214963_cov_1165.102445	149556	149173
G30-2084	G30-2084	hypothetical protein	NODE_2_length_214963_cov_1165.102445	150083	149565
G30-2085	G30-2085	hypothetical protein	NODE_2_length_214963_cov_1165.102445	150889	150080
G30-2086	G30-2086	UDP-N-acetylmuramoyl-L-alanine--D-glutamate ligase	NODE_2_length_214963_cov_1165.102445	152090	150876
G30-2087	G30-2087	hypothetical protein	NODE_2_length_214963_cov_1165.102445	152714	152127
G30-2088	G30-2088	hypothetical protein	NODE_2_length_214963_cov_1165.102445	154775	152718
G30-2089	G30-2089	Biotin synthase	NODE_2_length_214963_cov_1165.102445	155623	154787
G30-209	G30-209	hypothetical protein	NODE_16_length_108600_cov_835.244870	755	438
G30-2090	G30-2090	hypothetical protein	NODE_2_length_214963_cov_1165.102445	156676	155633
G30-2091	G30-2091	hypothetical protein	NODE_2_length_214963_cov_1165.102445	157781	156873
G30-2092	G30-2092	response regulator receiver domain protein (CheY-like)	NODE_2_length_214963_cov_1165.102445	158362	157784
G30-2093	G30-2093	hypothetical protein	NODE_2_length_214963_cov_1165.102445	158577	158359
G30-2094	G30-2094	UDP-3-O-[3-hydroxymyristoyl] glucosamine N-acyltransferase	NODE_2_length_214963_cov_1165.102445	159545	158580
G30-2095	G30-2095	hypothetical protein	NODE_2_length_214963_cov_1165.102445	160039	159566
G30-2096	G30-2096	hypothetical protein	NODE_2_length_214963_cov_1165.102445	161412	160039
G30-2097	G30-2097	IMP cyclohydrolase / Phosphoribosylaminoimidazolecarboxamide formyltransferase	NODE_2_length_214963_cov_1165.102445	161530	163053
G30-2098	G30-2098	hypothetical protein	NODE_2_length_214963_cov_1165.102445	163062	163313
G30-2099	G30-2099	Hemolysin-type calcium-binding region	NODE_2_length_214963_cov_1165.102445	164387	163347
G30-21	G30-21	hypothetical protein	NODE_6_length_163530_cov_1143.659431	19641	19976
G30-210	G30-210	hypothetical protein	NODE_16_length_108600_cov_835.244870	823	4014
G30-2100	G30-2100	hypothetical protein	NODE_2_length_214963_cov_1165.102445	165742	164519
G30-2101	G30-2101	hypothetical protein	NODE_2_length_214963_cov_1165.102445	165972	165739
G30-2102	G30-2102	LSU ribosomal protein L34p	NODE_2_length_214963_cov_1165.102445	166190	166056
G30-2103	G30-2103	Transcription elongation factor GreA	NODE_2_length_214963_cov_1165.102445	166288	166779
G30-2104	G30-2104	Deoxyuridine 5'-triphosphate nucleotidohydrolase	NODE_2_length_214963_cov_1165.102445	166769	167200
G30-2105	G30-2105	FIG00711593: hypothetical protein	NODE_2_length_214963_cov_1165.102445	167262	168689
G30-2106	G30-2106	septum formation inhibitor	NODE_2_length_214963_cov_1165.102445	168702	169343
G30-2107	G30-2107	UDP-3-O-[3-hydroxymyristoyl] N-acetylglucosamine deacetylase	NODE_2_length_214963_cov_1165.102445	169345	170190
G30-2108	G30-2108	tRNA threonylcarbamoyladenosine biosynthesis protein TsaB	NODE_2_length_214963_cov_1165.102445	170180	170626
G30-2109	G30-2109	LSU ribosomal protein L10p (P0)	NODE_2_length_214963_cov_1165.102445	170768	171289
G30-211	G30-211	hypothetical protein	NODE_16_length_108600_cov_835.244870	4226	4017
G30-2110	G30-2110	LSU ribosomal protein L7p/L12p (P1/P2)	NODE_2_length_214963_cov_1165.102445	171320	171697
G30-2111	G30-2111	Pyruvate:ferredoxin oxidoreductase, gamma subunit	NODE_2_length_214963_cov_1165.102445	171955	172512
G30-2112	G30-2112	Pyruvate:ferredoxin oxidoreductase, delta subunit	NODE_2_length_214963_cov_1165.102445	172522	172926
G30-2113	G30-2113	Pyruvate:ferredoxin oxidoreductase, alpha subunit	NODE_2_length_214963_cov_1165.102445	172929	174158
G30-2114	G30-2114	Pyruvate:ferredoxin oxidoreductase, beta subunit	NODE_2_length_214963_cov_1165.102445	174168	175127
G30-2115	G30-2115	putative TYPE II DNA MODIFICATION ENZYME (METHYLTRANSFERASE)	NODE_2_length_214963_cov_1165.102445	175949	175155
G30-2116	G30-2116	hypothetical protein	NODE_2_length_214963_cov_1165.102445	176040	175936
G30-2117	G30-2117	Peptide chain release factor N(5)-glutamine methyltransferase	NODE_2_length_214963_cov_1165.102445	176898	176092
G30-2118	G30-2118	Phosphoserine phosphatase	NODE_2_length_214963_cov_1165.102445	177508	176885
G30-2119	G30-2119	Adenine phosphoribosyltransferase	NODE_2_length_214963_cov_1165.102445	177687	178211
G30-212	G30-212	hypothetical protein	NODE_16_length_108600_cov_835.244870	4445	5251
G30-2120	G30-2120	DNA-cytosine methyltransferase	NODE_2_length_214963_cov_1165.102445	179495	178464
G30-2121	G30-2121	Type II restriction enzyme NgoPII	NODE_2_length_214963_cov_1165.102445	180256	179492
G30-2122	G30-2122	Translation initiation factor 1	NODE_2_length_214963_cov_1165.102445	180532	180314
G30-2123	G30-2123	Methionine aminopeptidase	NODE_2_length_214963_cov_1165.102445	181299	180544
G30-2124	G30-2124	Protein translocase subunit SecY	NODE_2_length_214963_cov_1165.102445	182565	181303
G30-2125	G30-2125	LSU ribosomal protein L15p (L27Ae)	NODE_2_length_214963_cov_1165.102445	182966	182565
G30-2126	G30-2126	SSU ribosomal protein S5p (S2e)	NODE_2_length_214963_cov_1165.102445	183419	182970
G30-2127	G30-2127	LSU ribosomal protein L18p (L5e)	NODE_2_length_214963_cov_1165.102445	183784	183428
G30-2128	G30-2128	LSU ribosomal protein L6p (L9e)	NODE_2_length_214963_cov_1165.102445	184330	183794
G30-2129	G30-2129	SSU ribosomal protein S8p (S15Ae)	NODE_2_length_214963_cov_1165.102445	184735	184340
G30-213	G30-213	23S rRNA (adenine(2503)-C(2))-methyltransferase @ tRNA (adenine(37)-C(2))-methyltransferase	NODE_16_length_108600_cov_835.244870	6292	5246
G30-2130	G30-2130	SSU ribosomal protein S14p (S29e) @ SSU ribosomal protein S14p (S29e), zinc-dependent	NODE_2_length_214963_cov_1165.102445	184930	184745
G30-2131	G30-2131	LSU ribosomal protein L5p (L11e)	NODE_2_length_214963_cov_1165.102445	185480	184923
G30-2132	G30-2132	LSU ribosomal protein L24p (L26e)	NODE_2_length_214963_cov_1165.102445	185717	185484
G30-2133	G30-2133	LSU ribosomal protein L14p (L23e)	NODE_2_length_214963_cov_1165.102445	186085	185717
G30-2134	G30-2134	SSU ribosomal protein S17p (S11e)	NODE_2_length_214963_cov_1165.102445	186348	186088
G30-2135	G30-2135	LSU ribosomal protein L29p (L35e)	NODE_2_length_214963_cov_1165.102445	186536	186348
G30-2136	G30-2136	LSU ribosomal protein L16p (L10e)	NODE_2_length_214963_cov_1165.102445	186948	186523
G30-2137	G30-2137	SSU ribosomal protein S3p (S3e)	NODE_2_length_214963_cov_1165.102445	187662	186949
G30-2138	G30-2138	LSU ribosomal protein L22p (L17e)	NODE_2_length_214963_cov_1165.102445	187989	187666
G30-2139	G30-2139	SSU ribosomal protein S19p (S15e)	NODE_2_length_214963_cov_1165.102445	188271	187990
G30-214	G30-214	Thiamin-phosphate pyrophosphorylase	NODE_16_length_108600_cov_835.244870	6384	7010
G30-2140	G30-2140	LSU ribosomal protein L2p (L8e)	NODE_2_length_214963_cov_1165.102445	189110	188271
G30-2141	G30-2141	LSU ribosomal protein L23p (L23Ae)	NODE_2_length_214963_cov_1165.102445	189396	189112
G30-2142	G30-2142	LSU ribosomal protein L4p (L1e)	NODE_2_length_214963_cov_1165.102445	190010	189399
G30-2143	G30-2143	LSU ribosomal protein L3p (L3e)	NODE_2_length_214963_cov_1165.102445	190591	190010
G30-2144	G30-2144	SSU ribosomal protein S10p (S20e)	NODE_2_length_214963_cov_1165.102445	190913	190602
G30-2145	G30-2145	hypothetical protein	NODE_2_length_214963_cov_1165.102445	191081	192970
G30-2146	G30-2146	hypothetical protein	NODE_2_length_214963_cov_1165.102445	193009	194070
G30-2147	G30-2147	hypothetical protein	NODE_2_length_214963_cov_1165.102445	194067	195464
G30-2148	G30-2148	hypothetical protein	NODE_2_length_214963_cov_1165.102445	195457	195798
G30-2149	G30-2149	Flagellar basal-body rod protein FlgF	NODE_2_length_214963_cov_1165.102445	196070	196855
G30-215	G30-215	Diaminopimelate epimerase	NODE_16_length_108600_cov_835.244870	7000	7737
G30-2150	G30-2150	hypothetical protein	NODE_2_length_214963_cov_1165.102445	196858	197310
G30-2151	G30-2151	hypothetical protein	NODE_2_length_214963_cov_1165.102445	197307	197879
G30-2152	G30-2152	hypothetical protein	NODE_2_length_214963_cov_1165.102445	197876	198613
G30-2153	G30-2153	hypothetical protein	NODE_2_length_214963_cov_1165.102445	199277	198615
G30-2154	G30-2154	hypothetical protein	NODE_2_length_214963_cov_1165.102445	201312	199348
G30-2155	G30-2155	Flagellar biosynthesis protein FliP	NODE_2_length_214963_cov_1165.102445	202072	201368
G30-2156	G30-2156	Cellulose synthase catalytic subunit [UDP-forming]	NODE_2_length_214963_cov_1165.102445	204565	202151
G30-2157	G30-2157	hypothetical protein	NODE_2_length_214963_cov_1165.102445	205208	204558
G30-2158	G30-2158	hypothetical protein	NODE_2_length_214963_cov_1165.102445	206356	205205
G30-2159	G30-2159	KilA-N domain-containing protein	NODE_2_length_214963_cov_1165.102445	207070	206357
G30-216	G30-216	Leucyl-tRNA synthetase	NODE_16_length_108600_cov_835.244870	7789	10191
G30-2160	G30-2160	hypothetical protein	NODE_2_length_214963_cov_1165.102445	208061	207150
G30-2161	G30-2161	Intramembrane protease RasP/YluC, implicated in cell division based on FtsL cleavage	NODE_2_length_214963_cov_1165.102445	209113	208061
G30-2162	G30-2162	Carboxypeptidase A1 precursor	NODE_2_length_214963_cov_1165.102445	211763	209202
G30-2163	G30-2163	Peptide methionine sulfoxide reductase MsrA	NODE_2_length_214963_cov_1165.102445	212349	211867
G30-2164	G30-2164	Pantothenate kinase type III, CoaX-like	NODE_2_length_214963_cov_1165.102445	212409	213017
G30-2165	G30-2165	hypothetical protein	NODE_2_length_214963_cov_1165.102445	214963	213557
G30-2166	G30-2166	Cell-division-associated, ABC-transporter-like signaling protein FtsE	NODE_168_length_27001_cov_562.203053	350	3
G30-2167	G30-2167	tRNA (guanine(46)-N(7))-methyltransferase	NODE_168_length_27001_cov_562.203053	1524	352
G30-2168	G30-2168	hypothetical protein	NODE_168_length_27001_cov_562.203053	1611	1838
G30-2169	G30-2169	Cytosol nonspecific dipeptidase	NODE_168_length_27001_cov_562.203053	1908	3341
G30-217	G30-217	Transaldolase	NODE_16_length_108600_cov_835.244870	11152	10205
G30-2170	G30-2170	3-phosphoshikimate 1-carboxyvinyltransferase	NODE_168_length_27001_cov_562.203053	3342	4628
G30-2171	G30-2171	Adenosine deaminase, alternative form	NODE_168_length_27001_cov_562.203053	4625	5824
G30-2172	G30-2172	hypothetical protein	NODE_168_length_27001_cov_562.203053	5916	6971
G30-2173	G30-2173	Uncharacterized integral membrane protein HP0284	NODE_168_length_27001_cov_562.203053	8417	7008
G30-2174	G30-2174	Tyrosyl-tRNA synthetase	NODE_168_length_27001_cov_562.203053	8605	9816
G30-2175	G30-2175	UFA synthesis enzyme FabX, enoyl-[ACP] 2,3-dehydrogenase/trans-2-decenoyl-[ACP] isomerase	NODE_168_length_27001_cov_562.203053	9803	10888
G30-2176	G30-2176	FIG000124: Ribosomal large subunit pseudouridine synthase D	NODE_168_length_27001_cov_562.203053	10875	11612
G30-2177	G30-2177	Glutamate-1-semialdehyde 2,1-aminomutase	NODE_168_length_27001_cov_562.203053	11674	12945
G30-2178	G30-2178	FIG000557: hypothetical protein co-occurring with RecR	NODE_168_length_27001_cov_562.203053	13299	12979
G30-2179	G30-2179	hypothetical protein	NODE_168_length_27001_cov_562.203053	13410	13526
G30-218	G30-218	Predicted ATPase related to phosphate starvation-inducible protein PhoH	NODE_16_length_108600_cov_835.244870	11394	12764
G30-2180	G30-2180	Biosynthetic Aromatic amino acid aminotransferase beta @ Histidinol-phosphate aminotransferase	NODE_168_length_27001_cov_562.203053	13614	14708
G30-2181	G30-2181	Flagellar M-ring protein FliF	NODE_168_length_27001_cov_562.203053	14724	16454
G30-2182	G30-2182	hypothetical protein	NODE_168_length_27001_cov_562.203053	16459	16722
G30-2183	G30-2183	hypothetical protein	NODE_168_length_27001_cov_562.203053	16837	24048
G30-2184	G30-2184	hypothetical protein	NODE_168_length_27001_cov_562.203053	24675	26354
G30-2185	G30-2185	hypothetical protein	NODE_168_length_27001_cov_562.203053	26423	26905
G30-2186	G30-2186	hypothetical protein	NODE_168_length_27001_cov_562.203053	26902	27000
G30-2187	G30-2187	hypothetical protein	NODE_138_length_31898_cov_455.425599	333	1
G30-2188	G30-2188	hypothetical protein	NODE_138_length_31898_cov_455.425599	3326	342
G30-2189	G30-2189	Ribose-phosphate pyrophosphokinase	NODE_138_length_31898_cov_455.425599	4563	3631
G30-219	G30-219	UPF0102 protein YraN	NODE_16_length_108600_cov_835.244870	13082	12756
G30-2190	G30-2190	LSU ribosomal protein L19p	NODE_138_length_31898_cov_455.425599	4936	4568
G30-2191	G30-2191	tRNA (guanine(37)-N(1))-methyltransferase	NODE_138_length_31898_cov_455.425599	5854	5162
G30-2192	G30-2192	hypothetical protein	NODE_138_length_31898_cov_455.425599	6366	5854
G30-2193	G30-2193	KH domain RNA binding protein YlqC	NODE_138_length_31898_cov_455.425599	6604	6368
G30-2194	G30-2194	SSU ribosomal protein S16p	NODE_138_length_31898_cov_455.425599	6835	6605
G30-2195	G30-2195	Septum site-determining protein MinD	NODE_138_length_31898_cov_455.425599	6985	7794
G30-2196	G30-2196	cell division topological specificity factor MinE	NODE_138_length_31898_cov_455.425599	7791	8069
G30-2197	G30-2197	Putative periplasmic protein	NODE_138_length_31898_cov_455.425599	8038	9024
G30-2198	G30-2198	Guanosine-3',5'-bis(diphosphate) 3'-pyrophosphohydrolase / GTP pyrophosphokinase, (p)ppGpp synthetase II	NODE_138_length_31898_cov_455.425599	11149	9065
G30-2199	G30-2199	hypothetical protein	NODE_138_length_31898_cov_455.425599	11387	11175
G30-22	G30-22	hypothetical protein	NODE_6_length_163530_cov_1143.659431	21409	20363
G30-220	G30-220	Flagellar motor switch protein FliM	NODE_16_length_108600_cov_835.244870	14170	13079
G30-2200	G30-2200	Uridylate kinase	NODE_138_length_31898_cov_455.425599	12103	11384
G30-2201	G30-2201	SSU ribosomal protein S15p (S13e)	NODE_138_length_31898_cov_455.425599	12445	12170
G30-2202	G30-2202	hypothetical protein	NODE_138_length_31898_cov_455.425599	14152	12668
G30-2203	G30-2203	[4Fe-4S] cluster assembly scaffold protein Mrp (=ApbC)	NODE_138_length_31898_cov_455.425599	15197	14139
G30-2204	G30-2204	hypothetical protein	NODE_138_length_31898_cov_455.425599	16522	15206
G30-2205	G30-2205	Glutamine amidotransferase chain of NAD synthetase	NODE_138_length_31898_cov_455.425599	17341	16625
G30-2206	G30-2206	Endonuclease III	NODE_138_length_31898_cov_455.425599	17954	17316
G30-2207	G30-2207	Enoyl-[acyl-carrier-protein] reductase [NADH]	NODE_138_length_31898_cov_455.425599	18723	17935
G30-2208	G30-2208	hypothetical protein	NODE_138_length_31898_cov_455.425599	18793	19482
G30-2209	G30-2209	hypothetical protein	NODE_138_length_31898_cov_455.425599	20368	19487
G30-221	G30-221	RNA polymerase sigma factor for flagellar operon	NODE_16_length_108600_cov_835.244870	14854	14174
G30-2210	G30-2210	hypothetical protein	NODE_138_length_31898_cov_455.425599	21141	20365
G30-2211	G30-2211	hypothetical protein	NODE_138_length_31898_cov_455.425599	21553	21131
G30-2212	G30-2212	DNA polymerase, beta domain protein region	NODE_138_length_31898_cov_455.425599	21837	21550
G30-2213	G30-2213	Phage antirepressor protein	NODE_138_length_31898_cov_455.425599	21873	22538
G30-2214	G30-2214	hypothetical protein	NODE_138_length_31898_cov_455.425599	22805	24313
G30-2215	G30-2215	hypothetical protein	NODE_138_length_31898_cov_455.425599	24639	24908
G30-2216	G30-2216	hypothetical protein	NODE_138_length_31898_cov_455.425599	24895	25005
G30-2217	G30-2217	hypothetical protein	NODE_138_length_31898_cov_455.425599	25013	25882
G30-2218	G30-2218	hypothetical protein	NODE_138_length_31898_cov_455.425599	26845	25871
G30-2219	G30-2219	Ribonuclease III	NODE_138_length_31898_cov_455.425599	26906	27592
G30-222	G30-222	hypothetical protein	NODE_16_length_108600_cov_835.244870	15193	14855
G30-2220	G30-2220	hypothetical protein	NODE_138_length_31898_cov_455.425599	27589	28194
G30-2221	G30-2221	hypothetical protein	NODE_138_length_31898_cov_455.425599	28256	28891
G30-2222	G30-2222	Phosphoribosylformimino-5-aminoimidazole carboxamide ribotide isomerase	NODE_138_length_31898_cov_455.425599	28900	29613
G30-2223	G30-2223	cyclic nucleotide-binding protein	NODE_138_length_31898_cov_455.425599	29600	30352
G30-2224	G30-2224	putative membrane protein	NODE_138_length_31898_cov_455.425599	30355	31086
G30-2225	G30-2225	Flagellar motor rotation protein MotA	NODE_138_length_31898_cov_455.425599	31165	31896
G30-223	G30-223	Flagellar synthesis regulator FleN	NODE_16_length_108600_cov_835.244870	16116	15202
G30-224	G30-224	Flagellar biosynthesis protein FlhF	NODE_16_length_108600_cov_835.244870	17556	16117
G30-225	G30-225	2-amino-4-hydroxy-6- hydroxymethyldihydropteridine pyrophosphokinase	NODE_16_length_108600_cov_835.244870	18035	17553
G30-226	G30-226	Aminopeptidase YpdF (MP-, MA-, MS-, AP-, NP- specific)	NODE_16_length_108600_cov_835.244870	19046	18036
G30-227	G30-227	3-dehydroquinate dehydratase II	NODE_16_length_108600_cov_835.244870	19519	19049
G30-228	G30-228	KilA-N domain-containing protein	NODE_16_length_108600_cov_835.244870	19767	20492
G30-229	G30-229	hypothetical protein	NODE_16_length_108600_cov_835.244870	20519	23515
G30-23	G30-23	hypothetical protein	NODE_6_length_163530_cov_1143.659431	24027	21412
G30-230	G30-230	KilA-N domain-containing protein	NODE_16_length_108600_cov_835.244870	23589	23858
G30-231	G30-231	KilA-N domain-containing protein	NODE_16_length_108600_cov_835.244870	23894	24349
G30-232	G30-232	KilA-N domain-containing protein	NODE_16_length_108600_cov_835.244870	24399	25124
G30-233	G30-233	hypothetical protein	NODE_16_length_108600_cov_835.244870	25121	28879
G30-234	G30-234	hypothetical protein	NODE_16_length_108600_cov_835.244870	28869	30302
G30-235	G30-235	KilA-N domain-containing protein	NODE_16_length_108600_cov_835.244870	30343	31128
G30-236	G30-236	KilA-N domain-containing protein	NODE_16_length_108600_cov_835.244870	31190	31891
G30-237	G30-237	Transcription-repair coupling factor	NODE_16_length_108600_cov_835.244870	34673	31983
G30-238	G30-238	Anthranilate synthase, amidotransferase component @ Para-aminobenzoate synthase, amidotransferase component	NODE_16_length_108600_cov_835.244870	35239	34670
G30-239	G30-239	Polyphosphate kinase 2	NODE_16_length_108600_cov_835.244870	35324	36109
G30-24	G30-24	Type IV fimbrial assembly, ATPase PilB	NODE_6_length_163530_cov_1143.659431	24223	25746
G30-240	G30-240	Inner membrane protein, KefB/KefC family	NODE_16_length_108600_cov_835.244870	36122	37699
G30-241	G30-241	hypothetical protein	NODE_16_length_108600_cov_835.244870	38569	37865
G30-242	G30-242	hypothetical protein	NODE_16_length_108600_cov_835.244870	38666	38887
G30-243	G30-243	NADH-ubiquinone oxidoreductase chain N	NODE_16_length_108600_cov_835.244870	40621	39407
G30-244	G30-244	NADH-ubiquinone oxidoreductase chain M	NODE_16_length_108600_cov_835.244870	42009	40618
G30-245	G30-245	NADH-ubiquinone oxidoreductase chain L	NODE_16_length_108600_cov_835.244870	43754	42006
G30-246	G30-246	NADH-ubiquinone oxidoreductase chain K	NODE_16_length_108600_cov_835.244870	44034	43747
G30-247	G30-247	NADH-ubiquinone oxidoreductase chain J	NODE_16_length_108600_cov_835.244870	44474	44031
G30-248	G30-248	NADH-ubiquinone oxidoreductase chain I	NODE_16_length_108600_cov_835.244870	44863	44471
G30-249	G30-249	NADH-ubiquinone oxidoreductase chain H	NODE_16_length_108600_cov_835.244870	45825	44860
G30-25	G30-25	Flavin prenyltransferase UbiX	NODE_6_length_163530_cov_1143.659431	26316	25801
G30-250	G30-250	NADH-ubiquinone oxidoreductase chain C / NADH-ubiquinone oxidoreductase chain D	NODE_16_length_108600_cov_835.244870	47396	45822
G30-251	G30-251	NADH-ubiquinone oxidoreductase chain B	NODE_16_length_108600_cov_835.244870	47866	47393
G30-252	G30-252	NADH-quinone oxidoreductase, chain A	NODE_16_length_108600_cov_835.244870	48195	47863
G30-253	G30-253	hypothetical protein	NODE_16_length_108600_cov_835.244870	51074	48453
G30-254	G30-254	hypothetical protein	NODE_16_length_108600_cov_835.244870	51428	51114
G30-255	G30-255	Phosphoglucosamine mutase	NODE_16_length_108600_cov_835.244870	51530	52867
G30-256	G30-256	Protein translocase membrane subunit SecG	NODE_16_length_108600_cov_835.244870	52934	53905
G30-257	G30-257	hypothetical protein	NODE_16_length_108600_cov_835.244870	53911	54852
G30-258	G30-258	hypothetical protein	NODE_16_length_108600_cov_835.244870	55838	54849
G30-259	G30-259	hypothetical protein	NODE_16_length_108600_cov_835.244870	56709	55858
G30-26	G30-26	hypothetical protein	NODE_6_length_163530_cov_1143.659431	27848	26313
G30-260	G30-260	hypothetical protein	NODE_16_length_108600_cov_835.244870	56774	59416
G30-261	G30-261	hypothetical protein	NODE_16_length_108600_cov_835.244870	59413	60627
G30-262	G30-262	hypothetical protein	NODE_16_length_108600_cov_835.244870	60643	61296
G30-263	G30-263	hypothetical protein	NODE_16_length_108600_cov_835.244870	61715	61299
G30-264	G30-264	NAD synthetase	NODE_16_length_108600_cov_835.244870	62534	61725
G30-265	G30-265	hypothetical protein	NODE_16_length_108600_cov_835.244870	62983	62531
G30-266	G30-266	hypothetical protein	NODE_16_length_108600_cov_835.244870	63703	63029
G30-267	G30-267	Membrane-bound lytic murein transglycosylase A	NODE_16_length_108600_cov_835.244870	64830	63700
G30-268	G30-268	hypothetical protein	NODE_16_length_108600_cov_835.244870	65981	64833
G30-269	G30-269	Probable transcriptional regulatory protein YebC	NODE_16_length_108600_cov_835.244870	66707	65991
G30-27	G30-27	Flagellar biosynthesis protein FliR	NODE_6_length_163530_cov_1143.659431	27983	28747
G30-270	G30-270	UDP-N-acetylmuramoyl-tripeptide--D-alanyl-D- alanine ligase	NODE_16_length_108600_cov_835.244870	68232	66751
G30-271	G30-271	hypothetical protein	NODE_16_length_108600_cov_835.244870	68370	70616
G30-272	G30-272	D-alanine--D-alanine ligase	NODE_16_length_108600_cov_835.244870	70613	71641
G30-273	G30-273	2-hydroxy-6-oxohepta-2,4-dienoate hydrolase	NODE_16_length_108600_cov_835.244870	71645	72358
G30-274	G30-274	hypothetical protein	NODE_16_length_108600_cov_835.244870	72361	74805
G30-275	G30-275	hypothetical protein	NODE_16_length_108600_cov_835.244870	74916	76136
G30-276	G30-276	Arsenate reductase thioredoxin-coupled, LMWP family	NODE_16_length_108600_cov_835.244870	76117	76554
G30-277	G30-277	Molybdopterin synthase catalytic subunit MoaE	NODE_16_length_108600_cov_835.244870	77001	76564
G30-278	G30-278	Molybdopterin synthase sulfur carrier subunit	NODE_16_length_108600_cov_835.244870	77225	77004
G30-279	G30-279	hypothetical protein	NODE_16_length_108600_cov_835.244870	77407	77222
G30-28	G30-28	Sulfate permease	NODE_6_length_163530_cov_1143.659431	30302	28791
G30-280	G30-280	Fructose-1,6-bisphosphatase, type I	NODE_16_length_108600_cov_835.244870	78239	77397
G30-281	G30-281	Molybdopterin-guanine dinucleotide biosynthesis protein MobB	NODE_16_length_108600_cov_835.244870	78733	78236
G30-282	G30-282	Glycerol-3-phosphate dehydrogenase [NAD(P)+]	NODE_16_length_108600_cov_835.244870	79690	78803
G30-283	G30-283	Integral membrane protein	NODE_16_length_108600_cov_835.244870	80025	79687
G30-284	G30-284	Cytosol aminopeptidase PepA	NODE_16_length_108600_cov_835.244870	81354	80026
G30-285	G30-285	hypothetical protein	NODE_16_length_108600_cov_835.244870	81471	82400
G30-286	G30-286	hypothetical protein	NODE_16_length_108600_cov_835.244870	82397	83527
G30-287	G30-287	hypothetical protein	NODE_16_length_108600_cov_835.244870	83527	83910
G30-288	G30-288	NADPH-dependent 7-cyano-7-deazaguanine reductase	NODE_16_length_108600_cov_835.244870	83907	84293
G30-289	G30-289	3-hydroxyacyl-[acyl-carrier-protein] dehydratase, FabZ form	NODE_16_length_108600_cov_835.244870	84590	85039
G30-29	G30-29	Urease accessory protein UreG	NODE_6_length_163530_cov_1143.659431	31168	30578
G30-290	G30-290	Acyl-[acyl-carrier-protein]--UDP-N- acetylglucosamine O-acyltransferase	NODE_16_length_108600_cov_835.244870	85049	85852
G30-291	G30-291	ATP-dependent Clp protease ATP-binding subunit ClpX	NODE_16_length_108600_cov_835.244870	85839	87053
G30-292	G30-292	Carboxy-S-adenosyl-L-methionine synthase	NODE_16_length_108600_cov_835.244870	87025	87756
G30-293	G30-293	hypothetical protein	NODE_16_length_108600_cov_835.244870	87786	88115
G30-294	G30-294	hypothetical protein	NODE_16_length_108600_cov_835.244870	88112	88639
G30-295	G30-295	Histone acetyltransferase HPA2 and related acetyltransferases	NODE_16_length_108600_cov_835.244870	88626	89108
G30-296	G30-296	ATP synthase F0 sector subunit c	NODE_16_length_108600_cov_835.244870	89531	89226
G30-297	G30-297	Aspartate aminotransferase	NODE_16_length_108600_cov_835.244870	90850	89645
G30-298	G30-298	Superoxide reductase	NODE_16_length_108600_cov_835.244870	91075	91461
G30-299	G30-299	Cytochrome c, class I	NODE_16_length_108600_cov_835.244870	91934	91491
G30-3	G30-3	hypothetical protein	NODE_6_length_163530_cov_1143.659431	1541	2137
G30-30	G30-30	Urease accessory protein UreF	NODE_6_length_163530_cov_1143.659431	31851	31177
G30-300	G30-300	Aspartate carbamoyltransferase	NODE_16_length_108600_cov_835.244870	92061	92942
G30-301	G30-301	hypothetical protein	NODE_16_length_108600_cov_835.244870	93837	93136
G30-302	G30-302	Bacterial non-heme ferritin	NODE_16_length_108600_cov_835.244870	93936	94436
G30-303	G30-303	hypothetical protein	NODE_16_length_108600_cov_835.244870	94433	94792
G30-304	G30-304	TonB-dependent receptor	NODE_16_length_108600_cov_835.244870	96769	94844
G30-305	G30-305	hypothetical protein	NODE_16_length_108600_cov_835.244870	97150	96869
G30-306	G30-306	Phosphatidylglycerophosphatase A	NODE_16_length_108600_cov_835.244870	97218	97718
G30-307	G30-307	UDP-N-acetylglucosamine--N-acetylmuramyl- (pentapeptide) pyrophosphoryl-undecaprenol N-acetylglucosamine transferase	NODE_16_length_108600_cov_835.244870	97715	98749
G30-308	G30-308	hypothetical protein	NODE_16_length_108600_cov_835.244870	98724	99188
G30-309	G30-309	hypothetical protein	NODE_16_length_108600_cov_835.244870	99525	99295
G30-31	G30-31	hypothetical protein	NODE_6_length_163530_cov_1143.659431	32257	31826
G30-310	G30-310	hypothetical protein	NODE_16_length_108600_cov_835.244870	99595	100401
G30-311	G30-311	Aminodeoxyfutalosine synthase	NODE_16_length_108600_cov_835.244870	101787	100771
G30-312	G30-312	hypothetical protein	NODE_16_length_108600_cov_835.244870	102175	101777
G30-313	G30-313	4-hydroxy-tetrahydrodipicolinate reductase	NODE_16_length_108600_cov_835.244870	102943	102176
G30-314	G30-314	Aspartate aminotransferase	NODE_16_length_108600_cov_835.244870	103087	104208
G30-315	G30-315	hypothetical protein	NODE_16_length_108600_cov_835.244870	104205	104651
G30-316	G30-316	hypothetical protein	NODE_16_length_108600_cov_835.244870	104648	105355
G30-317	G30-317	hypothetical protein	NODE_16_length_108600_cov_835.244870	106605	105373
G30-318	G30-318	Membrane protein	NODE_16_length_108600_cov_835.244870	107039	107572
G30-319	G30-319	Inner membrane protein YjcH, clustering with ActP	NODE_16_length_108600_cov_835.244870	107605	107901
G30-32	G30-32	hypothetical protein	NODE_6_length_163530_cov_1143.659431	32311	33024
G30-320	G30-320	Acetate permease ActP (cation/acetate symporter)	NODE_16_length_108600_cov_835.244870	107898	108599
G30-321	G30-321	tRNA-Leu-GAG	NODE_16_length_108600_cov_835.244870	89196	89112
G30-322	G30-322	Putative periplasmic protein	NODE_375_length_12889_cov_773.135888	892	2
G30-323	G30-323	Putative periplasmic protein	NODE_375_length_12889_cov_773.135888	1856	882
G30-324	G30-324	tRNA-specific 2-thiouridylase MnmA	NODE_375_length_12889_cov_773.135888	2853	1837
G30-325	G30-325	Shikimate 5-dehydrogenase I alpha	NODE_375_length_12889_cov_773.135888	2899	3678
G30-326	G30-326	asparaginase	NODE_375_length_12889_cov_773.135888	4174	3680
G30-327	G30-327	rhodanese-like domain protein	NODE_375_length_12889_cov_773.135888	4521	4174
G30-328	G30-328	hypothetical protein	NODE_375_length_12889_cov_773.135888	4921	4523
G30-329	G30-329	Pyrroline-5-carboxylate reductase	NODE_375_length_12889_cov_773.135888	5006	5746
G30-33	G30-33	3-deoxy-D-manno-octulosonic acid transferase	NODE_6_length_163530_cov_1143.659431	33024	34160
G30-330	G30-330	Molybdopterin-synthase adenylyltransferase	NODE_375_length_12889_cov_773.135888	6432	5770
G30-331	G30-331	lipoprotein, putative	NODE_375_length_12889_cov_773.135888	6951	6436
G30-332	G30-332	cytochrome B561	NODE_375_length_12889_cov_773.135888	7065	7619
G30-333	G30-333	hypothetical protein	NODE_375_length_12889_cov_773.135888	7623	8114
G30-334	G30-334	Molybdopterin-guanine dinucleotide biosynthesis protein MobA	NODE_375_length_12889_cov_773.135888	8783	8208
G30-335	G30-335	Hypothetical protein PBPRB0710	NODE_375_length_12889_cov_773.135888	9666	8770
G30-336	G30-336	hypothetical protein	NODE_375_length_12889_cov_773.135888	9830	10636
G30-337	G30-337	hypothetical protein	NODE_375_length_12889_cov_773.135888	10636	11427
G30-338	G30-338	hypothetical protein	NODE_375_length_12889_cov_773.135888	11428	11586
G30-339	G30-339	hypothetical protein	NODE_375_length_12889_cov_773.135888	11672	12679
G30-34	G30-34	Phage antirepressor protein	NODE_6_length_163530_cov_1143.659431	35319	34270
G30-340	G30-340	hypothetical protein	NODE_375_length_12889_cov_773.135888	12714	12887
G30-341	G30-341	hypothetical protein	NODE_95_length_42751_cov_1384.583236	3	638
G30-342	G30-342	hypothetical protein	NODE_95_length_42751_cov_1384.583236	641	958
G30-343	G30-343	hypothetical protein	NODE_95_length_42751_cov_1384.583236	1018	1260
G30-344	G30-344	hypothetical protein	NODE_95_length_42751_cov_1384.583236	1241	2917
G30-345	G30-345	hypothetical protein	NODE_95_length_42751_cov_1384.583236	2907	5384
G30-346	G30-346	hypothetical protein	NODE_95_length_42751_cov_1384.583236	5854	5675
G30-347	G30-347	hypothetical protein	NODE_95_length_42751_cov_1384.583236	6252	7118
G30-348	G30-348	hypothetical protein	NODE_95_length_42751_cov_1384.583236	7589	8194
G30-349	G30-349	hypothetical protein	NODE_95_length_42751_cov_1384.583236	8303	10420
G30-35	G30-35	hypothetical protein	NODE_6_length_163530_cov_1143.659431	35654	35448
G30-350	G30-350	Two-component system sensor histidine kinase	NODE_95_length_42751_cov_1384.583236	11269	10421
G30-351	G30-351	Lipoprotein releasing system transmembrane protein LolC/LolE	NODE_95_length_42751_cov_1384.583236	12483	11278
G30-352	G30-352	Fumarate hydratase class I, alpha region; L(+)-tartrate dehydratase alpha subunit	NODE_95_length_42751_cov_1384.583236	13486	12635
G30-353	G30-353	Malate dehydrogenase	NODE_95_length_42751_cov_1384.583236	14448	13483
G30-354	G30-354	4-hydroxy-3-methylbut-2-enyl diphosphate reductase	NODE_95_length_42751_cov_1384.583236	14589	15413
G30-355	G30-355	hypothetical protein	NODE_95_length_42751_cov_1384.583236	16660	15449
G30-356	G30-356	hypothetical protein	NODE_95_length_42751_cov_1384.583236	18452	16710
G30-357	G30-357	hypothetical protein	NODE_95_length_42751_cov_1384.583236	18544	19698
G30-358	G30-358	1,4-dihydroxy-6-naphtoate synthase	NODE_95_length_42751_cov_1384.583236	19780	20643
G30-359	G30-359	hypothetical protein	NODE_95_length_42751_cov_1384.583236	20678	21229
G30-36	G30-36	UDP-N-acetylglucosamine 1-carboxyvinyltransferase	NODE_6_length_163530_cov_1143.659431	35907	37187
G30-360	G30-360	Flagellar motor rotation protein MotB	NODE_95_length_42751_cov_1384.583236	21273	22064
G30-361	G30-361	Epoxyqueuosine reductase QueH / hypothetical domain	NODE_95_length_42751_cov_1384.583236	22064	23110
G30-362	G30-362	GTP-binding protein Obg	NODE_95_length_42751_cov_1384.583236	24079	23099
G30-363	G30-363	DedA family protein	NODE_95_length_42751_cov_1384.583236	24646	24080
G30-364	G30-364	hypothetical protein	NODE_95_length_42751_cov_1384.583236	24806	26791
G30-365	G30-365	hypothetical protein	NODE_95_length_42751_cov_1384.583236	27142	26918
G30-366	G30-366	hypothetical protein	NODE_95_length_42751_cov_1384.583236	27428	28303
G30-367	G30-367	hypothetical protein	NODE_95_length_42751_cov_1384.583236	28380	28721
G30-368	G30-368	Thiol peroxidase, Tpx-type	NODE_95_length_42751_cov_1384.583236	29064	29567
G30-369	G30-369	hypothetical protein	NODE_95_length_42751_cov_1384.583236	29834	30565
G30-37	G30-37	S-adenosylmethionine:tRNA ribosyltransferase-isomerase	NODE_6_length_163530_cov_1143.659431	37184	38203
G30-370	G30-370	hypothetical protein	NODE_95_length_42751_cov_1384.583236	30562	31254
G30-371	G30-371	Ubiquinol-cytochrome C reductase iron-sulfur subunit	NODE_95_length_42751_cov_1384.583236	31343	31843
G30-372	G30-372	Ubiquinol-cytochrome C reductase, cytochrome B subunit	NODE_95_length_42751_cov_1384.583236	31855	33108
G30-373	G30-373	Ubiquinol-cytochrome C reductase, cytochrome C1 subunit	NODE_95_length_42751_cov_1384.583236	33108	34043
G30-374	G30-374	Carbonic anhydrase, alpha class	NODE_95_length_42751_cov_1384.583236	34834	34085
G30-375	G30-375	hypothetical protein	NODE_95_length_42751_cov_1384.583236	34951	36048
G30-376	G30-376	hypothetical protein	NODE_95_length_42751_cov_1384.583236	36050	37651
G30-377	G30-377	Putative metal-dependent phosphohydrolase with tandem HD motifs	NODE_95_length_42751_cov_1384.583236	37653	38867
G30-378	G30-378	hypothetical protein	NODE_95_length_42751_cov_1384.583236	38913	41114
G30-379	G30-379	NADP-dependent malic enzyme	NODE_95_length_42751_cov_1384.583236	42482	41154
G30-38	G30-38	hypothetical protein	NODE_6_length_163530_cov_1143.659431	38377	38490
G30-380	G30-380	hypothetical protein	NODE_5_length_171294_cov_927.519043	3	2963
G30-381	G30-381	hypothetical protein	NODE_5_length_171294_cov_927.519043	3626	2937
G30-382	G30-382	Protein translocase subunit SecA	NODE_5_length_171294_cov_927.519043	6532	3884
G30-383	G30-383	hypothetical protein	NODE_5_length_171294_cov_927.519043	7953	6706
G30-384	G30-384	Fumarate reductase cytochrome b subunit	NODE_5_length_171294_cov_927.519043	8724	7990
G30-385	G30-385	UbiD family decarboxylase associated with menaquinone via futalosine	NODE_5_length_171294_cov_927.519043	8837	10672
G30-386	G30-386	16S rRNA (guanine(527)-N(7))-methyltransferase	NODE_5_length_171294_cov_927.519043	11183	10647
G30-387	G30-387	Flagellar biosynthesis protein FliL	NODE_5_length_171294_cov_927.519043	11761	11222
G30-388	G30-388	hypothetical protein	NODE_5_length_171294_cov_927.519043	11912	12232
G30-389	G30-389	hypothetical protein	NODE_5_length_171294_cov_927.519043	12398	13522
G30-39	G30-39	hypothetical protein	NODE_6_length_163530_cov_1143.659431	38502	39254
G30-390	G30-390	hypothetical protein	NODE_5_length_171294_cov_927.519043	13512	14039
G30-391	G30-391	hypothetical protein	NODE_5_length_171294_cov_927.519043	14039	14719
G30-392	G30-392	hypothetical protein	NODE_5_length_171294_cov_927.519043	14726	15883
G30-393	G30-393	Mg/Co/Ni transporter MgtE, CBS domain-containing	NODE_5_length_171294_cov_927.519043	15880	17238
G30-394	G30-394	hypothetical protein	NODE_5_length_171294_cov_927.519043	17402	17944
G30-395	G30-395	hypothetical protein	NODE_5_length_171294_cov_927.519043	17966	18691
G30-396	G30-396	hypothetical protein	NODE_5_length_171294_cov_927.519043	19295	18855
G30-397	G30-397	Signal peptidase I	NODE_5_length_171294_cov_927.519043	20050	19292
G30-398	G30-398	Methenyltetrahydrofolate cyclohydrolase / Methylenetetrahydrofolate dehydrogenase (NADP+)	NODE_5_length_171294_cov_927.519043	20880	20047
G30-399	G30-399	hypothetical protein	NODE_5_length_171294_cov_927.519043	20950	21309
G30-4	G30-4	hypothetical protein	NODE_6_length_163530_cov_1143.659431	2591	2211
G30-40	G30-40	Thioredoxin reductase	NODE_6_length_163530_cov_1143.659431	39358	40299
G30-400	G30-400	Methyl-accepting chemotaxis protein	NODE_5_length_171294_cov_927.519043	21931	21311
G30-401	G30-401	GTP cyclohydrolase 1 type 2 homolog YbgI	NODE_5_length_171294_cov_927.519043	22677	21940
G30-402	G30-402	hypothetical protein	NODE_5_length_171294_cov_927.519043	22963	24684
G30-403	G30-403	Cell division protein FtsI [Peptidoglycan synthetase]	NODE_5_length_171294_cov_927.519043	24677	26446
G30-404	G30-404	Phage protein	NODE_5_length_171294_cov_927.519043	26494	27372
G30-405	G30-405	hypothetical protein	NODE_5_length_171294_cov_927.519043	27448	28539
G30-406	G30-406	hypothetical protein	NODE_5_length_171294_cov_927.519043	28539	29639
G30-407	G30-407	hypothetical protein	NODE_5_length_171294_cov_927.519043	29709	31328
G30-408	G30-408	Formyltetrahydrofolate deformylase	NODE_5_length_171294_cov_927.519043	31328	32170
G30-409	G30-409	Aquaporin Z	NODE_5_length_171294_cov_927.519043	32243	32881
G30-41	G30-41	Urease accessory protein UreD	NODE_6_length_163530_cov_1143.659431	40375	41106
G30-410	G30-410	hypothetical protein	NODE_5_length_171294_cov_927.519043	33008	32907
G30-411	G30-411	Cytochrome d ubiquinol oxidase subunit II	NODE_5_length_171294_cov_927.519043	34150	33017
G30-412	G30-412	Cytochrome d ubiquinol oxidase subunit I	NODE_5_length_171294_cov_927.519043	35682	34153
G30-413	G30-413	hypothetical protein	NODE_5_length_171294_cov_927.519043	35990	36199
G30-414	G30-414	Cysteinyl-tRNA synthetase	NODE_5_length_171294_cov_927.519043	37611	36223
G30-415	G30-415	hypothetical protein	NODE_5_length_171294_cov_927.519043	39068	37611
G30-416	G30-416	Shikimate kinase I	NODE_5_length_171294_cov_927.519043	39631	39107
G30-417	G30-417	hypothetical protein	NODE_5_length_171294_cov_927.519043	40529	39612
G30-418	G30-418	hypothetical protein	NODE_5_length_171294_cov_927.519043	40818	40516
G30-419	G30-419	Anthranilate synthase, aminase component	NODE_5_length_171294_cov_927.519043	42232	40871
G30-42	G30-42	Nickel and cobalt efflux transporter rcnA	NODE_6_length_163530_cov_1143.659431	41106	41723
G30-420	G30-420	hypothetical protein	NODE_5_length_171294_cov_927.519043	43244	42246
G30-421	G30-421	Peptide deformylase	NODE_5_length_171294_cov_927.519043	43753	43247
G30-422	G30-422	Translation elongation factor LepA	NODE_5_length_171294_cov_927.519043	45667	43877
G30-423	G30-423	Outer membrane protein romA	NODE_5_length_171294_cov_927.519043	45804	46664
G30-424	G30-424	ferric uptake regulation protein, putative	NODE_5_length_171294_cov_927.519043	46725	47075
G30-425	G30-425	hypothetical protein	NODE_5_length_171294_cov_927.519043	47077	47964
G30-426	G30-426	hypothetical protein	NODE_5_length_171294_cov_927.519043	47945	49861
G30-427	G30-427	5-methylcytosine-specific restriction related enzyme	NODE_5_length_171294_cov_927.519043	51398	49896
G30-428	G30-428	DNA TRANSFER PROTEIN	NODE_5_length_171294_cov_927.519043	52615	51407
G30-429	G30-429	Uncharacterized membrane anchored protein HP_1479	NODE_5_length_171294_cov_927.519043	55060	52619
G30-43	G30-43	Protein of unknown function DUF86, BT0167 group	NODE_6_length_163530_cov_1143.659431	42201	41764
G30-430	G30-430	hypothetical protein	NODE_5_length_171294_cov_927.519043	55830	55309
G30-431	G30-431	hypothetical protein	NODE_5_length_171294_cov_927.519043	56558	55827
G30-432	G30-432	hypothetical protein	NODE_5_length_171294_cov_927.519043	57336	56539
G30-433	G30-433	Uncharacterized protein YhiN	NODE_5_length_171294_cov_927.519043	58486	57347
G30-434	G30-434	O-acetylhomoserine sulfhydrylase @ O-succinylhomoserine sulfhydrylase	NODE_5_length_171294_cov_927.519043	58561	59829
G30-435	G30-435	hypothetical protein	NODE_5_length_171294_cov_927.519043	60083	59847
G30-436	G30-436	PDP protein	NODE_5_length_171294_cov_927.519043	60744	60142
G30-437	G30-437	Uncharacterized protein YjqA	NODE_5_length_171294_cov_927.519043	60833	61207
G30-438	G30-438	hypothetical protein	NODE_5_length_171294_cov_927.519043	61204	62349
G30-439	G30-439	hypothetical protein	NODE_5_length_171294_cov_927.519043	62543	62995
G30-44	G30-44	Nucleotidyltransferase domain protein, BT0168 group	NODE_6_length_163530_cov_1143.659431	42484	42194
G30-440	G30-440	4-diphosphocytidyl-2-C-methyl-D-erythritol kinase	NODE_5_length_171294_cov_927.519043	62985	63743
G30-441	G30-441	hypothetical protein	NODE_5_length_171294_cov_927.519043	63746	64906
G30-442	G30-442	D-glycero-beta-D-manno-heptose-1,7-bisphosphate 7-phosphatase	NODE_5_length_171294_cov_927.519043	64893	65378
G30-443	G30-443	hypothetical protein	NODE_5_length_171294_cov_927.519043	65413	67056
G30-444	G30-444	Sodium-dependent anion transporter family	NODE_5_length_171294_cov_927.519043	67082	68440
G30-445	G30-445	hypothetical protein	NODE_5_length_171294_cov_927.519043	69236	68487
G30-446	G30-446	PROTEASE IV (PSPA)	NODE_5_length_171294_cov_927.519043	69434	70276
G30-447	G30-447	hypothetical protein	NODE_5_length_171294_cov_927.519043	70273	70854
G30-448	G30-448	hypothetical protein	NODE_5_length_171294_cov_927.519043	70888	72168
G30-449	G30-449	Biotin carboxyl carrier protein of acetyl-CoA carboxylase	NODE_5_length_171294_cov_927.519043	72311	72748
G30-45	G30-45	Nucleotidyltransferase domain protein, BT0168 group	NODE_6_length_163530_cov_1143.659431	42892	42605
G30-450	G30-450	Biotin carboxylase of acetyl-CoA carboxylase	NODE_5_length_171294_cov_927.519043	72748	74085
G30-451	G30-451	hypothetical protein	NODE_5_length_171294_cov_927.519043	74178	74546
G30-452	G30-452	hypothetical protein	NODE_5_length_171294_cov_927.519043	74547	75047
G30-453	G30-453	HIT family protein	NODE_5_length_171294_cov_927.519043	75057	75419
G30-454	G30-454	Acetyl-CoA synthetase	NODE_5_length_171294_cov_927.519043	77392	75452
G30-455	G30-455	Cobalt/zinc/cadmium resistance protein CzcD	NODE_5_length_171294_cov_927.519043	78342	77452
G30-456	G30-456	hypothetical protein	NODE_5_length_171294_cov_927.519043	78654	79079
G30-457	G30-457	RidA/YER057c/UK114 superfamily protein	NODE_5_length_171294_cov_927.519043	79076	79456
G30-458	G30-458	Phosphoserine aminotransferase	NODE_5_length_171294_cov_927.519043	79458	80555
G30-459	G30-459	Possible periplasmic thioredoxin	NODE_5_length_171294_cov_927.519043	80552	81181
G30-46	G30-46	Urease gamma subunit	NODE_6_length_163530_cov_1143.659431	43272	43952
G30-460	G30-460	Signal recognition particle receptor FtsY	NODE_5_length_171294_cov_927.519043	81184	82056
G30-461	G30-461	hypothetical protein	NODE_5_length_171294_cov_927.519043	83617	82085
G30-462	G30-462	Formate-dependent phosphoribosylglycinamide formyltransferase	NODE_5_length_171294_cov_927.519043	83725	84882
G30-463	G30-463	Spermidine synthase-like	NODE_5_length_171294_cov_927.519043	84879	85406
G30-464	G30-464	Dephospho-CoA kinase	NODE_5_length_171294_cov_927.519043	85406	86008
G30-465	G30-465	hypothetical protein	NODE_5_length_171294_cov_927.519043	86736	86020
G30-466	G30-466	hypothetical protein	NODE_5_length_171294_cov_927.519043	87237	86737
G30-467	G30-467	hypothetical protein	NODE_5_length_171294_cov_927.519043	88213	87368
G30-468	G30-468	hypothetical protein	NODE_5_length_171294_cov_927.519043	89328	88288
G30-469	G30-469	putative membrane protein	NODE_5_length_171294_cov_927.519043	89405	89698
G30-47	G30-47	Urease alpha subunit	NODE_6_length_163530_cov_1143.659431	43939	45627
G30-470	G30-470	Helix-turn-helix motif	NODE_5_length_171294_cov_927.519043	89695	90063
G30-471	G30-471	Phage antirepressor protein	NODE_5_length_171294_cov_927.519043	91209	90391
G30-472	G30-472	putative transcriptional regulator	NODE_5_length_171294_cov_927.519043	91553	91320
G30-473	G30-473	hypothetical protein	NODE_5_length_171294_cov_927.519043	91655	93574
G30-474	G30-474	ATP synthase beta chain	NODE_5_length_171294_cov_927.519043	95015	93609
G30-475	G30-475	ATP synthase gamma chain	NODE_5_length_171294_cov_927.519043	95907	95026
G30-476	G30-476	ATP synthase alpha chain	NODE_5_length_171294_cov_927.519043	97429	95921
G30-477	G30-477	ATP synthase delta chain	NODE_5_length_171294_cov_927.519043	97951	97442
G30-478	G30-478	hypothetical protein	NODE_5_length_171294_cov_927.519043	98464	97952
G30-479	G30-479	hypothetical protein	NODE_5_length_171294_cov_927.519043	98896	98474
G30-48	G30-48	hypothetical protein	NODE_6_length_163530_cov_1143.659431	45702	46805
G30-480	G30-480	hypothetical protein	NODE_5_length_171294_cov_927.519043	99651	98998
G30-481	G30-481	hypothetical protein	NODE_5_length_171294_cov_927.519043	100888	99662
G30-482	G30-482	hypothetical protein	NODE_5_length_171294_cov_927.519043	101997	100885
G30-483	G30-483	Tellurium resistance protein TerD	NODE_5_length_171294_cov_927.519043	102618	102055
G30-484	G30-484	hypothetical protein	NODE_5_length_171294_cov_927.519043	103155	102619
G30-485	G30-485	hypothetical protein	NODE_5_length_171294_cov_927.519043	103840	103133
G30-486	G30-486	hypothetical protein	NODE_5_length_171294_cov_927.519043	105990	103861
G30-487	G30-487	Threonine dehydratase, catabolic @ L-serine dehydratase, (PLP)-dependent	NODE_5_length_171294_cov_927.519043	107203	105995
G30-488	G30-488	CoA-binding domain protein	NODE_5_length_171294_cov_927.519043	107636	107205
G30-489	G30-489	hypothetical protein	NODE_5_length_171294_cov_927.519043	107728	108741
G30-49	G30-49	hypothetical protein	NODE_6_length_163530_cov_1143.659431	46802	47101
G30-490	G30-490	hypothetical protein	NODE_5_length_171294_cov_927.519043	108738	108878
G30-491	G30-491	hypothetical protein	NODE_5_length_171294_cov_927.519043	110175	108946
G30-492	G30-492	hypothetical protein	NODE_5_length_171294_cov_927.519043	116044	110228
G30-493	G30-493	hypothetical protein	NODE_5_length_171294_cov_927.519043	120799	116099
G30-494	G30-494	Protoporphyrinogen IX oxidase, novel form, HemJ	NODE_5_length_171294_cov_927.519043	121270	120842
G30-495	G30-495	Aspartyl-tRNA(Asn) amidotransferase subunit B @ Glutamyl-tRNA(Gln) amidotransferase subunit B	NODE_5_length_171294_cov_927.519043	122684	121272
G30-496	G30-496	Homoserine kinase	NODE_5_length_171294_cov_927.519043	122897	123784
G30-497	G30-497	Putative oxidoreductase ferredoxin-type protein, clusters with CPO	NODE_5_length_171294_cov_927.519043	123781	124989
G30-498	G30-498	Rossmann fold nucleotide-binding protein Smf possibly involved in DNA uptake	NODE_5_length_171294_cov_927.519043	125780	124992
G30-499	G30-499	Carbonic anhydrase, beta class	NODE_5_length_171294_cov_927.519043	126400	125777
G30-5	G30-5	putative transcriptional regulator	NODE_6_length_163530_cov_1143.659431	3252	2995
G30-50	G30-50	hypothetical protein	NODE_6_length_163530_cov_1143.659431	47091	47198
G30-500	G30-500	Nitrate transporter NasA	NODE_5_length_171294_cov_927.519043	127709	126444
G30-501	G30-501	hypothetical protein	NODE_5_length_171294_cov_927.519043	127920	128678
G30-502	G30-502	Glutamate 5-kinase	NODE_5_length_171294_cov_927.519043	128724	129491
G30-503	G30-503	hypothetical protein	NODE_5_length_171294_cov_927.519043	130009	129488
G30-504	G30-504	hypothetical protein	NODE_5_length_171294_cov_927.519043	130824	130006
G30-505	G30-505	hypothetical protein	NODE_5_length_171294_cov_927.519043	130888	131631
G30-506	G30-506	hypothetical protein	NODE_5_length_171294_cov_927.519043	131642	132541
G30-507	G30-507	hypothetical protein	NODE_5_length_171294_cov_927.519043	133744	132677
G30-508	G30-508	Phosphomethylpyrimidine synthase ThiC	NODE_5_length_171294_cov_927.519043	135115	133754
G30-509	G30-509	Possible restriction /modification enzyme	NODE_5_length_171294_cov_927.519043	138914	135282
G30-51	G30-51	hypothetical protein	NODE_6_length_163530_cov_1143.659431	47214	47372
G30-510	G30-510	hypothetical protein	NODE_5_length_171294_cov_927.519043	139489	138995
G30-511	G30-511	hypothetical protein	NODE_5_length_171294_cov_927.519043	139825	139670
G30-512	G30-512	hypothetical protein	NODE_5_length_171294_cov_927.519043	139842	139991
G30-513	G30-513	hypothetical protein	NODE_5_length_171294_cov_927.519043	140078	140512
G30-514	G30-514	hypothetical protein	NODE_5_length_171294_cov_927.519043	140805	140662
G30-515	G30-515	Methionyl-tRNA synthetase	NODE_5_length_171294_cov_927.519043	142688	140802
G30-516	G30-516	RNA polymerase sigma factor RpoD	NODE_5_length_171294_cov_927.519043	143040	144866
G30-517	G30-517	hypothetical protein	NODE_5_length_171294_cov_927.519043	145451	144930
G30-518	G30-518	LSU ribosomal protein L17p	NODE_5_length_171294_cov_927.519043	145843	145493
G30-519	G30-519	DNA-directed RNA polymerase alpha subunit	NODE_5_length_171294_cov_927.519043	146931	145840
G30-52	G30-52	hypothetical protein	NODE_6_length_163530_cov_1143.659431	47403	48581
G30-520	G30-520	SSU ribosomal protein S4p (S9e) @ SSU ribosomal protein S4p (S9e), zinc-independent	NODE_5_length_171294_cov_927.519043	147577	146951
G30-521	G30-521	SSU ribosomal protein S11p (S14e)	NODE_5_length_171294_cov_927.519043	147976	147587
G30-522	G30-522	SSU ribosomal protein S13p (S18e)	NODE_5_length_171294_cov_927.519043	148359	147988
G30-523	G30-523	LSU ribosomal protein L36p @ LSU ribosomal protein L36p, zinc-dependent	NODE_5_length_171294_cov_927.519043	148476	148363
G30-524	G30-524	hypothetical protein	NODE_5_length_171294_cov_927.519043	149150	148644
G30-525	G30-525	Glucose-6-phosphate isomerase	NODE_5_length_171294_cov_927.519043	150340	149147
G30-526	G30-526	hypothetical protein	NODE_5_length_171294_cov_927.519043	150924	150352
G30-527	G30-527	hypothetical protein	NODE_5_length_171294_cov_927.519043	151183	151037
G30-528	G30-528	GTP-binding protein TypA/BipA	NODE_5_length_171294_cov_927.519043	153215	151401
G30-529	G30-529	Phosphoenolpyruvate carboxykinase [ATP]	NODE_5_length_171294_cov_927.519043	154904	153300
G30-53	G30-53	tRNA-i(6)A37 methylthiotransferase	NODE_6_length_163530_cov_1143.659431	48565	49863
G30-530	G30-530	Threonine synthase	NODE_5_length_171294_cov_927.519043	155034	156500
G30-531	G30-531	purine nucleoside phosphorylase (punB)	NODE_5_length_171294_cov_927.519043	156500	157015
G30-532	G30-532	response regulator receiver domain protein (CheY-like)	NODE_5_length_171294_cov_927.519043	157057	157422
G30-533	G30-533	Peptidoglycan glycosyltransferase FtsW	NODE_5_length_171294_cov_927.519043	157526	158839
G30-534	G30-534	hypothetical protein	NODE_5_length_171294_cov_927.519043	158868	159032
G30-535	G30-535	hypothetical protein	NODE_5_length_171294_cov_927.519043	159107	160399
G30-536	G30-536	Alpha-D-GlcNAc alpha-1,2-L-rhamnosyltransferase	NODE_5_length_171294_cov_927.519043	160371	161456
G30-537	G30-537	UDP-glucose lipid carrier transferase	NODE_5_length_171294_cov_927.519043	162340	161453
G30-538	G30-538	hypothetical protein	NODE_5_length_171294_cov_927.519043	162484	163116
G30-539	G30-539	Thiazole synthase	NODE_5_length_171294_cov_927.519043	163118	163888
G30-54	G30-54	hypothetical protein	NODE_6_length_163530_cov_1143.659431	50564	49872
G30-540	G30-540	TPR repeat-containing protein	NODE_5_length_171294_cov_927.519043	163885	164127
G30-541	G30-541	hypothetical protein	NODE_5_length_171294_cov_927.519043	164274	164408
G30-542	G30-542	Small GTP-binding protein domain	NODE_5_length_171294_cov_927.519043	164425	165801
G30-543	G30-543	hypothetical protein	NODE_5_length_171294_cov_927.519043	165801	166451
G30-544	G30-544	hypothetical protein	NODE_5_length_171294_cov_927.519043	167687	166473
G30-545	G30-545	hypothetical protein	NODE_5_length_171294_cov_927.519043	168658	167687
G30-546	G30-546	hypothetical protein	NODE_5_length_171294_cov_927.519043	168909	168784
G30-547	G30-547	hypothetical protein	NODE_5_length_171294_cov_927.519043	168990	169415
G30-548	G30-548	hypothetical protein	NODE_5_length_171294_cov_927.519043	169417	169623
G30-549	G30-549	hypothetical protein	NODE_5_length_171294_cov_927.519043	170079	169714
G30-55	G30-55	hypothetical protein	NODE_6_length_163530_cov_1143.659431	50676	50858
G30-550	G30-550	hypothetical protein	NODE_5_length_171294_cov_927.519043	170381	170142
G30-551	G30-551	hypothetical protein	NODE_5_length_171294_cov_927.519043	170544	170669
G30-552	G30-552	hypothetical protein	NODE_5_length_171294_cov_927.519043	171081	170860
G30-553	G30-553	tRNA-Ser-GCT	NODE_5_length_171294_cov_927.519043	69320	69409
G30-554	G30-554	tRNA-Gln-TTG	NODE_5_length_171294_cov_927.519043	142810	142884
G30-555	G30-555	tRNA-Met-CAT	NODE_5_length_171294_cov_927.519043	142897	142973
G30-556	G30-556	hypothetical protein	NODE_46_length_72452_cov_943.009741	260	376
G30-557	G30-557	hypothetical protein	NODE_46_length_72452_cov_943.009741	550	404
G30-558	G30-558	Similarity with glutathionylspermidine synthase, group 2	NODE_46_length_72452_cov_943.009741	1803	634
G30-559	G30-559	hypothetical protein	NODE_46_length_72452_cov_943.009741	2951	1812
G30-56	G30-56	hypothetical protein	NODE_6_length_163530_cov_1143.659431	52465	51170
G30-560	G30-560	hypothetical protein	NODE_46_length_72452_cov_943.009741	3063	3683
G30-561	G30-561	hypothetical protein	NODE_46_length_72452_cov_943.009741	3676	4452
G30-562	G30-562	Ribosome recycling factor	NODE_46_length_72452_cov_943.009741	4482	5048
G30-563	G30-563	Orotate phosphoribosyltransferase	NODE_46_length_72452_cov_943.009741	5045	5650
G30-564	G30-564	Ribonucleotide reductase of class Ia (aerobic), beta subunit	NODE_46_length_72452_cov_943.009741	5722	5886
G30-565	G30-565	Ribonucleotide reductase of class Ia (aerobic), beta subunit	NODE_46_length_72452_cov_943.009741	6164	7969
G30-566	G30-566	hypothetical protein	NODE_46_length_72452_cov_943.009741	8040	9635
G30-567	G30-567	hypothetical protein	NODE_46_length_72452_cov_943.009741	9665	9931
G30-568	G30-568	UDP-6-deoxy-AltdiNAc hydrolase (PseG, third step of pseudaminic acid biosynthesis)	NODE_46_length_72452_cov_943.009741	9980	10873
G30-569	G30-569	hypothetical protein	NODE_46_length_72452_cov_943.009741	11391	12476
G30-57	G30-57	Acetyl-CoA synthetase (ADP-forming) alpha and beta chains, putative	NODE_6_length_163530_cov_1143.659431	54543	52462
G30-570	G30-570	Predicted ATPase related to phosphate starvation-inducible protein PhoH	NODE_46_length_72452_cov_943.009741	13457	12501
G30-571	G30-571	Ferric uptake regulation protein FUR	NODE_46_length_72452_cov_943.009741	13888	13454
G30-572	G30-572	3-dehydroquinate synthase	NODE_46_length_72452_cov_943.009741	13945	14994
G30-573	G30-573	Chorismate dehydratase	NODE_46_length_72452_cov_943.009741	14991	15638
G30-574	G30-574	Bis-ABC ATPase Uup	NODE_46_length_72452_cov_943.009741	15694	17622
G30-575	G30-575	3-oxoacyl-[acyl-carrier-protein] synthase, KASIII	NODE_46_length_72452_cov_943.009741	18634	17645
G30-576	G30-576	Phosphate:acyl-ACP acyltransferase PlsX	NODE_46_length_72452_cov_943.009741	19629	18634
G30-577	G30-577	LSU ribosomal protein L32p @ LSU ribosomal protein L32p, zinc-independent	NODE_46_length_72452_cov_943.009741	19780	19622
G30-578	G30-578	hypothetical protein	NODE_46_length_72452_cov_943.009741	20170	19790
G30-579	G30-579	Nucleoside diphosphate kinase	NODE_46_length_72452_cov_943.009741	20601	20182
G30-58	G30-58	Alcohol dehydrogenase	NODE_6_length_163530_cov_1143.659431	55643	54576
G30-580	G30-580	Coproporphyrinogen III oxidase, oxygen-independent	NODE_46_length_72452_cov_943.009741	22068	20704
G30-581	G30-581	hypothetical protein	NODE_46_length_72452_cov_943.009741	23973	22096
G30-582	G30-582	conserved hypothetical protein-uncharacterized ATPase	NODE_46_length_72452_cov_943.009741	25037	24003
G30-583	G30-583	hypothetical protein	NODE_46_length_72452_cov_943.009741	25140	25742
G30-584	G30-584	hypothetical protein	NODE_46_length_72452_cov_943.009741	25805	26206
G30-585	G30-585	Membrane-bound lytic murein transglycosylase C	NODE_46_length_72452_cov_943.009741	26210	27406
G30-586	G30-586	Acetylornithine deacetylase/Succinyl-diaminopimelate desuccinylase and related deacylases	NODE_46_length_72452_cov_943.009741	27466	28539
G30-587	G30-587	Translation elongation factor Tu	NODE_46_length_72452_cov_943.009741	29176	30375
G30-588	G30-588	LSU ribosomal protein L33p @ LSU ribosomal protein L33p, zinc-dependent	NODE_46_length_72452_cov_943.009741	30381	30533
G30-589	G30-589	Protein translocase subunit SecE	NODE_46_length_72452_cov_943.009741	30667	30849
G30-59	G30-59	Membrane protein insertion efficiency factor YidD	NODE_6_length_163530_cov_1143.659431	56194	55862
G30-590	G30-590	Transcription antitermination protein NusG	NODE_46_length_72452_cov_943.009741	30882	31427
G30-591	G30-591	LSU ribosomal protein L11p (L12e)	NODE_46_length_72452_cov_943.009741	31431	31856
G30-592	G30-592	LSU ribosomal protein L1p (L10Ae)	NODE_46_length_72452_cov_943.009741	31920	32624
G30-593	G30-593	Ketol-acid reductoisomerase (NADP(+))	NODE_46_length_72452_cov_943.009741	33680	32658
G30-594	G30-594	Chorismate synthase	NODE_46_length_72452_cov_943.009741	33767	34846
G30-595	G30-595	Ribosome-binding factor A	NODE_46_length_72452_cov_943.009741	34833	35204
G30-596	G30-596	Bacterial ribosome SSU maturation protein RimP	NODE_46_length_72452_cov_943.009741	35191	35628
G30-597	G30-597	hypothetical protein	NODE_46_length_72452_cov_943.009741	36094	35633
G30-598	G30-598	Dethiobiotin synthase BioD	NODE_46_length_72452_cov_943.009741	36731	36087
G30-599	G30-599	Carbamoyl-phosphate synthase small chain	NODE_46_length_72452_cov_943.009741	37876	36785
G30-6	G30-6	hypothetical protein	NODE_6_length_163530_cov_1143.659431	4002	3310
G30-60	G30-60	hypothetical protein	NODE_6_length_163530_cov_1143.659431	56478	56209
G30-600	G30-600	hypothetical protein	NODE_46_length_72452_cov_943.009741	38045	40366
G30-601	G30-601	hypothetical protein	NODE_46_length_72452_cov_943.009741	40490	42016
G30-602	G30-602	FIG015287: Zinc protease	NODE_46_length_72452_cov_943.009741	42301	43542
G30-603	G30-603	ATP-dependent DNA helicase RecG	NODE_46_length_72452_cov_943.009741	45311	43539
G30-604	G30-604	Homoserine O-acetyltransferase	NODE_46_length_72452_cov_943.009741	46404	45301
G30-605	G30-605	Nitrogen regulatory protein P-II	NODE_46_length_72452_cov_943.009741	46848	46510
G30-606	G30-606	Ammonium transporter	NODE_46_length_72452_cov_943.009741	48080	46875
G30-607	G30-607	hypothetical protein	NODE_46_length_72452_cov_943.009741	48288	48665
G30-608	G30-608	hypothetical protein	NODE_46_length_72452_cov_943.009741	48662	49996
G30-609	G30-609	Riboflavin synthase eubacterial/eukaryotic	NODE_46_length_72452_cov_943.009741	50590	49976
G30-61	G30-61	ATP synthase F0 sector subunit a	NODE_6_length_163530_cov_1143.659431	57165	56485
G30-610	G30-610	hypothetical protein	NODE_46_length_72452_cov_943.009741	50902	50591
G30-611	G30-611	hypothetical protein	NODE_46_length_72452_cov_943.009741	52143	50899
G30-612	G30-612	ATP-dependent protease La Type I	NODE_46_length_72452_cov_943.009741	54624	52234
G30-613	G30-613	Biotin--protein ligase	NODE_46_length_72452_cov_943.009741	55294	54680
G30-614	G30-614	LSU ribosomal protein L20p	NODE_46_length_72452_cov_943.009741	55644	55297
G30-615	G30-615	LSU ribosomal protein L35p	NODE_46_length_72452_cov_943.009741	55993	55733
G30-616	G30-616	hypothetical protein	NODE_46_length_72452_cov_943.009741	56077	62409
G30-617	G30-617	putative Bax protein	NODE_46_length_72452_cov_943.009741	62396	63232
G30-618	G30-618	Signal transduction histidine-protein kinase BarA	NODE_46_length_72452_cov_943.009741	63286	66027
G30-619	G30-619	Imidazole glycerol phosphate synthase amidotransferase subunit HisH	NODE_46_length_72452_cov_943.009741	66024	66623
G30-62	G30-62	Histidinol dehydrogenase	NODE_6_length_163530_cov_1143.659431	57319	58605
G30-620	G30-620	Histidine decarboxylase	NODE_46_length_72452_cov_943.009741	66670	68199
G30-621	G30-621	Integral membrane zinc-metalloprotease HP0382, M48 family	NODE_46_length_72452_cov_943.009741	69428	68229
G30-622	G30-622	Oxidoreductase, short-chain dehydrogenase/reductase family	NODE_46_length_72452_cov_943.009741	70204	69485
G30-623	G30-623	hypothetical protein	NODE_46_length_72452_cov_943.009741	70637	70978
G30-624	G30-624	hypothetical protein	NODE_46_length_72452_cov_943.009741	71089	71427
G30-625	G30-625	hypothetical protein	NODE_46_length_72452_cov_943.009741	72452	71424
G30-626	G30-626	tRNA-Thr-TGT	NODE_46_length_72452_cov_943.009741	28644	28719
G30-627	G30-627	tRNA-Tyr-GTA	NODE_46_length_72452_cov_943.009741	28783	28868
G30-628	G30-628	tRNA-Gly-TCC	NODE_46_length_72452_cov_943.009741	28874	28950
G30-629	G30-629	tRNA-Thr-GGT	NODE_46_length_72452_cov_943.009741	28997	29071
G30-63	G30-63	Hydroxyacylglutathione hydrolase	NODE_6_length_163530_cov_1143.659431	58602	59198
G30-630	G30-630	tRNA-Trp-CCA	NODE_46_length_72452_cov_943.009741	30570	30645
G30-631	G30-631	hypothetical protein	NODE_265_length_17793_cov_1369.128528	2	703
G30-632	G30-632	hypothetical protein	NODE_265_length_17793_cov_1369.128528	700	1194
G30-633	G30-633	hypothetical protein	NODE_265_length_17793_cov_1369.128528	1191	1625
G30-634	G30-634	hypothetical protein	NODE_265_length_17793_cov_1369.128528	3185	1809
G30-635	G30-635	hypothetical protein	NODE_265_length_17793_cov_1369.128528	6221	3255
G30-636	G30-636	DNA primase DnaG	NODE_265_length_17793_cov_1369.128528	7922	6315
G30-637	G30-637	Nucleoside 5-triphosphatase RdgB (dHAPTP, dITP, XTP-specific)	NODE_265_length_17793_cov_1369.128528	8046	8645
G30-638	G30-638	hypothetical protein	NODE_265_length_17793_cov_1369.128528	8642	9064
G30-639	G30-639	hypothetical protein	NODE_265_length_17793_cov_1369.128528	9075	9509
G30-64	G30-64	hypothetical protein	NODE_6_length_163530_cov_1143.659431	59182	59952
G30-640	G30-640	hypothetical protein	NODE_265_length_17793_cov_1369.128528	9510	9986
G30-641	G30-641	hypothetical protein	NODE_265_length_17793_cov_1369.128528	9995	10219
G30-642	G30-642	hypothetical protein	NODE_265_length_17793_cov_1369.128528	10210	10773
G30-643	G30-643	hypothetical protein	NODE_265_length_17793_cov_1369.128528	10783	11181
G30-644	G30-644	hypothetical protein	NODE_265_length_17793_cov_1369.128528	11181	11891
G30-645	G30-645	Flagellar protein FlgP	NODE_265_length_17793_cov_1369.128528	11962	12495
G30-646	G30-646	hypothetical protein	NODE_265_length_17793_cov_1369.128528	12496	12651
G30-647	G30-647	hypothetical protein	NODE_265_length_17793_cov_1369.128528	12670	15489
G30-648	G30-648	hypothetical protein	NODE_265_length_17793_cov_1369.128528	15474	15947
G30-649	G30-649	Ribosomal subunit interface protein	NODE_265_length_17793_cov_1369.128528	16011	16535
G30-65	G30-65	ABC transporter, substrate-binding protein (cluster 5, nickel/peptides/opines)	NODE_6_length_163530_cov_1143.659431	59949	61580
G30-650	G30-650	hypothetical protein	NODE_265_length_17793_cov_1369.128528	16549	17364
G30-651	G30-651	hypothetical protein	NODE_265_length_17793_cov_1369.128528	17792	17358
G30-652	G30-652	hypothetical protein	NODE_431_length_11334_cov_1286.236653	780	1
G30-653	G30-653	Holo-[acyl-carrier-protein] synthase	NODE_431_length_11334_cov_1286.236653	1175	837
G30-654	G30-654	hypothetical protein	NODE_431_length_11334_cov_1286.236653	2213	1179
G30-655	G30-655	DNA-cytosine methyltransferase	NODE_431_length_11334_cov_1286.236653	3294	2200
G30-656	G30-656	UDP-N-acetylenolpyruvoylglucosamine reductase	NODE_431_length_11334_cov_1286.236653	4082	3294
G30-657	G30-657	hypothetical protein	NODE_431_length_11334_cov_1286.236653	4601	4098
G30-658	G30-658	hypothetical protein	NODE_431_length_11334_cov_1286.236653	6344	4614
G30-659	G30-659	Branched-chain amino acid aminotransferase	NODE_431_length_11334_cov_1286.236653	7400	6486
G30-66	G30-66	Acetolactate synthase small subunit	NODE_6_length_163530_cov_1143.659431	62091	61618
G30-660	G30-660	hypothetical protein	NODE_431_length_11334_cov_1286.236653	8282	7464
G30-661	G30-661	Ribosomal protein S12p Asp88 (E. coli) methylthiotransferase	NODE_431_length_11334_cov_1286.236653	9618	8305
G30-662	G30-662	Quinolinate phosphoribosyltransferase [decarboxylating]	NODE_431_length_11334_cov_1286.236653	9663	10481
G30-663	G30-663	hypothetical protein	NODE_431_length_11334_cov_1286.236653	10503	10715
G30-664	G30-664	SSU rRNA # 16S rRNA, small subunit ribosomal RNA - 5 prime truncation	NODE_431_length_11334_cov_1286.236653	11334	10829
G30-665	G30-665	Cysteine synthase	NODE_96_length_42524_cov_797.675501	235	2
G30-666	G30-666	hypothetical protein	NODE_96_length_42524_cov_797.675501	428	222
G30-667	G30-667	Adenylate kinase	NODE_96_length_42524_cov_797.675501	1000	428
G30-668	G30-668	Thiol peroxidase, Bcp-type	NODE_96_length_42524_cov_797.675501	1121	1591
G30-669	G30-669	Dihydroorotase	NODE_96_length_42524_cov_797.675501	1584	2579
G30-67	G30-67	Acetolactate synthase large subunit	NODE_6_length_163530_cov_1143.659431	63771	62095
G30-670	G30-670	Methyl-accepting chemotaxis protein	NODE_96_length_42524_cov_797.675501	2576	4549
G30-671	G30-671	N-acetylornithine aminotransferase	NODE_96_length_42524_cov_797.675501	4542	5660
G30-672	G30-672	ADP-L-glycero-D-manno-heptose-6-epimerase	NODE_96_length_42524_cov_797.675501	5663	6631
G30-673	G30-673	Ribosome-associated heat shock protein implicated in the recycling of the 50S subunit (S4 paralog)	NODE_96_length_42524_cov_797.675501	6618	6869
G30-674	G30-674	Similar to citrate lyase beta chain, 6	NODE_96_length_42524_cov_797.675501	6850	7659
G30-675	G30-675	hypothetical protein	NODE_96_length_42524_cov_797.675501	8977	7691
G30-676	G30-676	hypothetical protein	NODE_96_length_42524_cov_797.675501	9091	10590
G30-677	G30-677	Magnesium and cobalt efflux protein CorC	NODE_96_length_42524_cov_797.675501	10664	11686
G30-678	G30-678	hypothetical protein	NODE_96_length_42524_cov_797.675501	12093	11710
G30-679	G30-679	Nitrite transporter from formate/nitrite family	NODE_96_length_42524_cov_797.675501	12354	13166
G30-68	G30-68	hypothetical protein	NODE_6_length_163530_cov_1143.659431	64313	63858
G30-680	G30-680	Cyanate hydratase	NODE_96_length_42524_cov_797.675501	13176	13616
G30-681	G30-681	Nitrite transporter-associated serine/threonine protein kinase	NODE_96_length_42524_cov_797.675501	13708	15384
G30-682	G30-682	hypothetical protein	NODE_96_length_42524_cov_797.675501	16119	15409
G30-683	G30-683	putative transcriptional regulator	NODE_96_length_42524_cov_797.675501	16464	16231
G30-684	G30-684	hypothetical protein	NODE_96_length_42524_cov_797.675501	18143	16896
G30-685	G30-685	Glutamate synthase [NADPH] large chain	NODE_96_length_42524_cov_797.675501	22847	18429
G30-686	G30-686	hypothetical protein	NODE_96_length_42524_cov_797.675501	23791	23051
G30-687	G30-687	hypothetical protein	NODE_96_length_42524_cov_797.675501	24328	23825
G30-688	G30-688	hypothetical protein	NODE_96_length_42524_cov_797.675501	24471	26951
G30-689	G30-689	Uncharacterized glycosyltransferase YcjM	NODE_96_length_42524_cov_797.675501	28667	26988
G30-69	G30-69	NAD(P)H-hydrate epimerase / ADP-dependent (S)-NAD(P)H-hydrate dehydratase	NODE_6_length_163530_cov_1143.659431	65771	64374
G30-690	G30-690	hypothetical protein	NODE_96_length_42524_cov_797.675501	30853	28973
G30-691	G30-691	Holliday junction ATP-dependent DNA helicase RuvB	NODE_96_length_42524_cov_797.675501	31902	30901
G30-692	G30-692	Phospholipid ABC transporter ATP-binding protein MlaF	NODE_96_length_42524_cov_797.675501	32657	31902
G30-693	G30-693	7-cyano-7-deazaguanine synthase	NODE_96_length_42524_cov_797.675501	33343	32654
G30-694	G30-694	hypothetical protein	NODE_96_length_42524_cov_797.675501	33863	33321
G30-695	G30-695	Glycyl-tRNA synthetase beta chain	NODE_96_length_42524_cov_797.675501	36015	34030
G30-696	G30-696	hypothetical protein	NODE_96_length_42524_cov_797.675501	36112	36615
G30-697	G30-697	hypothetical protein	NODE_96_length_42524_cov_797.675501	36672	37967
G30-698	G30-698	hypothetical protein	NODE_96_length_42524_cov_797.675501	38005	39072
G30-699	G30-699	hypothetical protein	NODE_96_length_42524_cov_797.675501	39076	40140
G30-7	G30-7	putative transcriptional regulator	NODE_6_length_163530_cov_1143.659431	4350	4102
G30-70	G30-70	Chemotaxis regulator - transmits chemoreceptor signals to flagellar motor components CheY	NODE_6_length_163530_cov_1143.659431	66209	66577
G30-700	G30-700	hypothetical protein	NODE_96_length_42524_cov_797.675501	40158	40727
G30-701	G30-701	hypothetical protein	NODE_96_length_42524_cov_797.675501	40736	42247
G30-702	G30-702	hypothetical protein	NODE_352_length_13355_cov_987.415424	3057	280
G30-703	G30-703	hypothetical protein	NODE_352_length_13355_cov_987.415424	3379	5214
G30-704	G30-704	Undecaprenyl-diphosphatase	NODE_352_length_13355_cov_987.415424	6019	5255
G30-705	G30-705	hypothetical protein	NODE_352_length_13355_cov_987.415424	6108	6962
G30-706	G30-706	hypothetical protein	NODE_352_length_13355_cov_987.415424	6962	7516
G30-707	G30-707	Ferredoxin	NODE_352_length_13355_cov_987.415424	7513	8457
G30-708	G30-708	hypothetical protein	NODE_352_length_13355_cov_987.415424	8460	9341
G30-709	G30-709	Adenine-specific DNA methyltransferase	NODE_352_length_13355_cov_987.415424	12358	9425
G30-71	G30-71	Ribosomal protein L11 methyltransferase	NODE_6_length_163530_cov_1143.659431	66577	67401
G30-710	G30-710	tRNA(Ile)-lysidine synthetase	NODE_352_length_13355_cov_987.415424	12400	13353
G30-711	G30-711	hypothetical protein	NODE_57_length_65576_cov_833.437381	450	1337
G30-712	G30-712	hypothetical protein	NODE_57_length_65576_cov_833.437381	1334	2287
G30-713	G30-713	tRNA-5-carboxymethylaminomethyl-2- thiouridine(34) synthesis protein MnmG	NODE_57_length_65576_cov_833.437381	2475	4328
G30-714	G30-714	hypothetical protein	NODE_57_length_65576_cov_833.437381	5442	4558
G30-715	G30-715	hypothetical protein	NODE_57_length_65576_cov_833.437381	7649	5478
G30-716	G30-716	Adenylate cyclase	NODE_57_length_65576_cov_833.437381	7989	10217
G30-717	G30-717	hypothetical protein	NODE_57_length_65576_cov_833.437381	10578	10291
G30-718	G30-718	Transketolase	NODE_57_length_65576_cov_833.437381	12503	10575
G30-719	G30-719	Ornithine carbamoyltransferase	NODE_57_length_65576_cov_833.437381	12618	13520
G30-72	G30-72	2-keto-3-deoxy-D-arabino-heptulosonate-7- phosphate synthase I beta	NODE_6_length_163530_cov_1143.659431	67405	68469
G30-720	G30-720	N5-carboxyaminoimidazole ribonucleotide mutase	NODE_57_length_65576_cov_833.437381	14081	14575
G30-721	G30-721	hypothetical protein	NODE_57_length_65576_cov_833.437381	14576	15760
G30-722	G30-722	hypothetical protein	NODE_57_length_65576_cov_833.437381	15835	16806
G30-723	G30-723	hypothetical protein	NODE_57_length_65576_cov_833.437381	16799	18073
G30-724	G30-724	Tryptophanyl-tRNA synthetase	NODE_57_length_65576_cov_833.437381	18170	19150
G30-725	G30-725	hypothetical protein	NODE_57_length_65576_cov_833.437381	19131	19994
G30-726	G30-726	Lipopolysaccharide core heptosyltransferase I	NODE_57_length_65576_cov_833.437381	19991	20977
G30-727	G30-727	hypothetical protein	NODE_57_length_65576_cov_833.437381	20958	22085
G30-728	G30-728	Molybdenum ABC transporter, periplasmic molybdenum-binding protein ModA (TC 3.A.1.8.1)	NODE_57_length_65576_cov_833.437381	22086	22814
G30-729	G30-729	hypothetical protein	NODE_57_length_65576_cov_833.437381	22768	23175
G30-73	G30-73	Twin-arginine translocation protein TatA	NODE_6_length_163530_cov_1143.659431	68469	68681
G30-730	G30-730	Protein YrdA	NODE_57_length_65576_cov_833.437381	23970	23440
G30-731	G30-731	hypothetical protein	NODE_57_length_65576_cov_833.437381	24831	23971
G30-732	G30-732	NAD-specific glutamate dehydrogenase, large form	NODE_57_length_65576_cov_833.437381	24982	27225
G30-733	G30-733	hypothetical protein	NODE_57_length_65576_cov_833.437381	27226	27972
G30-734	G30-734	D-sedoheptulose 7-phosphate isomerase	NODE_57_length_65576_cov_833.437381	27980	28543
G30-735	G30-735	UDP-glucose 4-epimerase	NODE_57_length_65576_cov_833.437381	28533	29459
G30-736	G30-736	Anthranilate phosphoribosyltransferase	NODE_57_length_65576_cov_833.437381	29467	30447
G30-737	G30-737	hypothetical protein	NODE_57_length_65576_cov_833.437381	31180	30485
G30-738	G30-738	hypothetical protein	NODE_57_length_65576_cov_833.437381	31722	31177
G30-739	G30-739	hypothetical protein	NODE_57_length_65576_cov_833.437381	32294	31719
G30-74	G30-74	Homoserine dehydrogenase	NODE_6_length_163530_cov_1143.659431	68681	69946
G30-740	G30-740	5,10-methylenetetrahydrofolate reductase	NODE_57_length_65576_cov_833.437381	32574	33497
G30-741	G30-741	hypothetical protein	NODE_57_length_65576_cov_833.437381	33502	34209
G30-742	G30-742	chemotaxis protein CheD	NODE_57_length_65576_cov_833.437381	34206	34649
G30-743	G30-743	Pantoate--beta-alanine ligase	NODE_57_length_65576_cov_833.437381	34651	35451
G30-744	G30-744	Triosephosphate isomerase	NODE_57_length_65576_cov_833.437381	36217	35519
G30-745	G30-745	Flagellar assembly protein FliH	NODE_57_length_65576_cov_833.437381	37012	36227
G30-746	G30-746	hypothetical protein	NODE_57_length_65576_cov_833.437381	37509	37012
G30-747	G30-747	hypothetical protein	NODE_57_length_65576_cov_833.437381	37750	37592
G30-748	G30-748	Sulfide:quinone oxidoreductase, Type IV	NODE_57_length_65576_cov_833.437381	39206	37767
G30-749	G30-749	3-deoxy-D-manno-octulosonate 8-phosphate phosphatase	NODE_57_length_65576_cov_833.437381	39991	39482
G30-75	G30-75	hypothetical protein	NODE_6_length_163530_cov_1143.659431	70941	69964
G30-750	G30-750	[Protein-PII] uridylyltransferase / [Protein-PII]-UMP uridylyl-removing enzyme	NODE_57_length_65576_cov_833.437381	42267	40015
G30-751	G30-751	NAD-dependent protein deacetylase of SIR2 family	NODE_57_length_65576_cov_833.437381	42547	43242
G30-752	G30-752	2',3'-cyclic-nucleotide 2'-phosphodiesterase, Bsub YmdB	NODE_57_length_65576_cov_833.437381	43233	44027
G30-753	G30-753	hypothetical protein	NODE_57_length_65576_cov_833.437381	44055	45116
G30-754	G30-754	hypothetical protein	NODE_57_length_65576_cov_833.437381	45119	47788
G30-755	G30-755	hypothetical protein	NODE_57_length_65576_cov_833.437381	47790	48647
G30-756	G30-756	hypothetical protein	NODE_57_length_65576_cov_833.437381	48958	49311
G30-757	G30-757	hypothetical protein	NODE_57_length_65576_cov_833.437381	49321	49455
G30-758	G30-758	hypothetical protein	NODE_57_length_65576_cov_833.437381	49464	50024
G30-759	G30-759	hypothetical protein	NODE_57_length_65576_cov_833.437381	50067	50522
G30-76	G30-76	Bis-ABC ATPase YbiT	NODE_6_length_163530_cov_1143.659431	72558	70969
G30-760	G30-760	hypothetical protein	NODE_57_length_65576_cov_833.437381	50509	52590
G30-761	G30-761	hypothetical protein	NODE_57_length_65576_cov_833.437381	52591	53964
G30-762	G30-762	hypothetical protein	NODE_57_length_65576_cov_833.437381	53968	54747
G30-763	G30-763	hypothetical protein	NODE_57_length_65576_cov_833.437381	54740	57190
G30-764	G30-764	23S rRNA (pseudouridine(1915)-N(3))-methyltransferase	NODE_57_length_65576_cov_833.437381	57201	57662
G30-765	G30-765	ATP synthase epsilon chain	NODE_57_length_65576_cov_833.437381	57748	58119
G30-766	G30-766	Tol-Pal system protein TolQ	NODE_57_length_65576_cov_833.437381	58116	58724
G30-767	G30-767	Tol biopolymer transport system, TolR protein	NODE_57_length_65576_cov_833.437381	58717	59106
G30-768	G30-768	tRNA-5-carboxymethylaminomethyl-2- thiouridine(34) synthesis protein MnmE	NODE_57_length_65576_cov_833.437381	59161	60504
G30-769	G30-769	hypothetical protein	NODE_57_length_65576_cov_833.437381	61102	60710
G30-77	G30-77	hypothetical protein	NODE_6_length_163530_cov_1143.659431	72694	75321
G30-770	G30-770	Protein QmcA (possibly involved in integral membrane quality control)	NODE_57_length_65576_cov_833.437381	61995	61102
G30-771	G30-771	N-acetylglucosamine-1-phosphate uridyltransferase / Glucosamine-1-phosphate N-acetyltransferase	NODE_57_length_65576_cov_833.437381	63349	62051
G30-772	G30-772	Guanylate kinase	NODE_57_length_65576_cov_833.437381	63961	63350
G30-773	G30-773	hypothetical protein	NODE_57_length_65576_cov_833.437381	65576	63999
G30-774	G30-774	tRNA-Ile-GAT	NODE_57_length_65576_cov_833.437381	7772	7848
G30-775	G30-775	tRNA-Ala-TGC	NODE_57_length_65576_cov_833.437381	7865	7940
G30-776	G30-776	hypothetical protein	NODE_618_length_7709_cov_909.511399	1066	2
G30-777	G30-777	hypothetical protein	NODE_618_length_7709_cov_909.511399	1181	1318
G30-778	G30-778	DNA polymerase III alpha subunit	NODE_618_length_7709_cov_909.511399	1331	5164
G30-779	G30-779	thioredoxin-like	NODE_618_length_7709_cov_909.511399	5175	5510
G30-78	G30-78	Phosphatidylserine decarboxylase	NODE_6_length_163530_cov_1143.659431	75671	76489
G30-780	G30-780	Carboxynorspermidine decarboxylase	NODE_618_length_7709_cov_909.511399	5507	6604
G30-781	G30-781	Acetate permease ActP (cation/acetate symporter)	NODE_618_length_7709_cov_909.511399	7707	6637
G30-782	G30-782	hypothetical protein	NODE_15_length_110082_cov_835.199173	877	2
G30-783	G30-783	Inner membrane protein translocase and chaperone YidC, long form	NODE_15_length_110082_cov_835.199173	981	2555
G30-784	G30-784	RNA-binding protein Jag	NODE_15_length_110082_cov_835.199173	2552	3262
G30-785	G30-785	hypothetical protein	NODE_15_length_110082_cov_835.199173	3382	4527
G30-786	G30-786	Urea ABC transporter, ATPase protein UrtE	NODE_15_length_110082_cov_835.199173	5288	4593
G30-787	G30-787	Urea ABC transporter, ATPase protein UrtD	NODE_15_length_110082_cov_835.199173	6080	5292
G30-788	G30-788	Urea ABC transporter, permease protein UrtC	NODE_15_length_110082_cov_835.199173	7170	6061
G30-789	G30-789	Urea ABC transporter, permease protein UrtB	NODE_15_length_110082_cov_835.199173	8723	7167
G30-79	G30-79	Undecaprenyl diphosphate synthase	NODE_6_length_163530_cov_1143.659431	76490	77152
G30-790	G30-790	Urea ABC transporter, substrate-binding protein UrtA	NODE_15_length_110082_cov_835.199173	10130	8763
G30-791	G30-791	hypothetical protein	NODE_15_length_110082_cov_835.199173	11356	10385
G30-792	G30-792	hypothetical protein	NODE_15_length_110082_cov_835.199173	12237	11353
G30-793	G30-793	hypothetical protein	NODE_15_length_110082_cov_835.199173	12572	12288
G30-794	G30-794	L,D-transpeptidase	NODE_15_length_110082_cov_835.199173	13066	12572
G30-795	G30-795	hypothetical protein	NODE_15_length_110082_cov_835.199173	13650	13063
[truncated: 226 more rows]

## Sheet: RAST
contig_id	feature_id	type	location	start	stop	strand	function	evidence_codes
NODE_113_length_37682_cov_1283.277383	fig|937.24.peg.1	peg	NODE_113_length_37682_cov_1283.277383_2_2959	2	2959	+	hypothetical protein
NODE_113_length_37682_cov_1283.277383	fig|937.24.peg.2	peg	NODE_113_length_37682_cov_1283.277383_3267_3037	3267	3037	-	hypothetical protein
NODE_113_length_37682_cov_1283.277383	fig|937.24.peg.3	peg	NODE_113_length_37682_cov_1283.277383_3691_3563	3691	3563	-	hypothetical protein
NODE_113_length_37682_cov_1283.277383	fig|937.24.peg.4	peg	NODE_113_length_37682_cov_1283.277383_5648_3732	5648	3732	-	Cell division-associated, ATP-dependent zinc metalloprotease FtsH
NODE_113_length_37682_cov_1283.277383	fig|937.24.peg.5	peg	NODE_113_length_37682_cov_1283.277383_6039_5773	6039	5773	-	Flagellar biosynthesis protein FliQ
NODE_113_length_37682_cov_1283.277383	fig|937.24.peg.6	peg	NODE_113_length_37682_cov_1283.277383_7094_6048	7094	6048	-	hypothetical protein
NODE_113_length_37682_cov_1283.277383	fig|937.24.peg.7	peg	NODE_113_length_37682_cov_1283.277383_8971_7091	8971	7091	-	hypothetical protein
NODE_113_length_37682_cov_1283.277383	fig|937.24.peg.8	peg	NODE_113_length_37682_cov_1283.277383_11466_9025	11466	9025	-	hypothetical protein
NODE_113_length_37682_cov_1283.277383	fig|937.24.peg.9	peg	NODE_113_length_37682_cov_1283.277383_11580_12074	11580	12074	+	hypothetical protein
NODE_113_length_37682_cov_1283.277383	fig|937.24.peg.10	peg	NODE_113_length_37682_cov_1283.277383_12087_12419	12087	12419	+	hypothetical protein
NODE_113_length_37682_cov_1283.277383	fig|937.24.peg.11	peg	NODE_113_length_37682_cov_1283.277383_12445_15633	12445	15633	+	hypothetical protein
NODE_113_length_37682_cov_1283.277383	fig|937.24.peg.12	peg	NODE_113_length_37682_cov_1283.277383_15785_16498	15785	16498	+	MoeB/thiF family protein
NODE_113_length_37682_cov_1283.277383	fig|937.24.peg.13	peg	NODE_113_length_37682_cov_1283.277383_16651_17319	16651	17319	+	hypothetical protein
NODE_113_length_37682_cov_1283.277383	fig|937.24.peg.14	peg	NODE_113_length_37682_cov_1283.277383_17353_17772	17353	17772	+	General secretion pathway protein G
NODE_113_length_37682_cov_1283.277383	fig|937.24.peg.15	peg	NODE_113_length_37682_cov_1283.277383_17753_18301	17753	18301	+	hypothetical protein
NODE_113_length_37682_cov_1283.277383	fig|937.24.peg.16	peg	NODE_113_length_37682_cov_1283.277383_18487_18296	18487	18296	-	Uncharacterized protein YwbE
NODE_113_length_37682_cov_1283.277383	fig|937.24.peg.17	peg	NODE_113_length_37682_cov_1283.277383_18608_24301	18608	24301	+	hypothetical protein
NODE_113_length_37682_cov_1283.277383	fig|937.24.peg.18	peg	NODE_113_length_37682_cov_1283.277383_24312_25607	24312	25607	+	hypothetical protein
NODE_113_length_37682_cov_1283.277383	fig|937.24.peg.19	peg	NODE_113_length_37682_cov_1283.277383_25978_25619	25978	25619	-	hypothetical protein
NODE_113_length_37682_cov_1283.277383	fig|937.24.peg.20	peg	NODE_113_length_37682_cov_1283.277383_26347_26099	26347	26099	-	hypothetical protein
NODE_113_length_37682_cov_1283.277383	fig|937.24.peg.21	peg	NODE_113_length_37682_cov_1283.277383_26512_26682	26512	26682	+	hypothetical protein
NODE_113_length_37682_cov_1283.277383	fig|937.24.peg.22	peg	NODE_113_length_37682_cov_1283.277383_28401_26776	28401	26776	-	Heat shock protein 60 kDa family chaperone GroEL
NODE_113_length_37682_cov_1283.277383	fig|937.24.peg.23	peg	NODE_113_length_37682_cov_1283.277383_28667_28404	28667	28404	-	Heat shock protein 10 kDa family chaperone GroES
NODE_113_length_37682_cov_1283.277383	fig|937.24.peg.24	peg	NODE_113_length_37682_cov_1283.277383_28920_29231	28920	29231	+	hypothetical protein
NODE_113_length_37682_cov_1283.277383	fig|937.24.peg.25	peg	NODE_113_length_37682_cov_1283.277383_29315_30163	29315	30163	+	hypothetical protein
NODE_113_length_37682_cov_1283.277383	fig|937.24.peg.26	peg	NODE_113_length_37682_cov_1283.277383_30190_31482	30190	31482	+	hypothetical protein
NODE_113_length_37682_cov_1283.277383	fig|937.24.peg.27	peg	NODE_113_length_37682_cov_1283.277383_31514_31816	31514	31816	+	Helix-turn-helix protein
NODE_113_length_37682_cov_1283.277383	fig|937.24.peg.28	peg	NODE_113_length_37682_cov_1283.277383_31933_32628	31933	32628	+	Phage antirepressor protein
NODE_113_length_37682_cov_1283.277383	fig|937.24.peg.29	peg	NODE_113_length_37682_cov_1283.277383_33632_32655	33632	32655	-	Iron-sulfur cluster assembly scaffold protein IscU/NifU-like
NODE_113_length_37682_cov_1283.277383	fig|937.24.peg.30	peg	NODE_113_length_37682_cov_1283.277383_33772_35481	33772	35481	+	Multi-drug resistance efflux ABC transporter, permease/ATP-binding protein HetA
NODE_113_length_37682_cov_1283.277383	fig|937.24.peg.31	peg	NODE_113_length_37682_cov_1283.277383_35553_35984	35553	35984	+	LSU ribosomal protein L13p (L13Ae)
NODE_113_length_37682_cov_1283.277383	fig|937.24.peg.32	peg	NODE_113_length_37682_cov_1283.277383_35984_36373	35984	36373	+	SSU ribosomal protein S9p (S16e)	icw(1);Ribosome_SSU_bacterial
NODE_113_length_37682_cov_1283.277383	fig|937.24.peg.33	peg	NODE_113_length_37682_cov_1283.277383_36389_36664	36389	36664	+	SSU ribosomal protein S20p	isu;Ribosome_SSU_bacterial
NODE_113_length_37682_cov_1283.277383	fig|937.24.peg.34	peg	NODE_113_length_37682_cov_1283.277383_36661_37680	36661	37680	+	Peptide chain release factor 1	idu(5);Translation_termination_factors_bacterial
NODE_122_length_35435_cov_674.266531	fig|937.24.peg.35	peg	NODE_122_length_35435_cov_674.266531_3_1430	3	1430	+	Transposase, IS605 OrfB
NODE_122_length_35435_cov_674.266531	fig|937.24.peg.36	peg	NODE_122_length_35435_cov_674.266531_2433_1597	2433	1597	-	Methyl-directed repair DNA adenine methylase (EC 2.1.1.72)	isu;DNA_repair,_bacterial
NODE_122_length_35435_cov_674.266531	fig|937.24.peg.37	peg	NODE_122_length_35435_cov_674.266531_3223_2423	3223	2423	-	Type II restriction enzyme MjaIII (EC 3.1.21.4)
NODE_122_length_35435_cov_674.266531	fig|937.24.peg.38	peg	NODE_122_length_35435_cov_674.266531_3476_3213	3476	3213	-	hypothetical protein
NODE_122_length_35435_cov_674.266531	fig|937.24.peg.39	peg	NODE_122_length_35435_cov_674.266531_4201_3557	4201	3557	-	GTPase subunit of restriction endonuclease
NODE_122_length_35435_cov_674.266531	fig|937.24.peg.40	peg	NODE_122_length_35435_cov_674.266531_4494_5678	4494	5678	+	Ammonium transporter	idu(2);Ammonia_assimilation
NODE_122_length_35435_cov_674.266531	fig|937.24.peg.41	peg	NODE_122_length_35435_cov_674.266531_8099_5685	8099	5685	-	hypothetical protein
NODE_122_length_35435_cov_674.266531	fig|937.24.peg.42	peg	NODE_122_length_35435_cov_674.266531_8991_8101	8991	8101	-	hypothetical protein
NODE_122_length_35435_cov_674.266531	fig|937.24.peg.43	peg	NODE_122_length_35435_cov_674.266531_9086_11203	9086	11203	+	hypothetical protein
NODE_122_length_35435_cov_674.266531	fig|937.24.peg.44	peg	NODE_122_length_35435_cov_674.266531_11220_12785	11220	12785	+	N-Acetylneuraminate cytidylyltransferase (EC 2.7.7.43)	isu;CMP-N-acetylneuraminate_Biosynthesis
NODE_122_length_35435_cov_674.266531	fig|937.24.peg.45	peg	NODE_122_length_35435_cov_674.266531_12782_13453	12782	13453	+	Spore coat polysaccharide biosynthesis protein SpsF
NODE_122_length_35435_cov_674.266531	fig|937.24.peg.46	peg	NODE_122_length_35435_cov_674.266531_13463_14773	13463	14773	+	hypothetical protein
NODE_122_length_35435_cov_674.266531	fig|937.24.peg.47	peg	NODE_122_length_35435_cov_674.266531_14777_15265	14777	15265	+	Endonuclease V (EC 3.1.21.7)	isu;DNA_repair,_bacterial
NODE_122_length_35435_cov_674.266531	fig|937.24.peg.48	peg	NODE_122_length_35435_cov_674.266531_15266_15670	15266	15670	+	hypothetical protein
NODE_122_length_35435_cov_674.266531	fig|937.24.peg.49	peg	NODE_122_length_35435_cov_674.266531_15672_16331	15672	16331	+	16S rRNA (uracil(1498)-N(3))-methyltransferase (EC 2.1.1.193)
NODE_122_length_35435_cov_674.266531	fig|937.24.peg.50	peg	NODE_122_length_35435_cov_674.266531_17601_16324	17601	16324	-	Phosphopantothenoylcysteine decarboxylase (EC 4.1.1.36) / Phosphopantothenoylcysteine synthetase (EC 6.3.2.5)	isu;Coenzyme_A_Biosynthesis isu;Coenzyme_A_Biosynthesis
NODE_122_length_35435_cov_674.266531	fig|937.24.peg.51	peg	NODE_122_length_35435_cov_674.266531_19135_17603	19135	17603	-	Soluble lytic murein transglycosylase (EC 4.2.2.n1)
NODE_122_length_35435_cov_674.266531	fig|937.24.peg.52	peg	NODE_122_length_35435_cov_674.266531_19283_20461	19283	20461	+	hypothetical protein
NODE_122_length_35435_cov_674.266531	fig|937.24.peg.53	peg	NODE_122_length_35435_cov_674.266531_21246_20515	21246	20515	-	hypothetical protein
NODE_122_length_35435_cov_674.266531	fig|937.24.peg.54	peg	NODE_122_length_35435_cov_674.266531_21440_21327	21440	21327	-	hypothetical protein
NODE_122_length_35435_cov_674.266531	fig|937.24.peg.55	peg	NODE_122_length_35435_cov_674.266531_21451_22539	21451	22539	+	Chorismate mutase I (EC 5.4.99.5) / Prephenate dehydratase (EC 4.2.1.51)	isu;Phenylalanine_and_Tyrosine_Branches_from_Chorismate isu;Phenylalanine_and_Tyrosine_Branches_from_Chorismate
NODE_122_length_35435_cov_674.266531	fig|937.24.peg.56	peg	NODE_122_length_35435_cov_674.266531_22559_23032	22559	23032	+	Uncharacterized protein HP0287
NODE_122_length_35435_cov_674.266531	fig|937.24.peg.57	peg	NODE_122_length_35435_cov_674.266531_23065_24345	23065	24345	+	Outer membrane porin
NODE_122_length_35435_cov_674.266531	fig|937.24.peg.58	peg	NODE_122_length_35435_cov_674.266531_25683_24376	25683	24376	-	Flagellum-specific ATP synthase FliI	isu;Flagellar_motility
NODE_122_length_35435_cov_674.266531	fig|937.24.peg.59	peg	NODE_122_length_35435_cov_674.266531_25786_27120	25786	27120	+	ATP-dependent hsl protease ATP-binding subunit HslU	isu;Proteolysis_in_bacteria,_ATP-dependent
NODE_122_length_35435_cov_674.266531	fig|937.24.peg.60	peg	NODE_122_length_35435_cov_674.266531_27318_27163	27318	27163	-	hypothetical protein
NODE_122_length_35435_cov_674.266531	fig|937.24.peg.61	peg	NODE_122_length_35435_cov_674.266531_27427_28452	27427	28452	+	Lipid-A-disaccharide synthase (EC 2.4.1.182)
NODE_122_length_35435_cov_674.266531	fig|937.24.peg.62	peg	NODE_122_length_35435_cov_674.266531_29761_28484	29761	28484	-	hypothetical protein
NODE_122_length_35435_cov_674.266531	fig|937.24.peg.63	peg	NODE_122_length_35435_cov_674.266531_30617_29778	30617	29778	-	hypothetical protein
NODE_122_length_35435_cov_674.266531	fig|937.24.peg.64	peg	NODE_122_length_35435_cov_674.266531_31235_30618	31235	30618	-	Acyl-phosphate:glycerol-3-phosphate O-acyltransferase PlsY (EC 2.3.1.n3)
NODE_122_length_35435_cov_674.266531	fig|937.24.peg.65	peg	NODE_122_length_35435_cov_674.266531_31560_31273	31560	31273	-	hypothetical protein
NODE_122_length_35435_cov_674.266531	fig|937.24.peg.66	peg	NODE_122_length_35435_cov_674.266531_33082_31910	33082	31910	-	hypothetical protein
NODE_122_length_35435_cov_674.266531	fig|937.24.peg.67	peg	NODE_122_length_35435_cov_674.266531_33986_33105	33986	33105	-	hypothetical protein
NODE_122_length_35435_cov_674.266531	fig|937.24.peg.68	peg	NODE_122_length_35435_cov_674.266531_34564_33983	34564	33983	-	Phosphoribosylanthranilate isomerase (EC 5.3.1.24)	isu;Chorismate:_Intermediate_for_synthesis_of_Tryptophan,_PAPA_antibiotics,_PABA,_3-hydroxyanthranilate_and_more. isu;Auxin_biosynthesis isu;Tryptophan_synthesis
NODE_122_length_35435_cov_674.266531	fig|937.24.peg.69	peg	NODE_122_length_35435_cov_674.266531_35310_34573	35310	34573	-	Leader peptidase (Prepilin peptidase) (EC 3.4.23.43) / N-methyltransferase (EC 2.1.1.-)
NODE_122_length_35435_cov_674.266531	fig|937.24.peg.70	peg	NODE_122_length_35435_cov_674.266531_35433_35314	35433	35314	-	hypothetical protein
NODE_1362_length_3212_cov_1671.201276	fig|937.24.peg.71	peg	NODE_1362_length_3212_cov_1671.201276_482_3	482	3	-	Diaminohydroxyphosphoribosylaminopyrimidine deaminase (EC 3.5.4.26) / 5-amino-6-(5-phosphoribosylamino)uracil reductase (EC 1.1.1.193)	idu(1);Riboflavin_synthesis_cluster idu(1);Riboflavin_synthesis_cluster idu(1);Riboflavin,_FMN_and_FAD_metabolism idu(1);Riboflavin,_FMN_and_FAD_metabolism
NODE_1362_length_3212_cov_1671.201276	fig|937.24.peg.72	peg	NODE_1362_length_3212_cov_1671.201276_1418_513	1418	513	-	UDP-galactose-lipid carrier transferase (EC 2.-.-.-)
NODE_1362_length_3212_cov_1671.201276	fig|937.24.peg.73	peg	NODE_1362_length_3212_cov_1671.201276_2194_1421	2194	1421	-	Glucose-1-phosphate cytidylyltransferase (EC 2.7.7.33)	isu;dTDP-rhamnose_synthesis
NODE_1362_length_3212_cov_1671.201276	fig|937.24.peg.74	peg	NODE_1362_length_3212_cov_1671.201276_2329_3210	2329	3210	+	hypothetical protein
NODE_138_length_31898_cov_455.425599	fig|937.24.peg.75	peg	NODE_138_length_31898_cov_455.425599_333_1	333	1	-	hypothetical protein
NODE_138_length_31898_cov_455.425599	fig|937.24.peg.76	peg	NODE_138_length_31898_cov_455.425599_3326_342	3326	342	-	hypothetical protein
NODE_138_length_31898_cov_455.425599	fig|937.24.peg.77	peg	NODE_138_length_31898_cov_455.425599_4563_3631	4563	3631	-	Ribose-phosphate pyrophosphokinase (EC 2.7.6.1)
NODE_138_length_31898_cov_455.425599	fig|937.24.peg.78	peg	NODE_138_length_31898_cov_455.425599_4936_4568	4936	4568	-	LSU ribosomal protein L19p
NODE_138_length_31898_cov_455.425599	fig|937.24.peg.79	peg	NODE_138_length_31898_cov_455.425599_5854_5162	5854	5162	-	tRNA (guanine(37)-N(1))-methyltransferase (EC 2.1.1.228)
NODE_138_length_31898_cov_455.425599	fig|937.24.peg.80	peg	NODE_138_length_31898_cov_455.425599_6366_5854	6366	5854	-	hypothetical protein
NODE_138_length_31898_cov_455.425599	fig|937.24.peg.81	peg	NODE_138_length_31898_cov_455.425599_6604_6368	6604	6368	-	KH domain RNA binding protein YlqC	isu;KH_domain_RNA_binding_protein_YlqC
NODE_138_length_31898_cov_455.425599	fig|937.24.peg.82	peg	NODE_138_length_31898_cov_455.425599_6835_6605	6835	6605	-	SSU ribosomal protein S16p	isu;Ribosome_SSU_bacterial icw(1);KH_domain_RNA_binding_protein_YlqC
NODE_138_length_31898_cov_455.425599	fig|937.24.peg.83	peg	NODE_138_length_31898_cov_455.425599_6985_7794	6985	7794	+	Septum site-determining protein MinD	isu;Septum_site-determining_cluster_Min
NODE_138_length_31898_cov_455.425599	fig|937.24.peg.84	peg	NODE_138_length_31898_cov_455.425599_7791_8069	7791	8069	+	cell division topological specificity factor MinE
NODE_138_length_31898_cov_455.425599	fig|937.24.peg.85	peg	NODE_138_length_31898_cov_455.425599_8038_9024	8038	9024	+	Putative periplasmic protein
NODE_138_length_31898_cov_455.425599	fig|937.24.peg.86	peg	NODE_138_length_31898_cov_455.425599_11149_9065	11149	9065	-	Guanosine-3',5'-bis(diphosphate) 3'-pyrophosphohydrolase (EC 3.1.7.2) / GTP pyrophosphokinase (EC 2.7.6.5), (p)ppGpp synthetase II	isu;Stringent_Response,_(p)ppGpp_metabolism isu;Stringent_Response,_(p)ppGpp_metabolism
NODE_138_length_31898_cov_455.425599	fig|937.24.peg.87	peg	NODE_138_length_31898_cov_455.425599_11387_11175	11387	11175	-	hypothetical protein
NODE_138_length_31898_cov_455.425599	fig|937.24.peg.88	peg	NODE_138_length_31898_cov_455.425599_12103_11384	12103	11384	-	Uridylate kinase (EC 2.7.4.22)
NODE_138_length_31898_cov_455.425599	fig|937.24.peg.89	peg	NODE_138_length_31898_cov_455.425599_12445_12170	12445	12170	-	SSU ribosomal protein S15p (S13e)	isu;Ribosome_SSU_bacterial
NODE_138_length_31898_cov_455.425599	fig|937.24.peg.90	peg	NODE_138_length_31898_cov_455.425599_14152_12668	14152	12668	-	hypothetical protein
NODE_138_length_31898_cov_455.425599	fig|937.24.peg.91	peg	NODE_138_length_31898_cov_455.425599_15197_14139	15197	14139	-	[4Fe-4S] cluster assembly scaffold protein Mrp (=ApbC)
NODE_138_length_31898_cov_455.425599	fig|937.24.peg.92	peg	NODE_138_length_31898_cov_455.425599_16522_15206	16522	15206	-	hypothetical protein
NODE_138_length_31898_cov_455.425599	fig|937.24.peg.93	peg	NODE_138_length_31898_cov_455.425599_17341_16625	17341	16625	-	Glutamine amidotransferase chain of NAD synthetase	isu;NAD_and_NADP_cofactor_biosynthesis_global
NODE_138_length_31898_cov_455.425599	fig|937.24.peg.94	peg	NODE_138_length_31898_cov_455.425599_17954_17316	17954	17316	-	Endonuclease III (EC 4.2.99.18)	isu;Control_of_cell_elongation_-_division_cycle_in_Bacilli
NODE_138_length_31898_cov_455.425599	fig|937.24.peg.95	peg	NODE_138_length_31898_cov_455.425599_18723_17935	18723	17935	-	Enoyl-[acyl-carrier-protein] reductase [NADH] (EC 1.3.1.9)	isu;Fatty_Acid_Biosynthesis_FASII
NODE_138_length_31898_cov_455.425599	fig|937.24.peg.96	peg	NODE_138_length_31898_cov_455.425599_18793_19482	18793	19482	+	hypothetical protein
NODE_138_length_31898_cov_455.425599	fig|937.24.peg.97	peg	NODE_138_length_31898_cov_455.425599_20368_19487	20368	19487	-	hypothetical protein
NODE_138_length_31898_cov_455.425599	fig|937.24.peg.98	peg	NODE_138_length_31898_cov_455.425599_21141_20365	21141	20365	-	hypothetical protein
NODE_138_length_31898_cov_455.425599	fig|937.24.peg.99	peg	NODE_138_length_31898_cov_455.425599_21553_21131	21553	21131	-	hypothetical protein
NODE_138_length_31898_cov_455.425599	fig|937.24.peg.100	peg	NODE_138_length_31898_cov_455.425599_21837_21550	21837	21550	-	DNA polymerase, beta domain protein region
NODE_138_length_31898_cov_455.425599	fig|937.24.peg.101	peg	NODE_138_length_31898_cov_455.425599_21873_22538	21873	22538	+	Phage antirepressor protein
NODE_138_length_31898_cov_455.425599	fig|937.24.peg.102	peg	NODE_138_length_31898_cov_455.425599_22805_24313	22805	24313	+	hypothetical protein
NODE_138_length_31898_cov_455.425599	fig|937.24.peg.103	peg	NODE_138_length_31898_cov_455.425599_24639_24908	24639	24908	+	hypothetical protein
NODE_138_length_31898_cov_455.425599	fig|937.24.peg.104	peg	NODE_138_length_31898_cov_455.425599_24895_25005	24895	25005	+	hypothetical protein
NODE_138_length_31898_cov_455.425599	fig|937.24.peg.105	peg	NODE_138_length_31898_cov_455.425599_25013_25882	25013	25882	+	hypothetical protein
NODE_138_length_31898_cov_455.425599	fig|937.24.peg.106	peg	NODE_138_length_31898_cov_455.425599_26845_25871	26845	25871	-	hypothetical protein
NODE_138_length_31898_cov_455.425599	fig|937.24.peg.107	peg	NODE_138_length_31898_cov_455.425599_26906_27592	26906	27592	+	Ribonuclease III (EC 3.1.26.3)	isu;RNA_processing_and_degradation,_bacterial
NODE_138_length_31898_cov_455.425599	fig|937.24.peg.108	peg	NODE_138_length_31898_cov_455.425599_27589_28194	27589	28194	+	hypothetical protein
NODE_138_length_31898_cov_455.425599	fig|937.24.peg.109	peg	NODE_138_length_31898_cov_455.425599_28256_28891	28256	28891	+	hypothetical protein
NODE_138_length_31898_cov_455.425599	fig|937.24.peg.110	peg	NODE_138_length_31898_cov_455.425599_28900_29613	28900	29613	+	Phosphoribosylformimino-5-aminoimidazole carboxamide ribotide isomerase (EC 5.3.1.16)	isu;Chorismate:_Intermediate_for_synthesis_of_Tryptophan,_PAPA_antibiotics,_PABA,_3-hydroxyanthranilate_and_more.
NODE_138_length_31898_cov_455.425599	fig|937.24.peg.111	peg	NODE_138_length_31898_cov_455.425599_29600_30352	29600	30352	+	cyclic nucleotide-binding protein
NODE_138_length_31898_cov_455.425599	fig|937.24.peg.112	peg	NODE_138_length_31898_cov_455.425599_30355_31086	30355	31086	+	putative membrane protein
NODE_138_length_31898_cov_455.425599	fig|937.24.peg.113	peg	NODE_138_length_31898_cov_455.425599_31165_31896	31165	31896	+	Flagellar motor rotation protein MotA	idu(1);Flagellar_motility
NODE_15_length_110082_cov_835.199173	fig|937.24.peg.114	peg	NODE_15_length_110082_cov_835.199173_877_2	877	2	-	hypothetical protein
NODE_15_length_110082_cov_835.199173	fig|937.24.peg.115	peg	NODE_15_length_110082_cov_835.199173_981_2555	981	2555	+	Inner membrane protein translocase and chaperone YidC, long form
NODE_15_length_110082_cov_835.199173	fig|937.24.peg.116	peg	NODE_15_length_110082_cov_835.199173_2552_3262	2552	3262	+	RNA-binding protein Jag
NODE_15_length_110082_cov_835.199173	fig|937.24.peg.117	peg	NODE_15_length_110082_cov_835.199173_3382_4527	3382	4527	+	hypothetical protein
NODE_15_length_110082_cov_835.199173	fig|937.24.peg.118	peg	NODE_15_length_110082_cov_835.199173_5288_4593	5288	4593	-	Urea ABC transporter, ATPase protein UrtE
NODE_15_length_110082_cov_835.199173	fig|937.24.peg.119	peg	NODE_15_length_110082_cov_835.199173_6080_5292	6080	5292	-	Urea ABC transporter, ATPase protein UrtD
NODE_15_length_110082_cov_835.199173	fig|937.24.peg.120	peg	NODE_15_length_110082_cov_835.199173_7170_6061	7170	6061	-	Urea ABC transporter, permease protein UrtC
NODE_15_length_110082_cov_835.199173	fig|937.24.peg.121	peg	NODE_15_length_110082_cov_835.199173_8723_7167	8723	7167	-	Urea ABC transporter, permease protein UrtB
NODE_15_length_110082_cov_835.199173	fig|937.24.peg.122	peg	NODE_15_length_110082_cov_835.199173_10130_8763	10130	8763	-	Urea ABC transporter, substrate-binding protein UrtA
NODE_15_length_110082_cov_835.199173	fig|937.24.peg.123	peg	NODE_15_length_110082_cov_835.199173_11356_10385	11356	10385	-	hypothetical protein
NODE_15_length_110082_cov_835.199173	fig|937.24.peg.124	peg	NODE_15_length_110082_cov_835.199173_12237_11353	12237	11353	-	hypothetical protein
NODE_15_length_110082_cov_835.199173	fig|937.24.peg.125	peg	NODE_15_length_110082_cov_835.199173_12572_12288	12572	12288	-	hypothetical protein
NODE_15_length_110082_cov_835.199173	fig|937.24.peg.126	peg	NODE_15_length_110082_cov_835.199173_13066_12572	13066	12572	-	L,D-transpeptidase
NODE_15_length_110082_cov_835.199173	fig|937.24.peg.127	peg	NODE_15_length_110082_cov_835.199173_13650_13063	13650	13063	-	hypothetical protein
NODE_15_length_110082_cov_835.199173	fig|937.24.peg.128	peg	NODE_15_length_110082_cov_835.199173_14479_13652	14479	13652	-	hypothetical protein
NODE_15_length_110082_cov_835.199173	fig|937.24.peg.129	peg	NODE_15_length_110082_cov_835.199173_15150_14476	15150	14476	-	23S rRNA (guanosine(2251)-2'-O)-methyltransferase (EC 2.1.1.185)
NODE_15_length_110082_cov_835.199173	fig|937.24.peg.130	peg	NODE_15_length_110082_cov_835.199173_15641_15147	15641	15147	-	hypothetical protein
NODE_15_length_110082_cov_835.199173	fig|937.24.peg.131	peg	NODE_15_length_110082_cov_835.199173_16939_15707	16939	15707	-	hypothetical protein
NODE_15_length_110082_cov_835.199173	fig|937.24.peg.132	peg	NODE_15_length_110082_cov_835.199173_17478_17008	17478	17008	-	hypothetical protein
NODE_15_length_110082_cov_835.199173	fig|937.24.peg.133	peg	NODE_15_length_110082_cov_835.199173_19514_17475	19514	17475	-	hypothetical protein
NODE_15_length_110082_cov_835.199173	fig|937.24.peg.134	peg	NODE_15_length_110082_cov_835.199173_20006_19515	20006	19515	-	hypothetical protein
NODE_15_length_110082_cov_835.199173	fig|937.24.peg.135	peg	NODE_15_length_110082_cov_835.199173_20185_20469	20185	20469	+	hypothetical protein
NODE_15_length_110082_cov_835.199173	fig|937.24.peg.136	peg	NODE_15_length_110082_cov_835.199173_21739_20903	21739	20903	-	Heat shock protein DnaJ-like
NODE_15_length_110082_cov_835.199173	fig|937.24.peg.137	peg	NODE_15_length_110082_cov_835.199173_21903_23537	21903	23537	+	CTP synthase (EC 6.3.4.2)
NODE_15_length_110082_cov_835.199173	fig|937.24.peg.138	peg	NODE_15_length_110082_cov_835.199173_24139_23573	24139	23573	-	hypothetical protein
NODE_15_length_110082_cov_835.199173	fig|937.24.peg.139	peg	NODE_15_length_110082_cov_835.199173_24623_24141	24623	24141	-	S-ribosylhomocysteine lyase (EC 4.4.1.21) @ Autoinducer-2 production protein LuxS	isu;Autoinducer_2_(AI-2)_transport_and_processing_(lsrACDBFGE_operon) isu;Methionine_Degradation
NODE_15_length_110082_cov_835.199173	fig|937.24.rna.1	rna	NODE_15_length_110082_cov_835.199173_24743_24817	24743	24817	+	tRNA-Asn-GTT
NODE_15_length_110082_cov_835.199173	fig|937.24.peg.140	peg	NODE_15_length_110082_cov_835.199173_24892_25818	24892	25818	+	hypothetical protein
NODE_15_length_110082_cov_835.199173	fig|937.24.peg.141	peg	NODE_15_length_110082_cov_835.199173_26471_25815	26471	25815	-	Phosphoglycolate phosphatase (EC 3.1.3.18)	isu;Photorespiration_(oxidative_C2_cycle) isu;2-phosphoglycolate_salvage isu;Glycolate,_glyoxylate_interconversions
NODE_15_length_110082_cov_835.199173	fig|937.24.peg.142	peg	NODE_15_length_110082_cov_835.199173_27091_26474	27091	26474	-	Succinate dehydrogenase iron-sulfur protein (EC 1.3.5.1)
NODE_15_length_110082_cov_835.199173	fig|937.24.peg.143	peg	NODE_15_length_110082_cov_835.199173_27470_27072	27470	27072	-	HspR, transcriptional repressor of DnaK operon	isu;Protein_chaperones
NODE_15_length_110082_cov_835.199173	fig|937.24.peg.144	peg	NODE_15_length_110082_cov_835.199173_28315_27470	28315	27470	-	Chaperone protein DnaJ	icw(1);Protein_chaperones
NODE_15_length_110082_cov_835.199173	fig|937.24.peg.145	peg	NODE_15_length_110082_cov_835.199173_28422_28931	28422	28931	+	Outer membrane lipoprotein carrier protein LolA	isu;Lipoprotein_sorting_system
NODE_15_length_110082_cov_835.199173	fig|937.24.peg.146	peg	NODE_15_length_110082_cov_835.199173_28959_30122	28959	30122	+	UDP-glucose 6-dehydrogenase (EC 1.1.1.22)	isu;Lipid_A-Ara4N_pathway_(_Polymyxin_resistance_) isu;Inteins
NODE_15_length_110082_cov_835.199173	fig|937.24.peg.147	peg	NODE_15_length_110082_cov_835.199173_30126_30884	30126	30884	+	3'(2'),5'-bisphosphate nucleotidase (EC 3.1.3.7)
NODE_15_length_110082_cov_835.199173	fig|937.24.peg.148	peg	NODE_15_length_110082_cov_835.199173_30884_31471	30884	31471	+	Adenylylsulfate kinase (EC 2.7.1.25)	idu(1);O-Methyl_Phosphoramidate_Capsule_Modification_in_Campylobacter icw(2);Cysteine_Biosynthesis
NODE_15_length_110082_cov_835.199173	fig|937.24.peg.149	peg	NODE_15_length_110082_cov_835.199173_31468_32361	31468	32361	+	Sulfate adenylyltransferase subunit 2 (EC 2.7.7.4)	isu;Cysteine_Biosynthesis
NODE_15_length_110082_cov_835.199173	fig|937.24.peg.150	peg	NODE_15_length_110082_cov_835.199173_32361_32579	32361	32579	+	hypothetical protein
NODE_15_length_110082_cov_835.199173	fig|937.24.peg.151	peg	NODE_15_length_110082_cov_835.199173_32569_32739	32569	32739	+	hypothetical protein
NODE_15_length_110082_cov_835.199173	fig|937.24.peg.152	peg	NODE_15_length_110082_cov_835.199173_32894_34330	32894	34330	+	Sulfate adenylyltransferase subunit 1 (EC 2.7.7.4)	icw(1);Cysteine_Biosynthesis
NODE_15_length_110082_cov_835.199173	fig|937.24.peg.153	peg	NODE_15_length_110082_cov_835.199173_35690_34359	35690	34359	-	Glutamyl-tRNA reductase (EC 1.2.1.70)	isu;Heme_and_Siroheme_Biosynthesis
NODE_15_length_110082_cov_835.199173	fig|937.24.peg.154	peg	NODE_15_length_110082_cov_835.199173_36592_35690	36592	35690	-	All-trans-hexaprenyl-diphosphate synthase (EC 2.5.1.33)	isu;Polyprenyl_Diphosphate_Biosynthesis isu;Isoprenoinds_for_Quinones
NODE_15_length_110082_cov_835.199173	fig|937.24.peg.155	peg	NODE_15_length_110082_cov_835.199173_36701_37531	36701	37531	+	hypothetical protein
NODE_15_length_110082_cov_835.199173	fig|937.24.peg.156	peg	NODE_15_length_110082_cov_835.199173_37531_38454	37531	38454	+	Fructose-bisphosphate aldolase class II (EC 4.1.2.13)
NODE_15_length_110082_cov_835.199173	fig|937.24.peg.157	peg	NODE_15_length_110082_cov_835.199173_38438_38971	38438	38971	+	hypothetical protein
NODE_15_length_110082_cov_835.199173	fig|937.24.peg.158	peg	NODE_15_length_110082_cov_835.199173_39207_39968	39207	39968	+	Phage antirepressor protein
NODE_15_length_110082_cov_835.199173	fig|937.24.peg.159	peg	NODE_15_length_110082_cov_835.199173_40534_39986	40534	39986	-	hypothetical protein
NODE_15_length_110082_cov_835.199173	fig|937.24.peg.160	peg	NODE_15_length_110082_cov_835.199173_40710_42857	40710	42857	+	hypothetical protein
NODE_15_length_110082_cov_835.199173	fig|937.24.peg.161	peg	NODE_15_length_110082_cov_835.199173_44313_42865	44313	42865	-	Pentapeptide repeat family protein
NODE_15_length_110082_cov_835.199173	fig|937.24.peg.162	peg	NODE_15_length_110082_cov_835.199173_45097_44375	45097	44375	-	Phage protein (ACLAME 496)
NODE_15_length_110082_cov_835.199173	fig|937.24.peg.163	peg	NODE_15_length_110082_cov_835.199173_45410_45186	45410	45186	-	putative transcriptional regulator
NODE_15_length_110082_cov_835.199173	fig|937.24.peg.164	peg	NODE_15_length_110082_cov_835.199173_46117_45431	46117	45431	-	Phage protein (ACLAME 496)
NODE_15_length_110082_cov_835.199173	fig|937.24.peg.165	peg	NODE_15_length_110082_cov_835.199173_46524_46219	46524	46219	-	putative transcriptional regulator
NODE_15_length_110082_cov_835.199173	fig|937.24.peg.166	peg	NODE_15_length_110082_cov_835.199173_46668_48500	46668	48500	+	Uncharacterized protein YyaL
NODE_15_length_110082_cov_835.199173	fig|937.24.peg.167	peg	NODE_15_length_110082_cov_835.199173_48584_48730	48584	48730	+	hypothetical protein
NODE_15_length_110082_cov_835.199173	fig|937.24.peg.168	peg	NODE_15_length_110082_cov_835.199173_48740_50605	48740	50605	+	hypothetical protein
NODE_15_length_110082_cov_835.199173	fig|937.24.peg.169	peg	NODE_15_length_110082_cov_835.199173_51622_50627	51622	50627	-	Phenylalanyl-tRNA synthetase alpha chain (EC 6.1.1.20)	isu;tRNA_aminoacylation,_Phe
NODE_15_length_110082_cov_835.199173	fig|937.24.peg.170	peg	NODE_15_length_110082_cov_835.199173_52366_51692	52366	51692	-	hypothetical protein
NODE_15_length_110082_cov_835.199173	fig|937.24.peg.171	peg	NODE_15_length_110082_cov_835.199173_53679_52363	53679	52363	-	hypothetical protein
NODE_15_length_110082_cov_835.199173	fig|937.24.peg.172	peg	NODE_15_length_110082_cov_835.199173_55193_53682	55193	53682	-	hypothetical protein
NODE_15_length_110082_cov_835.199173	fig|937.24.peg.173	peg	NODE_15_length_110082_cov_835.199173_57318_55195	57318	55195	-	hypothetical protein
NODE_15_length_110082_cov_835.199173	fig|937.24.peg.174	peg	NODE_15_length_110082_cov_835.199173_57465_59498	57465	59498	+	hypothetical protein
NODE_15_length_110082_cov_835.199173	fig|937.24.peg.175	peg	NODE_15_length_110082_cov_835.199173_59648_59526	59648	59526	-	hypothetical protein
NODE_15_length_110082_cov_835.199173	fig|937.24.peg.176	peg	NODE_15_length_110082_cov_835.199173_60214_59945	60214	59945	-	hypothetical protein
NODE_15_length_110082_cov_835.199173	fig|937.24.peg.177	peg	NODE_15_length_110082_cov_835.199173_60313_60447	60313	60447	+	Phage protein
NODE_15_length_110082_cov_835.199173	fig|937.24.peg.178	peg	NODE_15_length_110082_cov_835.199173_62235_60484	62235	60484	-	Aspartyl-tRNA synthetase (EC 6.1.1.12) @ Aspartyl-tRNA(Asn) synthetase (EC 6.1.1.23)	isu;tRNA_aminoacylation,_Asp_and_Asn isu;tRNA_aminoacylation,_Asp_and_Asn
NODE_15_length_110082_cov_835.199173	fig|937.24.peg.179	peg	NODE_15_length_110082_cov_835.199173_62607_62287	62607	62287	-	ABC transporter, putative
NODE_15_length_110082_cov_835.199173	fig|937.24.peg.180	peg	NODE_15_length_110082_cov_835.199173_63770_62610	63770	62610	-	hypothetical protein
NODE_15_length_110082_cov_835.199173	fig|937.24.peg.181	peg	NODE_15_length_110082_cov_835.199173_64492_63767	64492	63767	-	hypothetical protein
NODE_15_length_110082_cov_835.199173	fig|937.24.peg.182	peg	NODE_15_length_110082_cov_835.199173_64943_64584	64943	64584	-	hypothetical protein
NODE_15_length_110082_cov_835.199173	fig|937.24.peg.183	peg	NODE_15_length_110082_cov_835.199173_66409_64952	66409	64952	-	hypothetical protein
NODE_15_length_110082_cov_835.199173	fig|937.24.peg.184	peg	NODE_15_length_110082_cov_835.199173_66551_66826	66551	66826	+	Iron-sulfur cluster assembly scaffold protein NifU
NODE_15_length_110082_cov_835.199173	fig|937.24.peg.185	peg	NODE_15_length_110082_cov_835.199173_66837_67421	66837	67421	+	hypothetical protein
NODE_15_length_110082_cov_835.199173	fig|937.24.peg.186	peg	NODE_15_length_110082_cov_835.199173_67492_68040	67492	68040	+	Signal transduction protein CetB, mediates an energy taxis response	idu(2);Flagellar_motility
NODE_15_length_110082_cov_835.199173	fig|937.24.peg.187	peg	NODE_15_length_110082_cov_835.199173_68144_69568	68144	69568	+	methyl-accepting chemotaxis protein
NODE_15_length_110082_cov_835.199173	fig|937.24.peg.188	peg	NODE_15_length_110082_cov_835.199173_69610_70704	69610	70704	+	hypothetical protein
NODE_15_length_110082_cov_835.199173	fig|937.24.peg.189	peg	NODE_15_length_110082_cov_835.199173_70744_71733	70744	71733	+	dTDP-glucose 4,6-dehydratase (EC 4.2.1.46)	idu(2);CBSS-296591.1.peg.2330 idu(2);dTDP-rhamnose_synthesis idu(2);Rhamnose_containing_glycans
NODE_15_length_110082_cov_835.199173	fig|937.24.peg.190	peg	NODE_15_length_110082_cov_835.199173_71723_72985	71723	72985	+	hypothetical protein
NODE_15_length_110082_cov_835.199173	fig|937.24.peg.191	peg	NODE_15_length_110082_cov_835.199173_72982_73833	72982	73833	+	hypothetical protein
NODE_15_length_110082_cov_835.199173	fig|937.24.peg.192	peg	NODE_15_length_110082_cov_835.199173_73821_74093	73821	74093	+	hypothetical protein
NODE_15_length_110082_cov_835.199173	fig|937.24.peg.193	peg	NODE_15_length_110082_cov_835.199173_74136_74996	74136	74996	+	hypothetical protein
NODE_15_length_110082_cov_835.199173	fig|937.24.peg.194	peg	NODE_15_length_110082_cov_835.199173_75001_76221	75001	76221	+	hypothetical protein
NODE_15_length_110082_cov_835.199173	fig|937.24.peg.195	peg	NODE_15_length_110082_cov_835.199173_76199_77398	76199	77398	+	hypothetical protein
NODE_15_length_110082_cov_835.199173	fig|937.24.peg.196	peg	NODE_15_length_110082_cov_835.199173_78220_77384	78220	77384	-	dTDP-4-dehydrorhamnose reductase (EC 1.1.1.133)	idu(1);dTDP-rhamnose_synthesis idu(1);Rhamnose_containing_glycans
NODE_15_length_110082_cov_835.199173	fig|937.24.peg.197	peg	NODE_15_length_110082_cov_835.199173_78782_78213	78782	78213	-	dTDP-4-dehydrorhamnose 3,5-epimerase (EC 5.1.3.13)	icw(1);dTDP-rhamnose_synthesis icw(1);Rhamnose_containing_glycans idu(1);Capsular_heptose_biosynthesis
NODE_15_length_110082_cov_835.199173	fig|937.24.peg.198	peg	NODE_15_length_110082_cov_835.199173_79102_78782	79102	78782	-	hypothetical protein
NODE_15_length_110082_cov_835.199173	fig|937.24.peg.199	peg	NODE_15_length_110082_cov_835.199173_79290_79096	79290	79096	-	hypothetical protein
NODE_15_length_110082_cov_835.199173	fig|937.24.peg.200	peg	NODE_15_length_110082_cov_835.199173_80159_79287	80159	79287	-	Glucose-1-phosphate thymidylyltransferase (EC 2.7.7.24)	icw(2);dTDP-rhamnose_synthesis icw(2);Rhamnose_containing_glycans
NODE_15_length_110082_cov_835.199173	fig|937.24.peg.201	peg	NODE_15_length_110082_cov_835.199173_80908_80183	80908	80183	-	Adenylylsulfate kinase (EC 2.7.1.25)	idu(1);O-Methyl_Phosphoramidate_Capsule_Modification_in_Campylobacter idu(1);Cysteine_Biosynthesis
NODE_15_length_110082_cov_835.199173	fig|937.24.peg.202	peg	NODE_15_length_110082_cov_835.199173_80991_81872	80991	81872	+	hypothetical protein
NODE_15_length_110082_cov_835.199173	fig|937.24.peg.203	peg	NODE_15_length_110082_cov_835.199173_82247_81897	82247	81897	-	hypothetical protein
NODE_15_length_110082_cov_835.199173	fig|937.24.peg.204	peg	NODE_15_length_110082_cov_835.199173_84715_82379	84715	82379	-	hypothetical protein
NODE_15_length_110082_cov_835.199173	fig|937.24.peg.205	peg	NODE_15_length_110082_cov_835.199173_85453_84743	85453	84743	-	hypothetical protein
NODE_15_length_110082_cov_835.199173	fig|937.24.peg.206	peg	NODE_15_length_110082_cov_835.199173_86327_85446	86327	85446	-	hypothetical protein
NODE_15_length_110082_cov_835.199173	fig|937.24.peg.207	peg	NODE_15_length_110082_cov_835.199173_87337_86327	87337	86327	-	hypothetical protein
NODE_15_length_110082_cov_835.199173	fig|937.24.peg.208	peg	NODE_15_length_110082_cov_835.199173_89388_87334	89388	87334	-	hypothetical protein
NODE_15_length_110082_cov_835.199173	fig|937.24.peg.209	peg	NODE_15_length_110082_cov_835.199173_92385_89398	92385	89398	-	hypothetical protein
NODE_15_length_110082_cov_835.199173	fig|937.24.peg.210	peg	NODE_15_length_110082_cov_835.199173_93935_92436	93935	92436	-	hypothetical protein
NODE_15_length_110082_cov_835.199173	fig|937.24.peg.211	peg	NODE_15_length_110082_cov_835.199173_94188_93937	94188	93937	-	hypothetical protein
NODE_15_length_110082_cov_835.199173	fig|937.24.peg.212	peg	NODE_15_length_110082_cov_835.199173_98195_94215	98195	94215	-	hypothetical protein
NODE_15_length_110082_cov_835.199173	fig|937.24.peg.213	peg	NODE_15_length_110082_cov_835.199173_100136_98259	100136	98259	-	DNA ligase (NAD(+)) (EC 6.5.1.2)
NODE_15_length_110082_cov_835.199173	fig|937.24.peg.214	peg	NODE_15_length_110082_cov_835.199173_102306_100114	102306	100114	-	hypothetical protein
NODE_15_length_110082_cov_835.199173	fig|937.24.peg.215	peg	NODE_15_length_110082_cov_835.199173_103427_102348	103427	102348	-	FMN adenylyltransferase (EC 2.7.7.2) / Riboflavin kinase (EC 2.7.1.26)	isu;Riboflavin,_FMN_and_FAD_metabolism isu;Riboflavin,_FMN_and_FAD_metabolism isu;riboflavin_to_FAD isu;riboflavin_to_FAD
NODE_15_length_110082_cov_835.199173	fig|937.24.peg.216	peg	NODE_15_length_110082_cov_835.199173_105980_103506	105980	103506	-	Membrane alanine aminopeptidase N (EC 3.4.11.2)	isu;Aminopeptidases_(EC_3.4.11.-)
NODE_15_length_110082_cov_835.199173	fig|937.24.peg.217	peg	NODE_15_length_110082_cov_835.199173_106055_107059	106055	107059	+	Glycosyltransferase
NODE_15_length_110082_cov_835.199173	fig|937.24.peg.218	peg	NODE_15_length_110082_cov_835.199173_107541_107119	107541	107119	-	hypothetical protein
NODE_15_length_110082_cov_835.199173	fig|937.24.peg.219	peg	NODE_15_length_110082_cov_835.199173_108122_107538	108122	107538	-	hypothetical protein
NODE_15_length_110082_cov_835.199173	fig|937.24.peg.220	peg	NODE_15_length_110082_cov_835.199173_109767_108124	109767	108124	-	hypothetical protein
NODE_15_length_110082_cov_835.199173	fig|937.24.peg.221	peg	NODE_15_length_110082_cov_835.199173_109890_110081	109890	110081	+	hypothetical protein
NODE_168_length_27001_cov_562.203053	fig|937.24.peg.222	peg	NODE_168_length_27001_cov_562.203053_350_3	350	3	-	Cell-division-associated, ABC-transporter-like signaling protein FtsE
NODE_168_length_27001_cov_562.203053	fig|937.24.peg.223	peg	NODE_168_length_27001_cov_562.203053_1524_352	1524	352	-	tRNA (guanine(46)-N(7))-methyltransferase (EC 2.1.1.33)
NODE_168_length_27001_cov_562.203053	fig|937.24.peg.224	peg	NODE_168_length_27001_cov_562.203053_1611_1838	1611	1838	+	hypothetical protein
NODE_168_length_27001_cov_562.203053	fig|937.24.peg.225	peg	NODE_168_length_27001_cov_562.203053_1908_3341	1908	3341	+	Cytosol nonspecific dipeptidase (EC 3.4.13.18)
NODE_168_length_27001_cov_562.203053	fig|937.24.peg.226	peg	NODE_168_length_27001_cov_562.203053_3342_4628	3342	4628	+	3-phosphoshikimate 1-carboxyvinyltransferase (EC 2.5.1.19)
NODE_168_length_27001_cov_562.203053	fig|937.24.peg.227	peg	NODE_168_length_27001_cov_562.203053_4625_5824	4625	5824	+	Adenosine deaminase (EC 3.5.4.4), alternative form	isu;Riboflavin_synthesis_cluster isu;Riboflavin,_FMN_and_FAD_metabolism
NODE_168_length_27001_cov_562.203053	fig|937.24.peg.228	peg	NODE_168_length_27001_cov_562.203053_5916_6971	5916	6971	+	hypothetical protein
NODE_168_length_27001_cov_562.203053	fig|937.24.peg.229	peg	NODE_168_length_27001_cov_562.203053_8417_7008	8417	7008	-	Uncharacterized integral membrane protein HP0284
NODE_168_length_27001_cov_562.203053	fig|937.24.peg.230	peg	NODE_168_length_27001_cov_562.203053_8605_9816	8605	9816	+	Tyrosyl-tRNA synthetase (EC 6.1.1.1)	isu;tRNA_aminoacylation,_Tyr
NODE_168_length_27001_cov_562.203053	fig|937.24.peg.231	peg	NODE_168_length_27001_cov_562.203053_9803_10888	9803	10888	+	UFA synthesis enzyme FabX, enoyl-[ACP] 2,3-dehydrogenase/trans-2-decenoyl-[ACP] isomerase
NODE_168_length_27001_cov_562.203053	fig|937.24.peg.232	peg	NODE_168_length_27001_cov_562.203053_10875_11612	10875	11612	+	FIG000124: Ribosomal large subunit pseudouridine synthase D (EC 4.2.1.70)
NODE_168_length_27001_cov_562.203053	fig|937.24.peg.233	peg	NODE_168_length_27001_cov_562.203053_11674_12945	11674	12945	+	Glutamate-1-semialdehyde 2,1-aminomutase (EC 5.4.3.8)
NODE_168_length_27001_cov_562.203053	fig|937.24.peg.234	peg	NODE_168_length_27001_cov_562.203053_13299_12979	13299	12979	-	FIG000557: hypothetical protein co-occurring with RecR	isu;DNA_processing_cluster
NODE_168_length_27001_cov_562.203053	fig|937.24.peg.235	peg	NODE_168_length_27001_cov_562.203053_13410_13526	13410	13526	+	hypothetical protein
NODE_168_length_27001_cov_562.203053	fig|937.24.peg.236	peg	NODE_168_length_27001_cov_562.203053_13614_14708	13614	14708	+	Biosynthetic Aromatic amino acid aminotransferase beta (EC 2.6.1.57) @ Histidinol-phosphate aminotransferase (EC 2.6.1.9)	isu;Phenylalanine_and_Tyrosine_Branches_from_Chorismate
NODE_168_length_27001_cov_562.203053	fig|937.24.peg.237	peg	NODE_168_length_27001_cov_562.203053_14724_16454	14724	16454	+	Flagellar M-ring protein FliF
NODE_168_length_27001_cov_562.203053	fig|937.24.peg.238	peg	NODE_168_length_27001_cov_562.203053_16459_16722	16459	16722	+	hypothetical protein
NODE_168_length_27001_cov_562.203053	fig|937.24.peg.239	peg	NODE_168_length_27001_cov_562.203053_16837_24048	16837	24048	+	hypothetical protein
NODE_168_length_27001_cov_562.203053	fig|937.24.peg.240	peg	NODE_168_length_27001_cov_562.203053_24675_26354	24675	26354	+	hypothetical protein
NODE_168_length_27001_cov_562.203053	fig|937.24.peg.241	peg	NODE_168_length_27001_cov_562.203053_26423_26905	26423	26905	+	hypothetical protein
NODE_168_length_27001_cov_562.203053	fig|937.24.peg.242	peg	NODE_168_length_27001_cov_562.203053_26902_27000	26902	27000	+	hypothetical protein
NODE_16_length_108600_cov_835.244870	fig|937.24.peg.243	peg	NODE_16_length_108600_cov_835.244870_755_438	755	438	-	hypothetical protein
NODE_16_length_108600_cov_835.244870	fig|937.24.peg.244	peg	NODE_16_length_108600_cov_835.244870_823_4014	823	4014	+	hypothetical protein
NODE_16_length_108600_cov_835.244870	fig|937.24.peg.245	peg	NODE_16_length_108600_cov_835.244870_4226_4017	4226	4017	-	hypothetical protein
NODE_16_length_108600_cov_835.244870	fig|937.24.peg.246	peg	NODE_16_length_108600_cov_835.244870_4445_5251	4445	5251	+	hypothetical protein
NODE_16_length_108600_cov_835.244870	fig|937.24.peg.247	peg	NODE_16_length_108600_cov_835.244870_6292_5246	6292	5246	-	23S rRNA (adenine(2503)-C(2))-methyltransferase @ tRNA (adenine(37)-C(2))-methyltransferase (EC 2.1.1.192)
NODE_16_length_108600_cov_835.244870	fig|937.24.peg.248	peg	NODE_16_length_108600_cov_835.244870_6384_7010	6384	7010	+	Thiamin-phosphate pyrophosphorylase (EC 2.5.1.3)	isu;Thiamin_biosynthesis isu;5-FCL-like_protein
NODE_16_length_108600_cov_835.244870	fig|937.24.peg.249	peg	NODE_16_length_108600_cov_835.244870_7000_7737	7000	7737	+	Diaminopimelate epimerase (EC 5.1.1.7)	isu;CBSS-323850.3.peg.3269 isu;Lysine_Biosynthesis_DAP_Pathway isu;Lysine_Biosynthesis_DAP_Pathway,_GJO_scratch
NODE_16_length_108600_cov_835.244870	fig|937.24.peg.250	peg	NODE_16_length_108600_cov_835.244870_7789_10191	7789	10191	+	Leucyl-tRNA synthetase (EC 6.1.1.4)	isu;tRNA_aminoacylation,_Leu
NODE_16_length_108600_cov_835.244870	fig|937.24.peg.251	peg	NODE_16_length_108600_cov_835.244870_11152_10205	11152	10205	-	Transaldolase (EC 2.2.1.2)	isu;Fructose_utilization
NODE_16_length_108600_cov_835.244870	fig|937.24.peg.252	peg	NODE_16_length_108600_cov_835.244870_11394_12764	11394	12764	+	Predicted ATPase related to phosphate starvation-inducible protein PhoH	idu(1);Phosphate_metabolism
NODE_16_length_108600_cov_835.244870	fig|937.24.peg.253	peg	NODE_16_length_108600_cov_835.244870_13082_12756	13082	12756	-	UPF0102 protein YraN
NODE_16_length_108600_cov_835.244870	fig|937.24.peg.254	peg	NODE_16_length_108600_cov_835.244870_14170_13079	14170	13079	-	Flagellar motor switch protein FliM	icw(1);Flagellar_motility
NODE_16_length_108600_cov_835.244870	fig|937.24.peg.255	peg	NODE_16_length_108600_cov_835.244870_14854_14174	14854	14174	-	RNA polymerase sigma factor for flagellar operon	icw(3);Flagellar_motility isu;Transcription_initiation,_bacterial_sigma_factors
NODE_16_length_108600_cov_835.244870	fig|937.24.peg.256	peg	NODE_16_length_108600_cov_835.244870_15193_14855	15193	14855	-	hypothetical protein
NODE_16_length_108600_cov_835.244870	fig|937.24.peg.257	peg	NODE_16_length_108600_cov_835.244870_16116_15202	16116	15202	-	Flagellar synthesis regulator FleN	isu;Flagellar_motility
NODE_16_length_108600_cov_835.244870	fig|937.24.peg.258	peg	NODE_16_length_108600_cov_835.244870_17556_16117	17556	16117	-	Flagellar biosynthesis protein FlhF	icw(2);Flagellar_motility
NODE_16_length_108600_cov_835.244870	fig|937.24.peg.259	peg	NODE_16_length_108600_cov_835.244870_18035_17553	18035	17553	-	2-amino-4-hydroxy-6-hydroxymethyldihydropteridine pyrophosphokinase (EC 2.7.6.3)	isu;Folate_biosynthesis_cluster
NODE_16_length_108600_cov_835.244870	fig|937.24.peg.260	peg	NODE_16_length_108600_cov_835.244870_19046_18036	19046	18036	-	Aminopeptidase YpdF (MP-, MA-, MS-, AP-, NP- specific)	isu;Protein_degradation
NODE_16_length_108600_cov_835.244870	fig|937.24.peg.261	peg	NODE_16_length_108600_cov_835.244870_19519_19049	19519	19049	-	3-dehydroquinate dehydratase II (EC 4.2.1.10)	isu;Common_Pathway_For_Synthesis_of_Aromatic_Compounds_(DAHP_synthase_to_chorismate) isu;Quinate_degradation
NODE_16_length_108600_cov_835.244870	fig|937.24.peg.262	peg	NODE_16_length_108600_cov_835.244870_19767_20492	19767	20492	+	KilA-N domain-containing protein
NODE_16_length_108600_cov_835.244870	fig|937.24.peg.263	peg	NODE_16_length_108600_cov_835.244870_20519_23515	20519	23515	+	hypothetical protein
NODE_16_length_108600_cov_835.244870	fig|937.24.peg.264	peg	NODE_16_length_108600_cov_835.244870_23589_23858	23589	23858	+	KilA-N domain-containing protein
NODE_16_length_108600_cov_835.244870	fig|937.24.peg.265	peg	NODE_16_length_108600_cov_835.244870_23894_24349	23894	24349	+	KilA-N domain-containing protein
NODE_16_length_108600_cov_835.244870	fig|937.24.peg.266	peg	NODE_16_length_108600_cov_835.244870_24399_25124	24399	25124	+	KilA-N domain-containing protein
NODE_16_length_108600_cov_835.244870	fig|937.24.peg.267	peg	NODE_16_length_108600_cov_835.244870_25121_28879	25121	28879	+	hypothetical protein
NODE_16_length_108600_cov_835.244870	fig|937.24.peg.268	peg	NODE_16_length_108600_cov_835.244870_28869_30302	28869	30302	+	hypothetical protein
NODE_16_length_108600_cov_835.244870	fig|937.24.peg.269	peg	NODE_16_length_108600_cov_835.244870_30343_31128	30343	31128	+	KilA-N domain-containing protein
NODE_16_length_108600_cov_835.244870	fig|937.24.peg.270	peg	NODE_16_length_108600_cov_835.244870_31190_31891	31190	31891	+	KilA-N domain-containing protein
NODE_16_length_108600_cov_835.244870	fig|937.24.peg.271	peg	NODE_16_length_108600_cov_835.244870_34673_31983	34673	31983	-	Transcription-repair coupling factor	isu;Transcription_factors_bacterial
NODE_16_length_108600_cov_835.244870	fig|937.24.peg.272	peg	NODE_16_length_108600_cov_835.244870_35239_34670	35239	34670	-	Anthranilate synthase, amidotransferase component (EC 4.1.3.27) @ Para-aminobenzoate synthase, amidotransferase component (EC 2.6.1.85)	isu;Chorismate:_Intermediate_for_synthesis_of_Tryptophan,_PAPA_antibiotics,_PABA,_3-hydroxyanthranilate_and_more. isu;Chorismate:_Intermediate_for_synthesis_of_Tryptophan,_PAPA_antibiotics,_PABA,_3-hydroxyanthranilate_and_more. isu;Tryptophan_synthesis isu;Tryptophan_synthesis
NODE_16_length_108600_cov_835.244870	fig|937.24.peg.273	peg	NODE_16_length_108600_cov_835.244870_35324_36109	35324	36109	+	Polyphosphate kinase 2 (EC 2.7.4.1)	isu;Polyphosphate
NODE_16_length_108600_cov_835.244870	fig|937.24.peg.274	peg	NODE_16_length_108600_cov_835.244870_36122_37699	36122	37699	+	Inner membrane protein, KefB/KefC family
NODE_16_length_108600_cov_835.244870	fig|937.24.peg.275	peg	NODE_16_length_108600_cov_835.244870_38569_37865	38569	37865	-	hypothetical protein
NODE_16_length_108600_cov_835.244870	fig|937.24.peg.276	peg	NODE_16_length_108600_cov_835.244870_38666_38887	38666	38887	+	hypothetical protein
NODE_16_length_108600_cov_835.244870	fig|937.24.peg.277	peg	NODE_16_length_108600_cov_835.244870_40621_39407	40621	39407	-	NADH-ubiquinone oxidoreductase chain N (EC 1.6.5.3)	icw(3);Respiratory_Complex_I icw(3);NADH_ubiquinone_oxidoreductase
NODE_16_length_108600_cov_835.244870	fig|937.24.peg.278	peg	NODE_16_length_108600_cov_835.244870_42009_40618	42009	40618	-	NADH-ubiquinone oxidoreductase chain M (EC 1.6.5.3)	icw(6);Respiratory_Complex_I icw(6);NADH_ubiquinone_oxidoreductase
NODE_16_length_108600_cov_835.244870	fig|937.24.peg.279	peg	NODE_16_length_108600_cov_835.244870_43754_42006	43754	42006	-	NADH-ubiquinone oxidoreductase chain L (EC 1.6.5.3)	icw(1);Respiratory_Complex_I icw(1);NADH_ubiquinone_oxidoreductase
NODE_16_length_108600_cov_835.244870	fig|937.24.peg.280	peg	NODE_16_length_108600_cov_835.244870_44034_43747	44034	43747	-	NADH-ubiquinone oxidoreductase chain K (EC 1.6.5.3)	idu(1);Respiratory_Complex_I idu(1);NADH_ubiquinone_oxidoreductase
NODE_16_length_108600_cov_835.244870	fig|937.24.peg.281	peg	NODE_16_length_108600_cov_835.244870_44474_44031	44474	44031	-	NADH-ubiquinone oxidoreductase chain J (EC 1.6.5.3)	icw(2);Respiratory_Complex_I icw(2);NADH_ubiquinone_oxidoreductase
NODE_16_length_108600_cov_835.244870	fig|937.24.peg.282	peg	NODE_16_length_108600_cov_835.244870_44863_44471	44863	44471	-	NADH-ubiquinone oxidoreductase chain I (EC 1.6.5.3)	icw(6);Respiratory_Complex_I icw(6);NADH_ubiquinone_oxidoreductase
NODE_16_length_108600_cov_835.244870	fig|937.24.peg.283	peg	NODE_16_length_108600_cov_835.244870_45825_44860	45825	44860	-	NADH-ubiquinone oxidoreductase chain H (EC 1.6.5.3)	icw(3);Respiratory_Complex_I icw(3);NADH_ubiquinone_oxidoreductase
NODE_16_length_108600_cov_835.244870	fig|937.24.peg.284	peg	NODE_16_length_108600_cov_835.244870_47396_45822	47396	45822	-	NADH-ubiquinone oxidoreductase chain C (EC 1.6.5.3) / NADH-ubiquinone oxidoreductase chain D (EC 1.6.5.3)	icw(6);Respiratory_Complex_I icw(6);Respiratory_Complex_I icw(6);NADH_ubiquinone_oxidoreductase icw(6);NADH_ubiquinone_oxidoreductase
NODE_16_length_108600_cov_835.244870	fig|937.24.peg.285	peg	NODE_16_length_108600_cov_835.244870_47866_47393	47866	47393	-	NADH-ubiquinone oxidoreductase chain B (EC 1.6.5.3)	icw(4);Respiratory_Complex_I icw(4);NADH_ubiquinone_oxidoreductase
NODE_16_length_108600_cov_835.244870	fig|937.24.peg.286	peg	NODE_16_length_108600_cov_835.244870_48195_47863	48195	47863	-	NADH-quinone oxidoreductase, chain A
NODE_16_length_108600_cov_835.244870	fig|937.24.peg.287	peg	NODE_16_length_108600_cov_835.244870_51074_48453	51074	48453	-	hypothetical protein
NODE_16_length_108600_cov_835.244870	fig|937.24.peg.288	peg	NODE_16_length_108600_cov_835.244870_51428_51114	51428	51114	-	hypothetical protein
NODE_16_length_108600_cov_835.244870	fig|937.24.peg.289	peg	NODE_16_length_108600_cov_835.244870_51530_52867	51530	52867	+	Phosphoglucosamine mutase (EC 5.4.2.10)	isu;UDP-N-acetylmuramate_from_Fructose-6-phosphate_Biosynthesis
NODE_16_length_108600_cov_835.244870	fig|937.24.peg.290	peg	NODE_16_length_108600_cov_835.244870_52934_53905	52934	53905	+	Protein translocase membrane subunit SecG
NODE_16_length_108600_cov_835.244870	fig|937.24.peg.291	peg	NODE_16_length_108600_cov_835.244870_53911_54852	53911	54852	+	hypothetical protein
NODE_16_length_108600_cov_835.244870	fig|937.24.peg.292	peg	NODE_16_length_108600_cov_835.244870_55838_54849	55838	54849	-	hypothetical protein
NODE_16_length_108600_cov_835.244870	fig|937.24.peg.293	peg	NODE_16_length_108600_cov_835.244870_56709_55858	56709	55858	-	hypothetical protein
NODE_16_length_108600_cov_835.244870	fig|937.24.peg.294	peg	NODE_16_length_108600_cov_835.244870_56774_59416	56774	59416	+	hypothetical protein
NODE_16_length_108600_cov_835.244870	fig|937.24.peg.295	peg	NODE_16_length_108600_cov_835.244870_59413_60627	59413	60627	+	hypothetical protein
NODE_16_length_108600_cov_835.244870	fig|937.24.peg.296	peg	NODE_16_length_108600_cov_835.244870_60643_61296	60643	61296	+	hypothetical protein
NODE_16_length_108600_cov_835.244870	fig|937.24.peg.297	peg	NODE_16_length_108600_cov_835.244870_61715_61299	61715	61299	-	hypothetical protein
NODE_16_length_108600_cov_835.244870	fig|937.24.peg.298	peg	NODE_16_length_108600_cov_835.244870_62534_61725	62534	61725	-	NAD synthetase (EC 6.3.1.5)	isu;NAD_and_NADP_cofactor_biosynthesis_global
NODE_16_length_108600_cov_835.244870	fig|937.24.peg.299	peg	NODE_16_length_108600_cov_835.244870_62983_62531	62983	62531	-	hypothetical protein
NODE_16_length_108600_cov_835.244870	fig|937.24.peg.300	peg	NODE_16_length_108600_cov_835.244870_63703_63029	63703	63029	-	hypothetical protein
NODE_16_length_108600_cov_835.244870	fig|937.24.peg.301	peg	NODE_16_length_108600_cov_835.244870_64830_63700	64830	63700	-	Membrane-bound lytic murein transglycosylase A
NODE_16_length_108600_cov_835.244870	fig|937.24.peg.302	peg	NODE_16_length_108600_cov_835.244870_65981_64833	65981	64833	-	hypothetical protein
NODE_16_length_108600_cov_835.244870	fig|937.24.peg.303	peg	NODE_16_length_108600_cov_835.244870_66707_65991	66707	65991	-	Probable transcriptional regulatory protein YebC
NODE_16_length_108600_cov_835.244870	fig|937.24.peg.304	peg	NODE_16_length_108600_cov_835.244870_68232_66751	68232	66751	-	UDP-N-acetylmuramoyl-tripeptide--D-alanyl-D-alanine ligase (EC 6.3.2.10)
NODE_16_length_108600_cov_835.244870	fig|937.24.peg.305	peg	NODE_16_length_108600_cov_835.244870_68370_70616	68370	70616	+	hypothetical protein
NODE_16_length_108600_cov_835.244870	fig|937.24.peg.306	peg	NODE_16_length_108600_cov_835.244870_70613_71641	70613	71641	+	D-alanine--D-alanine ligase (EC 6.3.2.4)
NODE_16_length_108600_cov_835.244870	fig|937.24.peg.307	peg	NODE_16_length_108600_cov_835.244870_71645_72358	71645	72358	+	2-hydroxy-6-oxohepta-2,4-dienoate hydrolase
NODE_16_length_108600_cov_835.244870	fig|937.24.peg.308	peg	NODE_16_length_108600_cov_835.244870_72361_74805	72361	74805	+	hypothetical protein
NODE_16_length_108600_cov_835.244870	fig|937.24.peg.309	peg	NODE_16_length_108600_cov_835.244870_74916_76136	74916	76136	+	hypothetical protein
NODE_16_length_108600_cov_835.244870	fig|937.24.peg.310	peg	NODE_16_length_108600_cov_835.244870_76117_76554	76117	76554	+	Arsenate reductase (EC 1.20.4.4) thioredoxin-coupled, LMWP family
NODE_16_length_108600_cov_835.244870	fig|937.24.peg.311	peg	NODE_16_length_108600_cov_835.244870_77001_76564	77001	76564	-	Molybdopterin synthase catalytic subunit MoaE (EC 2.8.1.12)
NODE_16_length_108600_cov_835.244870	fig|937.24.peg.312	peg	NODE_16_length_108600_cov_835.244870_77225_77004	77225	77004	-	Molybdopterin synthase sulfur carrier subunit
NODE_16_length_108600_cov_835.244870	fig|937.24.peg.313	peg	NODE_16_length_108600_cov_835.244870_77407_77222	77407	77222	-	hypothetical protein
NODE_16_length_108600_cov_835.244870	fig|937.24.peg.314	peg	NODE_16_length_108600_cov_835.244870_78239_77397	78239	77397	-	Fructose-1,6-bisphosphatase, type I (EC 3.1.3.11)	isu;Putative_sugar_ABC_transporter_(ytf_cluster)
NODE_16_length_108600_cov_835.244870	fig|937.24.peg.315	peg	NODE_16_length_108600_cov_835.244870_78733_78236	78733	78236	-	Molybdopterin-guanine dinucleotide biosynthesis protein MobB	isu;ar-431-EC_Molybdopterin-guanine_dinucleotide_biosynthesis
NODE_16_length_108600_cov_835.244870	fig|937.24.peg.316	peg	NODE_16_length_108600_cov_835.244870_79690_78803	79690	78803	-	Glycerol-3-phosphate dehydrogenase [NAD(P)+] (EC 1.1.1.94)	isu;Glycerol_and_Glycerol-3-phosphate_Uptake_and_Utilization
NODE_16_length_108600_cov_835.244870	fig|937.24.peg.317	peg	NODE_16_length_108600_cov_835.244870_80025_79687	80025	79687	-	Integral membrane protein
NODE_16_length_108600_cov_835.244870	fig|937.24.peg.318	peg	NODE_16_length_108600_cov_835.244870_81354_80026	81354	80026	-	Cytosol aminopeptidase PepA (EC 3.4.11.1)	isu;Aminopeptidases_(EC_3.4.11.-)
NODE_16_length_108600_cov_835.244870	fig|937.24.peg.319	peg	NODE_16_length_108600_cov_835.244870_81471_82400	81471	82400	+	hypothetical protein
NODE_16_length_108600_cov_835.244870	fig|937.24.peg.320	peg	NODE_16_length_108600_cov_835.244870_82397_83527	82397	83527	+	hypothetical protein
NODE_16_length_108600_cov_835.244870	fig|937.24.peg.321	peg	NODE_16_length_108600_cov_835.244870_83527_83910	83527	83910	+	hypothetical protein
NODE_16_length_108600_cov_835.244870	fig|937.24.peg.322	peg	NODE_16_length_108600_cov_835.244870_83907_84293	83907	84293	+	NADPH-dependent 7-cyano-7-deazaguanine reductase (EC 1.7.1.13)
NODE_16_length_108600_cov_835.244870	fig|937.24.peg.323	peg	NODE_16_length_108600_cov_835.244870_84590_85039	84590	85039	+	3-hydroxyacyl-[acyl-carrier-protein] dehydratase, FabZ form (EC 4.2.1.59)	isu;Fatty_Acid_Biosynthesis_FASII
NODE_16_length_108600_cov_835.244870	fig|937.24.peg.324	peg	NODE_16_length_108600_cov_835.244870_85049_85852	85049	85852	+	Acyl-[acyl-carrier-protein]--UDP-N-acetylglucosamine O-acyltransferase (EC 2.3.1.129)
NODE_16_length_108600_cov_835.244870	fig|937.24.peg.325	peg	NODE_16_length_108600_cov_835.244870_85839_87053	85839	87053	+	ATP-dependent Clp protease ATP-binding subunit ClpX	isu;Proteolysis_in_bacteria,_ATP-dependent
NODE_16_length_108600_cov_835.244870	fig|937.24.peg.326	peg	NODE_16_length_108600_cov_835.244870_87025_87756	87025	87756	+	Carboxy-S-adenosyl-L-methionine synthase
NODE_16_length_108600_cov_835.244870	fig|937.24.peg.327	peg	NODE_16_length_108600_cov_835.244870_87786_88115	87786	88115	+	hypothetical protein
NODE_16_length_108600_cov_835.244870	fig|937.24.peg.328	peg	NODE_16_length_108600_cov_835.244870_88112_88639	88112	88639	+	hypothetical protein
NODE_16_length_108600_cov_835.244870	fig|937.24.peg.329	peg	NODE_16_length_108600_cov_835.244870_88626_89108	88626	89108	+	Histone acetyltransferase HPA2 and related acetyltransferases
NODE_16_length_108600_cov_835.244870	fig|937.24.rna.2	rna	NODE_16_length_108600_cov_835.244870_89196_89112	89196	89112	-	tRNA-Leu-GAG	isu;tRNAs
NODE_16_length_108600_cov_835.244870	fig|937.24.peg.330	peg	NODE_16_length_108600_cov_835.244870_89531_89226	89531	89226	-	ATP synthase F0 sector subunit c (EC 3.6.3.14)
NODE_16_length_108600_cov_835.244870	fig|937.24.peg.331	peg	NODE_16_length_108600_cov_835.244870_90850_89645	90850	89645	-	Aspartate aminotransferase (EC 2.6.1.1)	idu(1);Coenzyme_M_biosynthesis_--_gjo idu(1);Glutamine,_Glutamate,_Aspartate_and_Asparagine_Biosynthesis idu(1);Threonine_and_Homoserine_Biosynthesis
NODE_16_length_108600_cov_835.244870	fig|937.24.peg.332	peg	NODE_16_length_108600_cov_835.244870_91075_91461	91075	91461	+	Superoxide reductase (EC 1.15.1.2)	isu;Oxidative_stress
NODE_16_length_108600_cov_835.244870	fig|937.24.peg.333	peg	NODE_16_length_108600_cov_835.244870_91934_91491	91934	91491	-	Cytochrome c, class I
NODE_16_length_108600_cov_835.244870	fig|937.24.peg.334	peg	NODE_16_length_108600_cov_835.244870_92061_92942	92061	92942	+	Aspartate carbamoyltransferase (EC 2.1.3.2)
NODE_16_length_108600_cov_835.244870	fig|937.24.peg.335	peg	NODE_16_length_108600_cov_835.244870_93837_93136	93837	93136	-	hypothetical protein
NODE_16_length_108600_cov_835.244870	fig|937.24.peg.336	peg	NODE_16_length_108600_cov_835.244870_93936_94436	93936	94436	+	Bacterial non-heme ferritin (EC 1.16.3.2)
NODE_16_length_108600_cov_835.244870	fig|937.24.peg.337	peg	NODE_16_length_108600_cov_835.244870_94433_94792	94433	94792	+	hypothetical protein
NODE_16_length_108600_cov_835.244870	fig|937.24.peg.338	peg	NODE_16_length_108600_cov_835.244870_96769_94844	96769	94844	-	TonB-dependent receptor	idu(1);Ton_and_Tol_transport_systems
NODE_16_length_108600_cov_835.244870	fig|937.24.peg.339	peg	NODE_16_length_108600_cov_835.244870_97150_96869	97150	96869	-	hypothetical protein
NODE_16_length_108600_cov_835.244870	fig|937.24.peg.340	peg	NODE_16_length_108600_cov_835.244870_97218_97718	97218	97718	+	Phosphatidylglycerophosphatase A (EC 3.1.3.27)	isu;Riboflavin_synthesis_cluster
NODE_16_length_108600_cov_835.244870	fig|937.24.peg.341	peg	NODE_16_length_108600_cov_835.244870_97715_98749	97715	98749	+	UDP-N-acetylglucosamine--N-acetylmuramyl-(pentapeptide) pyrophosphoryl-undecaprenol N-acetylglucosamine transferase (EC 2.4.1.227)
NODE_16_length_108600_cov_835.244870	fig|937.24.peg.342	peg	NODE_16_length_108600_cov_835.244870_98724_99188	98724	99188	+	hypothetical protein
NODE_16_length_108600_cov_835.244870	fig|937.24.peg.343	peg	NODE_16_length_108600_cov_835.244870_99525_99295	99525	99295	-	hypothetical protein
NODE_16_length_108600_cov_835.244870	fig|937.24.peg.344	peg	NODE_16_length_108600_cov_835.244870_99595_100401	99595	100401	+	hypothetical protein
NODE_16_length_108600_cov_835.244870	fig|937.24.peg.345	peg	NODE_16_length_108600_cov_835.244870_101787_100771	101787	100771	-	Aminodeoxyfutalosine synthase (EC 2.5.1.120)
NODE_16_length_108600_cov_835.244870	fig|937.24.peg.346	peg	NODE_16_length_108600_cov_835.244870_102175_101777	102175	101777	-	hypothetical protein
NODE_16_length_108600_cov_835.244870	fig|937.24.peg.347	peg	NODE_16_length_108600_cov_835.244870_102943_102176	102943	102176	-	4-hydroxy-tetrahydrodipicolinate reductase (EC 1.17.1.8)	isu;Lysine_Biosynthesis_DAP_Pathway isu;Lysine_Biosynthesis_DAP_Pathway,_GJO_scratch
NODE_16_length_108600_cov_835.244870	fig|937.24.peg.348	peg	NODE_16_length_108600_cov_835.244870_103087_104208	103087	104208	+	Aspartate aminotransferase (EC 2.6.1.1)	idu(1);Coenzyme_M_biosynthesis_--_gjo idu(1);Glutamine,_Glutamate,_Aspartate_and_Asparagine_Biosynthesis idu(1);Threonine_and_Homoserine_Biosynthesis
NODE_16_length_108600_cov_835.244870	fig|937.24.peg.349	peg	NODE_16_length_108600_cov_835.244870_104205_104651	104205	104651	+	hypothetical protein
NODE_16_length_108600_cov_835.244870	fig|937.24.peg.350	peg	NODE_16_length_108600_cov_835.244870_104648_105355	104648	105355	+	hypothetical protein
NODE_16_length_108600_cov_835.244870	fig|937.24.peg.351	peg	NODE_16_length_108600_cov_835.244870_106605_105373	106605	105373	-	hypothetical protein
NODE_16_length_108600_cov_835.244870	fig|937.24.peg.352	peg	NODE_16_length_108600_cov_835.244870_107039_107572	107039	107572	+	Membrane protein
NODE_16_length_108600_cov_835.244870	fig|937.24.peg.353	peg	NODE_16_length_108600_cov_835.244870_107605_107901	107605	107901	+	Inner membrane protein YjcH, clustering with ActP
NODE_16_length_108600_cov_835.244870	fig|937.24.peg.354	peg	NODE_16_length_108600_cov_835.244870_107898_108599	107898	108599	+	Acetate permease ActP (cation/acetate symporter)	idu(1);Pyruvate_metabolism_II:_acetyl-CoA,_acetogenesis_from_pyruvate
NODE_1_length_224310_cov_990.189183	fig|937.24.peg.355	peg	NODE_1_length_224310_cov_990.189183_278_3	278	3	-	hypothetical protein
NODE_1_length_224310_cov_990.189183	fig|937.24.peg.356	peg	NODE_1_length_224310_cov_990.189183_590_378	590	378	-	putative transcriptional regulator
NODE_1_length_224310_cov_990.189183	fig|937.24.peg.357	peg	NODE_1_length_224310_cov_990.189183_805_656	805	656	-	hypothetical protein
NODE_1_length_224310_cov_990.189183	fig|937.24.peg.358	peg	NODE_1_length_224310_cov_990.189183_1680_862	1680	862	-	hypothetical protein
NODE_1_length_224310_cov_990.189183	fig|937.24.peg.359	peg	NODE_1_length_224310_cov_990.189183_1996_1754	1996	1754	-	putative transcriptional regulator
NODE_1_length_224310_cov_990.189183	fig|937.24.peg.360	peg	NODE_1_length_224310_cov_990.189183_2833_2288	2833	2288	-	hypothetical protein
NODE_1_length_224310_cov_990.189183	fig|937.24.peg.361	peg	NODE_1_length_224310_cov_990.189183_3204_2884	3204	2884	-	hypothetical protein
NODE_1_length_224310_cov_990.189183	fig|937.24.peg.362	peg	NODE_1_length_224310_cov_990.189183_3421_3275	3421	3275	-	hypothetical protein
NODE_1_length_224310_cov_990.189183	fig|937.24.peg.363	peg	NODE_1_length_224310_cov_990.189183_3488_3781	3488	3781	+	DNA-damage-inducible protein J	isu;DNA_repair,_bacterial isu;Toxin-antitoxin_replicon_stabilization_systems
NODE_1_length_224310_cov_990.189183	fig|937.24.peg.364	peg	NODE_1_length_224310_cov_990.189183_3774_4010	3774	4010	+	hypothetical protein
NODE_1_length_224310_cov_990.189183	fig|937.24.peg.365	peg	NODE_1_length_224310_cov_990.189183_4763_4071	4763	4071	-	hypothetical protein
NODE_1_length_224310_cov_990.189183	fig|937.24.peg.366	peg	NODE_1_length_224310_cov_990.189183_4893_5078	4893	5078	+	hypothetical protein
NODE_1_length_224310_cov_990.189183	fig|937.24.peg.367	peg	NODE_1_length_224310_cov_990.189183_5178_5309	5178	5309	+	hypothetical protein
NODE_1_length_224310_cov_990.189183	fig|937.24.peg.368	peg	NODE_1_length_224310_cov_990.189183_7056_5320	7056	5320	-	hypothetical protein
NODE_1_length_224310_cov_990.189183	fig|937.24.peg.369	peg	NODE_1_length_224310_cov_990.189183_7319_7053	7319	7053	-	hypothetical protein
NODE_1_length_224310_cov_990.189183	fig|937.24.peg.370	peg	NODE_1_length_224310_cov_990.189183_7582_7316	7582	7316	-	hypothetical protein
NODE_1_length_224310_cov_990.189183	fig|937.24.peg.371	peg	NODE_1_length_224310_cov_990.189183_7730_8119	7730	8119	+	NADH ubiquinone oxidoreductase chain A (EC 1.6.5.3)	icw(3);Respiratory_Complex_I icw(3);NADH_ubiquinone_oxidoreductase
NODE_1_length_224310_cov_990.189183	fig|937.24.peg.372	peg	NODE_1_length_224310_cov_990.189183_8101_8604	8101	8604	+	NADH-ubiquinone oxidoreductase chain B (EC 1.6.5.3)	icw(1);Respiratory_Complex_I icw(1);NADH_ubiquinone_oxidoreductase
NODE_1_length_224310_cov_990.189183	fig|937.24.peg.373	peg	NODE_1_length_224310_cov_990.189183_8604_9416	8604	9416	+	NADH-ubiquinone oxidoreductase chain C (EC 1.6.5.3)	icw(2);Respiratory_Complex_I icw(2);NADH_ubiquinone_oxidoreductase
NODE_1_length_224310_cov_990.189183	fig|937.24.peg.374	peg	NODE_1_length_224310_cov_990.189183_9416_10651	9416	10651	+	NADH-ubiquinone oxidoreductase chain D (EC 1.6.5.3)	icw(5);Respiratory_Complex_I icw(5);NADH_ubiquinone_oxidoreductase
NODE_1_length_224310_cov_990.189183	fig|937.24.peg.375	peg	NODE_1_length_224310_cov_990.189183_10664_10897	10664	10897	+	NADH-ubiquinone oxidoreductase chain E (EC 1.6.5.3)	isu;Respiratory_Complex_I isu;NADH_ubiquinone_oxidoreductase
NODE_1_length_224310_cov_990.189183	fig|937.24.peg.376	peg	NODE_1_length_224310_cov_990.189183_10901_12937	10901	12937	+	Glutamate synthase [NADPH] small chain (EC 1.4.1.13)	idu(1);Glutamine,_Glutamate,_Aspartate_and_Asparagine_Biosynthesis idu(1);Ammonia_assimilation
NODE_1_length_224310_cov_990.189183	fig|937.24.peg.377	peg	NODE_1_length_224310_cov_990.189183_12934_15090	12934	15090	+	NADH-ubiquinone oxidoreductase chain G (EC 1.6.5.3)	icw(4);Respiratory_Complex_I icw(4);NADH_ubiquinone_oxidoreductase
NODE_1_length_224310_cov_990.189183	fig|937.24.peg.378	peg	NODE_1_length_224310_cov_990.189183_15091_17331	15091	17331	+	NADH-ubiquinone oxidoreductase chain G (EC 1.6.5.3)	icw(6);Respiratory_Complex_I icw(6);NADH_ubiquinone_oxidoreductase
NODE_1_length_224310_cov_990.189183	fig|937.24.peg.379	peg	NODE_1_length_224310_cov_990.189183_17334_18320	17334	18320	+	NADH-ubiquinone oxidoreductase chain H (EC 1.6.5.3)	icw(3);Respiratory_Complex_I icw(3);NADH_ubiquinone_oxidoreductase
NODE_1_length_224310_cov_990.189183	fig|937.24.peg.380	peg	NODE_1_length_224310_cov_990.189183_18330_18929	18330	18929	+	NADH-ubiquinone oxidoreductase chain I (EC 1.6.5.3)	icw(4);Respiratory_Complex_I icw(4);NADH_ubiquinone_oxidoreductase
NODE_1_length_224310_cov_990.189183	fig|937.24.peg.381	peg	NODE_1_length_224310_cov_990.189183_18938_19471	18938	19471	+	NADH-ubiquinone oxidoreductase chain J (EC 1.6.5.3)	icw(2);Respiratory_Complex_I icw(2);NADH_ubiquinone_oxidoreductase
NODE_1_length_224310_cov_990.189183	fig|937.24.peg.382	peg	NODE_1_length_224310_cov_990.189183_19468_19770	19468	19770	+	NADH-ubiquinone oxidoreductase chain K (EC 1.6.5.3)	idu(1);Respiratory_Complex_I idu(1);NADH_ubiquinone_oxidoreductase
NODE_1_length_224310_cov_990.189183	fig|937.24.peg.383	peg	NODE_1_length_224310_cov_990.189183_19773_21680	19773	21680	+	NADH-ubiquinone oxidoreductase chain L (EC 1.6.5.3)	icw(1);Respiratory_Complex_I icw(1);NADH_ubiquinone_oxidoreductase
NODE_1_length_224310_cov_990.189183	fig|937.24.peg.384	peg	NODE_1_length_224310_cov_990.189183_21680_23206	21680	23206	+	NADH-ubiquinone oxidoreductase chain M (EC 1.6.5.3)	icw(6);Respiratory_Complex_I icw(6);NADH_ubiquinone_oxidoreductase
NODE_1_length_224310_cov_990.189183	fig|937.24.peg.385	peg	NODE_1_length_224310_cov_990.189183_23209_24699	23209	24699	+	NADH-ubiquinone oxidoreductase chain N (EC 1.6.5.3)	icw(3);Respiratory_Complex_I icw(3);NADH_ubiquinone_oxidoreductase
NODE_1_length_224310_cov_990.189183	fig|937.24.peg.386	peg	NODE_1_length_224310_cov_990.189183_25908_24730	25908	24730	-	Carboxynorspermidine synthase (EC 1.5.1.43)
NODE_1_length_224310_cov_990.189183	fig|937.24.peg.387	peg	NODE_1_length_224310_cov_990.189183_26011_27150	26011	27150	+	hypothetical protein
NODE_1_length_224310_cov_990.189183	fig|937.24.peg.388	peg	NODE_1_length_224310_cov_990.189183_29196_27160	29196	27160	-	diguanylate cyclase/phosphodiesterase (GGDEF & EAL domains) with PAS/PAC sensor(s)	idu(3);Bacterial_hemoglobins
NODE_1_length_224310_cov_990.189183	fig|937.24.peg.389	peg	NODE_1_length_224310_cov_990.189183_30269_29193	30269	29193	-	3'-to-5' oligoribonuclease B, Bacillus type	isu;RNA_processing_and_degradation,_bacterial
NODE_1_length_224310_cov_990.189183	fig|937.24.rna.3	rna	NODE_1_length_224310_cov_990.189183_30374_30451	30374	30451	+	tRNA-Pro-TGG
NODE_1_length_224310_cov_990.189183	fig|937.24.rna.4	rna	NODE_1_length_224310_cov_990.189183_30473_30549	30473	30549	+	tRNA-His-GTG
NODE_1_length_224310_cov_990.189183	fig|937.24.rna.5	rna	NODE_1_length_224310_cov_990.189183_30563_30639	30563	30639	+	tRNA-Arg-TCG
NODE_1_length_224310_cov_990.189183	fig|937.24.rna.6	rna	NODE_1_length_224310_cov_990.189183_30652_30728	30652	30728	+	tRNA-Arg-TCT
NODE_1_length_224310_cov_990.189183	fig|937.24.peg.390	peg	NODE_1_length_224310_cov_990.189183_30781_32673	30781	32673	+	Arginine decarboxylase (EC 4.1.1.19)	isu;Arginine_and_Ornithine_Degradation
NODE_1_length_224310_cov_990.189183	fig|937.24.peg.391	peg	NODE_1_length_224310_cov_990.189183_32757_33386	32757	33386	+	hypothetical protein
NODE_1_length_224310_cov_990.189183	fig|937.24.peg.392	peg	NODE_1_length_224310_cov_990.189183_33388_34413	33388	34413	+	Alanine racemase (EC 5.1.1.1)	isu;Pyruvate_Alanine_Serine_Interconversions isu;Alanine_biosynthesis
NODE_1_length_224310_cov_990.189183	fig|937.24.peg.393	peg	NODE_1_length_224310_cov_990.189183_35006_34410	35006	34410	-	hypothetical protein
NODE_1_length_224310_cov_990.189183	fig|937.24.peg.394	peg	NODE_1_length_224310_cov_990.189183_35681_35031	35681	35031	-	ABC transporter, ATP-binding protein
NODE_1_length_224310_cov_990.189183	fig|937.24.peg.395	peg	NODE_1_length_224310_cov_990.189183_36721_35681	36721	35681	-	Translation elongation factor Ts	isu;Ribosome_recycling_related_cluster isu;CBSS-312309.3.peg.1965 isu;Translation_elongation_factors_bacterial
NODE_1_length_224310_cov_990.189183	fig|937.24.peg.396	peg	NODE_1_length_224310_cov_990.189183_36829_37197	36829	37197	+	hypothetical protein
NODE_1_length_224310_cov_990.189183	fig|937.24.peg.397	peg	NODE_1_length_224310_cov_990.189183_37536_38645	37536	38645	+	DNA-cytosine methyltransferase (EC 2.1.1.37)	idu(4);DNA_repair,_bacterial
NODE_1_length_224310_cov_990.189183	fig|937.24.peg.398	peg	NODE_1_length_224310_cov_990.189183_38827_39330	38827	39330	+	hypothetical protein
NODE_1_length_224310_cov_990.189183	fig|937.24.peg.399	peg	NODE_1_length_224310_cov_990.189183_39320_40039	39320	40039	+	tRNA pseudouridine(38-40) synthase (EC 5.4.99.12)
NODE_1_length_224310_cov_990.189183	fig|937.24.peg.400	peg	NODE_1_length_224310_cov_990.189183_40036_41592	40036	41592	+	hypothetical protein
NODE_1_length_224310_cov_990.189183	fig|937.24.peg.401	peg	NODE_1_length_224310_cov_990.189183_41692_43575	41692	43575	+	hypothetical protein
NODE_1_length_224310_cov_990.189183	fig|937.24.peg.402	peg	NODE_1_length_224310_cov_990.189183_43618_43986	43618	43986	+	hypothetical protein
NODE_1_length_224310_cov_990.189183	fig|937.24.peg.403	peg	NODE_1_length_224310_cov_990.189183_43990_45372	43990	45372	+	hypothetical protein
NODE_1_length_224310_cov_990.189183	fig|937.24.peg.404	peg	NODE_1_length_224310_cov_990.189183_45381_45815	45381	45815	+	Flagellar biosynthesis protein FliS
NODE_1_length_224310_cov_990.189183	fig|937.24.peg.405	peg	NODE_1_length_224310_cov_990.189183_47027_46068	47027	46068	-	hypothetical protein
NODE_1_length_224310_cov_990.189183	fig|937.24.peg.406	peg	NODE_1_length_224310_cov_990.189183_47989_47141	47989	47141	-	Menaquinone via futalosine polyprenyltransferase (MenA homolog)	isu;Menaquinone_Biosynthesis_via_Futalosine_--_gjo
NODE_1_length_224310_cov_990.189183	fig|937.24.peg.407	peg	NODE_1_length_224310_cov_990.189183_48519_47986	48519	47986	-	hypothetical protein
NODE_1_length_224310_cov_990.189183	fig|937.24.peg.408	peg	NODE_1_length_224310_cov_990.189183_49080_48559	49080	48559	-	fimbrial protein
NODE_1_length_224310_cov_990.189183	fig|937.24.peg.409	peg	NODE_1_length_224310_cov_990.189183_49650_49102	49650	49102	-	fimbrial protein
NODE_1_length_224310_cov_990.189183	fig|937.24.peg.410	peg	NODE_1_length_224310_cov_990.189183_49874_49662	49874	49662	-	hypothetical protein
NODE_1_length_224310_cov_990.189183	fig|937.24.peg.411	peg	NODE_1_length_224310_cov_990.189183_50094_49885	50094	49885	-	hypothetical protein
NODE_1_length_224310_cov_990.189183	fig|937.24.peg.412	peg	NODE_1_length_224310_cov_990.189183_50178_50723	50178	50723	+	Septum formation protein Maf
NODE_1_length_224310_cov_990.189183	fig|937.24.peg.413	peg	NODE_1_length_224310_cov_990.189183_51596_50748	51596	50748	-	dTDP-4-dehydrorhamnose reductase (EC 1.1.1.133)	idu(1);dTDP-rhamnose_synthesis idu(1);Rhamnose_containing_glycans
NODE_1_length_224310_cov_990.189183	fig|937.24.peg.414	peg	NODE_1_length_224310_cov_990.189183_51987_51586	51987	51586	-	dTDP-4-dehydrorhamnose 3,5-epimerase (EC 5.1.3.13)	icw(1);dTDP-rhamnose_synthesis icw(1);Rhamnose_containing_glycans idu(1);Capsular_heptose_biosynthesis
NODE_1_length_224310_cov_990.189183	fig|937.24.peg.415	peg	NODE_1_length_224310_cov_990.189183_52526_51996	52526	51996	-	Molybdopterin adenylyltransferase (EC 2.7.7.75)
NODE_1_length_224310_cov_990.189183	fig|937.24.peg.416	peg	NODE_1_length_224310_cov_990.189183_52879_52535	52879	52535	-	hypothetical protein
NODE_1_length_224310_cov_990.189183	fig|937.24.peg.417	peg	NODE_1_length_224310_cov_990.189183_53469_52888	53469	52888	-	6-carboxy-5,6,7,8-tetrahydropterin synthase (EC 4.1.2.50)
NODE_1_length_224310_cov_990.189183	fig|937.24.peg.418	peg	NODE_1_length_224310_cov_990.189183_55073_53544	55073	53544	-	hypothetical protein
NODE_1_length_224310_cov_990.189183	fig|937.24.peg.419	peg	NODE_1_length_224310_cov_990.189183_56299_55118	56299	55118	-	hypothetical protein
NODE_1_length_224310_cov_990.189183	fig|937.24.peg.420	peg	NODE_1_length_224310_cov_990.189183_56823_56296	56823	56296	-	Conserved protein/domain typically associated with flavoprotein oxygenase DIM6/NTAB family-like protein
NODE_1_length_224310_cov_990.189183	fig|937.24.peg.421	peg	NODE_1_length_224310_cov_990.189183_57119_56820	57119	56820	-	Integral membrane protein YggT, involved in response to extracytoplasmic stress (osmotic shock)
NODE_1_length_224310_cov_990.189183	fig|937.24.peg.422	peg	NODE_1_length_224310_cov_990.189183_57137_58561	57137	58561	+	Conserved protein YcjX with nucleoside triphosphate hydrolase domain
NODE_1_length_224310_cov_990.189183	fig|937.24.peg.423	peg	NODE_1_length_224310_cov_990.189183_58561_60243	58561	60243	+	DNA polymerase III subunits gamma and tau (EC 2.7.7.7)	isu;DNA_processing_cluster
NODE_1_length_224310_cov_990.189183	fig|937.24.peg.424	peg	NODE_1_length_224310_cov_990.189183_60240_60953	60240	60953	+	3-deoxy-manno-octulosonate cytidylyltransferase (EC 2.7.7.38)
NODE_1_length_224310_cov_990.189183	fig|937.24.peg.425	peg	NODE_1_length_224310_cov_990.189183_63311_61002	63311	61002	-	hypothetical protein
NODE_1_length_224310_cov_990.189183	fig|937.24.peg.426	peg	NODE_1_length_224310_cov_990.189183_63504_65861	63504	65861	+	Lead, cadmium, zinc and mercury transporting ATPase (EC 3.6.3.3) (EC 3.6.3.5); Copper-translocating P-type ATPase (EC 3.6.3.4)	isu;Copper_Transport_System isu;Copper_homeostasis
NODE_1_length_224310_cov_990.189183	fig|937.24.peg.427	peg	NODE_1_length_224310_cov_990.189183_66058_66390	66058	66390	+	Dihydroneopterin aldolase (EC 4.1.2.25)	isu;Folate_biosynthesis_cluster
NODE_1_length_224310_cov_990.189183	fig|937.24.peg.428	peg	NODE_1_length_224310_cov_990.189183_66374_67879	66374	67879	+	hypothetical protein
NODE_1_length_224310_cov_990.189183	fig|937.24.peg.429	peg	NODE_1_length_224310_cov_990.189183_67971_70298	67971	70298	+	DNA gyrase subunit B (EC 5.99.1.3)	isu;DNA_gyrase_subunits isu;DNA_topoisomerases,_Type_II,_ATP-dependent isu;Resistance_to_fluoroquinolones isu;DNA_replication_cluster_1
NODE_1_length_224310_cov_990.189183	fig|937.24.peg.430	peg	NODE_1_length_224310_cov_990.189183_70307_71422	70307	71422	+	N-succinyl-L,L-diaminopimelate aminotransferase (EC 2.6.1.17), type 2
NODE_1_length_224310_cov_990.189183	fig|937.24.peg.431	peg	NODE_1_length_224310_cov_990.189183_71441_72982	71441	72982	+	Chemotactic transducer-related protein
NODE_1_length_224310_cov_990.189183	fig|937.24.peg.432	peg	NODE_1_length_224310_cov_990.189183_72960_73565	72960	73565	+	hypothetical protein
NODE_1_length_224310_cov_990.189183	fig|937.24.peg.433	peg	NODE_1_length_224310_cov_990.189183_73549_73947	73549	73947	+	hypothetical protein
NODE_1_length_224310_cov_990.189183	fig|937.24.peg.434	peg	NODE_1_length_224310_cov_990.189183_73978_75555	73978	75555	+	hypothetical protein
NODE_1_length_224310_cov_990.189183	fig|937.24.peg.435	peg	NODE_1_length_224310_cov_990.189183_75556_76197	75556	76197	+	Uncharacterized protein MJ0754
NODE_1_length_224310_cov_990.189183	fig|937.24.peg.436	peg	NODE_1_length_224310_cov_990.189183_78408_76213	78408	76213	-	Phosphoribosylformylglycinamidine synthase, synthetase subunit (EC 6.3.5.3)
NODE_1_length_224310_cov_990.189183	fig|937.24.peg.437	peg	NODE_1_length_224310_cov_990.189183_78460_79449	78460	79449	+	Flagellar sensory histidine kinase FlgS
NODE_1_length_224310_cov_990.189183	fig|937.24.peg.438	peg	NODE_1_length_224310_cov_990.189183_79589_80170	79589	80170	+	Signal transduction protein CetB, mediates an energy taxis response	idu(2);Flagellar_motility
NODE_1_length_224310_cov_990.189183	fig|937.24.peg.439	peg	NODE_1_length_224310_cov_990.189183_81264_80188	81264	80188	-	Response regulator
NODE_1_length_224310_cov_990.189183	fig|937.24.peg.440	peg	NODE_1_length_224310_cov_990.189183_81745_81320	81745	81320	-	Diacylglycerol kinase (EC 2.7.1.107)	isu;Riboflavin_synthesis_cluster
NODE_1_length_224310_cov_990.189183	fig|937.24.peg.441	peg	NODE_1_length_224310_cov_990.189183_82919_81849	82919	81849	-	putative ATP/GTP-binding protein protein
NODE_1_length_224310_cov_990.189183	fig|937.24.peg.442	peg	NODE_1_length_224310_cov_990.189183_83009_84100	83009	84100	+	N-succinyl-L,L-diaminopimelate desuccinylase (EC 3.5.1.18)	isu;A_Glutathione-dependent_Thiol_Reductase_Associated_with_a_Step_in_Lysine_Biosynthesis isu;Lysine_Biosynthesis_DAP_Pathway isu;Lysine_Biosynthesis_DAP_Pathway,_GJO_scratch
NODE_1_length_224310_cov_990.189183	fig|937.24.peg.443	peg	NODE_1_length_224310_cov_990.189183_84097_84456	84097	84456	+	4-hydroxybenzoyl-CoA thioesterase family active site	isu;Ton_and_Tol_transport_systems
NODE_1_length_224310_cov_990.189183	fig|937.24.peg.444	peg	NODE_1_length_224310_cov_990.189183_84485_85159	84485	85159	+	Putative periplasmic protein
NODE_1_length_224310_cov_990.189183	fig|937.24.peg.445	peg	NODE_1_length_224310_cov_990.189183_85205_85633	85205	85633	+	Flagellar basal-body rod protein FlgB	icw(2);Flagellum_in_Campylobacter
NODE_1_length_224310_cov_990.189183	fig|937.24.peg.446	peg	NODE_1_length_224310_cov_990.189183_85643_86134	85643	86134	+	Flagellar basal-body rod protein FlgC	isu;Flagellum_in_Campylobacter
NODE_1_length_224310_cov_990.189183	fig|937.24.peg.447	peg	NODE_1_length_224310_cov_990.189183_86144_86440	86144	86440	+	Flagellar hook-basal body complex protein FliE	icw(1);Flagellum_in_Campylobacter
NODE_1_length_224310_cov_990.189183	fig|937.24.peg.448	peg	NODE_1_length_224310_cov_990.189183_86462_86734	86462	86734	+	hypothetical protein
NODE_1_length_224310_cov_990.189183	fig|937.24.peg.449	peg	NODE_1_length_224310_cov_990.189183_87584_86766	87584	86766	-	hypothetical protein PA3071	isu;Aerotolerance_operon_in_Bacteroides_and_potentially_orthologous_operons_in_other_organisms
NODE_1_length_224310_cov_990.189183	fig|937.24.peg.450	peg	NODE_1_length_224310_cov_990.189183_88932_87577	88932	87577	-	hypothetical protein
NODE_1_length_224310_cov_990.189183	fig|937.24.peg.451	peg	NODE_1_length_224310_cov_990.189183_89458_88976	89458	88976	-	Phosphopantetheine adenylyltransferase (EC 2.7.7.3)	isu;CBSS-269801.1.peg.1715 isu;CBSS-266117.6.peg.1260 isu;Coenzyme_A_Biosynthesis
NODE_1_length_224310_cov_990.189183	fig|937.24.peg.452	peg	NODE_1_length_224310_cov_990.189183_94194_89602	94194	89602	-	hypothetical protein
NODE_1_length_224310_cov_990.189183	fig|937.24.peg.453	peg	NODE_1_length_224310_cov_990.189183_94662_95402	94662	95402	+	hypothetical protein
NODE_1_length_224310_cov_990.189183	fig|937.24.peg.454	peg	NODE_1_length_224310_cov_990.189183_95432_96154	95432	96154	+	hypothetical protein
NODE_1_length_224310_cov_990.189183	fig|937.24.peg.455	peg	NODE_1_length_224310_cov_990.189183_97264_96707	97264	96707	-	FIG000605: protein co-occurring with transport systems (COG1739)	isu;CBSS-224308.1.peg.3555
NODE_1_length_224310_cov_990.189183	fig|937.24.peg.456	peg	NODE_1_length_224310_cov_990.189183_97814_97248	97814	97248	-	conserved hypothetical protein
NODE_1_length_224310_cov_990.189183	fig|937.24.peg.457	peg	NODE_1_length_224310_cov_990.189183_97894_98640	97894	98640	+	Phosphatidate cytidylyltransferase (EC 2.7.7.41)
NODE_1_length_224310_cov_990.189183	fig|937.24.peg.458	peg	NODE_1_length_224310_cov_990.189183_98892_99215	98892	99215	+	Thioredoxin	isu;CBSS-315749.4.peg.3658 isu;Glycine_reductase,_sarcosine_reductase_and_betaine_reductase
NODE_1_length_224310_cov_990.189183	fig|937.24.peg.459	peg	NODE_1_length_224310_cov_990.189183_99218_99658	99218	99658	+	FIG00470476: hypothetical protein
NODE_1_length_224310_cov_990.189183	fig|937.24.peg.460	peg	NODE_1_length_224310_cov_990.189183_99687_100073	99687	100073	+	hypothetical protein
NODE_1_length_224310_cov_990.189183	fig|937.24.peg.461	peg	NODE_1_length_224310_cov_990.189183_100161_101030	100161	101030	+	hypothetical protein
NODE_1_length_224310_cov_990.189183	fig|937.24.peg.462	peg	NODE_1_length_224310_cov_990.189183_101064_101282	101064	101282	+	hypothetical protein
NODE_1_length_224310_cov_990.189183	fig|937.24.peg.463	peg	NODE_1_length_224310_cov_990.189183_101279_102016	101279	102016	+	Tryptophan synthase alpha chain (EC 4.2.1.20)	isu;Chorismate:_Intermediate_for_synthesis_of_Tryptophan,_PAPA_antibiotics,_PABA,_3-hydroxyanthranilate_and_more. isu;Auxin_biosynthesis isu;Tryptophan_synthesis
NODE_1_length_224310_cov_990.189183	fig|937.24.peg.464	peg	NODE_1_length_224310_cov_990.189183_103114_102182	103114	102182	-	hypothetical protein
NODE_1_length_224310_cov_990.189183	fig|937.24.peg.465	peg	NODE_1_length_224310_cov_990.189183_103476_103111	103476	103111	-	Aspartate 1-decarboxylase (EC 4.1.1.11)	isu;Folate_biosynthesis_cluster isu;Coenzyme_A_Biosynthesis_cluster isu;Coenzyme_A_Biosynthesis
NODE_1_length_224310_cov_990.189183	fig|937.24.peg.466	peg	NODE_1_length_224310_cov_990.189183_103844_103476	103844	103476	-	Ferredoxin, 2Fe-2S	isu;Soluble_cytochromes_and_functionally_related_electron_carriers isu;Alanine_biosynthesis
NODE_1_length_224310_cov_990.189183	fig|937.24.peg.467	peg	NODE_1_length_224310_cov_990.189183_105332_104181	105332	104181	-	2,3,4,5-tetrahydropyridine-2,6-dicarboxylate N-succinyltransferase (EC 2.3.1.117)	isu;Lysine_Biosynthesis_DAP_Pathway isu;Lysine_Biosynthesis_DAP_Pathway,_GJO_scratch
NODE_1_length_224310_cov_990.189183	fig|937.24.peg.468	peg	NODE_1_length_224310_cov_990.189183_105485_105655	105485	105655	+	DNA-cytosine methyltransferase (EC 2.1.1.37)	idu(4);DNA_repair,_bacterial
NODE_1_length_224310_cov_990.189183	fig|937.24.peg.469	peg	NODE_1_length_224310_cov_990.189183_106434_105664	106434	105664	-	hypothetical protein
NODE_1_length_224310_cov_990.189183	fig|937.24.peg.470	peg	NODE_1_length_224310_cov_990.189183_106883_106494	106883	106494	-	hypothetical protein
NODE_1_length_224310_cov_990.189183	fig|937.24.peg.471	peg	NODE_1_length_224310_cov_990.189183_107042_106908	107042	106908	-	hypothetical protein
NODE_1_length_224310_cov_990.189183	fig|937.24.peg.472	peg	NODE_1_length_224310_cov_990.189183_107112_107384	107112	107384	+	hypothetical protein
NODE_1_length_224310_cov_990.189183	fig|937.24.peg.473	peg	NODE_1_length_224310_cov_990.189183_107377_107640	107377	107640	+	hypothetical protein
NODE_1_length_224310_cov_990.189183	fig|937.24.peg.474	peg	NODE_1_length_224310_cov_990.189183_107730_107969	107730	107969	+	hypothetical protein
NODE_1_length_224310_cov_990.189183	fig|937.24.peg.475	peg	NODE_1_length_224310_cov_990.189183_107959_108315	107959	108315	+	COG2337: Growth inhibitor
NODE_1_length_224310_cov_990.189183	fig|937.24.peg.476	peg	NODE_1_length_224310_cov_990.189183_109863_108448	109863	108448	-	transposase, IS605 OrfB family
NODE_1_length_224310_cov_990.189183	fig|937.24.peg.477	peg	NODE_1_length_224310_cov_990.189183_110085_110303	110085	110303	+	hypothetical protein
NODE_1_length_224310_cov_990.189183	fig|937.24.peg.478	peg	NODE_1_length_224310_cov_990.189183_110638_110300	110638	110300	-	hypothetical protein
NODE_1_length_224310_cov_990.189183	fig|937.24.peg.479	peg	NODE_1_length_224310_cov_990.189183_110760_110978	110760	110978	+	hypothetical protein
NODE_1_length_224310_cov_990.189183	fig|937.24.peg.480	peg	NODE_1_length_224310_cov_990.189183_110975_111241	110975	111241	+	hypothetical protein
NODE_1_length_224310_cov_990.189183	fig|937.24.peg.481	peg	NODE_1_length_224310_cov_990.189183_113072_111270	113072	111270	-	ATP citrate synthase, beta chain (EC 2.3.3.8)
NODE_1_length_224310_cov_990.189183	fig|937.24.peg.482	peg	NODE_1_length_224310_cov_990.189183_113270_113139	113270	113139	-	hypothetical protein
NODE_1_length_224310_cov_990.189183	fig|937.24.peg.483	peg	NODE_1_length_224310_cov_990.189183_113691_113263	113691	113263	-	hypothetical protein
NODE_1_length_224310_cov_990.189183	fig|937.24.peg.484	peg	NODE_1_length_224310_cov_990.189183_113799_113695	113799	113695	-	hypothetical protein
NODE_1_length_224310_cov_990.189183	fig|937.24.peg.485	peg	NODE_1_length_224310_cov_990.189183_113986_113792	113986	113792	-	hypothetical protein
NODE_1_length_224310_cov_990.189183	fig|937.24.peg.486	peg	NODE_1_length_224310_cov_990.189183_115349_114003	115349	114003	-	ATP citrate synthase, alpha chain (EC 2.3.3.8)
NODE_1_length_224310_cov_990.189183	fig|937.24.peg.487	peg	NODE_1_length_224310_cov_990.189183_115493_115876	115493	115876	+	hypothetical protein
NODE_1_length_224310_cov_990.189183	fig|937.24.peg.488	peg	NODE_1_length_224310_cov_990.189183_115873_116190	115873	116190	+	hypothetical protein
NODE_1_length_224310_cov_990.189183	fig|937.24.peg.489	peg	NODE_1_length_224310_cov_990.189183_116187_116843	116187	116843	+	putative inner membrane or exported protein
NODE_1_length_224310_cov_990.189183	fig|937.24.peg.490	peg	NODE_1_length_224310_cov_990.189183_116844_117848	116844	117848	+	Iron-sulfur cluster-binding protein
NODE_1_length_224310_cov_990.189183	fig|937.24.peg.491	peg	NODE_1_length_224310_cov_990.189183_117850_118413	117850	118413	+	hypothetical protein
NODE_1_length_224310_cov_990.189183	fig|937.24.peg.492	peg	NODE_1_length_224310_cov_990.189183_118469_119764	118469	119764	+	Cell division trigger factor (EC 5.2.1.8)
NODE_1_length_224310_cov_990.189183	fig|937.24.peg.493	peg	NODE_1_length_224310_cov_990.189183_119761_120348	119761	120348	+	ATP-dependent Clp protease proteolytic subunit ClpP (EC 3.4.21.92)
NODE_1_length_224310_cov_990.189183	fig|937.24.peg.494	peg	NODE_1_length_224310_cov_990.189183_120372_121526	120372	121526	+	hypothetical protein
NODE_1_length_224310_cov_990.189183	fig|937.24.peg.495	peg	NODE_1_length_224310_cov_990.189183_121527_122057	121527	122057	+	hypothetical protein
NODE_1_length_224310_cov_990.189183	fig|937.24.peg.496	peg	NODE_1_length_224310_cov_990.189183_122594_122034	122594	122034	-	Esterase YqiA
NODE_1_length_224310_cov_990.189183	fig|937.24.peg.497	peg	NODE_1_length_224310_cov_990.189183_125448_122599	125448	122599	-	hypothetical protein
NODE_1_length_224310_cov_990.189183	fig|937.24.peg.498	peg	NODE_1_length_224310_cov_990.189183_125587_125817	125587	125817	+	Acyl carrier protein	icw(1);Fatty_Acid_Biosynthesis_FASII
NODE_1_length_224310_cov_990.189183	fig|937.24.peg.499	peg	NODE_1_length_224310_cov_990.189183_125867_127102	125867	127102	+	3-oxoacyl-[acyl-carrier-protein] synthase, KASII (EC 2.3.1.179)
NODE_1_length_224310_cov_990.189183	fig|937.24.peg.500	peg	NODE_1_length_224310_cov_990.189183_127106_128158	127106	128158	+	Acetyl-coenzyme A carboxyl transferase alpha chain (EC 6.4.1.2)	isu;Fatty_Acid_Biosynthesis_FASII
NODE_1_length_224310_cov_990.189183	fig|937.24.peg.501	peg	NODE_1_length_224310_cov_990.189183_128148_128759	128148	128759	+	Anaerobic respiratory reductase chaperone
NODE_1_length_224310_cov_990.189183	fig|937.24.peg.502	peg	NODE_1_length_224310_cov_990.189183_128888_129481	128888	129481	+	FKBP-type peptidyl-prolyl cis-trans isomerase SlyD (EC 5.2.1.8)	isu;Peptidyl-prolyl_cis-trans_isomerase
NODE_1_length_224310_cov_990.189183	fig|937.24.peg.503	peg	NODE_1_length_224310_cov_990.189183_129494_130744	129494	130744	+	hypothetical protein
NODE_1_length_224310_cov_990.189183	fig|937.24.peg.504	peg	NODE_1_length_224310_cov_990.189183_130926_132734	130926	132734	+	Threonyl-tRNA synthetase (EC 6.1.1.3)	isu;tRNA_aminoacylation,_Thr
NODE_1_length_224310_cov_990.189183	fig|937.24.peg.505	peg	NODE_1_length_224310_cov_990.189183_132731_133285	132731	133285	+	Translation initiation factor 3	isu;Translation_initiation_factors_bacterial isu;Mycobacterium_virulence_operon_involved_in_protein_synthesis_(LSU_ribosomal_proteins)
NODE_1_length_224310_cov_990.189183	fig|937.24.peg.506	peg	NODE_1_length_224310_cov_990.189183_133328_134236	133328	134236	+	Flagellar motor switch protein FliN	idu(1);Flagellar_motility
NODE_1_length_224310_cov_990.189183	fig|937.24.peg.507	peg	NODE_1_length_224310_cov_990.189183_136488_134275	136488	134275	-	hypothetical protein
NODE_1_length_224310_cov_990.189183	fig|937.24.peg.508	peg	NODE_1_length_224310_cov_990.189183_136830_137726	136830	137726	+	Transcriptional regulator
NODE_1_length_224310_cov_990.189183	fig|937.24.peg.509	peg	NODE_1_length_224310_cov_990.189183_139121_137745	139121	137745	-	hypothetical protein
NODE_1_length_224310_cov_990.189183	fig|937.24.peg.510	peg	NODE_1_length_224310_cov_990.189183_140648_139179	140648	139179	-	Exopolyphosphatase (EC 3.6.1.11)	isu;Polyphosphate isu;Phosphate_metabolism
NODE_1_length_224310_cov_990.189183	fig|937.24.peg.511	peg	NODE_1_length_224310_cov_990.189183_140902_140651	140902	140651	-	Uncharacterized ferredoxin-like protein YfhL
NODE_1_length_224310_cov_990.189183	fig|937.24.peg.512	peg	NODE_1_length_224310_cov_990.189183_141417_140968	141417	140968	-	hypothetical protein
NODE_1_length_224310_cov_990.189183	fig|937.24.peg.513	peg	NODE_1_length_224310_cov_990.189183_142626_141427	142626	141427	-	Cysteine desulfurase (EC 2.8.1.7)	isu;CBSS-393130.3.peg.794 isu;mnm5U34_biosynthesis_bacteria isu;Alanine_biosynthesis
NODE_1_length_224310_cov_990.189183	fig|937.24.peg.514	peg	NODE_1_length_224310_cov_990.189183_143163_142627	143163	142627	-	Cytochrome c family protein
NODE_1_length_224310_cov_990.189183	fig|937.24.peg.515	peg	NODE_1_length_224310_cov_990.189183_145232_143277	145232	143277	-	hypothetical protein
NODE_1_length_224310_cov_990.189183	fig|937.24.peg.516	peg	NODE_1_length_224310_cov_990.189183_145382_146335	145382	146335	+	Thioredoxin reductase (EC 1.8.1.9)	idu(1);Thioredoxin-disulfide_reductase idu(1);Glycine_reductase,_sarcosine_reductase_and_betaine_reductase
NODE_1_length_224310_cov_990.189183	fig|937.24.peg.517	peg	NODE_1_length_224310_cov_990.189183_146332_146922	146332	146922	+	hypothetical protein
NODE_1_length_224310_cov_990.189183	fig|937.24.rna.7	rna	NODE_1_length_224310_cov_990.189183_146997_146923	146997	146923	-	tRNA-Val-GAC	isu;tRNAs
NODE_1_length_224310_cov_990.189183	fig|937.24.peg.518	peg	NODE_1_length_224310_cov_990.189183_147059_150196	147059	150196	+	diguanylate cyclase/phosphodiesterase (GGDEF & EAL domains) with PAS/PAC sensor(s)	idu(3);Bacterial_hemoglobins
NODE_1_length_224310_cov_990.189183	fig|937.24.peg.519	peg	NODE_1_length_224310_cov_990.189183_152034_150193	152034	150193	-	hypothetical protein
NODE_1_length_224310_cov_990.189183	fig|937.24.peg.520	peg	NODE_1_length_224310_cov_990.189183_153397_152027	153397	152027	-	hypothetical protein
NODE_1_length_224310_cov_990.189183	fig|937.24.peg.521	peg	NODE_1_length_224310_cov_990.189183_153902_153387	153902	153387	-	hypothetical protein
NODE_1_length_224310_cov_990.189183	fig|937.24.peg.522	peg	NODE_1_length_224310_cov_990.189183_154786_153950	154786	153950	-	Prolipoprotein diacylglyceryl transferase
NODE_1_length_224310_cov_990.189183	fig|937.24.peg.523	peg	NODE_1_length_224310_cov_990.189183_155833_154790	155833	154790	-	Flagellar motor switch protein FliG
NODE_1_length_224310_cov_990.189183	fig|937.24.peg.524	peg	NODE_1_length_224310_cov_990.189183_155931_156959	155931	156959	+	N-acetylneuraminate synthase (EC 2.5.1.56)	idu(1);CMP-N-acetylneuraminate_Biosynthesis
NODE_1_length_224310_cov_990.189183	fig|937.24.peg.525	peg	NODE_1_length_224310_cov_990.189183_156962_157957	156962	157957	+	CCA tRNA nucleotidyltransferase (EC 2.7.7.72)
NODE_1_length_224310_cov_990.189183	fig|937.24.peg.526	peg	NODE_1_length_224310_cov_990.189183_159631_157937	159631	157937	-	hypothetical protein
NODE_1_length_224310_cov_990.189183	fig|937.24.peg.527	peg	NODE_1_length_224310_cov_990.189183_160437_159640	160437	159640	-	Glucosyl-3-phosphoglycerate phosphatase (EC 3.1.3.85) @ Mannosyl-3-phosphoglycerate phosphatase (EC 3.1.3.70)
NODE_1_length_224310_cov_990.189183	fig|937.24.peg.528	peg	NODE_1_length_224310_cov_990.189183_160529_160723	160529	160723	+	hypothetical protein
NODE_1_length_224310_cov_990.189183	fig|937.24.peg.529	peg	NODE_1_length_224310_cov_990.189183_160727_161905	160727	161905	+	Sulfide:quinone oxidoreductase, Type VI
NODE_1_length_224310_cov_990.189183	fig|937.24.peg.530	peg	NODE_1_length_224310_cov_990.189183_162800_161922	162800	161922	-	Agmatine deiminase (EC 3.5.3.12)	isu;Arginine_and_Ornithine_Degradation
NODE_1_length_224310_cov_990.189183	fig|937.24.peg.531	peg	NODE_1_length_224310_cov_990.189183_164748_162784	164748	162784	-	hypothetical protein
NODE_1_length_224310_cov_990.189183	fig|937.24.peg.532	peg	NODE_1_length_224310_cov_990.189183_166064_164796	166064	164796	-	Enolase (EC 4.2.1.11)
NODE_1_length_224310_cov_990.189183	fig|937.24.rna.8	rna	NODE_1_length_224310_cov_990.189183_166159_166234	166159	166234	+	tRNA-Ala-TGC
NODE_1_length_224310_cov_990.189183	fig|937.24.peg.533	peg	NODE_1_length_224310_cov_990.189183_167980_166238	167980	166238	-	hypothetical protein
NODE_1_length_224310_cov_990.189183	fig|937.24.peg.534	peg	NODE_1_length_224310_cov_990.189183_169020_168061	169020	168061	-	[4Fe-4S]-AdoMet protein YhcC/YtqA
NODE_1_length_224310_cov_990.189183	fig|937.24.peg.535	peg	NODE_1_length_224310_cov_990.189183_169153_170541	169153	170541	+	hypothetical protein
NODE_1_length_224310_cov_990.189183	fig|937.24.peg.536	peg	NODE_1_length_224310_cov_990.189183_170629_170916	170629	170916	+	Ferredoxin	idu(1);Soluble_cytochromes_and_functionally_related_electron_carriers
NODE_1_length_224310_cov_990.189183	fig|937.24.peg.537	peg	NODE_1_length_224310_cov_990.189183_172692_170923	172692	170923	-	hypothetical protein
NODE_1_length_224310_cov_990.189183	fig|937.24.peg.538	peg	NODE_1_length_224310_cov_990.189183_173405_172689	173405	172689	-	hypothetical protein
NODE_1_length_224310_cov_990.189183	fig|937.24.peg.539	peg	NODE_1_length_224310_cov_990.189183_174067_173402	174067	173402	-	hypothetical protein
NODE_1_length_224310_cov_990.189183	fig|937.24.peg.540	peg	NODE_1_length_224310_cov_990.189183_175340_174057	175340	174057	-	hypothetical protein
NODE_1_length_224310_cov_990.189183	fig|937.24.peg.541	peg	NODE_1_length_224310_cov_990.189183_175461_176282	175461	176282	+	Prephenate and/or arogenate dehydrogenase (unknown specificity) (EC 1.3.1.12)(EC 1.3.1.43)	isu;Phenylalanine_and_Tyrosine_Branches_from_Chorismate
NODE_1_length_224310_cov_990.189183	fig|937.24.peg.542	peg	NODE_1_length_224310_cov_990.189183_176313_177110	176313	177110	+	hypothetical protein
NODE_1_length_224310_cov_990.189183	fig|937.24.peg.543	peg	NODE_1_length_224310_cov_990.189183_177094_178251	177094	178251	+	hypothetical protein
NODE_1_length_224310_cov_990.189183	fig|937.24.peg.544	peg	NODE_1_length_224310_cov_990.189183_178351_179274	178351	179274	+	Exopolyphosphatase-related protein
NODE_1_length_224310_cov_990.189183	fig|937.24.peg.545	peg	NODE_1_length_224310_cov_990.189183_180557_179367	180557	179367	-	Phosphoglycerate kinase (EC 2.7.2.3)
NODE_1_length_224310_cov_990.189183	fig|937.24.peg.546	peg	NODE_1_length_224310_cov_990.189183_181559_180558	181559	180558	-	NAD-dependent glyceraldehyde-3-phosphate dehydrogenase (EC 1.2.1.12)	isu;Pyridoxin_(Vitamin_B6)_Biosynthesis
NODE_1_length_224310_cov_990.189183	fig|937.24.peg.547	peg	NODE_1_length_224310_cov_990.189183_181644_182843	181644	182843	+	Lysophospholipid transporter LplT / 2-acylglycerophosphoethanolamine acyltransferase (EC 2.3.1.40) / Acyl-[acyl-carrier-protein] synthetase (EC 6.2.1.20)
NODE_1_length_224310_cov_990.189183	fig|937.24.peg.548	peg	NODE_1_length_224310_cov_990.189183_183139_182849	183139	182849	-	hypothetical protein
NODE_1_length_224310_cov_990.189183	fig|937.24.peg.549	peg	NODE_1_length_224310_cov_990.189183_183503_183129	183503	183129	-	hypothetical protein
NODE_1_length_224310_cov_990.189183	fig|937.24.peg.550	peg	NODE_1_length_224310_cov_990.189183_183760_183500	183760	183500	-	hypothetical protein
NODE_1_length_224310_cov_990.189183	fig|937.24.peg.551	peg	NODE_1_length_224310_cov_990.189183_183810_184901	183810	184901	+	GTP-binding protein EngA	isu;CBSS-290633.1.peg.1906
NODE_1_length_224310_cov_990.189183	fig|937.24.peg.552	peg	NODE_1_length_224310_cov_990.189183_186115_184898	186115	184898	-	Nitrogen regulation protein NR(I), GlnG (=NtrC)
NODE_1_length_224310_cov_990.189183	fig|937.24.peg.553	peg	NODE_1_length_224310_cov_990.189183_187109_186201	187109	186201	-	Ferrochelatase, protoheme ferro-lyase (EC 4.99.1.1)	isu;Heme_and_Siroheme_Biosynthesis
NODE_1_length_224310_cov_990.189183	fig|937.24.peg.554	peg	NODE_1_length_224310_cov_990.189183_188461_187106	188461	187106	-	Signal recognition particle protein Ffh
NODE_1_length_224310_cov_990.189183	fig|937.24.peg.555	peg	NODE_1_length_224310_cov_990.189183_189176_188454	189176	188454	-	Demethylmenaquinone methyltransferase (EC 2.1.1.163)
NODE_1_length_224310_cov_990.189183	fig|937.24.peg.556	peg	NODE_1_length_224310_cov_990.189183_189327_189824	189327	189824	+	hypothetical protein
NODE_1_length_224310_cov_990.189183	fig|937.24.peg.557	peg	NODE_1_length_224310_cov_990.189183_189805_190857	189805	190857	+	(E)-4-hydroxy-3-methylbut-2-enyl-diphosphate synthase (flavodoxin) (EC 1.17.7.3)
NODE_1_length_224310_cov_990.189183	fig|937.24.peg.558	peg	NODE_1_length_224310_cov_990.189183_190905_192041	190905	192041	+	hypothetical protein
NODE_1_length_224310_cov_990.189183	fig|937.24.peg.559	peg	NODE_1_length_224310_cov_990.189183_192044_193411	192044	193411	+	hypothetical protein
NODE_1_length_224310_cov_990.189183	fig|937.24.peg.560	peg	NODE_1_length_224310_cov_990.189183_193475_194176	193475	194176	+	Serine acetyltransferase (EC 2.3.1.30)	isu;Conserved_gene_cluster_possibly_involved_in_RNA_metabolism isu;Cysteine_Biosynthesis
NODE_1_length_224310_cov_990.189183	fig|937.24.peg.561	peg	NODE_1_length_224310_cov_990.189183_194257_196326	194257	196326	+	hypothetical protein
NODE_1_length_224310_cov_990.189183	fig|937.24.peg.562	peg	NODE_1_length_224310_cov_990.189183_196329_198134	196329	198134	+	Predicted signal-transduction protein containing cAMP-binding and CBS domains	isu;cAMP_signaling_in_bacteria
NODE_1_length_224310_cov_990.189183	fig|937.24.peg.563	peg	NODE_1_length_224310_cov_990.189183_198134_198727	198134	198727	+	3'-5' exonuclease domain similar to epsilon subunit of DNA polymerase III, PA3232-type
NODE_1_length_224310_cov_990.189183	fig|937.24.peg.564	peg	NODE_1_length_224310_cov_990.189183_199091_198717	199091	198717	-	hypothetical protein
NODE_1_length_224310_cov_990.189183	fig|937.24.peg.565	peg	NODE_1_length_224310_cov_990.189183_199327_199088	199327	199088	-	Phosphoribosylformylglycinamidine synthase, PurS subunit (EC 6.3.5.3)
NODE_1_length_224310_cov_990.189183	fig|937.24.peg.566	peg	NODE_1_length_224310_cov_990.189183_200037_199327	200037	199327	-	Phosphoribosylaminoimidazole-succinocarboxamide synthase (EC 6.3.2.6)
NODE_1_length_224310_cov_990.189183	fig|937.24.peg.567	peg	NODE_1_length_224310_cov_990.189183_201138_200068	201138	200068	-	hypothetical protein
NODE_1_length_224310_cov_990.189183	fig|937.24.peg.568	peg	NODE_1_length_224310_cov_990.189183_201947_201141	201947	201141	-	Indole-3-glycerol phosphate synthase (EC 4.1.1.48)	isu;Chorismate:_Intermediate_for_synthesis_of_Tryptophan,_PAPA_antibiotics,_PABA,_3-hydroxyanthranilate_and_more. isu;Tryptophan_synthesis
NODE_1_length_224310_cov_990.189183	fig|937.24.peg.569	peg	NODE_1_length_224310_cov_990.189183_202029_203507	202029	203507	+	Lysyl-tRNA synthetase (class II) (EC 6.1.1.6)	isu;tRNA_aminoacylation,_Lys
NODE_1_length_224310_cov_990.189183	fig|937.24.peg.570	peg	NODE_1_length_224310_cov_990.189183_203794_203540	203794	203540	-	LSU ribosomal protein L27p	icw(1);CBSS-176279.3.peg.868
NODE_1_length_224310_cov_990.189183	fig|937.24.peg.571	peg	NODE_1_length_224310_cov_990.189183_204103_203807	204103	203807	-	LSU ribosomal protein L21p	isu;CBSS-176279.3.peg.868
NODE_1_length_224310_cov_990.189183	fig|937.24.peg.572	peg	NODE_1_length_224310_cov_990.189183_204196_205062	204196	205062	+	GTP-binding protein Era	isu;Glycyl-tRNA_synthetase_containing_cluster
NODE_1_length_224310_cov_990.189183	fig|937.24.peg.573	peg	NODE_1_length_224310_cov_990.189183_206096_205068	206096	205068	-	hypothetical protein
NODE_1_length_224310_cov_990.189183	fig|937.24.peg.574	peg	NODE_1_length_224310_cov_990.189183_207475_206093	207475	206093	-	hypothetical protein
NODE_1_length_224310_cov_990.189183	fig|937.24.peg.575	peg	NODE_1_length_224310_cov_990.189183_209103_207472	209103	207472	-	hypothetical protein
NODE_1_length_224310_cov_990.189183	fig|937.24.peg.576	peg	NODE_1_length_224310_cov_990.189183_209918_209328	209918	209328	-	hypothetical protein
NODE_1_length_224310_cov_990.189183	fig|937.24.peg.577	peg	NODE_1_length_224310_cov_990.189183_211299_209911	211299	209911	-	hypothetical protein
NODE_1_length_224310_cov_990.189183	fig|937.24.peg.578	peg	NODE_1_length_224310_cov_990.189183_214090_211394	214090	211394	-	Isoleucyl-tRNA synthetase (EC 6.1.1.5)	isu;tRNA_aminoacylation,_Ile
NODE_1_length_224310_cov_990.189183	fig|937.24.peg.579	peg	NODE_1_length_224310_cov_990.189183_214396_214668	214396	214668	+	hypothetical protein
NODE_1_length_224310_cov_990.189183	fig|937.24.peg.580	peg	NODE_1_length_224310_cov_990.189183_214884_215150	214884	215150	+	hypothetical protein
NODE_1_length_224310_cov_990.189183	fig|937.24.peg.581	peg	NODE_1_length_224310_cov_990.189183_215143_215259	215143	215259	+	hypothetical protein
NODE_1_length_224310_cov_990.189183	fig|937.24.peg.582	peg	NODE_1_length_224310_cov_990.189183_215482_216282	215482	216282	+	hypothetical protein
NODE_1_length_224310_cov_990.189183	fig|937.24.peg.583	peg	NODE_1_length_224310_cov_990.189183_216488_217213	216488	217213	+	Phage antirepressor protein
NODE_1_length_224310_cov_990.189183	fig|937.24.peg.584	peg	NODE_1_length_224310_cov_990.189183_219258_217282	219258	217282	-	Fumarate reductase flavoprotein subunit (EC 1.3.5.4)
NODE_1_length_224310_cov_990.189183	fig|937.24.peg.585	peg	NODE_1_length_224310_cov_990.189183_219686_219255	219686	219255	-	hypothetical protein
NODE_1_length_224310_cov_990.189183	fig|937.24.peg.586	peg	NODE_1_length_224310_cov_990.189183_220534_219683	220534	219683	-	(2E,6E)-farnesyl diphosphate synthase (EC 2.5.1.10)	isu;Polyprenyl_Diphosphate_Biosynthesis isu;Archaeal_lipids isu;Carotenoids isu;Isoprenoid_Biosynthesis:_Interconversions isu;Isoprenoinds_for_Quinones
NODE_1_length_224310_cov_990.189183	fig|937.24.peg.587	peg	NODE_1_length_224310_cov_990.189183_223081_220544	223081	220544	-	hypothetical protein
NODE_1_length_224310_cov_990.189183	fig|937.24.peg.588	peg	NODE_1_length_224310_cov_990.189183_223544_223398	223544	223398	-	hypothetical protein
NODE_1_length_224310_cov_990.189183	fig|937.24.peg.589	peg	NODE_1_length_224310_cov_990.189183_223694_223933	223694	223933	+	hypothetical protein
NODE_1_length_224310_cov_990.189183	fig|937.24.peg.590	peg	NODE_1_length_224310_cov_990.189183_224018_224308	224018	224308	+	hypothetical protein
NODE_20_length_102808_cov_894.476555	fig|937.24.peg.591	peg	NODE_20_length_102808_cov_894.476555_1923_226	1923	226	-	Putative hemolysin
NODE_20_length_102808_cov_894.476555	fig|937.24.peg.592	peg	NODE_20_length_102808_cov_894.476555_3303_2416	3303	2416	-	hypothetical protein
NODE_20_length_102808_cov_894.476555	fig|937.24.peg.593	peg	NODE_20_length_102808_cov_894.476555_3555_3316	3555	3316	-	putative transcriptional regulator
NODE_20_length_102808_cov_894.476555	fig|937.24.crispr_repeat.1	crispr_repeat	NODE_20_length_102808_cov_894.476555_3701_3728	3701	3728	+	CRISPR repeat with sequence gtatttcaatccataaatggaaaatgct
NODE_20_length_102808_cov_894.476555	fig|937.24.crispr_array.1	crispr_array	NODE_20_length_102808_cov_894.476555_3701_3863	3701	3863	+	CRISPR region with repeat aaatttcaatccataaatggaaaatgct
NODE_20_length_102808_cov_894.476555	fig|937.24.crispr_spacer.1	crispr_spacer	NODE_20_length_102808_cov_894.476555_3729_3765	3729	3765	+	CRISPR spacer
NODE_20_length_102808_cov_894.476555	fig|937.24.crispr_repeat.2	crispr_repeat	NODE_20_length_102808_cov_894.476555_3766_3793	3766	3793	+	CRISPR repeat with sequence aaatttcaatccataaatggaaaatgct
NODE_20_length_102808_cov_894.476555	fig|937.24.crispr_spacer.2	crispr_spacer	NODE_20_length_102808_cov_894.476555_3794_3835	3794	3835	+	CRISPR spacer
NODE_20_length_102808_cov_894.476555	fig|937.24.crispr_repeat.3	crispr_repeat	NODE_20_length_102808_cov_894.476555_3836_3863	3836	3863	+	CRISPR repeat with sequence aaatttcaatccataaatggaaaatgct
NODE_20_length_102808_cov_894.476555	fig|937.24.peg.594	peg	NODE_20_length_102808_cov_894.476555_4911_4231	4911	4231	-	Orf11
NODE_20_length_102808_cov_894.476555	fig|937.24.peg.595	peg	NODE_20_length_102808_cov_894.476555_8194_5243	8194	5243	-	MutS-related protein, family 9
NODE_20_length_102808_cov_894.476555	fig|937.24.peg.596	peg	NODE_20_length_102808_cov_894.476555_9199_8228	9199	8228	-	SAM-dependent methyltransferase
NODE_20_length_102808_cov_894.476555	fig|937.24.peg.597	peg	NODE_20_length_102808_cov_894.476555_10995_9196	10995	9196	-	hypothetical protein
NODE_20_length_102808_cov_894.476555	fig|937.24.peg.598	peg	NODE_20_length_102808_cov_894.476555_11920_10973	11920	10973	-	DNA-cytosine methyltransferase (EC 2.1.1.37)	idu(4);DNA_repair,_bacterial
NODE_20_length_102808_cov_894.476555	fig|937.24.peg.599	peg	NODE_20_length_102808_cov_894.476555_11993_12499	11993	12499	+	Putative dCMP deaminase (ACLAME 374)
NODE_20_length_102808_cov_894.476555	fig|937.24.peg.600	peg	NODE_20_length_102808_cov_894.476555_12937_12674	12937	12674	-	hypothetical protein
NODE_20_length_102808_cov_894.476555	fig|937.24.peg.601	peg	NODE_20_length_102808_cov_894.476555_13071_12934	13071	12934	-	hypothetical protein
NODE_20_length_102808_cov_894.476555	fig|937.24.peg.602	peg	NODE_20_length_102808_cov_894.476555_13152_14030	13152	14030	+	hypothetical protein
NODE_20_length_102808_cov_894.476555	fig|937.24.peg.603	peg	NODE_20_length_102808_cov_894.476555_14027_14596	14027	14596	+	GTP cyclohydrolase II (EC 3.5.4.25)	idu(1);Riboflavin_synthesis_cluster idu(1);Riboflavin,_FMN_and_FAD_metabolism
NODE_20_length_102808_cov_894.476555	fig|937.24.peg.604	peg	NODE_20_length_102808_cov_894.476555_15367_14627	15367	14627	-	Glutamate racemase (EC 5.1.1.3)	isu;Glutamine,_Glutamate,_Aspartate_and_Asparagine_Biosynthesis isu;Poly-gamma-glutamate_biosynthesis
NODE_20_length_102808_cov_894.476555	fig|937.24.peg.605	peg	NODE_20_length_102808_cov_894.476555_15945_15364	15945	15364	-	Signal transduction protein CetB, mediates an energy taxis response	idu(2);Flagellar_motility
NODE_20_length_102808_cov_894.476555	fig|937.24.peg.606	peg	NODE_20_length_102808_cov_894.476555_16128_16006	16128	16006	-	hypothetical protein
NODE_20_length_102808_cov_894.476555	fig|937.24.peg.607	peg	NODE_20_length_102808_cov_894.476555_16127_16897	16127	16897	+	hypothetical protein
NODE_20_length_102808_cov_894.476555	fig|937.24.peg.608	peg	NODE_20_length_102808_cov_894.476555_16969_17739	16969	17739	+	KilA-N domain-containing protein
NODE_20_length_102808_cov_894.476555	fig|937.24.peg.609	peg	NODE_20_length_102808_cov_894.476555_17813_17950	17813	17950	+	KilA-N domain-containing protein
NODE_20_length_102808_cov_894.476555	fig|937.24.peg.610	peg	NODE_20_length_102808_cov_894.476555_18137_18589	18137	18589	+	KilA-N domain-containing protein
NODE_20_length_102808_cov_894.476555	fig|937.24.peg.611	peg	NODE_20_length_102808_cov_894.476555_18586_21315	18586	21315	+	hypothetical protein
NODE_20_length_102808_cov_894.476555	fig|937.24.peg.612	peg	NODE_20_length_102808_cov_894.476555_22031_21354	22031	21354	-	Phosphoribosylformylglycinamidine synthase, glutamine amidotransferase subunit (EC 6.3.5.3)
NODE_20_length_102808_cov_894.476555	fig|937.24.peg.613	peg	NODE_20_length_102808_cov_894.476555_22193_23515	22193	23515	+	Transcription termination factor Rho	isu;Transcription_factors_bacterial
NODE_20_length_102808_cov_894.476555	fig|937.24.peg.614	peg	NODE_20_length_102808_cov_894.476555_23515_24333	23515	24333	+	Thiamine-monophosphate kinase (EC 2.7.4.16)	isu;Riboflavin_synthesis_cluster isu;Thiamin_biosynthesis isu;5-FCL-like_protein
NODE_20_length_102808_cov_894.476555	fig|937.24.peg.615	peg	NODE_20_length_102808_cov_894.476555_24350_26050	24350	26050	+	Efflux ABC transporter, permease/ATP-binding protein
NODE_20_length_102808_cov_894.476555	fig|937.24.peg.616	peg	NODE_20_length_102808_cov_894.476555_26332_27810	26332	27810	+	Cytochrome c oxidase (cbb3-type) subunit CcoN (EC 1.9.3.1)
NODE_20_length_102808_cov_894.476555	fig|937.24.peg.617	peg	NODE_20_length_102808_cov_894.476555_27825_28517	27825	28517	+	Cytochrome c oxidase (cbb3-type) subunit CcoO (EC 1.9.3.1)
NODE_20_length_102808_cov_894.476555	fig|937.24.peg.618	peg	NODE_20_length_102808_cov_894.476555_28522_28743	28522	28743	+	Cytochrome c oxidase (cbb3-type) subunit CcoQ (EC 1.9.3.1)
NODE_20_length_102808_cov_894.476555	fig|937.24.peg.619	peg	NODE_20_length_102808_cov_894.476555_28752_29651	28752	29651	+	Cytochrome c oxidase (cbb3-type) subunit CcoP (EC 1.9.3.1)
NODE_20_length_102808_cov_894.476555	fig|937.24.peg.620	peg	NODE_20_length_102808_cov_894.476555_29651_29872	29651	29872	+	hypothetical protein
NODE_20_length_102808_cov_894.476555	fig|937.24.peg.621	peg	NODE_20_length_102808_cov_894.476555_29885_29974	29885	29974	+	hypothetical protein
NODE_20_length_102808_cov_894.476555	fig|937.24.peg.622	peg	NODE_20_length_102808_cov_894.476555_30727_30005	30727	30005	-	Molybdenum ABC transporter permease protein ModB
NODE_20_length_102808_cov_894.476555	fig|937.24.peg.623	peg	NODE_20_length_102808_cov_894.476555_30748_33021	30748	33021	+	5-methyltetrahydropteroyltriglutamate--homocysteine methyltransferase (EC 2.1.1.14)
NODE_20_length_102808_cov_894.476555	fig|937.24.peg.624	peg	NODE_20_length_102808_cov_894.476555_33533_33084	33533	33084	-	hypothetical protein
NODE_20_length_102808_cov_894.476555	fig|937.24.peg.625	peg	NODE_20_length_102808_cov_894.476555_34030_33551	34030	33551	-	hypothetical protein
NODE_20_length_102808_cov_894.476555	fig|937.24.peg.626	peg	NODE_20_length_102808_cov_894.476555_35739_34093	35739	34093	-	hypothetical protein
NODE_20_length_102808_cov_894.476555	fig|937.24.peg.627	peg	NODE_20_length_102808_cov_894.476555_36924_36091	36924	36091	-	hypothetical protein
NODE_20_length_102808_cov_894.476555	fig|937.24.peg.628	peg	NODE_20_length_102808_cov_894.476555_37110_37262	37110	37262	+	5-methyltetrahydropteroyltriglutamate--homocysteine methyltransferase (EC 2.1.1.14)
NODE_20_length_102808_cov_894.476555	fig|937.24.peg.629	peg	NODE_20_length_102808_cov_894.476555_37473_37775	37473	37775	+	5-methyltetrahydropteroyltriglutamate--homocysteine methyltransferase (EC 2.1.1.14)
NODE_20_length_102808_cov_894.476555	fig|937.24.peg.630	peg	NODE_20_length_102808_cov_894.476555_39864_37975	39864	37975	-	Chaperone protein DnaK	icw(1);Protein_chaperones
NODE_20_length_102808_cov_894.476555	fig|937.24.peg.631	peg	NODE_20_length_102808_cov_894.476555_40054_39884	40054	39884	-	hypothetical protein
NODE_20_length_102808_cov_894.476555	fig|937.24.peg.632	peg	NODE_20_length_102808_cov_894.476555_40350_40063	40350	40063	-	hypothetical protein
NODE_20_length_102808_cov_894.476555	fig|937.24.peg.633	peg	NODE_20_length_102808_cov_894.476555_40544_40347	40544	40347	-	hypothetical protein
NODE_20_length_102808_cov_894.476555	fig|937.24.peg.634	peg	NODE_20_length_102808_cov_894.476555_40778_40599	40778	40599	-	hypothetical protein
NODE_20_length_102808_cov_894.476555	fig|937.24.peg.635	peg	NODE_20_length_102808_cov_894.476555_41293_40775	41293	40775	-	Heat shock protein GrpE	isu;Protein_chaperones
NODE_20_length_102808_cov_894.476555	fig|937.24.peg.636	peg	NODE_20_length_102808_cov_894.476555_41896_41357	41896	41357	-	hypothetical protein
NODE_20_length_102808_cov_894.476555	fig|937.24.peg.637	peg	NODE_20_length_102808_cov_894.476555_43413_41893	43413	41893	-	hypothetical protein
NODE_20_length_102808_cov_894.476555	fig|937.24.peg.638	peg	NODE_20_length_102808_cov_894.476555_45683_43410	45683	43410	-	hypothetical protein
NODE_20_length_102808_cov_894.476555	fig|937.24.peg.639	peg	NODE_20_length_102808_cov_894.476555_46188_45688	46188	45688	-	hypothetical protein
NODE_20_length_102808_cov_894.476555	fig|937.24.peg.640	peg	NODE_20_length_102808_cov_894.476555_46965_46204	46965	46204	-	Response regulator
NODE_20_length_102808_cov_894.476555	fig|937.24.peg.641	peg	NODE_20_length_102808_cov_894.476555_47343_46966	47343	46966	-	hypothetical protein
NODE_20_length_102808_cov_894.476555	fig|937.24.peg.642	peg	NODE_20_length_102808_cov_894.476555_48290_47427	48290	47427	-	hypothetical protein
NODE_20_length_102808_cov_894.476555	fig|937.24.peg.643	peg	NODE_20_length_102808_cov_894.476555_48602_48880	48602	48880	+	hypothetical protein
NODE_20_length_102808_cov_894.476555	fig|937.24.peg.644	peg	NODE_20_length_102808_cov_894.476555_48873_49259	48873	49259	+	hypothetical protein
NODE_20_length_102808_cov_894.476555	fig|937.24.peg.645	peg	NODE_20_length_102808_cov_894.476555_50348_49308	50348	49308	-	Prephenate dehydratase-associated ABC transporter, permease protein 1
NODE_20_length_102808_cov_894.476555	fig|937.24.peg.646	peg	NODE_20_length_102808_cov_894.476555_50452_52452	50452	52452	+	Multimodular transpeptidase-transglycosylase (EC 2.4.1.129) (EC 3.4.-.-)
NODE_20_length_102808_cov_894.476555	fig|937.24.peg.647	peg	NODE_20_length_102808_cov_894.476555_52462_53076	52462	53076	+	hypothetical protein
NODE_20_length_102808_cov_894.476555	fig|937.24.peg.648	peg	NODE_20_length_102808_cov_894.476555_53111_53347	53111	53347	+	hypothetical protein
NODE_20_length_102808_cov_894.476555	fig|937.24.peg.649	peg	NODE_20_length_102808_cov_894.476555_53409_54215	53409	54215	+	N-carbamoylputrescine amidase (EC 3.5.1.53)
NODE_20_length_102808_cov_894.476555	fig|937.24.peg.650	peg	NODE_20_length_102808_cov_894.476555_55488_54241	55488	54241	-	hypothetical protein
NODE_20_length_102808_cov_894.476555	fig|937.24.peg.651	peg	NODE_20_length_102808_cov_894.476555_57879_55918	57879	55918	-	NAD-dependent formate dehydrogenase alpha subunit	isu;Formate_hydrogenase
NODE_20_length_102808_cov_894.476555	fig|937.24.peg.652	peg	NODE_20_length_102808_cov_894.476555_58385_57876	58385	57876	-	hypothetical protein
NODE_20_length_102808_cov_894.476555	fig|937.24.peg.653	peg	NODE_20_length_102808_cov_894.476555_58471_59388	58471	59388	+	hypothetical protein
NODE_20_length_102808_cov_894.476555	fig|937.24.peg.654	peg	NODE_20_length_102808_cov_894.476555_59389_60336	59389	60336	+	D-3-phosphoglycerate dehydrogenase (EC 1.1.1.95)	idu(2);Serine_Biosynthesis idu(2);Pyridoxin_(Vitamin_B6)_Biosynthesis idu(2);Glycine_and_Serine_Utilization
NODE_20_length_102808_cov_894.476555	fig|937.24.peg.655	peg	NODE_20_length_102808_cov_894.476555_61152_60367	61152	60367	-	5'-nucleotidase SurE (EC 3.1.3.5)
NODE_20_length_102808_cov_894.476555	fig|937.24.peg.656	peg	NODE_20_length_102808_cov_894.476555_61469_61149	61469	61149	-	hypothetical protein
NODE_20_length_102808_cov_894.476555	fig|937.24.peg.657	peg	NODE_20_length_102808_cov_894.476555_61567_63081	61567	63081	+	Flagellin	idu(1);Flagellar_motility
NODE_20_length_102808_cov_894.476555	fig|937.24.peg.658	peg	NODE_20_length_102808_cov_894.476555_63189_63626	63189	63626	+	DNA-binding protein HU ## epsilon- proteobacterial type	isu;DNA_structural_proteins,_bacterial
NODE_20_length_102808_cov_894.476555	fig|937.24.rna.9	rna	NODE_20_length_102808_cov_894.476555_63666_63752	63666	63752	+	tRNA-Leu-CAA	isu;tRNAs
NODE_20_length_102808_cov_894.476555	fig|937.24.peg.659	peg	NODE_20_length_102808_cov_894.476555_63766_64629	63766	64629	+	Flagellar basal-body P-ring formation protein FlgA
NODE_20_length_102808_cov_894.476555	fig|937.24.peg.660	peg	NODE_20_length_102808_cov_894.476555_64702_65298	64702	65298	+	Alkyl hydroperoxide reductase subunit C-like protein	isu;Oxidative_stress isu;Thioredoxin-disulfide_reductase
NODE_20_length_102808_cov_894.476555	fig|937.24.peg.661	peg	NODE_20_length_102808_cov_894.476555_66310_65315	66310	65315	-	SAM-dependent methyltransferase, MidA
NODE_20_length_102808_cov_894.476555	fig|937.24.peg.662	peg	NODE_20_length_102808_cov_894.476555_67608_66307	67608	66307	-	hypothetical protein
NODE_20_length_102808_cov_894.476555	fig|937.24.peg.663	peg	NODE_20_length_102808_cov_894.476555_67726_67932	67726	67932	+	Helix-turn-helix protein
NODE_20_length_102808_cov_894.476555	fig|937.24.peg.664	peg	NODE_20_length_102808_cov_894.476555_68025_68777	68025	68777	+	hypothetical protein
NODE_20_length_102808_cov_894.476555	fig|937.24.peg.665	peg	NODE_20_length_102808_cov_894.476555_68828_70144	68828	70144	+	hypothetical protein
NODE_20_length_102808_cov_894.476555	fig|937.24.peg.666	peg	NODE_20_length_102808_cov_894.476555_70134_70676	70134	70676	+	hypothetical protein
NODE_20_length_102808_cov_894.476555	fig|937.24.peg.667	peg	NODE_20_length_102808_cov_894.476555_70752_71570	70752	71570	+	UTP--glucose-1-phosphate uridylyltransferase (EC 2.7.7.9)
NODE_20_length_102808_cov_894.476555	fig|937.24.peg.668	peg	NODE_20_length_102808_cov_894.476555_71560_72900	71560	72900	+	Sodium-dependent transporter, SNF family
NODE_20_length_102808_cov_894.476555	fig|937.24.peg.669	peg	NODE_20_length_102808_cov_894.476555_72921_73346	72921	73346	+	hypothetical protein
NODE_20_length_102808_cov_894.476555	fig|937.24.peg.670	peg	NODE_20_length_102808_cov_894.476555_73377_75260	73377	75260	+	Oligopeptidase A (EC 3.4.24.70)	isu;Protein_degradation
NODE_20_length_102808_cov_894.476555	fig|937.24.peg.671	peg	NODE_20_length_102808_cov_894.476555_75370_77478	75370	77478	+	Polyribonucleotide nucleotidyltransferase (EC 2.7.7.8)	isu;Polyadenylation_bacterial
NODE_20_length_102808_cov_894.476555	fig|937.24.peg.672	peg	NODE_20_length_102808_cov_894.476555_77489_78145	77489	78145	+	hypothetical protein
NODE_20_length_102808_cov_894.476555	fig|937.24.peg.673	peg	NODE_20_length_102808_cov_894.476555_78162_78527	78162	78527	+	hypothetical protein
NODE_20_length_102808_cov_894.476555	fig|937.24.peg.674	peg	NODE_20_length_102808_cov_894.476555_79376_78600	79376	78600	-	hypothetical protein
NODE_20_length_102808_cov_894.476555	fig|937.24.peg.675	peg	NODE_20_length_102808_cov_894.476555_80011_79373	80011	79373	-	Ribulose-phosphate 3-epimerase (EC 5.1.3.1)	isu;Riboflavin_synthesis_cluster
NODE_20_length_102808_cov_894.476555	fig|937.24.peg.676	peg	NODE_20_length_102808_cov_894.476555_81947_80100	81947	80100	-	hypothetical protein
NODE_20_length_102808_cov_894.476555	fig|937.24.peg.677	peg	NODE_20_length_102808_cov_894.476555_82806_81928	82806	81928	-	hypothetical protein
NODE_20_length_102808_cov_894.476555	fig|937.24.peg.678	peg	NODE_20_length_102808_cov_894.476555_83329_82793	83329	82793	-	hypothetical protein
NODE_20_length_102808_cov_894.476555	fig|937.24.peg.679	peg	NODE_20_length_102808_cov_894.476555_83712_83326	83712	83326	-	hypothetical protein
NODE_20_length_102808_cov_894.476555	fig|937.24.peg.680	peg	NODE_20_length_102808_cov_894.476555_84638_83712	84638	83712	-	hypothetical protein
NODE_20_length_102808_cov_894.476555	fig|937.24.peg.681	peg	NODE_20_length_102808_cov_894.476555_85566_84625	85566	84625	-	hypothetical protein
NODE_20_length_102808_cov_894.476555	fig|937.24.peg.682	peg	NODE_20_length_102808_cov_894.476555_85679_86770	85679	86770	+	8-amino-7-oxononanoate synthase (EC 2.3.1.47)	isu;Biotin_biosynthesis_Experimental isu;Biotin_biosynthesis
NODE_20_length_102808_cov_894.476555	fig|937.24.peg.683	peg	NODE_20_length_102808_cov_894.476555_86814_88031	86814	88031	+	Histidyl-tRNA synthetase (EC 6.1.1.21)	isu;tRNA_aminoacylation,_His
NODE_20_length_102808_cov_894.476555	fig|937.24.peg.684	peg	NODE_20_length_102808_cov_894.476555_88080_89348	88080	89348	+	Tol-Pal system beta propeller repeat protein TolB
NODE_20_length_102808_cov_894.476555	fig|937.24.peg.685	peg	NODE_20_length_102808_cov_894.476555_89353_89976	89353	89976	+	Tol-Pal system peptidoglycan-associated lipoprotein PAL
NODE_20_length_102808_cov_894.476555	fig|937.24.peg.686	peg	NODE_20_length_102808_cov_894.476555_89977_91014	89977	91014	+	TPR repeat containing exported protein; Putative periplasmic protein contains a protein prenylyltransferase domain	isu;Ton_and_Tol_transport_systems
NODE_20_length_102808_cov_894.476555	fig|937.24.peg.687	peg	NODE_20_length_102808_cov_894.476555_94330_91085	94330	91085	-	Carbamoyl-phosphate synthase large chain (EC 6.3.5.5)
NODE_20_length_102808_cov_894.476555	fig|937.24.peg.688	peg	NODE_20_length_102808_cov_894.476555_94700_95356	94700	95356	+	hypothetical protein
NODE_20_length_102808_cov_894.476555	fig|937.24.peg.689	peg	NODE_20_length_102808_cov_894.476555_95343_96815	95343	96815	+	hypothetical protein
NODE_20_length_102808_cov_894.476555	fig|937.24.peg.690	peg	NODE_20_length_102808_cov_894.476555_97269_97063	97269	97063	-	hypothetical protein
NODE_20_length_102808_cov_894.476555	fig|937.24.peg.691	peg	NODE_20_length_102808_cov_894.476555_97455_98309	97455	98309	+	hypothetical protein
NODE_20_length_102808_cov_894.476555	fig|937.24.peg.692	peg	NODE_20_length_102808_cov_894.476555_98366_98500	98366	98500	+	Phage protein
NODE_20_length_102808_cov_894.476555	fig|937.24.peg.693	peg	NODE_20_length_102808_cov_894.476555_98703_99392	98703	99392	+	hypothetical protein
NODE_20_length_102808_cov_894.476555	fig|937.24.peg.694	peg	NODE_20_length_102808_cov_894.476555_100357_99389	100357	99389	-	hypothetical protein
NODE_20_length_102808_cov_894.476555	fig|937.24.peg.695	peg	NODE_20_length_102808_cov_894.476555_101548_100358	101548	100358	-	Tryptophan synthase beta chain (EC 4.2.1.20)	isu;Chorismate:_Intermediate_for_synthesis_of_Tryptophan,_PAPA_antibiotics,_PABA,_3-hydroxyanthranilate_and_more. isu;Auxin_biosynthesis isu;Tryptophan_synthesis
NODE_20_length_102808_cov_894.476555	fig|937.24.peg.696	peg	NODE_20_length_102808_cov_894.476555_101673_101548	101673	101548	-	hypothetical protein
NODE_20_length_102808_cov_894.476555	fig|937.24.peg.697	peg	NODE_20_length_102808_cov_894.476555_101986_101660	101986	101660	-	Ribosomal silencing factor RsfA
NODE_20_length_102808_cov_894.476555	fig|937.24.peg.698	peg	NODE_20_length_102808_cov_894.476555_102139_102303	102139	102303	+	hypothetical protein
NODE_20_length_102808_cov_894.476555	fig|937.24.peg.699	peg	NODE_20_length_102808_cov_894.476555_102290_102631	102290	102631	+	Growth inhibitor
NODE_25_length_100975_cov_579.816438	fig|937.24.peg.700	peg	NODE_25_length_100975_cov_579.816438_71_3	71	3	-	hypothetical protein
NODE_25_length_100975_cov_579.816438	fig|937.24.peg.701	peg	NODE_25_length_100975_cov_579.816438_166_351	166	351	+	hypothetical protein
NODE_25_length_100975_cov_579.816438	fig|937.24.peg.702	peg	NODE_25_length_100975_cov_579.816438_716_988	716	988	+	hypothetical protein
NODE_25_length_100975_cov_579.816438	fig|937.24.peg.703	peg	NODE_25_length_100975_cov_579.816438_979_1392	979	1392	+	hypothetical protein
NODE_25_length_100975_cov_579.816438	fig|937.24.peg.704	peg	NODE_25_length_100975_cov_579.816438_1389_3815	1389	3815	+	hypothetical protein
NODE_25_length_100975_cov_579.816438	fig|937.24.peg.705	peg	NODE_25_length_100975_cov_579.816438_4623_3880	4623	3880	-	Twin-arginine translocation protein TatC	isu;Cluster-based_Subsystem_Grouping_Hypotheticals_-_perhaps_Proteosome_Related isu;Twin-arginine_translocation_system
NODE_25_length_100975_cov_579.816438	fig|937.24.peg.706	peg	NODE_25_length_100975_cov_579.816438_4996_4616	4996	4616	-	Twin-arginine translocation protein TatB	icw(1);Twin-arginine_translocation_system
NODE_25_length_100975_cov_579.816438	fig|937.24.peg.707	peg	NODE_25_length_100975_cov_579.816438_5623_4997	5623	4997	-	ATP phosphoribosyltransferase (EC 2.4.2.17) => HisGs
NODE_25_length_100975_cov_579.816438	fig|937.24.peg.708	peg	NODE_25_length_100975_cov_579.816438_8401_5858	8401	5858	-	DNA polymerase I (EC 2.7.7.7)
NODE_25_length_100975_cov_579.816438	fig|937.24.peg.709	peg	NODE_25_length_100975_cov_579.816438_8547_10355	8547	10355	+	hypothetical protein
NODE_25_length_100975_cov_579.816438	fig|937.24.peg.710	peg	NODE_25_length_100975_cov_579.816438_10355_11602	10355	11602	+	type II secretion system protein
NODE_25_length_100975_cov_579.816438	fig|937.24.peg.711	peg	NODE_25_length_100975_cov_579.816438_11666_12118	11666	12118	+	hypothetical protein
NODE_25_length_100975_cov_579.816438	fig|937.24.peg.712	peg	NODE_25_length_100975_cov_579.816438_12124_12519	12124	12519	+	Flagellar motor switch protein FliN	idu(1);Flagellar_motility
NODE_25_length_100975_cov_579.816438	fig|937.24.peg.713	peg	NODE_25_length_100975_cov_579.816438_12524_13564	12524	13564	+	hypothetical protein
NODE_25_length_100975_cov_579.816438	fig|937.24.peg.714	peg	NODE_25_length_100975_cov_579.816438_15093_13753	15093	13753	-	DNA repair protein RadA	isu;Proteolysis_in_bacteria,_ATP-dependent isu;DNA_repair,_bacterial
NODE_25_length_100975_cov_579.816438	fig|937.24.peg.715	peg	NODE_25_length_100975_cov_579.816438_15867_15094	15867	15094	-	2-Keto-3-deoxy-D-manno-octulosonate-8-phosphate synthase (EC 2.5.1.55)
NODE_25_length_100975_cov_579.816438	fig|937.24.peg.716	peg	NODE_25_length_100975_cov_579.816438_16177_17388	16177	17388	+	hypothetical protein
NODE_25_length_100975_cov_579.816438	fig|937.24.peg.717	peg	NODE_25_length_100975_cov_579.816438_17409_19007	17409	19007	+	Probable low-affinity inorganic phosphate transporter	isu;Phosphate_metabolism
NODE_25_length_100975_cov_579.816438	fig|937.24.peg.718	peg	NODE_25_length_100975_cov_579.816438_19927_19250	19927	19250	-	hypothetical protein
NODE_25_length_100975_cov_579.816438	fig|937.24.peg.719	peg	NODE_25_length_100975_cov_579.816438_20384_22024	20384	22024	+	hypothetical protein
NODE_25_length_100975_cov_579.816438	fig|937.24.peg.720	peg	NODE_25_length_100975_cov_579.816438_22342_23127	22342	23127	+	Inositol-1-monophosphatase (EC 3.1.3.25)	isu;Di-Inositol-Phosphate_biosynthesis
NODE_25_length_100975_cov_579.816438	fig|937.24.peg.721	peg	NODE_25_length_100975_cov_579.816438_23211_24338	23211	24338	+	hypothetical protein
NODE_25_length_100975_cov_579.816438	fig|937.24.peg.722	peg	NODE_25_length_100975_cov_579.816438_24325_24561	24325	24561	+	hypothetical protein
NODE_25_length_100975_cov_579.816438	fig|937.24.peg.723	peg	NODE_25_length_100975_cov_579.816438_24558_25757	24558	25757	+	hypothetical protein
NODE_25_length_100975_cov_579.816438	fig|937.24.peg.724	peg	NODE_25_length_100975_cov_579.816438_26086_25793	26086	25793	-	Lipoprotein signal peptidase (EC 3.4.23.36)	isu;Signal_peptidase isu;Sex_pheromones_in_Enterococcus_faecalis_and_other_Firmicutes isu;CBSS-36873.1.peg.4752
NODE_25_length_100975_cov_579.816438	fig|937.24.peg.725	peg	NODE_25_length_100975_cov_579.816438_26769_26248	26769	26248	-	hypothetical protein
NODE_25_length_100975_cov_579.816438	fig|937.24.peg.726	peg	NODE_25_length_100975_cov_579.816438_27455_26772	27455	26772	-	hypothetical protein
NODE_25_length_100975_cov_579.816438	fig|937.24.peg.727	peg	NODE_25_length_100975_cov_579.816438_27749_27492	27749	27492	-	hypothetical protein
NODE_25_length_100975_cov_579.816438	fig|937.24.peg.728	peg	NODE_25_length_100975_cov_579.816438_27855_28949	27855	28949	+	WbgX protein
NODE_25_length_100975_cov_579.816438	fig|937.24.peg.729	peg	NODE_25_length_100975_cov_579.816438_28952_29506	28952	29506	+	Thiazole tautomerase TenI (EC 5.3.99.10)
NODE_25_length_100975_cov_579.816438	fig|937.24.peg.730	peg	NODE_25_length_100975_cov_579.816438_29541_31523	29541	31523	+	hypothetical protein
NODE_25_length_100975_cov_579.816438	fig|937.24.peg.731	peg	NODE_25_length_100975_cov_579.816438_31523_33220	31523	33220	+	hypothetical protein
NODE_25_length_100975_cov_579.816438	fig|937.24.peg.732	peg	NODE_25_length_100975_cov_579.816438_33217_33507	33217	33507	+	hypothetical protein
NODE_25_length_100975_cov_579.816438	fig|937.24.peg.733	peg	NODE_25_length_100975_cov_579.816438_33527_34588	33527	34588	+	Flagellar biosynthesis protein FlhB	isu;Flagellar_motility
NODE_25_length_100975_cov_579.816438	fig|937.24.peg.734	peg	NODE_25_length_100975_cov_579.816438_37589_34806	37589	34806	-	hypothetical protein
NODE_25_length_100975_cov_579.816438	fig|937.24.peg.735	peg	NODE_25_length_100975_cov_579.816438_37859_39955	37859	39955	+	Lysophospholipid transporter LplT / 2-acylglycerophosphoethanolamine acyltransferase (EC 2.3.1.40) / Acyl-[acyl-carrier-protein] synthetase (EC 6.2.1.20)
NODE_25_length_100975_cov_579.816438	fig|937.24.peg.736	peg	NODE_25_length_100975_cov_579.816438_40021_40245	40021	40245	+	hypothetical protein
NODE_25_length_100975_cov_579.816438	fig|937.24.peg.737	peg	NODE_25_length_100975_cov_579.816438_40242_42275	40242	42275	+	Ferrous iron transporter FeoB
NODE_25_length_100975_cov_579.816438	fig|937.24.peg.738	peg	NODE_25_length_100975_cov_579.816438_42441_44012	42441	44012	+	Putative von Willebrand factor, vWF type A domain protein STM2315
NODE_25_length_100975_cov_579.816438	fig|937.24.peg.739	peg	NODE_25_length_100975_cov_579.816438_45378_44131	45378	44131	-	Serine hydroxymethyltransferase (EC 2.1.2.1)	isu;Photorespiration_(oxidative_C2_cycle) isu;Serine_Biosynthesis isu;Glycine_and_Serine_Utilization isu;Glycine_Biosynthesis isu;5-FCL-like_protein
NODE_25_length_100975_cov_579.816438	fig|937.24.peg.740	peg	NODE_25_length_100975_cov_579.816438_46060_46185	46060	46185	+	hypothetical protein
NODE_25_length_100975_cov_579.816438	fig|937.24.peg.741	peg	NODE_25_length_100975_cov_579.816438_48377_46296	48377	46296	-	Translation elongation factor G	isu;Tetracycline_resistance,_ribosome_protection_type,_too isu;Translation_elongation_factor_G_family isu;Translation_elongation_factors_bacterial isu;Tetracycline_resistance,_ribosome_protection_type icw(1);Mycobacterium_virulence_operon_involved_in_protein_synthesis_(SSU_ribosomal_proteins)
NODE_25_length_100975_cov_579.816438	fig|937.24.peg.742	peg	NODE_25_length_100975_cov_579.816438_48865_48392	48865	48392	-	SSU ribosomal protein S7p (S5e)	icw(1);Ribosome_SSU_bacterial isu;Mycobacterium_virulence_operon_involved_in_protein_synthesis_(SSU_ribosomal_proteins)
NODE_25_length_100975_cov_579.816438	fig|937.24.peg.743	peg	NODE_25_length_100975_cov_579.816438_49315_48941	49315	48941	-	SSU ribosomal protein S12p (S23e)	isu;Ribosome_SSU_bacterial isu;Ribosomal_protein_S12p_Asp_methylthiotransferase icw(2);Mycobacterium_virulence_operon_involved_in_protein_synthesis_(SSU_ribosomal_proteins)
NODE_25_length_100975_cov_579.816438	fig|937.24.peg.744	peg	NODE_25_length_100975_cov_579.816438_51083_49485	51083	49485	-	Proteins incorrectly called adenylate cyclase
NODE_25_length_100975_cov_579.816438	fig|937.24.peg.745	peg	NODE_25_length_100975_cov_579.816438_51906_51145	51906	51145	-	hypothetical protein
NODE_25_length_100975_cov_579.816438	fig|937.24.peg.746	peg	NODE_25_length_100975_cov_579.816438_51941_52066	51941	52066	+	hypothetical protein
NODE_25_length_100975_cov_579.816438	fig|937.24.peg.747	peg	NODE_25_length_100975_cov_579.816438_52109_52741	52109	52741	+	Quad-[4Fe-4S] ferredoxin, HycB/HydN/HyfA family
NODE_25_length_100975_cov_579.816438	fig|937.24.peg.748	peg	NODE_25_length_100975_cov_579.816438_52741_53640	52741	53640	+	Oxidoreductase, anchor subunit
NODE_25_length_100975_cov_579.816438	fig|937.24.peg.749	peg	NODE_25_length_100975_cov_579.816438_53653_57000	53653	57000	+	Assimilatory nitrate reductase large subunit (EC 1.7.99.4)
NODE_25_length_100975_cov_579.816438	fig|937.24.peg.750	peg	NODE_25_length_100975_cov_579.816438_57073_57306	57073	57306	+	putative transcriptional regulator
NODE_25_length_100975_cov_579.816438	fig|937.24.peg.751	peg	NODE_25_length_100975_cov_579.816438_57396_57944	57396	57944	+	hypothetical protein
NODE_25_length_100975_cov_579.816438	fig|937.24.peg.752	peg	NODE_25_length_100975_cov_579.816438_57932_58249	57932	58249	+	hypothetical protein
NODE_25_length_100975_cov_579.816438	fig|937.24.peg.753	peg	NODE_25_length_100975_cov_579.816438_58242_59258	58242	59258	+	hypothetical protein
NODE_25_length_100975_cov_579.816438	fig|937.24.peg.754	peg	NODE_25_length_100975_cov_579.816438_59252_59608	59252	59608	+	hypothetical protein
NODE_25_length_100975_cov_579.816438	fig|937.24.peg.755	peg	NODE_25_length_100975_cov_579.816438_60017_61444	60017	61444	+	hypothetical protein
NODE_25_length_100975_cov_579.816438	fig|937.24.peg.756	peg	NODE_25_length_100975_cov_579.816438_61936_61715	61936	61715	-	hypothetical protein
NODE_25_length_100975_cov_579.816438	fig|937.24.peg.757	peg	NODE_25_length_100975_cov_579.816438_62166_62297	62166	62297	+	hypothetical protein
NODE_25_length_100975_cov_579.816438	fig|937.24.peg.758	peg	NODE_25_length_100975_cov_579.816438_62371_62550	62371	62550	+	hypothetical protein
NODE_25_length_100975_cov_579.816438	fig|937.24.peg.759	peg	NODE_25_length_100975_cov_579.816438_62748_63206	62748	63206	+	hypothetical protein
NODE_25_length_100975_cov_579.816438	fig|937.24.peg.760	peg	NODE_25_length_100975_cov_579.816438_63257_63397	63257	63397	+	hypothetical protein
NODE_25_length_100975_cov_579.816438	fig|937.24.peg.761	peg	NODE_25_length_100975_cov_579.816438_63422_63652	63422	63652	+	hypothetical protein
NODE_25_length_100975_cov_579.816438	fig|937.24.peg.762	peg	NODE_25_length_100975_cov_579.816438_63645_63896	63645	63896	+	hypothetical protein
NODE_25_length_100975_cov_579.816438	fig|937.24.peg.763	peg	NODE_25_length_100975_cov_579.816438_63897_64154	63897	64154	+	hypothetical protein
NODE_25_length_100975_cov_579.816438	fig|937.24.peg.764	peg	NODE_25_length_100975_cov_579.816438_64144_64251	64144	64251	+	hypothetical protein
NODE_25_length_100975_cov_579.816438	fig|937.24.peg.765	peg	NODE_25_length_100975_cov_579.816438_64242_64556	64242	64556	+	hypothetical protein
NODE_25_length_100975_cov_579.816438	fig|937.24.peg.766	peg	NODE_25_length_100975_cov_579.816438_64549_64890	64549	64890	+	hypothetical protein
NODE_25_length_100975_cov_579.816438	fig|937.24.peg.767	peg	NODE_25_length_100975_cov_579.816438_64887_66197	64887	66197	+	hypothetical protein
NODE_25_length_100975_cov_579.816438	fig|937.24.peg.768	peg	NODE_25_length_100975_cov_579.816438_66207_66461	66207	66461	+	hypothetical protein
NODE_25_length_100975_cov_579.816438	fig|937.24.peg.769	peg	NODE_25_length_100975_cov_579.816438_66454_66771	66454	66771	+	hypothetical protein
NODE_25_length_100975_cov_579.816438	fig|937.24.peg.770	peg	NODE_25_length_100975_cov_579.816438_67010_67138	67010	67138	+	BRO family protein
NODE_25_length_100975_cov_579.816438	fig|937.24.peg.771	peg	NODE_25_length_100975_cov_579.816438_67142_69430	67142	69430	+	hypothetical protein
NODE_25_length_100975_cov_579.816438	fig|937.24.peg.772	peg	NODE_25_length_100975_cov_579.816438_69766_69990	69766	69990	+	putative transcriptional regulator
NODE_25_length_100975_cov_579.816438	fig|937.24.peg.773	peg	NODE_25_length_100975_cov_579.816438_70121_70645	70121	70645	+	hypothetical protein
NODE_25_length_100975_cov_579.816438	fig|937.24.peg.774	peg	NODE_25_length_100975_cov_579.816438_73111_70733	73111	70733	-	hypothetical protein
NODE_25_length_100975_cov_579.816438	fig|937.24.peg.775	peg	NODE_25_length_100975_cov_579.816438_74537_73104	74537	73104	-	hypothetical protein
NODE_25_length_100975_cov_579.816438	fig|937.24.peg.776	peg	NODE_25_length_100975_cov_579.816438_74655_77171	74655	77171	+	hypothetical protein
NODE_25_length_100975_cov_579.816438	fig|937.24.peg.777	peg	NODE_25_length_100975_cov_579.816438_77479_77231	77479	77231	-	hypothetical protein
NODE_25_length_100975_cov_579.816438	fig|937.24.peg.778	peg	NODE_25_length_100975_cov_579.816438_79065_77479	79065	77479	-	D-3-phosphoglycerate dehydrogenase (EC 1.1.1.95)	idu(2);Serine_Biosynthesis idu(2);Pyridoxin_(Vitamin_B6)_Biosynthesis idu(2);Glycine_and_Serine_Utilization
NODE_25_length_100975_cov_579.816438	fig|937.24.peg.779	peg	NODE_25_length_100975_cov_579.816438_79190_79678	79190	79678	+	hypothetical protein
NODE_25_length_100975_cov_579.816438	fig|937.24.peg.780	peg	NODE_25_length_100975_cov_579.816438_80442_79723	80442	79723	-	7-carboxy-7-deazaguanine synthase (EC 4.3.99.3)
NODE_25_length_100975_cov_579.816438	fig|937.24.peg.781	peg	NODE_25_length_100975_cov_579.816438_81596_80439	81596	80439	-	Alternative dihydrofolate reductase 2 / Dihydropteroate synthase (EC 2.5.1.15)	isu;Folate_biosynthesis_cluster isu;5-FCL-like_protein
NODE_25_length_100975_cov_579.816438	fig|937.24.peg.782	peg	NODE_25_length_100975_cov_579.816438_81707_82069	81707	82069	+	hypothetical protein
NODE_25_length_100975_cov_579.816438	fig|937.24.peg.783	peg	NODE_25_length_100975_cov_579.816438_82117_83466	82117	83466	+	hypothetical protein
NODE_25_length_100975_cov_579.816438	fig|937.24.peg.784	peg	NODE_25_length_100975_cov_579.816438_83466_84020	83466	84020	+	16S rRNA (guanine(966)-N(2))-methyltransferase (EC 2.1.1.171)	isu;RNA_methylation isu;CBSS-269801.1.peg.1715 isu;CBSS-266117.6.peg.1260
NODE_25_length_100975_cov_579.816438	fig|937.24.peg.785	peg	NODE_25_length_100975_cov_579.816438_84029_84559	84029	84559	+	CDP-diacylglycerol--serine O-phosphatidyltransferase (EC 2.7.8.8)
NODE_25_length_100975_cov_579.816438	fig|937.24.peg.786	peg	NODE_25_length_100975_cov_579.816438_84556_85497	84556	85497	+	ADP-heptose--lipooligosaccharide heptosyltransferase II
NODE_25_length_100975_cov_579.816438	fig|937.24.peg.787	peg	NODE_25_length_100975_cov_579.816438_85795_85487	85795	85487	-	hypothetical protein
NODE_25_length_100975_cov_579.816438	fig|937.24.peg.788	peg	NODE_25_length_100975_cov_579.816438_85868_86350	85868	86350	+	hypothetical protein
NODE_25_length_100975_cov_579.816438	fig|937.24.peg.789	peg	NODE_25_length_100975_cov_579.816438_87291_86419	87291	86419	-	Succinyl-CoA ligase [ADP-forming] alpha chain (EC 6.2.1.5)
NODE_25_length_100975_cov_579.816438	fig|937.24.peg.790	peg	NODE_25_length_100975_cov_579.816438_87645_87310	87645	87310	-	hypothetical protein
NODE_25_length_100975_cov_579.816438	fig|937.24.peg.791	peg	NODE_25_length_100975_cov_579.816438_88085_87642	88085	87642	-	hypothetical protein
NODE_25_length_100975_cov_579.816438	fig|937.24.peg.792	peg	NODE_25_length_100975_cov_579.816438_89255_88092	89255	88092	-	Succinyl-CoA ligase [ADP-forming] beta chain (EC 6.2.1.5)
NODE_25_length_100975_cov_579.816438	fig|937.24.peg.793	peg	NODE_25_length_100975_cov_579.816438_90568_89351	90568	89351	-	Glucosyl-3-phosphoglycerate synthase (EC 2.4.1.266)
NODE_25_length_100975_cov_579.816438	fig|937.24.peg.794	peg	NODE_25_length_100975_cov_579.816438_90791_90582	90791	90582	-	hypothetical protein
NODE_25_length_100975_cov_579.816438	fig|937.24.peg.795	peg	NODE_25_length_100975_cov_579.816438_91944_90853	91944	90853	-	hypothetical protein
NODE_25_length_100975_cov_579.816438	fig|937.24.peg.796	peg	NODE_25_length_100975_cov_579.816438_92504_91941	92504	91941	-	hypothetical protein
NODE_25_length_100975_cov_579.816438	fig|937.24.peg.797	peg	NODE_25_length_100975_cov_579.816438_92620_92501	92620	92501	-	hypothetical protein
NODE_25_length_100975_cov_579.816438	fig|937.24.peg.798	peg	NODE_25_length_100975_cov_579.816438_92669_93622	92669	93622	+	C4-dicarboxylate transporter/malic acid transport protein
NODE_25_length_100975_cov_579.816438	fig|937.24.peg.799	peg	NODE_25_length_100975_cov_579.816438_93627_94130	93627	94130	+	hypothetical protein
NODE_25_length_100975_cov_579.816438	fig|937.24.peg.800	peg	NODE_25_length_100975_cov_579.816438_94401_95978	94401	95978	+	Arginyl-tRNA synthetase (EC 6.1.1.19)	isu;tRNA_aminoacylation,_Arg
NODE_25_length_100975_cov_579.816438	fig|937.24.peg.801	peg	NODE_25_length_100975_cov_579.816438_95987_97222	95987	97222	+	Gamma-glutamyl phosphate reductase (EC 1.2.1.41)	isu;Proline_Synthesis
NODE_25_length_100975_cov_579.816438	fig|937.24.peg.802	peg	NODE_25_length_100975_cov_579.816438_97478_97798	97478	97798	+	hypothetical protein
NODE_25_length_100975_cov_579.816438	fig|937.24.peg.803	peg	NODE_25_length_100975_cov_579.816438_97845_99629	97845	99629	+	hypothetical protein
NODE_25_length_100975_cov_579.816438	fig|937.24.peg.804	peg	NODE_25_length_100975_cov_579.816438_100005_100340	100005	100340	+	Helix-turn-helix protein
NODE_25_length_100975_cov_579.816438	fig|937.24.peg.805	peg	NODE_25_length_100975_cov_579.816438_100419_100973	100419	100973	+	hypothetical protein
NODE_263_length_17902_cov_1334.132903	fig|937.24.peg.806	peg	NODE_263_length_17902_cov_1334.132903_3_134	3	134	+	hypothetical protein
NODE_263_length_17902_cov_1334.132903	fig|937.24.peg.807	peg	NODE_263_length_17902_cov_1334.132903_124_1458	124	1458	+	hypothetical protein
NODE_263_length_17902_cov_1334.132903	fig|937.24.peg.808	peg	NODE_263_length_17902_cov_1334.132903_1452_2234	1452	2234	+	Histidinol-phosphatase (EC 3.1.3.15)
NODE_263_length_17902_cov_1334.132903	fig|937.24.peg.809	peg	NODE_263_length_17902_cov_1334.132903_3940_2258	3940	2258	-	Paralog of flagellar hook protein FlgE
NODE_263_length_17902_cov_1334.132903	fig|937.24.peg.810	peg	NODE_263_length_17902_cov_1334.132903_4084_5838	4084	5838	+	hypothetical protein
NODE_263_length_17902_cov_1334.132903	fig|937.24.peg.811	peg	NODE_263_length_17902_cov_1334.132903_5945_7855	5945	7855	+	hypothetical protein
NODE_263_length_17902_cov_1334.132903	fig|937.24.peg.812	peg	NODE_263_length_17902_cov_1334.132903_7950_12050	7950	12050	+	hypothetical protein
NODE_263_length_17902_cov_1334.132903	fig|937.24.peg.813	peg	NODE_263_length_17902_cov_1334.132903_12101_12829	12101	12829	+	hypothetical protein
NODE_263_length_17902_cov_1334.132903	fig|937.24.peg.814	peg	NODE_263_length_17902_cov_1334.132903_13511_12819	13511	12819	-	tRNA(1)(Val) (adenine(37)-N(6))-methyltransferase (EC 2.1.1.223)
NODE_263_length_17902_cov_1334.132903	fig|937.24.peg.815	peg	NODE_263_length_17902_cov_1334.132903_13704_13501	13704	13501	-	hypothetical protein
NODE_263_length_17902_cov_1334.132903	fig|937.24.peg.816	peg	NODE_263_length_17902_cov_1334.132903_14750_13701	14750	13701	-	Dihydroorotate dehydrogenase (quinone) (EC 1.3.5.2)
NODE_263_length_17902_cov_1334.132903	fig|937.24.peg.817	peg	NODE_263_length_17902_cov_1334.132903_15356_14751	15356	14751	-	hypothetical protein
NODE_263_length_17902_cov_1334.132903	fig|937.24.peg.818	peg	NODE_263_length_17902_cov_1334.132903_16082_15384	16082	15384	-	Orotidine 5'-phosphate decarboxylase (EC 4.1.1.23)	isu;Riboflavin_synthesis_cluster
NODE_263_length_17902_cov_1334.132903	fig|937.24.peg.819	peg	NODE_263_length_17902_cov_1334.132903_16330_16082	16330	16082	-	hypothetical protein
NODE_263_length_17902_cov_1334.132903	fig|937.24.peg.820	peg	NODE_263_length_17902_cov_1334.132903_16589_16323	16589	16323	-	hypothetical protein
NODE_263_length_17902_cov_1334.132903	fig|937.24.peg.821	peg	NODE_263_length_17902_cov_1334.132903_16759_17733	16759	17733	+	hypothetical protein
NODE_265_length_17793_cov_1369.128528	fig|937.24.peg.822	peg	NODE_265_length_17793_cov_1369.128528_2_703	2	703	+	hypothetical protein
NODE_265_length_17793_cov_1369.128528	fig|937.24.peg.823	peg	NODE_265_length_17793_cov_1369.128528_700_1194	700	1194	+	hypothetical protein
NODE_265_length_17793_cov_1369.128528	fig|937.24.peg.824	peg	NODE_265_length_17793_cov_1369.128528_1191_1625	1191	1625	+	hypothetical protein
NODE_265_length_17793_cov_1369.128528	fig|937.24.peg.825	peg	NODE_265_length_17793_cov_1369.128528_3185_1809	3185	1809	-	hypothetical protein
NODE_265_length_17793_cov_1369.128528	fig|937.24.peg.826	peg	NODE_265_length_17793_cov_1369.128528_6221_3255	6221	3255	-	hypothetical protein
NODE_265_length_17793_cov_1369.128528	fig|937.24.peg.827	peg	NODE_265_length_17793_cov_1369.128528_7922_6315	7922	6315	-	DNA primase DnaG
NODE_265_length_17793_cov_1369.128528	fig|937.24.peg.828	peg	NODE_265_length_17793_cov_1369.128528_8046_8645	8046	8645	+	Nucleoside 5-triphosphatase RdgB (dHAPTP, dITP, XTP-specific) (EC 3.6.1.66)
NODE_265_length_17793_cov_1369.128528	fig|937.24.peg.829	peg	NODE_265_length_17793_cov_1369.128528_8642_9064	8642	9064	+	hypothetical protein
NODE_265_length_17793_cov_1369.128528	fig|937.24.peg.830	peg	NODE_265_length_17793_cov_1369.128528_9075_9509	9075	9509	+	hypothetical protein
NODE_265_length_17793_cov_1369.128528	fig|937.24.peg.831	peg	NODE_265_length_17793_cov_1369.128528_9510_9986	9510	9986	+	hypothetical protein
NODE_265_length_17793_cov_1369.128528	fig|937.24.peg.832	peg	NODE_265_length_17793_cov_1369.128528_9995_10219	9995	10219	+	hypothetical protein
NODE_265_length_17793_cov_1369.128528	fig|937.24.peg.833	peg	NODE_265_length_17793_cov_1369.128528_10210_10773	10210	10773	+	hypothetical protein
NODE_265_length_17793_cov_1369.128528	fig|937.24.peg.834	peg	NODE_265_length_17793_cov_1369.128528_10783_11181	10783	11181	+	hypothetical protein
NODE_265_length_17793_cov_1369.128528	fig|937.24.peg.835	peg	NODE_265_length_17793_cov_1369.128528_11181_11891	11181	11891	+	hypothetical protein
NODE_265_length_17793_cov_1369.128528	fig|937.24.peg.836	peg	NODE_265_length_17793_cov_1369.128528_11962_12495	11962	12495	+	Flagellar protein FlgP
NODE_265_length_17793_cov_1369.128528	fig|937.24.peg.837	peg	NODE_265_length_17793_cov_1369.128528_12496_12651	12496	12651	+	hypothetical protein
NODE_265_length_17793_cov_1369.128528	fig|937.24.peg.838	peg	NODE_265_length_17793_cov_1369.128528_12670_15489	12670	15489	+	hypothetical protein
NODE_265_length_17793_cov_1369.128528	fig|937.24.peg.839	peg	NODE_265_length_17793_cov_1369.128528_15474_15947	15474	15947	+	hypothetical protein
NODE_265_length_17793_cov_1369.128528	fig|937.24.peg.840	peg	NODE_265_length_17793_cov_1369.128528_16011_16535	16011	16535	+	Ribosomal subunit interface protein	isu;Ribosome_activity_modulation
NODE_265_length_17793_cov_1369.128528	fig|937.24.peg.841	peg	NODE_265_length_17793_cov_1369.128528_16549_17364	16549	17364	+	hypothetical protein
NODE_265_length_17793_cov_1369.128528	fig|937.24.peg.842	peg	NODE_265_length_17793_cov_1369.128528_17792_17358	17792	17358	-	hypothetical protein
NODE_291_length_16102_cov_987.560749	fig|937.24.peg.843	peg	NODE_291_length_16102_cov_987.560749_1952_3	1952	3	-	hypothetical protein
NODE_291_length_16102_cov_987.560749	fig|937.24.peg.844	peg	NODE_291_length_16102_cov_987.560749_3029_2037	3029	2037	-	Quinolinate synthetase (EC 2.5.1.72)	isu;Mycobacterium_virulence_operon_possibly_involved_in_quinolinate_biosynthesis isu;NAD_and_NADP_cofactor_biosynthesis_global
NODE_291_length_16102_cov_987.560749	fig|937.24.rna.10	rna	NODE_291_length_16102_cov_987.560749_3106_3182	3106	3182	+	tRNA-Arg-GCG	isu;tRNAs
NODE_291_length_16102_cov_987.560749	fig|937.24.rna.11	rna	NODE_291_length_16102_cov_987.560749_3235_3311	3235	3311	+	tRNA-Met-CAT
NODE_291_length_16102_cov_987.560749	fig|937.24.peg.845	peg	NODE_291_length_16102_cov_987.560749_3421_4257	3421	4257	+	hypothetical protein
NODE_291_length_16102_cov_987.560749	fig|937.24.peg.846	peg	NODE_291_length_16102_cov_987.560749_4365_7688	4365	7688	+	Ribonucleotide reductase of class Ia (aerobic), alpha subunit (EC 1.17.4.1)	isu;Ribonucleotide_reduction
NODE_291_length_16102_cov_987.560749	fig|937.24.peg.847	peg	NODE_291_length_16102_cov_987.560749_7696_8328	7696	8328	+	hydrolase, haloacid dehalogenase-like family
NODE_291_length_16102_cov_987.560749	fig|937.24.peg.848	peg	NODE_291_length_16102_cov_987.560749_8396_9487	8396	9487	+	Chaperone protein DnaJ	idu(1);Protein_chaperones
NODE_291_length_16102_cov_987.560749	fig|937.24.peg.849	peg	NODE_291_length_16102_cov_987.560749_9484_10098	9484	10098	+	hypothetical protein
NODE_291_length_16102_cov_987.560749	fig|937.24.peg.850	peg	NODE_291_length_16102_cov_987.560749_10145_10348	10145	10348	+	LSU ribosomal protein L31p @ LSU ribosomal protein L31p, zinc-dependent
NODE_291_length_16102_cov_987.560749	fig|937.24.peg.851	peg	NODE_291_length_16102_cov_987.560749_10349_11155	10349	11155	+	16S rRNA (cytidine(1402)-2'-O)-methyltransferase (EC 2.1.1.198)
NODE_291_length_16102_cov_987.560749	fig|937.24.rna.12	rna	NODE_291_length_16102_cov_987.560749_11182_11257	11182	11257	+	tRNA-Ala-GGC	isu;tRNAs
NODE_291_length_16102_cov_987.560749	fig|937.24.peg.852	peg	NODE_291_length_16102_cov_987.560749_11993_12571	11993	12571	+	hypothetical protein
NODE_291_length_16102_cov_987.560749	fig|937.24.peg.853	peg	NODE_291_length_16102_cov_987.560749_13465_12545	13465	12545	-	hypothetical protein
NODE_291_length_16102_cov_987.560749	fig|937.24.peg.854	peg	NODE_291_length_16102_cov_987.560749_14184_13522	14184	13522	-	hypothetical protein
NODE_291_length_16102_cov_987.560749	fig|937.24.peg.855	peg	NODE_291_length_16102_cov_987.560749_15583_14150	15583	14150	-	hypothetical protein
NODE_291_length_16102_cov_987.560749	fig|937.24.peg.856	peg	NODE_291_length_16102_cov_987.560749_15709_15852	15709	15852	+	hypothetical protein
NODE_2_length_214963_cov_1165.102445	fig|937.24.peg.857	peg	NODE_2_length_214963_cov_1165.102445_1021_503	1021	503	-	UV-endonuclease-like protein
NODE_2_length_214963_cov_1165.102445	fig|937.24.peg.858	peg	NODE_2_length_214963_cov_1165.102445_1371_1009	1371	1009	-	UV-endonuclease-like protein
NODE_2_length_214963_cov_1165.102445	fig|937.24.peg.859	peg	NODE_2_length_214963_cov_1165.102445_2434_1616	2434	1616	-	hypothetical protein
NODE_2_length_214963_cov_1165.102445	fig|937.24.peg.860	peg	NODE_2_length_214963_cov_1165.102445_5449_2501	5449	2501	-	hypothetical protein
NODE_2_length_214963_cov_1165.102445	fig|937.24.peg.861	peg	NODE_2_length_214963_cov_1165.102445_5577_6905	5577	6905	+	Aspartyl-tRNA(Asn) amidotransferase subunit A (EC 6.3.5.6) @ Glutamyl-tRNA(Gln) amidotransferase subunit A (EC 6.3.5.7)	isu;tRNA_aminoacylation,_Asp_and_Asn isu;tRNA_aminoacylation,_Glu_and_Gln
NODE_2_length_214963_cov_1165.102445	fig|937.24.peg.862	peg	NODE_2_length_214963_cov_1165.102445_6902_7456	6902	7456	+	hypothetical protein probably associated with Carbamoyl-phosphate synthase	isu;CBSS-306254.1.peg.1508
NODE_2_length_214963_cov_1165.102445	fig|937.24.peg.863	peg	NODE_2_length_214963_cov_1165.102445_7453_7989	7453	7989	+	hypothetical protein
NODE_2_length_214963_cov_1165.102445	fig|937.24.peg.864	peg	NODE_2_length_214963_cov_1165.102445_8977_8156	8977	8156	-	FIG00005326: uncharacterized protein
NODE_2_length_214963_cov_1165.102445	fig|937.24.peg.865	peg	NODE_2_length_214963_cov_1165.102445_14842_8987	14842	8987	-	hypothetical protein
NODE_2_length_214963_cov_1165.102445	fig|937.24.peg.866	peg	NODE_2_length_214963_cov_1165.102445_15882_14899	15882	14899	-	hypothetical protein
NODE_2_length_214963_cov_1165.102445	fig|937.24.peg.867	peg	NODE_2_length_214963_cov_1165.102445_16257_15925	16257	15925	-	Growth inhibitor
NODE_2_length_214963_cov_1165.102445	fig|937.24.peg.868	peg	NODE_2_length_214963_cov_1165.102445_16492_16247	16492	16247	-	hypothetical protein
NODE_2_length_214963_cov_1165.102445	fig|937.24.peg.869	peg	NODE_2_length_214963_cov_1165.102445_16637_16524	16637	16524	-	hypothetical protein
NODE_2_length_214963_cov_1165.102445	fig|937.24.peg.870	peg	NODE_2_length_214963_cov_1165.102445_16763_17551	16763	17551	+	putative cation transporter component
NODE_2_length_214963_cov_1165.102445	fig|937.24.peg.871	peg	NODE_2_length_214963_cov_1165.102445_17619_18389	17619	18389	+	Uncharacterized metal-dependent hydrolase YcfH
NODE_2_length_214963_cov_1165.102445	fig|937.24.peg.872	peg	NODE_2_length_214963_cov_1165.102445_18386_19483	18386	19483	+	Membrane-bound lytic murein transglycosylase D
NODE_2_length_214963_cov_1165.102445	fig|937.24.peg.873	peg	NODE_2_length_214963_cov_1165.102445_19493_20635	19493	20635	+	Septum-associated rare lipoprotein A
NODE_2_length_214963_cov_1165.102445	fig|937.24.peg.874	peg	NODE_2_length_214963_cov_1165.102445_20632_21201	20632	21201	+	Imidazoleglycerol-phosphate dehydratase (EC 4.2.1.19)
NODE_2_length_214963_cov_1165.102445	fig|937.24.peg.875	peg	NODE_2_length_214963_cov_1165.102445_21204_21731	21204	21731	+	hypothetical protein
NODE_2_length_214963_cov_1165.102445	fig|937.24.peg.876	peg	NODE_2_length_214963_cov_1165.102445_22996_21782	22996	21782	-	Apolipoprotein N-acyltransferase / Copper homeostasis protein CutE	isu;Copper_homeostasis:_copper_tolerance
NODE_2_length_214963_cov_1165.102445	fig|937.24.peg.877	peg	NODE_2_length_214963_cov_1165.102445_24015_22993	24015	22993	-	3,4-dihydroxy-2-butanone 4-phosphate synthase (EC 4.1.99.12) / GTP cyclohydrolase II (EC 3.5.4.25)	idu(1);Riboflavin_synthesis_cluster isu;Riboflavin_synthesis_cluster idu(1);Riboflavin,_FMN_and_FAD_metabolism isu;Riboflavin,_FMN_and_FAD_metabolism isu;riboflavin_to_FAD
NODE_2_length_214963_cov_1165.102445	fig|937.24.peg.878	peg	NODE_2_length_214963_cov_1165.102445_24384_24244	24384	24244	-	hypothetical protein
NODE_2_length_214963_cov_1165.102445	fig|937.24.peg.879	peg	NODE_2_length_214963_cov_1165.102445_25014_24619	25014	24619	-	hypothetical protein
NODE_2_length_214963_cov_1165.102445	fig|937.24.peg.880	peg	NODE_2_length_214963_cov_1165.102445_25734_25567	25734	25567	-	hypothetical protein
NODE_2_length_214963_cov_1165.102445	fig|937.24.peg.881	peg	NODE_2_length_214963_cov_1165.102445_25971_25735	25971	25735	-	hypothetical protein
NODE_2_length_214963_cov_1165.102445	fig|937.24.peg.882	peg	NODE_2_length_214963_cov_1165.102445_26753_26442	26753	26442	-	hypothetical protein
NODE_2_length_214963_cov_1165.102445	fig|937.24.peg.883	peg	NODE_2_length_214963_cov_1165.102445_27428_26919	27428	26919	-	HIT family protein
NODE_2_length_214963_cov_1165.102445	fig|937.24.peg.884	peg	NODE_2_length_214963_cov_1165.102445_27794_27429	27794	27429	-	thioredoxin
NODE_2_length_214963_cov_1165.102445	fig|937.24.peg.885	peg	NODE_2_length_214963_cov_1165.102445_28420_27791	28420	27791	-	membrane-bound metallopeptidase
NODE_2_length_214963_cov_1165.102445	fig|937.24.peg.886	peg	NODE_2_length_214963_cov_1165.102445_28495_29022	28495	29022	+	hypothetical protein
NODE_2_length_214963_cov_1165.102445	fig|937.24.peg.887	peg	NODE_2_length_214963_cov_1165.102445_29261_29061	29261	29061	-	thiamine biosynthesis protein ThiS
NODE_2_length_214963_cov_1165.102445	fig|937.24.peg.888	peg	NODE_2_length_214963_cov_1165.102445_30556_29258	30556	29258	-	UDP-N-acetylmuramate--L-alanine ligase (EC 6.3.2.8)
NODE_2_length_214963_cov_1165.102445	fig|937.24.peg.889	peg	NODE_2_length_214963_cov_1165.102445_31140_30553	31140	30553	-	hypothetical protein
NODE_2_length_214963_cov_1165.102445	fig|937.24.peg.890	peg	NODE_2_length_214963_cov_1165.102445_31211_32584	31211	32584	+	(S)-2-hydroxy-acid oxidase (EC 1.1.3.15)	isu;Glycolate,_glyoxylate_interconversions
NODE_2_length_214963_cov_1165.102445	fig|937.24.peg.891	peg	NODE_2_length_214963_cov_1165.102445_33391_32708	33391	32708	-	hypothetical protein
NODE_2_length_214963_cov_1165.102445	fig|937.24.peg.892	peg	NODE_2_length_214963_cov_1165.102445_33738_33514	33738	33514	-	putative transcriptional regulator
NODE_2_length_214963_cov_1165.102445	fig|937.24.peg.893	peg	NODE_2_length_214963_cov_1165.102445_34027_34809	34027	34809	+	hypothetical protein
NODE_2_length_214963_cov_1165.102445	fig|937.24.peg.894	peg	NODE_2_length_214963_cov_1165.102445_34841_35386	34841	35386	+	hypothetical protein
NODE_2_length_214963_cov_1165.102445	fig|937.24.peg.895	peg	NODE_2_length_214963_cov_1165.102445_35394_35990	35394	35990	+	hypothetical protein
NODE_2_length_214963_cov_1165.102445	fig|937.24.peg.896	peg	NODE_2_length_214963_cov_1165.102445_39138_36052	39138	36052	-	Acriflavin resistance protein	idu(1);Multidrug_Resistance_Efflux_Pumps
NODE_2_length_214963_cov_1165.102445	fig|937.24.peg.897	peg	NODE_2_length_214963_cov_1165.102445_39738_39226	39738	39226	-	hypothetical protein
NODE_2_length_214963_cov_1165.102445	fig|937.24.peg.898	peg	NODE_2_length_214963_cov_1165.102445_39829_40677	39829	40677	+	Cell division inhibitor Slr1223 (YfcH in EC), contains epimerase/dehydratase and DUF1731 domains
NODE_2_length_214963_cov_1165.102445	fig|937.24.peg.899	peg	NODE_2_length_214963_cov_1165.102445_40709_41152	40709	41152	+	Transamidase GatB domain protein
NODE_2_length_214963_cov_1165.102445	fig|937.24.peg.900	peg	NODE_2_length_214963_cov_1165.102445_41156_41620	41156	41620	+	hypothetical protein
NODE_2_length_214963_cov_1165.102445	fig|937.24.peg.901	peg	NODE_2_length_214963_cov_1165.102445_42783_41653	42783	41653	-	hypothetical protein
NODE_2_length_214963_cov_1165.102445	fig|937.24.peg.902	peg	NODE_2_length_214963_cov_1165.102445_43411_42770	43411	42770	-	hypothetical protein
NODE_2_length_214963_cov_1165.102445	fig|937.24.peg.903	peg	NODE_2_length_214963_cov_1165.102445_44435_43398	44435	43398	-	hypothetical protein
NODE_2_length_214963_cov_1165.102445	fig|937.24.peg.904	peg	NODE_2_length_214963_cov_1165.102445_44932_44444	44932	44444	-	hypothetical protein
NODE_2_length_214963_cov_1165.102445	fig|937.24.peg.905	peg	NODE_2_length_214963_cov_1165.102445_45061_45273	45061	45273	+	SSU ribosomal protein S21p	isu;Ribosome_SSU_bacterial
NODE_2_length_214963_cov_1165.102445	fig|937.24.peg.906	peg	NODE_2_length_214963_cov_1165.102445_46230_45292	46230	45292	-	D-arabinose-5-phosphate isomerase (EC 5.3.1.13)
NODE_2_length_214963_cov_1165.102445	fig|937.24.peg.907	peg	NODE_2_length_214963_cov_1165.102445_47317_46259	47317	46259	-	N-acetylneuraminate synthase (EC 2.5.1.56)	idu(1);CMP-N-acetylneuraminate_Biosynthesis
NODE_2_length_214963_cov_1165.102445	fig|937.24.peg.908	peg	NODE_2_length_214963_cov_1165.102445_53711_47415	53711	47415	-	hypothetical protein
NODE_2_length_214963_cov_1165.102445	fig|937.24.peg.909	peg	NODE_2_length_214963_cov_1165.102445_53971_54966	53971	54966	+	N-acetyl-gamma-glutamyl-phosphate reductase (EC 1.2.1.38)
NODE_2_length_214963_cov_1165.102445	fig|937.24.peg.910	peg	NODE_2_length_214963_cov_1165.102445_54963_55688	54963	55688	+	FIG022708: hypothetical protein
NODE_2_length_214963_cov_1165.102445	fig|937.24.peg.911	peg	NODE_2_length_214963_cov_1165.102445_55688_56641	55688	56641	+	Chemotaxis protein CheV (EC 2.7.3.-)	isu;Flagellar_motility
NODE_2_length_214963_cov_1165.102445	fig|937.24.peg.912	peg	NODE_2_length_214963_cov_1165.102445_56656_59055	56656	59055	+	Signal transduction histidine kinase CheA
NODE_2_length_214963_cov_1165.102445	fig|937.24.peg.913	peg	NODE_2_length_214963_cov_1165.102445_59060_59554	59060	59554	+	Positive regulator of CheA protein activity (CheW)
NODE_2_length_214963_cov_1165.102445	fig|937.24.peg.914	peg	NODE_2_length_214963_cov_1165.102445_59598_61106	59598	61106	+	AAA+ ATPase superfamily protein YifB/ComM, associated with DNA recombination
NODE_2_length_214963_cov_1165.102445	fig|937.24.peg.915	peg	NODE_2_length_214963_cov_1165.102445_61122_62003	61122	62003	+	hypothetical protein
NODE_2_length_214963_cov_1165.102445	fig|937.24.peg.916	peg	NODE_2_length_214963_cov_1165.102445_62082_62894	62082	62894	+	hypothetical protein
NODE_2_length_214963_cov_1165.102445	fig|937.24.peg.917	peg	NODE_2_length_214963_cov_1165.102445_62955_64388	62955	64388	+	Peptidyl-prolyl cis-trans isomerase PpiD (EC 5.2.1.8)	isu;Peptidyl-prolyl_cis-trans_isomerase
NODE_2_length_214963_cov_1165.102445	fig|937.24.peg.918	peg	NODE_2_length_214963_cov_1165.102445_64393_65937	64393	65937	+	Cell division protein FtsA
NODE_2_length_214963_cov_1165.102445	fig|937.24.peg.919	peg	NODE_2_length_214963_cov_1165.102445_65952_67328	65952	67328	+	Cell division protein FtsZ
NODE_2_length_214963_cov_1165.102445	fig|937.24.peg.920	peg	NODE_2_length_214963_cov_1165.102445_67744_67361	67744	67361	-	Putative pre-16S rRNA nuclease YqgF
NODE_2_length_214963_cov_1165.102445	fig|937.24.peg.921	peg	NODE_2_length_214963_cov_1165.102445_70003_67754	70003	67754	-	hypothetical protein
NODE_2_length_214963_cov_1165.102445	fig|937.24.peg.922	peg	NODE_2_length_214963_cov_1165.102445_70072_71376	70072	71376	+	Uncharacterized MFS-type transporter
NODE_2_length_214963_cov_1165.102445	fig|937.24.peg.923	peg	NODE_2_length_214963_cov_1165.102445_72254_71406	72254	71406	-	Cytochrome c-type biogenesis protein CcdA (DsbD analog)	isu;Biogenesis_of_c-type_cytochromes isu;Sulfur_oxidation isu;CBSS-196164.1.peg.461 isu;Periplasmic_disulfide_interchange
NODE_2_length_214963_cov_1165.102445	fig|937.24.peg.924	peg	NODE_2_length_214963_cov_1165.102445_72557_72267	72557	72267	-	Aspartyl-tRNA(Asn) amidotransferase subunit C @ Glutamyl-tRNA(Gln) amidotransferase subunit C
NODE_2_length_214963_cov_1165.102445	fig|937.24.peg.925	peg	NODE_2_length_214963_cov_1165.102445_72708_74408	72708	74408	+	hypothetical protein
NODE_2_length_214963_cov_1165.102445	fig|937.24.peg.926	peg	NODE_2_length_214963_cov_1165.102445_74401_75474	74401	75474	+	hypothetical protein
NODE_2_length_214963_cov_1165.102445	fig|937.24.peg.927	peg	NODE_2_length_214963_cov_1165.102445_75458_76444	75458	76444	+	hypothetical protein
NODE_2_length_214963_cov_1165.102445	fig|937.24.peg.928	peg	NODE_2_length_214963_cov_1165.102445_76441_77253	76441	77253	+	Mrr restriction system protein
NODE_2_length_214963_cov_1165.102445	fig|937.24.peg.929	peg	NODE_2_length_214963_cov_1165.102445_78172_77309	78172	77309	-	hypothetical protein
NODE_2_length_214963_cov_1165.102445	fig|937.24.peg.930	peg	NODE_2_length_214963_cov_1165.102445_78543_78298	78543	78298	-	putative transcriptional regulator
NODE_2_length_214963_cov_1165.102445	fig|937.24.peg.931	peg	NODE_2_length_214963_cov_1165.102445_79016_78609	79016	78609	-	hypothetical protein
NODE_2_length_214963_cov_1165.102445	fig|937.24.peg.932	peg	NODE_2_length_214963_cov_1165.102445_79350_79559	79350	79559	+	hypothetical protein
NODE_2_length_214963_cov_1165.102445	fig|937.24.peg.933	peg	NODE_2_length_214963_cov_1165.102445_79572_80834	79572	80834	+	3'-phosphoadenosine 5'-phosphosulfate sulfurtransferase DndC
NODE_2_length_214963_cov_1165.102445	fig|937.24.peg.934	peg	NODE_2_length_214963_cov_1165.102445_80845_82461	80845	82461	+	hypothetical protein
NODE_2_length_214963_cov_1165.102445	fig|937.24.peg.935	peg	NODE_2_length_214963_cov_1165.102445_82454_82831	82454	82831	+	hypothetical protein
NODE_2_length_214963_cov_1165.102445	fig|937.24.peg.936	peg	NODE_2_length_214963_cov_1165.102445_83806_82871	83806	82871	-	Para-aminobenzoate synthase, aminase component (EC 2.6.1.85)	isu;Chorismate:_Intermediate_for_synthesis_of_Tryptophan,_PAPA_antibiotics,_PABA,_3-hydroxyanthranilate_and_more. isu;Tryptophan_synthesis
NODE_2_length_214963_cov_1165.102445	fig|937.24.peg.937	peg	NODE_2_length_214963_cov_1165.102445_84862_83807	84862	83807	-	Twitching motility protein PilT
NODE_2_length_214963_cov_1165.102445	fig|937.24.peg.938	peg	NODE_2_length_214963_cov_1165.102445_85015_85983	85015	85983	+	Phosphoribosylformylglycinamidine cyclo-ligase (EC 6.3.3.1)
NODE_2_length_214963_cov_1165.102445	fig|937.24.peg.939	peg	NODE_2_length_214963_cov_1165.102445_85980_86954	85980	86954	+	Paraquat-inducible protein B	isu;Oxidative_stress isu;Heme,_hemin_uptake_and_utilization_systems_in_GramNegatives
NODE_2_length_214963_cov_1165.102445	fig|937.24.peg.940	peg	NODE_2_length_214963_cov_1165.102445_86951_87358	86951	87358	+	Metal-dependent hydrolase YbeY, involved in rRNA and/or ribosome maturation and assembly	isu;CBSS-56780.10.peg.1536 isu;Glycyl-tRNA_synthetase_containing_cluster
NODE_2_length_214963_cov_1165.102445	fig|937.24.peg.941	peg	NODE_2_length_214963_cov_1165.102445_87377_88183	87377	88183	+	hypothetical protein
NODE_2_length_214963_cov_1165.102445	fig|937.24.peg.942	peg	NODE_2_length_214963_cov_1165.102445_88717_88295	88717	88295	-	hypothetical protein
NODE_2_length_214963_cov_1165.102445	fig|937.24.peg.943	peg	NODE_2_length_214963_cov_1165.102445_89736_88714	89736	88714	-	hypothetical protein
NODE_2_length_214963_cov_1165.102445	fig|937.24.peg.944	peg	NODE_2_length_214963_cov_1165.102445_90824_89733	90824	89733	-	hypothetical protein
NODE_2_length_214963_cov_1165.102445	fig|937.24.peg.945	peg	NODE_2_length_214963_cov_1165.102445_91054_91206	91054	91206	+	hypothetical protein
NODE_2_length_214963_cov_1165.102445	fig|937.24.peg.946	peg	NODE_2_length_214963_cov_1165.102445_91627_93042	91627	93042	+	hypothetical protein
NODE_2_length_214963_cov_1165.102445	fig|937.24.peg.947	peg	NODE_2_length_214963_cov_1165.102445_94293_93076	94293	93076	-	hypothetical protein
NODE_2_length_214963_cov_1165.102445	fig|937.24.peg.948	peg	NODE_2_length_214963_cov_1165.102445_95024_94305	95024	94305	-	Zinc ABC transporter, ATP-binding protein ZnuC
NODE_2_length_214963_cov_1165.102445	fig|937.24.peg.949	peg	NODE_2_length_214963_cov_1165.102445_95905_95015	95905	95015	-	Zinc ABC transporter, periplasmic-binding protein ZnuA
NODE_2_length_214963_cov_1165.102445	fig|937.24.peg.950	peg	NODE_2_length_214963_cov_1165.102445_97178_96102	97178	96102	-	3-isopropylmalate dehydrogenase (EC 1.1.1.85)	icw(1);Branched-Chain_Amino_Acid_Biosynthesis icw(1);Leucine_Biosynthesis
NODE_2_length_214963_cov_1165.102445	fig|937.24.peg.951	peg	NODE_2_length_214963_cov_1165.102445_97668_97171	97668	97171	-	3-isopropylmalate dehydratase small subunit (EC 4.2.1.33)	isu;Branched-Chain_Amino_Acid_Biosynthesis isu;Leucine_Biosynthesis
NODE_2_length_214963_cov_1165.102445	fig|937.24.peg.952	peg	NODE_2_length_214963_cov_1165.102445_97804_100023	97804	100023	+	DNA topoisomerase I (EC 5.99.1.2)	isu;Inteins isu;pVir_Plasmid_of_Campylobacter isu;CBSS-272943.3.peg.1367 isu;DNA_topoisomerases,_Type_I,_ATP-independent
NODE_2_length_214963_cov_1165.102445	fig|937.24.peg.953	peg	NODE_2_length_214963_cov_1165.102445_100046_102403	100046	102403	+	diguanylate cyclase/phosphodiesterase (GGDEF & EAL domains) with PAS/PAC sensor(s)	idu(3);Bacterial_hemoglobins
NODE_2_length_214963_cov_1165.102445	fig|937.24.peg.954	peg	NODE_2_length_214963_cov_1165.102445_102414_102956	102414	102956	+	Guanylate cyclase-related protein
NODE_2_length_214963_cov_1165.102445	fig|937.24.peg.955	peg	NODE_2_length_214963_cov_1165.102445_102967_103848	102967	103848	+	Methionyl-tRNA formyltransferase (EC 2.1.2.9)	isu;Translation_initiation_factors_bacterial isu;CBSS-89187.3.peg.2957
NODE_2_length_214963_cov_1165.102445	fig|937.24.peg.956	peg	NODE_2_length_214963_cov_1165.102445_104087_108271	104087	108271	+	DNA-directed RNA polymerase beta subunit (EC 2.7.7.6)	icw(1);Mycobacterium_virulence_operon_involved_in_DNA_transcription icw(1);RNA_polymerase_bacterial
NODE_2_length_214963_cov_1165.102445	fig|937.24.peg.957	peg	NODE_2_length_214963_cov_1165.102445_108261_112760	108261	112760	+	DNA-directed RNA polymerase beta' subunit (EC 2.7.7.6)	isu;Mycobacterium_virulence_operon_involved_in_DNA_transcription isu;RNA_polymerase_bacterial
NODE_2_length_214963_cov_1165.102445	fig|937.24.peg.958	peg	NODE_2_length_214963_cov_1165.102445_113851_112802	113851	112802	-	Cytochrome c551 peroxidase (EC 1.11.1.5)
NODE_2_length_214963_cov_1165.102445	fig|937.24.peg.959	peg	NODE_2_length_214963_cov_1165.102445_113935_116670	113935	116670	+	hypothetical protein
NODE_2_length_214963_cov_1165.102445	fig|937.24.peg.960	peg	NODE_2_length_214963_cov_1165.102445_116716_117672	116716	117672	+	hypothetical protein
NODE_2_length_214963_cov_1165.102445	fig|937.24.peg.961	peg	NODE_2_length_214963_cov_1165.102445_117669_118757	117669	118757	+	tRNA (uracil(54)-C5)-methyltransferase (EC 2.1.1.35) @ tmRNA (uracil(341)-C5)-methyltransferase	isu;RNA_methylation
NODE_2_length_214963_cov_1165.102445	fig|937.24.peg.962	peg	NODE_2_length_214963_cov_1165.102445_118781_119437	118781	119437	+	Aminodeoxyfutalosine nucleosidase (EC 3.2.2.30)
NODE_2_length_214963_cov_1165.102445	fig|937.24.peg.963	peg	NODE_2_length_214963_cov_1165.102445_119434_119880	119434	119880	+	tmRNA-binding protein SmpB	isu;Staphylococcal_pathogenicity_islands_SaPI isu;Translation_termination_factors_bacterial
NODE_2_length_214963_cov_1165.102445	fig|937.24.peg.964	peg	NODE_2_length_214963_cov_1165.102445_119880_119972	119880	119972	+	hypothetical protein
NODE_2_length_214963_cov_1165.102445	fig|937.24.peg.965	peg	NODE_2_length_214963_cov_1165.102445_119959_121368	119959	121368	+	L-aspartate oxidase (EC 1.4.3.16)	idu(1);Mycobacterium_virulence_operon_possibly_involved_in_quinolinate_biosynthesis idu(1);NAD_and_NADP_cofactor_biosynthesis_global
NODE_2_length_214963_cov_1165.102445	fig|937.24.peg.966	peg	NODE_2_length_214963_cov_1165.102445_121424_122413	121424	122413	+	hypothetical protein
NODE_2_length_214963_cov_1165.102445	fig|937.24.peg.967	peg	NODE_2_length_214963_cov_1165.102445_122842_123036	122842	123036	+	hypothetical protein
NODE_2_length_214963_cov_1165.102445	fig|937.24.peg.968	peg	NODE_2_length_214963_cov_1165.102445_123687_123049	123687	123049	-	hypothetical protein
NODE_2_length_214963_cov_1165.102445	fig|937.24.peg.969	peg	NODE_2_length_214963_cov_1165.102445_124702_123689	124702	123689	-	hypothetical protein
NODE_2_length_214963_cov_1165.102445	fig|937.24.peg.970	peg	NODE_2_length_214963_cov_1165.102445_125387_124824	125387	124824	-	Isocitrate dehydrogenase [NADP] (EC 1.1.1.42); Monomeric isocitrate dehydrogenase [NADP] (EC 1.1.1.42)	idu(1);5-FCL-like_protein
NODE_2_length_214963_cov_1165.102445	fig|937.24.peg.971	peg	NODE_2_length_214963_cov_1165.102445_125583_125849	125583	125849	+	hypothetical protein
NODE_2_length_214963_cov_1165.102445	fig|937.24.peg.972	peg	NODE_2_length_214963_cov_1165.102445_125850_127673	125850	127673	+	hypothetical protein
NODE_2_length_214963_cov_1165.102445	fig|937.24.peg.973	peg	NODE_2_length_214963_cov_1165.102445_127670_128395	127670	128395	+	hypothetical protein
NODE_2_length_214963_cov_1165.102445	fig|937.24.peg.974	peg	NODE_2_length_214963_cov_1165.102445_128396_129148	128396	129148	+	hypothetical protein
NODE_2_length_214963_cov_1165.102445	fig|937.24.peg.975	peg	NODE_2_length_214963_cov_1165.102445_131382_129211	131382	129211	-	Isocitrate dehydrogenase [NADP] (EC 1.1.1.42); Monomeric isocitrate dehydrogenase [NADP] (EC 1.1.1.42)	idu(1);5-FCL-like_protein
NODE_2_length_214963_cov_1165.102445	fig|937.24.peg.976	peg	NODE_2_length_214963_cov_1165.102445_132220_131528	132220	131528	-	hypothetical protein
NODE_2_length_214963_cov_1165.102445	fig|937.24.peg.977	peg	NODE_2_length_214963_cov_1165.102445_132574_132308	132574	132308	-	hypothetical protein
NODE_2_length_214963_cov_1165.102445	fig|937.24.peg.978	peg	NODE_2_length_214963_cov_1165.102445_134338_132728	134338	132728	-	hypothetical protein
NODE_2_length_214963_cov_1165.102445	fig|937.24.peg.979	peg	NODE_2_length_214963_cov_1165.102445_134397_135719	134397	135719	+	Adenylosuccinate lyase (EC 4.3.2.2) @ SAICAR lyase (EC 4.3.2.2)	isu;Purine_conversions
NODE_2_length_214963_cov_1165.102445	fig|937.24.peg.980	peg	NODE_2_length_214963_cov_1165.102445_136180_135917	136180	135917	-	Protein of unknown function (DUF1566)
NODE_2_length_214963_cov_1165.102445	fig|937.24.peg.981	peg	NODE_2_length_214963_cov_1165.102445_136735_136274	136735	136274	-	hypothetical protein
NODE_2_length_214963_cov_1165.102445	fig|937.24.peg.982	peg	NODE_2_length_214963_cov_1165.102445_136783_137022	136783	137022	+	hypothetical protein
NODE_2_length_214963_cov_1165.102445	fig|937.24.peg.983	peg	NODE_2_length_214963_cov_1165.102445_137107_137247	137107	137247	+	hypothetical protein
NODE_2_length_214963_cov_1165.102445	fig|937.24.peg.984	peg	NODE_2_length_214963_cov_1165.102445_137419_137580	137419	137580	+	hypothetical protein
NODE_2_length_214963_cov_1165.102445	fig|937.24.peg.985	peg	NODE_2_length_214963_cov_1165.102445_137577_137924	137577	137924	+	Orf11
NODE_2_length_214963_cov_1165.102445	fig|937.24.peg.986	peg	NODE_2_length_214963_cov_1165.102445_137946_139268	137946	139268	+	Fibronectin/fibrinogen-binding protein	isu;Adhesion_of_Campylobacter
NODE_2_length_214963_cov_1165.102445	fig|937.24.peg.987	peg	NODE_2_length_214963_cov_1165.102445_142611_139510	142611	139510	-	hypothetical protein
NODE_2_length_214963_cov_1165.102445	fig|937.24.peg.988	peg	NODE_2_length_214963_cov_1165.102445_143640_142897	143640	142897	-	3-oxoacyl-[acyl-carrier protein] reductase (EC 1.1.1.100), FadG
NODE_2_length_214963_cov_1165.102445	fig|937.24.peg.989	peg	NODE_2_length_214963_cov_1165.102445_143981_143649	143981	143649	-	hypothetical protein
NODE_2_length_214963_cov_1165.102445	fig|937.24.peg.990	peg	NODE_2_length_214963_cov_1165.102445_144455_143982	144455	143982	-	Ribose-5-phosphate isomerase B (EC 5.3.1.6)
NODE_2_length_214963_cov_1165.102445	fig|937.24.peg.991	peg	NODE_2_length_214963_cov_1165.102445_144556_147105	144556	147105	+	hypothetical protein
NODE_2_length_214963_cov_1165.102445	fig|937.24.peg.992	peg	NODE_2_length_214963_cov_1165.102445_148816_147290	148816	147290	-	Ribonuclease Y
NODE_2_length_214963_cov_1165.102445	fig|937.24.peg.993	peg	NODE_2_length_214963_cov_1165.102445_149556_149173	149556	149173	-	hypothetical protein
NODE_2_length_214963_cov_1165.102445	fig|937.24.peg.994	peg	NODE_2_length_214963_cov_1165.102445_150083_149565	150083	149565	-	hypothetical protein
NODE_2_length_214963_cov_1165.102445	fig|937.24.peg.995	peg	NODE_2_length_214963_cov_1165.102445_150889_150080	150889	150080	-	hypothetical protein
NODE_2_length_214963_cov_1165.102445	fig|937.24.peg.996	peg	NODE_2_length_214963_cov_1165.102445_152090_150876	152090	150876	-	UDP-N-acetylmuramoyl-L-alanine--D-glutamate ligase (EC 6.3.2.9)
NODE_2_length_214963_cov_1165.102445	fig|937.24.peg.997	peg	NODE_2_length_214963_cov_1165.102445_152714_152127	152714	152127	-	hypothetical protein
NODE_2_length_214963_cov_1165.102445	fig|937.24.peg.998	peg	NODE_2_length_214963_cov_1165.102445_154775_152718	154775	152718	-	hypothetical protein
NODE_2_length_214963_cov_1165.102445	fig|937.24.peg.999	peg	NODE_2_length_214963_cov_1165.102445_155623_154787	155623	154787	-	Biotin synthase (EC 2.8.1.6)	isu;Biotin_biosynthesis_Experimental isu;Biotin_biosynthesis
NODE_2_length_214963_cov_1165.102445	fig|937.24.peg.1000	peg	NODE_2_length_214963_cov_1165.102445_156676_155633	156676	155633	-	hypothetical protein
NODE_2_length_214963_cov_1165.102445	fig|937.24.peg.1001	peg	NODE_2_length_214963_cov_1165.102445_157781_156873	157781	156873	-	hypothetical protein
NODE_2_length_214963_cov_1165.102445	fig|937.24.peg.1002	peg	NODE_2_length_214963_cov_1165.102445_158362_157784	158362	157784	-	response regulator receiver domain protein (CheY-like)
NODE_2_length_214963_cov_1165.102445	fig|937.24.peg.1003	peg	NODE_2_length_214963_cov_1165.102445_158577_158359	158577	158359	-	hypothetical protein
NODE_2_length_214963_cov_1165.102445	fig|937.24.peg.1004	peg	NODE_2_length_214963_cov_1165.102445_159545_158580	159545	158580	-	UDP-3-O-[3-hydroxymyristoyl] glucosamine N-acyltransferase (EC 2.3.1.191)
NODE_2_length_214963_cov_1165.102445	fig|937.24.peg.1005	peg	NODE_2_length_214963_cov_1165.102445_160039_159566	160039	159566	-	hypothetical protein
NODE_2_length_214963_cov_1165.102445	fig|937.24.peg.1006	peg	NODE_2_length_214963_cov_1165.102445_161412_160039	161412	160039	-	hypothetical protein
NODE_2_length_214963_cov_1165.102445	fig|937.24.peg.1007	peg	NODE_2_length_214963_cov_1165.102445_161530_163053	161530	163053	+	IMP cyclohydrolase (EC 3.5.4.10) / Phosphoribosylaminoimidazolecarboxamide formyltransferase (EC 2.1.2.3)	isu;5-FCL-like_protein
NODE_2_length_214963_cov_1165.102445	fig|937.24.peg.1008	peg	NODE_2_length_214963_cov_1165.102445_163062_163313	163062	163313	+	hypothetical protein
NODE_2_length_214963_cov_1165.102445	fig|937.24.peg.1009	peg	NODE_2_length_214963_cov_1165.102445_164387_163347	164387	163347	-	Hemolysin-type calcium-binding region
NODE_2_length_214963_cov_1165.102445	fig|937.24.peg.1010	peg	NODE_2_length_214963_cov_1165.102445_165742_164519	165742	164519	-	hypothetical protein
NODE_2_length_214963_cov_1165.102445	fig|937.24.peg.1011	peg	NODE_2_length_214963_cov_1165.102445_165972_165739	165972	165739	-	hypothetical protein
NODE_2_length_214963_cov_1165.102445	fig|937.24.peg.1012	peg	NODE_2_length_214963_cov_1165.102445_166190_166056	166190	166056	-	LSU ribosomal protein L34p
NODE_2_length_214963_cov_1165.102445	fig|937.24.peg.1013	peg	NODE_2_length_214963_cov_1165.102445_166288_166779	166288	166779	+	Transcription elongation factor GreA	isu;Transcription_factors_bacterial
NODE_2_length_214963_cov_1165.102445	fig|937.24.peg.1014	peg	NODE_2_length_214963_cov_1165.102445_166769_167200	166769	167200	+	Deoxyuridine 5'-triphosphate nucleotidohydrolase (EC 3.6.1.23)	isu;Nudix_proteins_(nucleoside_triphosphate_hydrolases) isu;Housecleaning_nucleoside_triphosphate_pyrophosphatases
NODE_2_length_214963_cov_1165.102445	fig|937.24.peg.1015	peg	NODE_2_length_214963_cov_1165.102445_167262_168689	167262	168689	+	FIG00711593: hypothetical protein
NODE_2_length_214963_cov_1165.102445	fig|937.24.peg.1016	peg	NODE_2_length_214963_cov_1165.102445_168702_169343	168702	169343	+	septum formation inhibitor
NODE_2_length_214963_cov_1165.102445	fig|937.24.peg.1017	peg	NODE_2_length_214963_cov_1165.102445_169345_170190	169345	170190	+	UDP-3-O-[3-hydroxymyristoyl] N-acetylglucosamine deacetylase (EC 3.5.1.108)
NODE_2_length_214963_cov_1165.102445	fig|937.24.peg.1018	peg	NODE_2_length_214963_cov_1165.102445_170180_170626	170180	170626	+	tRNA threonylcarbamoyladenosine biosynthesis protein TsaB
NODE_2_length_214963_cov_1165.102445	fig|937.24.peg.1019	peg	NODE_2_length_214963_cov_1165.102445_170768_171289	170768	171289	+	LSU ribosomal protein L10p (P0)
NODE_2_length_214963_cov_1165.102445	fig|937.24.peg.1020	peg	NODE_2_length_214963_cov_1165.102445_171320_171697	171320	171697	+	LSU ribosomal protein L7p/L12p (P1/P2)
NODE_2_length_214963_cov_1165.102445	fig|937.24.peg.1021	peg	NODE_2_length_214963_cov_1165.102445_171955_172512	171955	172512	+	Pyruvate:ferredoxin oxidoreductase, gamma subunit (EC 1.2.7.1)	isu;Ketoisovalerate_oxidoreductase icw(3);Pyruvate:ferredoxin_oxidoreductase
NODE_2_length_214963_cov_1165.102445	fig|937.24.peg.1022	peg	NODE_2_length_214963_cov_1165.102445_172522_172926	172522	172926	+	Pyruvate:ferredoxin oxidoreductase, delta subunit (EC 1.2.7.1)	isu;Pyruvate:ferredoxin_oxidoreductase
NODE_2_length_214963_cov_1165.102445	fig|937.24.peg.1023	peg	NODE_2_length_214963_cov_1165.102445_172929_174158	172929	174158	+	Pyruvate:ferredoxin oxidoreductase, alpha subunit (EC 1.2.7.1)	icw(1);Pyruvate:ferredoxin_oxidoreductase
NODE_2_length_214963_cov_1165.102445	fig|937.24.peg.1024	peg	NODE_2_length_214963_cov_1165.102445_174168_175127	174168	175127	+	Pyruvate:ferredoxin oxidoreductase, beta subunit (EC 1.2.7.1)	icw(2);Pyruvate:ferredoxin_oxidoreductase
NODE_2_length_214963_cov_1165.102445	fig|937.24.peg.1025	peg	NODE_2_length_214963_cov_1165.102445_175949_175155	175949	175155	-	putative TYPE II DNA MODIFICATION ENZYME (METHYLTRANSFERASE)
NODE_2_length_214963_cov_1165.102445	fig|937.24.peg.1026	peg	NODE_2_length_214963_cov_1165.102445_176040_175936	176040	175936	-	hypothetical protein
NODE_2_length_214963_cov_1165.102445	fig|937.24.peg.1027	peg	NODE_2_length_214963_cov_1165.102445_176898_176092	176898	176092	-	Peptide chain release factor N(5)-glutamine methyltransferase (EC 2.1.1.297)
NODE_2_length_214963_cov_1165.102445	fig|937.24.peg.1028	peg	NODE_2_length_214963_cov_1165.102445_177508_176885	177508	176885	-	Phosphoserine phosphatase (EC 3.1.3.3)	isu;Serine_Biosynthesis isu;Glycine_and_Serine_Utilization
NODE_2_length_214963_cov_1165.102445	fig|937.24.peg.1029	peg	NODE_2_length_214963_cov_1165.102445_177687_178211	177687	178211	+	Adenine phosphoribosyltransferase (EC 2.4.2.7)	isu;Purine_conversions isu;cAMP_signaling_in_bacteria
NODE_2_length_214963_cov_1165.102445	fig|937.24.peg.1030	peg	NODE_2_length_214963_cov_1165.102445_179495_178464	179495	178464	-	DNA-cytosine methyltransferase (EC 2.1.1.37)	idu(4);DNA_repair,_bacterial
NODE_2_length_214963_cov_1165.102445	fig|937.24.peg.1031	peg	NODE_2_length_214963_cov_1165.102445_180256_179492	180256	179492	-	Type II restriction enzyme NgoPII (EC 3.1.21.4)
NODE_2_length_214963_cov_1165.102445	fig|937.24.peg.1032	peg	NODE_2_length_214963_cov_1165.102445_180532_180314	180532	180314	-	Translation initiation factor 1	isu;Translation_initiation_factors_bacterial
NODE_2_length_214963_cov_1165.102445	fig|937.24.peg.1033	peg	NODE_2_length_214963_cov_1165.102445_181299_180544	181299	180544	-	Methionine aminopeptidase (EC 3.4.11.18)	isu;CBSS-312309.3.peg.1965 isu;Translation_termination_factors_bacterial
NODE_2_length_214963_cov_1165.102445	fig|937.24.peg.1034	peg	NODE_2_length_214963_cov_1165.102445_182565_181303	182565	181303	-	Protein translocase subunit SecY
NODE_2_length_214963_cov_1165.102445	fig|937.24.peg.1035	peg	NODE_2_length_214963_cov_1165.102445_182966_182565	182966	182565	-	LSU ribosomal protein L15p (L27Ae)
NODE_2_length_214963_cov_1165.102445	fig|937.24.peg.1036	peg	NODE_2_length_214963_cov_1165.102445_183419_182970	183419	182970	-	SSU ribosomal protein S5p (S2e)	icw(1);Ribosome_SSU_bacterial isu;Ribosomal_protein_S5p_acylation
NODE_2_length_214963_cov_1165.102445	fig|937.24.peg.1037	peg	NODE_2_length_214963_cov_1165.102445_183784_183428	183784	183428	-	LSU ribosomal protein L18p (L5e)
NODE_2_length_214963_cov_1165.102445	fig|937.24.peg.1038	peg	NODE_2_length_214963_cov_1165.102445_184330_183794	184330	183794	-	LSU ribosomal protein L6p (L9e)
NODE_2_length_214963_cov_1165.102445	fig|937.24.peg.1039	peg	NODE_2_length_214963_cov_1165.102445_184735_184340	184735	184340	-	SSU ribosomal protein S8p (S15Ae)	icw(3);Ribosome_SSU_bacterial
NODE_2_length_214963_cov_1165.102445	fig|937.24.peg.1040	peg	NODE_2_length_214963_cov_1165.102445_184930_184745	184930	184745	-	SSU ribosomal protein S14p (S29e) @ SSU ribosomal protein S14p (S29e), zinc-dependent	isu;Ribosome_SSU_bacterial icw(5);Ribosome_SSU_bacterial
NODE_2_length_214963_cov_1165.102445	fig|937.24.peg.1041	peg	NODE_2_length_214963_cov_1165.102445_185480_184923	185480	184923	-	LSU ribosomal protein L5p (L11e)
NODE_2_length_214963_cov_1165.102445	fig|937.24.peg.1042	peg	NODE_2_length_214963_cov_1165.102445_185717_185484	185717	185484	-	LSU ribosomal protein L24p (L26e)
NODE_2_length_214963_cov_1165.102445	fig|937.24.peg.1043	peg	NODE_2_length_214963_cov_1165.102445_186085_185717	186085	185717	-	LSU ribosomal protein L14p (L23e)
NODE_2_length_214963_cov_1165.102445	fig|937.24.peg.1044	peg	NODE_2_length_214963_cov_1165.102445_186348_186088	186348	186088	-	SSU ribosomal protein S17p (S11e)	icw(2);Ribosome_SSU_bacterial
NODE_2_length_214963_cov_1165.102445	fig|937.24.peg.1045	peg	NODE_2_length_214963_cov_1165.102445_186536_186348	186536	186348	-	LSU ribosomal protein L29p (L35e)
NODE_2_length_214963_cov_1165.102445	fig|937.24.peg.1046	peg	NODE_2_length_214963_cov_1165.102445_186948_186523	186948	186523	-	LSU ribosomal protein L16p (L10e)
NODE_2_length_214963_cov_1165.102445	fig|937.24.peg.1047	peg	NODE_2_length_214963_cov_1165.102445_187662_186949	187662	186949	-	SSU ribosomal protein S3p (S3e)	icw(6);Ribosome_SSU_bacterial
NODE_2_length_214963_cov_1165.102445	fig|937.24.peg.1048	peg	NODE_2_length_214963_cov_1165.102445_187989_187666	187989	187666	-	LSU ribosomal protein L22p (L17e)
NODE_2_length_214963_cov_1165.102445	fig|937.24.peg.1049	peg	NODE_2_length_214963_cov_1165.102445_188271_187990	188271	187990	-	SSU ribosomal protein S19p (S15e)	icw(4);Ribosome_SSU_bacterial
NODE_2_length_214963_cov_1165.102445	fig|937.24.peg.1050	peg	NODE_2_length_214963_cov_1165.102445_189110_188271	189110	188271	-	LSU ribosomal protein L2p (L8e)
NODE_2_length_214963_cov_1165.102445	fig|937.24.peg.1051	peg	NODE_2_length_214963_cov_1165.102445_189396_189112	189396	189112	-	LSU ribosomal protein L23p (L23Ae)
NODE_2_length_214963_cov_1165.102445	fig|937.24.peg.1052	peg	NODE_2_length_214963_cov_1165.102445_190010_189399	190010	189399	-	LSU ribosomal protein L4p (L1e)
NODE_2_length_214963_cov_1165.102445	fig|937.24.peg.1053	peg	NODE_2_length_214963_cov_1165.102445_190591_190010	190591	190010	-	LSU ribosomal protein L3p (L3e)
NODE_2_length_214963_cov_1165.102445	fig|937.24.peg.1054	peg	NODE_2_length_214963_cov_1165.102445_190913_190602	190913	190602	-	SSU ribosomal protein S10p (S20e)	icw(2);Ribosome_SSU_bacterial
NODE_2_length_214963_cov_1165.102445	fig|937.24.peg.1055	peg	NODE_2_length_214963_cov_1165.102445_191081_192970	191081	192970	+	hypothetical protein
NODE_2_length_214963_cov_1165.102445	fig|937.24.peg.1056	peg	NODE_2_length_214963_cov_1165.102445_193009_194070	193009	194070	+	hypothetical protein
NODE_2_length_214963_cov_1165.102445	fig|937.24.peg.1057	peg	NODE_2_length_214963_cov_1165.102445_194067_195464	194067	195464	+	hypothetical protein
NODE_2_length_214963_cov_1165.102445	fig|937.24.peg.1058	peg	NODE_2_length_214963_cov_1165.102445_195457_195798	195457	195798	+	hypothetical protein
NODE_2_length_214963_cov_1165.102445	fig|937.24.peg.1059	peg	NODE_2_length_214963_cov_1165.102445_196070_196855	196070	196855	+	Flagellar basal-body rod protein FlgF
NODE_2_length_214963_cov_1165.102445	fig|937.24.peg.1060	peg	NODE_2_length_214963_cov_1165.102445_196858_197310	196858	197310	+	hypothetical protein
NODE_2_length_214963_cov_1165.102445	fig|937.24.peg.1061	peg	NODE_2_length_214963_cov_1165.102445_197307_197879	197307	197879	+	hypothetical protein
NODE_2_length_214963_cov_1165.102445	fig|937.24.peg.1062	peg	NODE_2_length_214963_cov_1165.102445_197876_198613	197876	198613	+	hypothetical protein
NODE_2_length_214963_cov_1165.102445	fig|937.24.peg.1063	peg	NODE_2_length_214963_cov_1165.102445_199277_198615	199277	198615	-	hypothetical protein
NODE_2_length_214963_cov_1165.102445	fig|937.24.peg.1064	peg	NODE_2_length_214963_cov_1165.102445_201312_199348	201312	199348	-	hypothetical protein
NODE_2_length_214963_cov_1165.102445	fig|937.24.peg.1065	peg	NODE_2_length_214963_cov_1165.102445_202072_201368	202072	201368	-	Flagellar biosynthesis protein FliP
NODE_2_length_214963_cov_1165.102445	fig|937.24.peg.1066	peg	NODE_2_length_214963_cov_1165.102445_204565_202151	204565	202151	-	Cellulose synthase catalytic subunit [UDP-forming] (EC 2.4.1.12)
NODE_2_length_214963_cov_1165.102445	fig|937.24.peg.1067	peg	NODE_2_length_214963_cov_1165.102445_205208_204558	205208	204558	-	hypothetical protein
NODE_2_length_214963_cov_1165.102445	fig|937.24.peg.1068	peg	NODE_2_length_214963_cov_1165.102445_206356_205205	206356	205205	-	hypothetical protein
NODE_2_length_214963_cov_1165.102445	fig|937.24.peg.1069	peg	NODE_2_length_214963_cov_1165.102445_207070_206357	207070	206357	-	KilA-N domain-containing protein
NODE_2_length_214963_cov_1165.102445	fig|937.24.peg.1070	peg	NODE_2_length_214963_cov_1165.102445_208061_207150	208061	207150	-	hypothetical protein
NODE_2_length_214963_cov_1165.102445	fig|937.24.peg.1071	peg	NODE_2_length_214963_cov_1165.102445_209113_208061	209113	208061	-	Intramembrane protease RasP/YluC, implicated in cell division based on FtsL cleavage	isu;Periplasmic_Stress_Response isu;CBSS-83331.1.peg.3039
NODE_2_length_214963_cov_1165.102445	fig|937.24.peg.1072	peg	NODE_2_length_214963_cov_1165.102445_211763_209202	211763	209202	-	Carboxypeptidase A1 precursor (EC 3.4.17.1)
NODE_2_length_214963_cov_1165.102445	fig|937.24.peg.1073	peg	NODE_2_length_214963_cov_1165.102445_212349_211867	212349	211867	-	Peptide methionine sulfoxide reductase MsrA (EC 1.8.4.11)	isu;Putative_sugar_ABC_transporter_(ytf_cluster) isu;Peptide_methionine_sulfoxide_reductase
NODE_2_length_214963_cov_1165.102445	fig|937.24.peg.1074	peg	NODE_2_length_214963_cov_1165.102445_212409_213017	212409	213017	+	Pantothenate kinase type III, CoaX-like (EC 2.7.1.33)	isu;Coenzyme_A_Biosynthesis_cluster isu;Coenzyme_A_Biosynthesis
NODE_2_length_214963_cov_1165.102445	fig|937.24.peg.1075	peg	NODE_2_length_214963_cov_1165.102445_214963_213557	214963	213557	-	hypothetical protein
NODE_306_length_15710_cov_1175.857161	fig|937.24.peg.1076	peg	NODE_306_length_15710_cov_1175.857161_3_992	3	992	+	Respiratory nitrate reductase beta chain (EC 1.7.99.4)	isu;Nitrate_and_nitrite_ammonification
NODE_306_length_15710_cov_1175.857161	fig|937.24.peg.1077	peg	NODE_306_length_15710_cov_1175.857161_992_2152	992	2152	+	Cytochrome c, class I
NODE_306_length_15710_cov_1175.857161	fig|937.24.peg.1078	peg	NODE_306_length_15710_cov_1175.857161_2153_2680	2153	2680	+	hypothetical protein
NODE_306_length_15710_cov_1175.857161	fig|937.24.peg.1079	peg	NODE_306_length_15710_cov_1175.857161_2710_2904	2710	2904	+	hypothetical protein
NODE_306_length_15710_cov_1175.857161	fig|937.24.peg.1080	peg	NODE_306_length_15710_cov_1175.857161_3234_2905	3234	2905	-	hypothetical protein
NODE_306_length_15710_cov_1175.857161	fig|937.24.peg.1081	peg	NODE_306_length_15710_cov_1175.857161_3499_3305	3499	3305	-	hypothetical protein
NODE_306_length_15710_cov_1175.857161	fig|937.24.peg.1082	peg	NODE_306_length_15710_cov_1175.857161_5140_3773	5140	3773	-	Ferredoxin domain-containing integral membrane protein
NODE_306_length_15710_cov_1175.857161	fig|937.24.peg.1083	peg	NODE_306_length_15710_cov_1175.857161_6189_5425	6189	5425	-	Enoyl-[acyl-carrier-protein] reductase (EC 1.3.1.-), 7-alpha-HSDH-like => refractory to triclosan
NODE_306_length_15710_cov_1175.857161	fig|937.24.peg.1084	peg	NODE_306_length_15710_cov_1175.857161_7073_6186	7073	6186	-	4-hydroxy-tetrahydrodipicolinate synthase (EC 4.3.3.7)	isu;Lysine_Biosynthesis_DAP_Pathway isu;Lysine_Biosynthesis_DAP_Pathway,_GJO_scratch
NODE_306_length_15710_cov_1175.857161	fig|937.24.peg.1085	peg	NODE_306_length_15710_cov_1175.857161_7287_10988	7287	10988	+	RND efflux system, inner membrane transporter
NODE_306_length_15710_cov_1175.857161	fig|937.24.peg.1086	peg	NODE_306_length_15710_cov_1175.857161_11077_12024	11077	12024	+	MoxR-like ATPase in aerotolerance operon	isu;Aerotolerance_operon_in_Bacteroides_and_potentially_orthologous_operons_in_other_organisms
NODE_306_length_15710_cov_1175.857161	fig|937.24.peg.1087	peg	NODE_306_length_15710_cov_1175.857161_12024_13610	12024	13610	+	hypothetical protein
NODE_306_length_15710_cov_1175.857161	fig|937.24.peg.1088	peg	NODE_306_length_15710_cov_1175.857161_13619_14347	13619	14347	+	hypothetical protein
NODE_306_length_15710_cov_1175.857161	fig|937.24.peg.1089	peg	NODE_306_length_15710_cov_1175.857161_15515_14523	15515	14523	-	hypothetical protein
NODE_307_length_15690_cov_1075.591879	fig|937.24.peg.1090	peg	NODE_307_length_15690_cov_1075.591879_272_895	272	895	+	competence lipoprotein (comL)
NODE_307_length_15690_cov_1075.591879	fig|937.24.peg.1091	peg	NODE_307_length_15690_cov_1075.591879_892_1536	892	1536	+	Pyridoxal phosphate-containing protein YggS
NODE_307_length_15690_cov_1075.591879	fig|937.24.peg.1092	peg	NODE_307_length_15690_cov_1075.591879_1623_2420	1623	2420	+	LSU rRNA pseudouridine(1911/1915/1917) synthase (EC 5.4.99.23)
NODE_307_length_15690_cov_1075.591879	fig|937.24.peg.1093	peg	NODE_307_length_15690_cov_1075.591879_6851_2448	6851	2448	-	hypothetical protein
NODE_307_length_15690_cov_1075.591879	fig|937.24.peg.1094	peg	NODE_307_length_15690_cov_1075.591879_7196_7552	7196	7552	+	hypothetical protein
NODE_307_length_15690_cov_1075.591879	fig|937.24.peg.1095	peg	NODE_307_length_15690_cov_1075.591879_7539_13676	7539	13676	+	hypothetical protein
NODE_307_length_15690_cov_1075.591879	fig|937.24.peg.1096	peg	NODE_307_length_15690_cov_1075.591879_13673_14779	13673	14779	+	Dihydrofolate synthase (EC 6.3.2.12) @ Folylpolyglutamate synthase (EC 6.3.2.17)
NODE_307_length_15690_cov_1075.591879	fig|937.24.peg.1097	peg	NODE_307_length_15690_cov_1075.591879_15257_14772	15257	14772	-	Peptidyl-prolyl cis-trans isomerase (EC 5.2.1.8)	isu;Queuosine-Archaeosine_Biosynthesis
NODE_307_length_15690_cov_1075.591879	fig|937.24.peg.1098	peg	NODE_307_length_15690_cov_1075.591879_15689_15285	15689	15285	-	Membrane-bound metallopeptidase
NODE_352_length_13355_cov_987.415424	fig|937.24.peg.1099	peg	NODE_352_length_13355_cov_987.415424_3057_280	3057	280	-	hypothetical protein
NODE_352_length_13355_cov_987.415424	fig|937.24.peg.1100	peg	NODE_352_length_13355_cov_987.415424_3379_5214	3379	5214	+	hypothetical protein
NODE_352_length_13355_cov_987.415424	fig|937.24.peg.1101	peg	NODE_352_length_13355_cov_987.415424_6019_5255	6019	5255	-	Undecaprenyl-diphosphatase (EC 3.6.1.27)
NODE_352_length_13355_cov_987.415424	fig|937.24.peg.1102	peg	NODE_352_length_13355_cov_987.415424_6108_6962	6108	6962	+	hypothetical protein
NODE_352_length_13355_cov_987.415424	fig|937.24.peg.1103	peg	NODE_352_length_13355_cov_987.415424_6962_7516	6962	7516	+	hypothetical protein
NODE_352_length_13355_cov_987.415424	fig|937.24.peg.1104	peg	NODE_352_length_13355_cov_987.415424_7513_8457	7513	8457	+	Ferredoxin	idu(1);Soluble_cytochromes_and_functionally_related_electron_carriers
NODE_352_length_13355_cov_987.415424	fig|937.24.peg.1105	peg	NODE_352_length_13355_cov_987.415424_8460_9341	8460	9341	+	hypothetical protein
NODE_352_length_13355_cov_987.415424	fig|937.24.peg.1106	peg	NODE_352_length_13355_cov_987.415424_12358_9425	12358	9425	-	Adenine-specific DNA methyltransferase
NODE_352_length_13355_cov_987.415424	fig|937.24.peg.1107	peg	NODE_352_length_13355_cov_987.415424_12400_13353	12400	13353	+	tRNA(Ile)-lysidine synthetase (EC 6.3.4.19)	isu;Folate_biosynthesis_cluster
NODE_367_length_13063_cov_1036.967272	fig|937.24.rna.13	rna	NODE_367_length_13063_cov_1036.967272_1075_1	1075	1	-	SSU rRNA # 16S rRNA, small subunit ribosomal RNA - 3 prime truncation
NODE_367_length_13063_cov_1036.967272	fig|937.24.peg.1108	peg	NODE_367_length_13063_cov_1036.967272_1366_1566	1366	1566	+	hypothetical protein
NODE_367_length_13063_cov_1036.967272	fig|937.24.peg.1109	peg	NODE_367_length_13063_cov_1036.967272_3167_1563	3167	1563	-	hypothetical protein
NODE_367_length_13063_cov_1036.967272	fig|937.24.peg.1110	peg	NODE_367_length_13063_cov_1036.967272_4500_3157	4500	3157	-	hypothetical protein
NODE_367_length_13063_cov_1036.967272	fig|937.24.peg.1111	peg	NODE_367_length_13063_cov_1036.967272_5975_4503	5975	4503	-	Chaperone protein DnaK	idu(2);Protein_chaperones
NODE_367_length_13063_cov_1036.967272	fig|937.24.peg.1112	peg	NODE_367_length_13063_cov_1036.967272_6718_5984	6718	5984	-	hypothetical protein
NODE_367_length_13063_cov_1036.967272	fig|937.24.peg.1113	peg	NODE_367_length_13063_cov_1036.967272_8687_6711	8687	6711	-	hypothetical protein
NODE_367_length_13063_cov_1036.967272	fig|937.24.peg.1114	peg	NODE_367_length_13063_cov_1036.967272_9537_8689	9537	8689	-	hypothetical protein
NODE_367_length_13063_cov_1036.967272	fig|937.24.peg.1115	peg	NODE_367_length_13063_cov_1036.967272_11617_9548	11617	9548	-	Chaperone protein DnaK	idu(2);Protein_chaperones
NODE_367_length_13063_cov_1036.967272	fig|937.24.peg.1116	peg	NODE_367_length_13063_cov_1036.967272_12927_11620	12927	11620	-	hypothetical protein
NODE_369_length_12987_cov_1243.250116	fig|937.24.peg.1117	peg	NODE_369_length_12987_cov_1243.250116_1168_74	1168	74	-	Type I restriction-modification system, DNA-methyltransferase subunit M (EC 2.1.1.72)	icw(1);Type_I_Restriction-Modification icw(1);Restriction-Modification_System
NODE_369_length_12987_cov_1243.250116	fig|937.24.peg.1118	peg	NODE_369_length_12987_cov_1243.250116_1480_1169	1480	1169	-	Type I restriction-modification system, DNA-methyltransferase subunit M (EC 2.1.1.72)	icw(1);Type_I_Restriction-Modification icw(1);Restriction-Modification_System
NODE_369_length_12987_cov_1243.250116	fig|937.24.peg.1119	peg	NODE_369_length_12987_cov_1243.250116_2083_1586	2083	1586	-	hypothetical protein
NODE_369_length_12987_cov_1243.250116	fig|937.24.peg.1120	peg	NODE_369_length_12987_cov_1243.250116_2845_2084	2845	2084	-	hypothetical protein
NODE_369_length_12987_cov_1243.250116	fig|937.24.peg.1121	peg	NODE_369_length_12987_cov_1243.250116_3293_2955	3293	2955	-	hypothetical protein
NODE_369_length_12987_cov_1243.250116	fig|937.24.peg.1122	peg	NODE_369_length_12987_cov_1243.250116_3585_5324	3585	5324	+	Phosphodiesterase/alkaline phosphatase D
NODE_369_length_12987_cov_1243.250116	fig|937.24.peg.1123	peg	NODE_369_length_12987_cov_1243.250116_5370_6650	5370	6650	+	Seryl-tRNA synthetase (EC 6.1.1.11)	isu;tRNA_aminoacylation,_Ser isu;Glycine_and_Serine_Utilization isu;CBSS-326442.4.peg.1852
NODE_369_length_12987_cov_1243.250116	fig|937.24.peg.1124	peg	NODE_369_length_12987_cov_1243.250116_6643_7107	6643	7107	+	tRNA (cytidine(34)-2'-O)-methyltransferase (EC 2.1.1.207)	isu;RNA_methylation
NODE_369_length_12987_cov_1243.250116	fig|937.24.peg.1125	peg	NODE_369_length_12987_cov_1243.250116_7100_7837	7100	7837	+	Fumarate reductase iron-sulfur protein (EC 1.3.5.4)
NODE_369_length_12987_cov_1243.250116	fig|937.24.peg.1126	peg	NODE_369_length_12987_cov_1243.250116_7834_8940	7834	8940	+	tRNA pseudouridine(13) synthase (EC 5.4.99.27)
NODE_369_length_12987_cov_1243.250116	fig|937.24.peg.1127	peg	NODE_369_length_12987_cov_1243.250116_8933_9511	8933	9511	+	4-amino-6-deoxy-N-Acetyl-D-hexosaminyl-(Lipid carrier) acetyltrasferase	isu;N-linked_Glycosylation_in_Bacteria
NODE_369_length_12987_cov_1243.250116	fig|937.24.peg.1128	peg	NODE_369_length_12987_cov_1243.250116_9940_9512	9940	9512	-	hypothetical protein
NODE_369_length_12987_cov_1243.250116	fig|937.24.peg.1129	peg	NODE_369_length_12987_cov_1243.250116_12528_9937	12528	9937	-	Translation initiation factor 2	isu;CBSS-138119.3.peg.2719 isu;NusA-TFII_Cluster isu;Inteins isu;Translation_initiation_factors_bacterial
NODE_369_length_12987_cov_1243.250116	fig|937.24.peg.1130	peg	NODE_369_length_12987_cov_1243.250116_12770_12513	12770	12513	-	hypothetical protein
NODE_375_length_12889_cov_773.135888	fig|937.24.peg.1131	peg	NODE_375_length_12889_cov_773.135888_892_2	892	2	-	Putative periplasmic protein
NODE_375_length_12889_cov_773.135888	fig|937.24.peg.1132	peg	NODE_375_length_12889_cov_773.135888_1856_882	1856	882	-	Putative periplasmic protein
NODE_375_length_12889_cov_773.135888	fig|937.24.peg.1133	peg	NODE_375_length_12889_cov_773.135888_2853_1837	2853	1837	-	tRNA-specific 2-thiouridylase MnmA (EC 2.8.1.13)
NODE_375_length_12889_cov_773.135888	fig|937.24.peg.1134	peg	NODE_375_length_12889_cov_773.135888_2899_3678	2899	3678	+	Shikimate 5-dehydrogenase I alpha (EC 1.1.1.25)	isu;Common_Pathway_For_Synthesis_of_Aromatic_Compounds_(DAHP_synthase_to_chorismate)
NODE_375_length_12889_cov_773.135888	fig|937.24.peg.1135	peg	NODE_375_length_12889_cov_773.135888_4174_3680	4174	3680	-	asparaginase
NODE_375_length_12889_cov_773.135888	fig|937.24.peg.1136	peg	NODE_375_length_12889_cov_773.135888_4521_4174	4521	4174	-	rhodanese-like domain protein
NODE_375_length_12889_cov_773.135888	fig|937.24.peg.1137	peg	NODE_375_length_12889_cov_773.135888_4921_4523	4921	4523	-	hypothetical protein
NODE_375_length_12889_cov_773.135888	fig|937.24.peg.1138	peg	NODE_375_length_12889_cov_773.135888_5006_5746	5006	5746	+	Pyrroline-5-carboxylate reductase (EC 1.5.1.2)	isu;Proline_Synthesis
NODE_375_length_12889_cov_773.135888	fig|937.24.peg.1139	peg	NODE_375_length_12889_cov_773.135888_6432_5770	6432	5770	-	Molybdopterin-synthase adenylyltransferase (EC 2.7.7.80)
NODE_375_length_12889_cov_773.135888	fig|937.24.peg.1140	peg	NODE_375_length_12889_cov_773.135888_6951_6436	6951	6436	-	lipoprotein, putative
NODE_375_length_12889_cov_773.135888	fig|937.24.peg.1141	peg	NODE_375_length_12889_cov_773.135888_7065_7619	7065	7619	+	cytochrome B561
NODE_375_length_12889_cov_773.135888	fig|937.24.peg.1142	peg	NODE_375_length_12889_cov_773.135888_7623_8114	7623	8114	+	hypothetical protein
NODE_375_length_12889_cov_773.135888	fig|937.24.peg.1143	peg	NODE_375_length_12889_cov_773.135888_8783_8208	8783	8208	-	Molybdopterin-guanine dinucleotide biosynthesis protein MobA	isu;ar-431-EC_Molybdopterin-guanine_dinucleotide_biosynthesis
NODE_375_length_12889_cov_773.135888	fig|937.24.peg.1144	peg	NODE_375_length_12889_cov_773.135888_9666_8770	9666	8770	-	hypothetical protein PBPRB0710
NODE_375_length_12889_cov_773.135888	fig|937.24.peg.1145	peg	NODE_375_length_12889_cov_773.135888_9830_10636	9830	10636	+	hypothetical protein
NODE_375_length_12889_cov_773.135888	fig|937.24.peg.1146	peg	NODE_375_length_12889_cov_773.135888_10636_11427	10636	11427	+	hypothetical protein
NODE_375_length_12889_cov_773.135888	fig|937.24.peg.1147	peg	NODE_375_length_12889_cov_773.135888_11428_11586	11428	11586	+	hypothetical protein
NODE_375_length_12889_cov_773.135888	fig|937.24.peg.1148	peg	NODE_375_length_12889_cov_773.135888_11672_12679	11672	12679	+	hypothetical protein
NODE_375_length_12889_cov_773.135888	fig|937.24.peg.1149	peg	NODE_375_length_12889_cov_773.135888_12714_12887	12714	12887	+	hypothetical protein
NODE_383_length_12626_cov_1427.567774	fig|937.24.peg.1150	peg	NODE_383_length_12626_cov_1427.567774_2_757	2	757	+	Cysteine synthase (EC 2.5.1.47)	idu(1);Cysteine_Biosynthesis
NODE_383_length_12626_cov_1427.567774	fig|937.24.peg.1151	peg	NODE_383_length_12626_cov_1427.567774_758_1660	758	1660	+	hypothetical protein
NODE_383_length_12626_cov_1427.567774	fig|937.24.peg.1152	peg	NODE_383_length_12626_cov_1427.567774_1661_2494	1661	2494	+	tRNA ho5U(34) carboxymethyltransferase
NODE_383_length_12626_cov_1427.567774	fig|937.24.peg.1153	peg	NODE_383_length_12626_cov_1427.567774_3401_2487	3401	2487	-	16S rRNA (cytosine(1402)-N(4))-methyltransferase (EC 2.1.1.199)
[truncated: 1,067 more rows]

## Sheet: DRAM_annotations
DRAM_ID	fasta	scaffold	gene_position	start_position	end_position	strandedness	rank	kegg_id	kegg_hit	kegg_RBH	kegg_identity	kegg_bitScore	kegg_eVal	peptidase_id	peptidase_family	peptidase_hit	peptidase_RBH	peptidase_identity	peptidase_bitScore	peptidase_eVal	pfam_hits	cazy_hits	vogdb_description	vogdb_categories	heme_regulatory_motif_count
[truncated: 2,138 more rows]

[truncated: 6 more sheets: Thiovulum_imperiosus_Kegg_detai, Prokka_MacSyFinder, Thiovulum_imperiosus_prokka, EGG_NOG, Prokka_RAST_PTOOLS_Linkage, Sheet9]
