# Supplementary material for: Cave Thiovulum (Candidatus Thiovulum stygium) differs metabolically and genomically from marine species
Source: ISME J. 2022 Dec 17;17(3):340–53. doi: 10.1038/s41396-022-01350-4 (PMC9938260; doi:10.1038/s41396-022-01350-4)
Supplement: Supplementary file 11 — Supplementary dataset 4 [file 41396_2022_1350_MOESM11_ESM.xlsx]

## Sheet: PTools
UNIQUE-ID	NAME	PRODUCT-NAME	REPLICON	START-BASE	END-BASE
G31-1	G31-1	Crossover junction endodeoxyribonuclease RuvC	NODE_1282_length_8005_cov_15.497099	537	97
G31-10	G31-10	hypothetical protein	NODE_335_length_19765_cov_19.165024	340	2
G31-100	G31-100	hypothetical protein	NODE_151_length_34342_cov_16.608405	32016	28423
G31-1000	G31-1000	[4Fe-4S]-AdoMet protein YhcC/YtqA	NODE_4778_length_3748_cov_15.090439	1410	451
G31-1001	G31-1001	Tryptophan synthase beta chain	NODE_4778_length_3748_cov_15.090439	2627	1428
G31-1002	G31-1002	Peptidyl-tRNA hydrolase	NODE_4778_length_3748_cov_15.090439	3371	2868
G31-1003	G31-1003	hypothetical protein	NODE_4778_length_3748_cov_15.090439	3376	3747
G31-1004	G31-1004	hypothetical protein	NODE_681_length_12041_cov_16.056586	3	95
G31-1005	G31-1005	Methyl-accepting chemotaxis protein	NODE_681_length_12041_cov_16.056586	403	2400
G31-1006	G31-1006	N-acetylornithine aminotransferase	NODE_681_length_12041_cov_16.056586	2411	3580
G31-1007	G31-1007	Sodium-dependent anion transporter family	NODE_681_length_12041_cov_16.056586	3645	4988
G31-1008	G31-1008	Phosphoribosylamine--glycine ligase	NODE_681_length_12041_cov_16.056586	5042	6319
G31-1009	G31-1009	Diaminohydroxyphosphoribosylaminopyrimidine deaminase / 5-amino-6-(5-phosphoribosylamino)uracil reductase	NODE_681_length_12041_cov_16.056586	6322	7359
G31-101	G31-101	Conserved protein YcjX with nucleoside triphosphate hydrolase domain	NODE_151_length_34342_cov_16.608405	33423	32026
G31-1010	G31-1010	Ribulose-phosphate 3-epimerase	NODE_681_length_12041_cov_16.056586	7571	8209
G31-1011	G31-1011	hypothetical protein	NODE_681_length_12041_cov_16.056586	8209	9375
G31-1012	G31-1012	hypothetical protein	NODE_681_length_12041_cov_16.056586	9387	11699
G31-1013	G31-1013	hypothetical protein	NODE_681_length_12041_cov_16.056586	11711	12031
G31-1014	G31-1014	Valyl-tRNA synthetase	NODE_488_length_15308_cov_16.439732	114	2735
G31-1015	G31-1015	hypothetical protein	NODE_488_length_15308_cov_16.439732	2737	3468
G31-1016	G31-1016	tRNA pseudouridine(13) synthase	NODE_488_length_15308_cov_16.439732	3558	4646
G31-1017	G31-1017	Malate dehydrogenase	NODE_488_length_15308_cov_16.439732	4743	5705
G31-1018	G31-1018	Fumarate hydratase class I, alpha region; L(+)-tartrate dehydratase alpha subunit	NODE_488_length_15308_cov_16.439732	5705	6556
G31-1019	G31-1019	Fumarate hydratase class I, beta region; L(+)-tartrate dehydratase beta subunit	NODE_488_length_15308_cov_16.439732	6566	7123
G31-102	G31-102	(S)-2-hydroxy-acid oxidase	NODE_151_length_34342_cov_16.608405	34342	33431
G31-1020	G31-1020	hypothetical protein	NODE_488_length_15308_cov_16.439732	7282	7500
G31-1021	G31-1021	hypothetical protein	NODE_488_length_15308_cov_16.439732	7530	8129
G31-1022	G31-1022	hypothetical protein	NODE_488_length_15308_cov_16.439732	9221	8175
G31-1023	G31-1023	hypothetical protein	NODE_488_length_15308_cov_16.439732	10425	9223
G31-1024	G31-1024	Sulfate permease	NODE_488_length_15308_cov_16.439732	12065	10551
G31-1025	G31-1025	hypothetical protein	NODE_488_length_15308_cov_16.439732	12908	12228
G31-1026	G31-1026	hypothetical protein	NODE_488_length_15308_cov_16.439732	14289	12892
G31-1027	G31-1027	hypothetical protein	NODE_488_length_15308_cov_16.439732	14492	14349
G31-1028	G31-1028	AntA/AntB antirepressor domain protein	NODE_488_length_15308_cov_16.439732	15307	14498
G31-1029	G31-1029	hypothetical protein	NODE_3866_length_4230_cov_14.529738	1371	1
G31-103	G31-103	hypothetical protein	NODE_1038_length_9107_cov_15.461905	598	804
G31-1030	G31-1030	Chorismate synthase	NODE_3866_length_4230_cov_14.529738	2453	1371
G31-1031	G31-1031	diguanylate cyclase/phosphodiesterase (GGDEF &amp; EAL domains) with PAS/PAC sensor(s)	NODE_3866_length_4230_cov_14.529738	4193	2460
G31-1032	G31-1032	hypothetical protein	NODE_3483_length_4491_cov_10.091527	10	663
G31-1033	G31-1033	Adenine phosphoribosyltransferase	NODE_3483_length_4491_cov_10.091527	726	1250
G31-1034	G31-1034	hypothetical protein	NODE_3483_length_4491_cov_10.091527	1383	2543
G31-1035	G31-1035	hypothetical protein	NODE_3483_length_4491_cov_10.091527	2777	3412
G31-1036	G31-1036	hypothetical protein	NODE_3483_length_4491_cov_10.091527	3405	4490
G31-1037	G31-1037	hypothetical protein	NODE_461_length_15900_cov_13.895026	54	806
G31-1038	G31-1038	MotA/TolQ/ExbB proton channel family protein	NODE_461_length_15900_cov_13.895026	806	2143
G31-1039	G31-1039	MotA/TolQ/ExbB proton channel family protein	NODE_461_length_15900_cov_13.895026	2146	2754
G31-104	G31-104	Ferredoxin domain-containing integral membrane protein	NODE_1038_length_9107_cov_15.461905	2761	1385
G31-1040	G31-1040	Biopolymer transport protein ExbD/TolR	NODE_461_length_15900_cov_13.895026	2751	3158
G31-1041	G31-1041	hypothetical protein	NODE_461_length_15900_cov_13.895026	3158	3808
G31-1042	G31-1042	hypothetical protein	NODE_461_length_15900_cov_13.895026	3818	4960
G31-1043	G31-1043	TonB-dependent receptor	NODE_461_length_15900_cov_13.895026	4957	8088
G31-1044	G31-1044	hypothetical protein	NODE_461_length_15900_cov_13.895026	9551	8085
G31-1045	G31-1045	KilA-N domain-containing protein	NODE_461_length_15900_cov_13.895026	10352	9552
G31-1046	G31-1046	Mobile element protein	NODE_461_length_15900_cov_13.895026	14335	10460
G31-1047	G31-1047	hypothetical protein	NODE_461_length_15900_cov_13.895026	15309	14614
G31-1048	G31-1048	hypothetical protein	NODE_461_length_15900_cov_13.895026	15762	15310
G31-1049	G31-1049	hypothetical protein	NODE_880_length_10181_cov_15.928741	25	1641
G31-105	G31-105	Transaldolase	NODE_1038_length_9107_cov_15.461905	2944	3909
G31-1050	G31-1050	Aldehyde dehydrogenase	NODE_880_length_10181_cov_15.928741	1719	3134
G31-1051	G31-1051	Cytochrome c family protein	NODE_880_length_10181_cov_15.928741	3253	3798
G31-1052	G31-1052	Cysteine desulfurase	NODE_880_length_10181_cov_15.928741	3795	5000
G31-1053	G31-1053	asparaginase	NODE_880_length_10181_cov_15.928741	5531	5040
G31-1054	G31-1054	hypothetical protein	NODE_880_length_10181_cov_15.928741	5994	5533
G31-1055	G31-1055	Na+/H+ antiporter NhaD type	NODE_880_length_10181_cov_15.928741	7351	6041
G31-1056	G31-1056	hypothetical protein	NODE_880_length_10181_cov_15.928741	8344	7442
G31-1057	G31-1057	2-amino-4-hydroxy-6- hydroxymethyldihydropteridine pyrophosphokinase	NODE_880_length_10181_cov_15.928741	8830	8345
G31-1058	G31-1058	Aminopeptidase YpdF (MP-, MA-, MS-, AP-, NP- specific)	NODE_880_length_10181_cov_15.928741	9841	8831
G31-1059	G31-1059	tRNA-Thr-TGT	NODE_880_length_10181_cov_15.928741	10107	10179
G31-106	G31-106	protease IV (PspA)	NODE_1038_length_9107_cov_15.461905	3909	4760
G31-1060	G31-1060	Transamidase GatB domain protein	NODE_683_length_12027_cov_13.858243	155	3
G31-1061	G31-1061	hypothetical protein	NODE_683_length_12027_cov_13.858243	2104	209
G31-1062	G31-1062	hypothetical protein	NODE_683_length_12027_cov_13.858243	2886	2116
G31-1063	G31-1063	D-glycero-beta-D-manno-heptose-1,7-bisphosphate 7-phosphatase	NODE_683_length_12027_cov_13.858243	3411	2887
G31-1064	G31-1064	hypothetical protein	NODE_683_length_12027_cov_13.858243	4537	3398
G31-1065	G31-1065	4-diphosphocytidyl-2-C-methyl-D-erythritol kinase	NODE_683_length_12027_cov_13.858243	5327	4539
G31-1066	G31-1066	hypothetical protein	NODE_683_length_12027_cov_13.858243	5506	5868
G31-1067	G31-1067	hypothetical protein	NODE_683_length_12027_cov_13.858243	6104	5988
G31-1068	G31-1068	3-isopropylmalate dehydratase small subunit	NODE_683_length_12027_cov_13.858243	6286	6786
G31-1069	G31-1069	3-isopropylmalate dehydrogenase	NODE_683_length_12027_cov_13.858243	6790	7869
G31-107	G31-107	hypothetical protein	NODE_1038_length_9107_cov_15.461905	7650	4807
G31-1070	G31-1070	hypothetical protein	NODE_683_length_12027_cov_13.858243	7847	8053
G31-1071	G31-1071	Zinc ABC transporter, permease protein ZnuB	NODE_683_length_12027_cov_13.858243	8455	9252
G31-1072	G31-1072	Proteins incorrectly called adenylate cyclase	NODE_683_length_12027_cov_13.858243	10209	9262
G31-1073	G31-1073	hypothetical protein	NODE_683_length_12027_cov_13.858243	10481	10711
G31-1074	G31-1074	hypothetical protein	NODE_683_length_12027_cov_13.858243	10708	11850
G31-1075	G31-1075	Biopolymer transport protein ExbD/TolR	NODE_683_length_12027_cov_13.858243	11847	12026
G31-1076	G31-1076	Epoxyqueuosine reductase QueH / hypothetical domain	NODE_5561_length_3452_cov_12.263407	136	1209
G31-1077	G31-1077	Agmatine deiminase	NODE_5561_length_3452_cov_12.263407	1222	2151
G31-1078	G31-1078	hypothetical protein	NODE_5561_length_3452_cov_12.263407	3451	2162
G31-1079	G31-1079	diguanylate cyclase/phosphodiesterase (GGDEF &amp; EAL domains) with PAS/PAC sensor(s)	NODE_139_length_36132_cov_17.882707	127	1737
G31-108	G31-108	hypothetical protein	NODE_1038_length_9107_cov_15.461905	8099	7671
G31-1080	G31-1080	hypothetical protein	NODE_139_length_36132_cov_17.882707	1755	1877
G31-1081	G31-1081	Glutamate synthase [NADPH] large chain	NODE_139_length_36132_cov_17.882707	2115	6536
G31-1082	G31-1082	hypothetical protein	NODE_139_length_36132_cov_17.882707	6545	7813
G31-1083	G31-1083	hypothetical protein	NODE_139_length_36132_cov_17.882707	7806	9023
G31-1084	G31-1084	Putative ABC transporter ATP binding protein	NODE_139_length_36132_cov_17.882707	9016	9702
G31-1085	G31-1085	Thioredoxin reductase	NODE_139_length_36132_cov_17.882707	10686	9718
G31-1086	G31-1086	Aspartyl-tRNA(Asn) amidotransferase subunit A @ Glutamyl-tRNA(Gln) amidotransferase subunit A	NODE_139_length_36132_cov_17.882707	10730	12145
G31-1087	G31-1087	hypothetical protein	NODE_139_length_36132_cov_17.882707	13506	12196
G31-1088	G31-1088	hypothetical protein	NODE_139_length_36132_cov_17.882707	13561	15282
G31-1089	G31-1089	hypothetical protein	NODE_139_length_36132_cov_17.882707	16473	15328
G31-109	G31-109	hypothetical protein	NODE_1038_length_9107_cov_15.461905	8998	8102
G31-1090	G31-1090	Zinc ABC transporter, periplasmic-binding protein ZnuA	NODE_139_length_36132_cov_17.882707	16657	17544
G31-1091	G31-1091	Zinc ABC transporter, ATP-binding protein ZnuC	NODE_139_length_36132_cov_17.882707	17535	18278
G31-1092	G31-1092	Intramembrane protease RasP/YluC, implicated in cell division based on FtsL cleavage	NODE_139_length_36132_cov_17.882707	18296	19354
G31-1093	G31-1093	Similarity with glutathionylspermidine synthase, group 2	NODE_139_length_36132_cov_17.882707	20565	19390
G31-1094	G31-1094	hypothetical protein	NODE_139_length_36132_cov_17.882707	21235	20576
G31-1095	G31-1095	Glutamyl-tRNA synthetase	NODE_139_length_36132_cov_17.882707	21408	22754
G31-1096	G31-1096	dTDP-glucose 4,6-dehydratase	NODE_139_length_36132_cov_17.882707	22765	23856
G31-1097	G31-1097	ATP-dependent DNA helicase RecG	NODE_139_length_36132_cov_17.882707	25561	23927
G31-1098	G31-1098	Sulfide:quinone oxidoreductase, Type VI	NODE_139_length_36132_cov_17.882707	26936	25752
G31-1099	G31-1099	hypothetical protein	NODE_139_length_36132_cov_17.882707	27136	26942
G31-11	G31-11	Hydroxylamine reductase	NODE_335_length_19765_cov_19.165024	411	1718
G31-110	G31-110	hypothetical protein	NODE_520_length_14427_cov_17.529617	1	600
G31-1100	G31-1100	Arsenate reductase thioredoxin-coupled, LMWP family	NODE_139_length_36132_cov_17.882707	27612	27214
G31-1101	G31-1101	Aquaporin Z	NODE_139_length_36132_cov_17.882707	28256	27609
G31-1102	G31-1102	hypothetical protein	NODE_139_length_36132_cov_17.882707	28722	28261
G31-1103	G31-1103	hypothetical protein	NODE_139_length_36132_cov_17.882707	29105	28719
G31-1104	G31-1104	hypothetical protein	NODE_139_length_36132_cov_17.882707	30720	29122
G31-1105	G31-1105	Homoserine O-acetyltransferase	NODE_139_length_36132_cov_17.882707	31904	30780
G31-1106	G31-1106	TRAP dicarboxylate transporter, DctQ subunit, unknown substrate 6	NODE_139_length_36132_cov_17.882707	32483	32004
G31-1107	G31-1107	Flagellar M-ring protein FliF	NODE_139_length_36132_cov_17.882707	34245	32497
G31-1108	G31-1108	Biosynthetic Aromatic amino acid aminotransferase beta @ Histidinol-phosphate aminotransferase	NODE_139_length_36132_cov_17.882707	35354	34260
G31-1109	G31-1109	hypothetical protein	NODE_139_length_36132_cov_17.882707	36131	35481
G31-111	G31-111	Modification methylase NlaIII	NODE_520_length_14427_cov_17.529617	1671	658
G31-1110	G31-1110	hypothetical protein	NODE_3717_length_4326_cov_8.281243	328	2
G31-1111	G31-1111	hypothetical protein	NODE_3717_length_4326_cov_8.281243	2963	441
G31-1112	G31-1112	hypothetical protein	NODE_3717_length_4326_cov_8.281243	4326	2953
G31-1113	G31-1113	hypothetical protein	NODE_3893_length_4212_cov_21.247158	2	535
G31-1114	G31-1114	ISSoc2, transposase	NODE_3893_length_4212_cov_21.247158	618	1667
G31-1115	G31-1115	hypothetical protein	NODE_3893_length_4212_cov_21.247158	1790	4210
G31-1116	G31-1116	hypothetical protein	NODE_398_length_17415_cov_14.737225	2	139
G31-1117	G31-1117	hypothetical protein	NODE_398_length_17415_cov_14.737225	425	207
G31-1118	G31-1118	hypothetical protein	NODE_398_length_17415_cov_14.737225	808	425
G31-1119	G31-1119	hypothetical protein	NODE_398_length_17415_cov_14.737225	1044	868
G31-112	G31-112	hypothetical protein	NODE_520_length_14427_cov_17.529617	2259	1672
G31-1120	G31-1120	hypothetical protein	NODE_398_length_17415_cov_14.737225	1279	1049
G31-1121	G31-1121	hypothetical protein	NODE_398_length_17415_cov_14.737225	1552	1406
G31-1122	G31-1122	2-dehydro-3-deoxyglucarate aldolase	NODE_398_length_17415_cov_14.737225	2719	1952
G31-1123	G31-1123	tRNA threonylcarbamoyladenosine biosynthesis protein TsaB	NODE_398_length_17415_cov_14.737225	3184	2729
G31-1124	G31-1124	UDP-3-O-[3-hydroxymyristoyl] N-acetylglucosamine deacetylase	NODE_398_length_17415_cov_14.737225	4013	3171
G31-1125	G31-1125	septum formation inhibitor	NODE_398_length_17415_cov_14.737225	4663	4040
G31-1126	G31-1126	Putative periplasmic protein	NODE_398_length_17415_cov_14.737225	6098	4665
G31-1127	G31-1127	hypothetical protein	NODE_398_length_17415_cov_14.737225	7332	6163
G31-1128	G31-1128	3-dehydroquinate synthase	NODE_398_length_17415_cov_14.737225	8378	7332
G31-1129	G31-1129	hypothetical protein	NODE_398_length_17415_cov_14.737225	11032	8423
G31-113	G31-113	hypothetical protein	NODE_520_length_14427_cov_17.529617	3562	2252
G31-1130	G31-1130	hypothetical protein	NODE_398_length_17415_cov_14.737225	11158	11529
G31-1131	G31-1131	hypothetical protein	NODE_398_length_17415_cov_14.737225	11679	13604
G31-1132	G31-1132	Proteins incorrectly called adenylate cyclase	NODE_398_length_17415_cov_14.737225	13842	15473
G31-1133	G31-1133	Peptidoglycan glycosyltransferase FtsW	NODE_398_length_17415_cov_14.737225	15545	16930
G31-1134	G31-1134	Flagellar biosynthesis protein FliR	NODE_398_length_17415_cov_14.737225	16931	17413
G31-1135	G31-1135	tRNA-Met-CAT	NODE_398_length_17415_cov_14.737225	1849	1773
G31-1136	G31-1136	hypothetical protein	NODE_360_length_18413_cov_13.989256	110	646
G31-1137	G31-1137	hypothetical protein	NODE_360_length_18413_cov_13.989256	1096	710
G31-1138	G31-1138	Carboxynorspermidine synthase	NODE_360_length_18413_cov_13.989256	1238	2413
G31-1139	G31-1139	tRNA-i(6)A37 methylthiotransferase	NODE_360_length_18413_cov_13.989256	3774	2464
G31-114	G31-114	ATP-dependent protease La Type I	NODE_520_length_14427_cov_17.529617	5964	3592
G31-1140	G31-1140	hypothetical protein	NODE_360_length_18413_cov_13.989256	4178	3795
G31-1141	G31-1141	hypothetical protein	NODE_360_length_18413_cov_13.989256	4727	4188
G31-1142	G31-1142	hypothetical protein	NODE_360_length_18413_cov_13.989256	6750	4738
G31-1143	G31-1143	Membrane protein	NODE_360_length_18413_cov_13.989256	7323	6757
G31-1144	G31-1144	hypothetical protein	NODE_360_length_18413_cov_13.989256	7540	7977
G31-1145	G31-1145	N-acetylglutamate kinase	NODE_360_length_18413_cov_13.989256	7993	8844
G31-1146	G31-1146	Putative efflux protein	NODE_360_length_18413_cov_13.989256	8963	10282
G31-1147	G31-1147	ABC transporter, ATP-binding protein	NODE_360_length_18413_cov_13.989256	10283	10930
G31-1148	G31-1148	Uncharacterized protein HP_1473	NODE_360_length_18413_cov_13.989256	11604	11032
G31-1149	G31-1149	hypothetical protein	NODE_360_length_18413_cov_13.989256	12517	11645
G31-115	G31-115	Paralog of flagellar hook protein FlgE	NODE_520_length_14427_cov_17.529617	7790	6105
G31-1150	G31-1150	Two-component system sensor histidine kinase	NODE_360_length_18413_cov_13.989256	15342	12592
G31-1151	G31-1151	tRNA t(6)A37-methylthiotransferase	NODE_360_length_18413_cov_13.989256	16573	15335
G31-1152	G31-1152	hypothetical protein	NODE_360_length_18413_cov_13.989256	16774	18411
G31-1153	G31-1153	hypothetical protein	NODE_1107_length_8781_cov_12.919922	305	108
G31-1154	G31-1154	hypothetical protein	NODE_1107_length_8781_cov_12.919922	438	548
G31-1155	G31-1155	hypothetical protein	NODE_1107_length_8781_cov_12.919922	553	1233
G31-1156	G31-1156	Aminodeoxyfutalosine synthase	NODE_1107_length_8781_cov_12.919922	1251	2315
G31-1157	G31-1157	Mg/Co/Ni transporter MgtE, CBS domain-containing	NODE_1107_length_8781_cov_12.919922	2328	3686
G31-1158	G31-1158	Peptide deformylase	NODE_1107_length_8781_cov_12.919922	3745	4248
G31-1159	G31-1159	hypothetical protein	NODE_1107_length_8781_cov_12.919922	4230	7397
G31-116	G31-116	Type IV fimbrial assembly, ATPase PilB	NODE_520_length_14427_cov_17.529617	9607	7904
G31-1160	G31-1160	Porphobilinogen synthase	NODE_1107_length_8781_cov_12.919922	7477	8454
G31-1161	G31-1161	hypothetical protein	NODE_1107_length_8781_cov_12.919922	8454	8780
G31-1162	G31-1162	hypothetical protein	NODE_2636_length_5259_cov_12.682748	909	1
G31-1163	G31-1163	hypothetical protein	NODE_2636_length_5259_cov_12.682748	2778	1126
G31-1164	G31-1164	Serine phosphatase RsbU, regulator of sigma subunit	NODE_2636_length_5259_cov_12.682748	4813	2852
G31-1165	G31-1165	hypothetical protein	NODE_2636_length_5259_cov_12.682748	5257	4835
G31-1166	G31-1166	hypothetical protein	NODE_8653_length_2652_cov_14.953398	96	1
G31-1167	G31-1167	Ribosomal protein S12p Asp88 (E. coli) methylthiotransferase	NODE_8653_length_2652_cov_14.953398	1495	185
G31-1168	G31-1168	Ornithine carbamoyltransferase	NODE_8653_length_2652_cov_14.953398	2403	1492
G31-1169	G31-1169	hypothetical protein	NODE_328_length_20045_cov_16.635116	145	708
G31-117	G31-117	hypothetical protein	NODE_520_length_14427_cov_17.529617	9988	9620
G31-1170	G31-1170	hypothetical protein	NODE_328_length_20045_cov_16.635116	872	1459
G31-1171	G31-1171	UDP-N-acetylmuramate--L-alanine ligase	NODE_328_length_20045_cov_16.635116	1456	2754
G31-1172	G31-1172	1,4-dihydroxy-6-naphtoate synthase	NODE_328_length_20045_cov_16.635116	2751	3614
G31-1173	G31-1173	Imidazole glycerol phosphate synthase cyclase subunit	NODE_328_length_20045_cov_16.635116	3624	4388
G31-1174	G31-1174	Flagellar motor rotation protein MotB	NODE_328_length_20045_cov_16.635116	4445	5248
G31-1175	G31-1175	hypothetical protein	NODE_328_length_20045_cov_16.635116	5406	7307
G31-1176	G31-1176	hypothetical protein	NODE_328_length_20045_cov_16.635116	7348	7740
G31-1177	G31-1177	hypothetical protein	NODE_328_length_20045_cov_16.635116	7745	9112
G31-1178	G31-1178	hypothetical protein	NODE_328_length_20045_cov_16.635116	9130	9549
G31-1179	G31-1179	hypothetical protein	NODE_328_length_20045_cov_16.635116	9539	9805
G31-118	G31-118	Signal recognition particle receptor FtsY	NODE_520_length_14427_cov_17.529617	10875	9985
G31-1180	G31-1180	Seryl-tRNA synthetase	NODE_328_length_20045_cov_16.635116	9872	11116
G31-1181	G31-1181	hypothetical protein	NODE_328_length_20045_cov_16.635116	11181	11864
G31-1182	G31-1182	hypothetical protein	NODE_328_length_20045_cov_16.635116	12310	11867
G31-1183	G31-1183	hypothetical protein	NODE_328_length_20045_cov_16.635116	12618	12307
G31-1184	G31-1184	Proteins incorrectly called adenylate cyclase	NODE_328_length_20045_cov_16.635116	12746	14242
G31-1185	G31-1185	Tyrosyl-tRNA synthetase	NODE_328_length_20045_cov_16.635116	14420	15625
G31-1186	G31-1186	UFA synthesis enzyme FabX, enoyl-[ACP] 2,3-dehydrogenase/trans-2-decenoyl-[ACP] isomerase	NODE_328_length_20045_cov_16.635116	15622	16704
G31-1187	G31-1187	hypothetical protein	NODE_328_length_20045_cov_16.635116	16775	17104
G31-1188	G31-1188	Histidinol-phosphatase	NODE_328_length_20045_cov_16.635116	17113	17895
G31-1189	G31-1189	tRNA(Ile)-lysidine synthetase	NODE_328_length_20045_cov_16.635116	17892	18878
G31-119	G31-119	Possible periplasmic thioredoxin	NODE_520_length_14427_cov_17.529617	11518	10880
G31-1190	G31-1190	GTP cyclohydrolase I type 1	NODE_328_length_20045_cov_16.635116	19481	18924
G31-1191	G31-1191	hypothetical protein	NODE_328_length_20045_cov_16.635116	19945	19484
G31-1192	G31-1192	Mobile element protein	NODE_2813_length_5106_cov_14.077749	443	3
G31-1193	G31-1193	GTP 3',8-cyclase	NODE_2813_length_5106_cov_14.077749	1737	766
G31-1194	G31-1194	hypothetical protein	NODE_2813_length_5106_cov_14.077749	3088	1745
G31-1195	G31-1195	hypothetical protein	NODE_2813_length_5106_cov_14.077749	5106	3091
G31-1196	G31-1196	hypothetical protein	NODE_4453_length_3899_cov_14.344322	427	38
G31-1197	G31-1197	UDP-N-acetylglucosamine 2-epimerase	NODE_4453_length_3899_cov_14.344322	567	1715
G31-1198	G31-1198	UDP-N-acetyl-D-mannosamine dehydrogenase	NODE_4453_length_3899_cov_14.344322	1708	2901
G31-1199	G31-1199	hypothetical protein	NODE_4453_length_3899_cov_14.344322	2902	3897
G31-12	G31-12	hypothetical protein	NODE_335_length_19765_cov_19.165024	1715	2116
G31-120	G31-120	hypothetical protein	NODE_520_length_14427_cov_17.529617	11615	12490
G31-1200	G31-1200	hypothetical protein	NODE_353_length_18769_cov_17.321367	3	1556
G31-1201	G31-1201	hypothetical protein	NODE_353_length_18769_cov_17.321367	1556	4213
G31-1202	G31-1202	hypothetical protein	NODE_353_length_18769_cov_17.321367	4200	4973
G31-1203	G31-1203	hypothetical protein	NODE_353_length_18769_cov_17.321367	4987	6408
G31-1204	G31-1204	Biopolymer transport protein ExbD/TolR	NODE_353_length_18769_cov_17.321367	6791	6405
G31-1205	G31-1205	hypothetical protein	NODE_353_length_18769_cov_17.321367	7286	6792
G31-1206	G31-1206	Ferric siderophore transport system, periplasmic binding protein TonB	NODE_353_length_18769_cov_17.321367	8007	7297
G31-1207	G31-1207	Ribonuclease HII	NODE_353_length_18769_cov_17.321367	8564	8013
G31-1208	G31-1208	TPR repeat-containing protein	NODE_353_length_18769_cov_17.321367	8809	8558
G31-1209	G31-1209	Adenylosuccinate synthetase	NODE_353_length_18769_cov_17.321367	10077	8812
G31-121	G31-121	hypothetical protein	NODE_520_length_14427_cov_17.529617	12592	13098
G31-1210	G31-1210	Thiazole synthase	NODE_353_length_18769_cov_17.321367	10259	11035
G31-1211	G31-1211	hypothetical protein	NODE_353_length_18769_cov_17.321367	11185	13674
G31-1212	G31-1212	hypothetical protein	NODE_353_length_18769_cov_17.321367	13715	14857
G31-1213	G31-1213	Two-component system sensor histidine kinase	NODE_353_length_18769_cov_17.321367	14869	16221
G31-1214	G31-1214	hypothetical protein	NODE_353_length_18769_cov_17.321367	16265	17107
G31-1215	G31-1215	23S rRNA (guanosine(2251)-2'-O)-methyltransferase	NODE_353_length_18769_cov_17.321367	17153	17827
G31-1216	G31-1216	hypothetical protein	NODE_353_length_18769_cov_17.321367	17830	18639
G31-1217	G31-1217	hypothetical protein	NODE_353_length_18769_cov_17.321367	18639	18767
G31-1218	G31-1218	(2E,6E)-farnesyl diphosphate synthase	NODE_3278_length_4655_cov_16.484491	1	513
G31-1219	G31-1219	Putative dCMP deaminase (ACLAME 374)	NODE_3278_length_4655_cov_16.484491	1106	615
G31-122	G31-122	hypothetical protein	NODE_520_length_14427_cov_17.529617	13144	13368
G31-1220	G31-1220	Na+/H+-dicarboxylate symporter	NODE_3278_length_4655_cov_16.484491	2287	1112
G31-1221	G31-1221	Quinolinate phosphoribosyltransferase [decarboxylating]	NODE_3278_length_4655_cov_16.484491	3140	2319
G31-1222	G31-1222	Argininosuccinate lyase	NODE_3278_length_4655_cov_16.484491	4523	3141
G31-1223	G31-1223	2,3,4,5-tetrahydropyridine-2,6-dicarboxylate N-succinyltransferase	NODE_2220_length_5866_cov_17.399033	1414	236
G31-1224	G31-1224	RNA binding methyltransferase FtsJ like	NODE_2220_length_5866_cov_17.399033	2181	1477
G31-1225	G31-1225	Aspartate-semialdehyde dehydrogenase	NODE_2220_length_5866_cov_17.399033	2346	3371
G31-1226	G31-1226	Uroporphyrinogen III decarboxylase	NODE_2220_length_5866_cov_17.399033	3373	4404
G31-1227	G31-1227	Diaminopimelate decarboxylase	NODE_2220_length_5866_cov_17.399033	5680	4466
G31-1228	G31-1228	hypothetical protein	NODE_3114_length_4810_cov_11.958589	882	55
G31-1229	G31-1229	hypothetical protein	NODE_3114_length_4810_cov_11.958589	1453	920
G31-123	G31-123	hypothetical protein	NODE_520_length_14427_cov_17.529617	13371	13757
G31-1230	G31-1230	hypothetical protein	NODE_3114_length_4810_cov_11.958589	1852	1454
G31-1231	G31-1231	hypothetical protein	NODE_3114_length_4810_cov_11.958589	2817	1849
G31-1232	G31-1232	hypothetical protein	NODE_3114_length_4810_cov_11.958589	3754	2786
G31-1233	G31-1233	hypothetical protein	NODE_3114_length_4810_cov_11.958589	4810	3818
G31-1234	G31-1234	hypothetical protein	NODE_1253_length_8110_cov_14.116893	228	776
G31-1235	G31-1235	7-cyano-7-deazaguanine synthase	NODE_1253_length_8110_cov_14.116893	754	1458
G31-1236	G31-1236	hypothetical protein	NODE_1253_length_8110_cov_14.116893	1497	1796
G31-1237	G31-1237	Lipid carrier : UDP-N-acetylgalactosaminyltransferase / Alpha-1,3-N-acetylgalactosamine transferase PglA; Putative glycosyltransferase	NODE_1253_length_8110_cov_14.116893	1806	2930
G31-1238	G31-1238	hypothetical protein	NODE_1253_length_8110_cov_14.116893	2951	3403
G31-1239	G31-1239	hypothetical protein	NODE_1253_length_8110_cov_14.116893	3493	3660
G31-124	G31-124	hypothetical protein	NODE_520_length_14427_cov_17.529617	13757	14425
G31-1240	G31-1240	FMN adenylyltransferase / Riboflavin kinase	NODE_1253_length_8110_cov_14.116893	3641	4462
G31-1241	G31-1241	hypothetical protein	NODE_1253_length_8110_cov_14.116893	4443	5312
G31-1242	G31-1242	Acid membrane antigen A	NODE_1253_length_8110_cov_14.116893	5381	6454
G31-1243	G31-1243	BatA (Bacteroides aerotolerance operon)	NODE_1253_length_8110_cov_14.116893	7394	6474
G31-1244	G31-1244	hypothetical protein	NODE_1253_length_8110_cov_14.116893	7590	7387
G31-1245	G31-1245	hypothetical protein	NODE_1253_length_8110_cov_14.116893	7732	8109
G31-1246	G31-1246	hypothetical protein	NODE_820_length_10587_cov_18.123977	224	3
G31-1247	G31-1247	Threonine synthase	NODE_820_length_10587_cov_18.123977	1711	236
G31-1248	G31-1248	Ribonuclease III	NODE_820_length_10587_cov_18.123977	2800	2132
G31-1249	G31-1249	hypothetical protein	NODE_820_length_10587_cov_18.123977	3258	2854
G31-125	G31-125	hypothetical protein	NODE_2655_length_5244_cov_14.100832	3	587
G31-1250	G31-1250	membrane-bound metallopeptidase	NODE_820_length_10587_cov_18.123977	3898	3263
G31-1251	G31-1251	Cytochrome c oxidase (cbb3-type) subunit CcoN	NODE_820_length_10587_cov_18.123977	4235	5710
G31-1252	G31-1252	Cytochrome c oxidase (cbb3-type) subunit CcoO	NODE_820_length_10587_cov_18.123977	5729	6421
G31-1253	G31-1253	Cytochrome c oxidase (cbb3-type) subunit CcoQ	NODE_820_length_10587_cov_18.123977	6435	6644
G31-1254	G31-1254	Cytochrome c oxidase (cbb3-type) subunit CcoP	NODE_820_length_10587_cov_18.123977	6661	7593
G31-1255	G31-1255	hypothetical protein	NODE_820_length_10587_cov_18.123977	7604	7831
G31-1256	G31-1256	hypothetical protein	NODE_820_length_10587_cov_18.123977	7841	7930
G31-1257	G31-1257	hypothetical protein	NODE_820_length_10587_cov_18.123977	9530	7974
G31-1258	G31-1258	Indole-3-glycerol phosphate synthase	NODE_820_length_10587_cov_18.123977	10428	9610
G31-1259	G31-1259	SAM-dependent methyltransferase	NODE_474_length_15585_cov_16.260898	142	1560
G31-126	G31-126	Type I restriction-modification system, specificity subunit S	NODE_2655_length_5244_cov_14.100832	587	1420
G31-1260	G31-1260	UbiD family decarboxylase associated with menaquinone via futalosine	NODE_474_length_15585_cov_16.260898	3405	1591
G31-1261	G31-1261	hypothetical protein	NODE_474_length_15585_cov_16.260898	3799	3521
G31-1262	G31-1262	Transketolase	NODE_474_length_15585_cov_16.260898	5733	3799
G31-1263	G31-1263	Anthranilate phosphoribosyltransferase	NODE_474_length_15585_cov_16.260898	5888	6871
G31-1264	G31-1264	competence lipoprotein (comL)	NODE_474_length_15585_cov_16.260898	6909	7550
G31-1265	G31-1265	4-hydroxy-3-methylbut-2-enyl diphosphate reductase	NODE_474_length_15585_cov_16.260898	7840	8664
G31-1266	G31-1266	DNA repair protein RadA	NODE_474_length_15585_cov_16.260898	8668	10020
G31-1267	G31-1267	hypothetical protein	NODE_474_length_15585_cov_16.260898	10964	10083
G31-1268	G31-1268	[4Fe-4S] cluster assembly scaffold protein Mrp (=ApbC)	NODE_474_length_15585_cov_16.260898	12031	10961
G31-1269	G31-1269	Flagellum-specific ATP synthase FliI	NODE_474_length_15585_cov_16.260898	13566	12259
G31-127	G31-127	5-methyltetrahydropteroyltriglutamate-- homocysteine methyltransferase	NODE_2655_length_5244_cov_14.100832	2266	1463
G31-1270	G31-1270	hypothetical protein	NODE_474_length_15585_cov_16.260898	13923	13651
G31-1271	G31-1271	hypothetical protein	NODE_474_length_15585_cov_16.260898	14161	13910
G31-1272	G31-1272	hypothetical protein	NODE_474_length_15585_cov_16.260898	14315	14151
G31-1273	G31-1273	hypothetical protein	NODE_474_length_15585_cov_16.260898	15399	14404
G31-1274	G31-1274	NADH-ubiquinone oxidoreductase chain H	NODE_1115_length_8755_cov_23.653953	1	342
G31-1275	G31-1275	NADH-ubiquinone oxidoreductase chain I	NODE_1115_length_8755_cov_23.653953	352	963
G31-1276	G31-1276	NADH-ubiquinone oxidoreductase chain J	NODE_1115_length_8755_cov_23.653953	978	1514
G31-1277	G31-1277	NADH-ubiquinone oxidoreductase chain K	NODE_1115_length_8755_cov_23.653953	1511	1813
G31-1278	G31-1278	NADH-ubiquinone oxidoreductase chain L	NODE_1115_length_8755_cov_23.653953	1820	3721
G31-1279	G31-1279	NADH-ubiquinone oxidoreductase chain M	NODE_1115_length_8755_cov_23.653953	3721	5250
G31-128	G31-128	5-methyltetrahydropteroyltriglutamate-- homocysteine methyltransferase	NODE_2655_length_5244_cov_14.100832	3156	2350
G31-1280	G31-1280	NADH-ubiquinone oxidoreductase chain N	NODE_1115_length_8755_cov_23.653953	5250	6740
G31-1281	G31-1281	hypothetical protein	NODE_1115_length_8755_cov_23.653953	6811	7131
G31-1282	G31-1282	hypothetical protein	NODE_1115_length_8755_cov_23.653953	7221	7763
G31-1283	G31-1283	hypothetical protein	NODE_1115_length_8755_cov_23.653953	7756	8166
G31-1284	G31-1284	hypothetical protein	NODE_1115_length_8755_cov_23.653953	8163	8609
G31-1285	G31-1285	hypothetical protein	NODE_1115_length_8755_cov_23.653953	8610	8753
G31-1286	G31-1286	Bis-ABC ATPase Uup	NODE_1596_length_7008_cov_14.844467	2	2080
G31-1287	G31-1287	hypothetical protein	NODE_1596_length_7008_cov_14.844467	2077	2994
G31-1288	G31-1288	Tryptophanyl-tRNA synthetase	NODE_1596_length_7008_cov_14.844467	3085	4083
G31-1289	G31-1289	2',3'-cyclic-nucleotide 2'-phosphodiesterase, Bsub YmdB	NODE_1596_length_7008_cov_14.844467	4087	4881
G31-129	G31-129	Phage antirepressor protein	NODE_2655_length_5244_cov_14.100832	3456	4280
G31-1290	G31-1290	hypothetical protein	NODE_1596_length_7008_cov_14.844467	4862	5254
G31-1291	G31-1291	Type I restriction-modification system, DNA-methyltransferase subunit M	NODE_1596_length_7008_cov_14.844467	5291	6835
G31-1292	G31-1292	hypothetical protein	NODE_1596_length_7008_cov_14.844467	6846	6974
G31-1293	G31-1293	hypothetical protein	NODE_747_length_11343_cov_16.871472	1	495
G31-1294	G31-1294	Lipoprotein releasing system transmembrane protein LolC/LolE	NODE_747_length_11343_cov_16.871472	504	1709
G31-1295	G31-1295	D-sedoheptulose 7-phosphate isomerase	NODE_747_length_11343_cov_16.871472	1728	2306
G31-1296	G31-1296	hypothetical protein	NODE_747_length_11343_cov_16.871472	2310	3749
G31-1297	G31-1297	hypothetical protein	NODE_747_length_11343_cov_16.871472	4132	3746
G31-1298	G31-1298	hypothetical protein	NODE_747_length_11343_cov_16.871472	4434	4135
G31-1299	G31-1299	Superoxide reductase	NODE_747_length_11343_cov_16.871472	4875	4489
G31-13	G31-13	Glycyl-tRNA synthetase beta chain	NODE_335_length_19765_cov_19.165024	4173	2155
G31-130	G31-130	KilA-N domain-containing protein	NODE_2655_length_5244_cov_14.100832	5069	4338
G31-1300	G31-1300	hypothetical protein	NODE_747_length_11343_cov_16.871472	5142	5894
G31-1301	G31-1301	GTP-binding protein EngA	NODE_747_length_11343_cov_16.871472	5891	7309
G31-1302	G31-1302	hypothetical protein	NODE_747_length_11343_cov_16.871472	7492	7980
G31-1303	G31-1303	hypothetical protein	NODE_747_length_11343_cov_16.871472	7986	10052
G31-1304	G31-1304	hypothetical protein	NODE_747_length_11343_cov_16.871472	11341	10088
G31-1305	G31-1305	CRISPR-associated protein Cas1	NODE_2812_length_5106_cov_15.781467	3	593
G31-1306	G31-1306	CRISPR-associated protein Cas2	NODE_2812_length_5106_cov_15.781467	593	865
G31-1307	G31-1307	hypothetical protein	NODE_2812_length_5106_cov_15.781467	1514	951
G31-1308	G31-1308	hypothetical protein	NODE_2812_length_5106_cov_15.781467	1927	1538
G31-1309	G31-1309	hypothetical protein	NODE_2812_length_5106_cov_15.781467	2272	2168
G31-131	G31-131	hypothetical protein	NODE_2806_length_5110_cov_11.688258	1	372
G31-1310	G31-1310	hypothetical protein	NODE_2812_length_5106_cov_15.781467	2528	2265
G31-1311	G31-1311	hypothetical protein	NODE_2812_length_5106_cov_15.781467	5064	2692
G31-1312	G31-1312	Outer membrane lipoprotein-sorting protein	NODE_4670_length_3799_cov_16.523643	928	188
G31-1313	G31-1313	ATP phosphoribosyltransferase regulatory subunit, divergent variant	NODE_4670_length_3799_cov_16.523643	1769	930
G31-1314	G31-1314	1-deoxy-D-xylulose 5-phosphate synthase	NODE_4670_length_3799_cov_16.523643	1924	3741
G31-1315	G31-1315	Competence protein	NODE_562_length_13534_cov_13.253307	232	1470
G31-1316	G31-1316	4-hydroxybenzoyl-CoA thioesterase family active site	NODE_562_length_13534_cov_13.253307	1847	1479
G31-1317	G31-1317	hypothetical protein	NODE_562_length_13534_cov_13.253307	2167	2418
G31-1318	G31-1318	hypothetical protein	NODE_562_length_13534_cov_13.253307	2888	2466
G31-1319	G31-1319	tRNA dimethylallyltransferase	NODE_562_length_13534_cov_13.253307	3751	2885
G31-132	G31-132	hypothetical protein	NODE_2806_length_5110_cov_11.688258	365	2074
G31-1320	G31-1320	hypothetical protein	NODE_562_length_13534_cov_13.253307	3972	3748
G31-1321	G31-1321	DNA repair protein RecN	NODE_562_length_13534_cov_13.253307	5524	3983
G31-1322	G31-1322	Amidophosphoribosyltransferase	NODE_562_length_13534_cov_13.253307	7134	5734
G31-1323	G31-1323	hypothetical protein	NODE_562_length_13534_cov_13.253307	7351	7695
G31-1324	G31-1324	hypothetical protein	NODE_562_length_13534_cov_13.253307	8128	7736
G31-1325	G31-1325	ATP synthase beta chain	NODE_562_length_13534_cov_13.253307	9525	8140
G31-1326	G31-1326	ATP synthase gamma chain	NODE_562_length_13534_cov_13.253307	10438	9554
G31-1327	G31-1327	ATP synthase alpha chain	NODE_562_length_13534_cov_13.253307	11965	10448
G31-1328	G31-1328	ATP synthase delta chain	NODE_562_length_13534_cov_13.253307	12514	11987
G31-1329	G31-1329	ATP synthase F0 sector subunit b	NODE_562_length_13534_cov_13.253307	13023	12514
G31-133	G31-133	hypothetical protein	NODE_2806_length_5110_cov_11.688258	2064	4586
G31-1330	G31-1330	hypothetical protein	NODE_562_length_13534_cov_13.253307	13460	13038
G31-1331	G31-1331	Transposase	NODE_337_length_19562_cov_18.113620	1	315
G31-1332	G31-1332	Arginine/ornithine antiporter ArcD	NODE_337_length_19562_cov_18.113620	485	1090
G31-1333	G31-1333	hypothetical protein	NODE_337_length_19562_cov_18.113620	1083	1643
G31-1334	G31-1334	hypothetical protein	NODE_337_length_19562_cov_18.113620	1646	2050
G31-1335	G31-1335	hypothetical protein	NODE_337_length_19562_cov_18.113620	2573	2917
G31-1336	G31-1336	hypothetical protein	NODE_337_length_19562_cov_18.113620	2930	4609
G31-1337	G31-1337	hypothetical protein	NODE_337_length_19562_cov_18.113620	7020	4654
G31-1338	G31-1338	Acyl-CoA:1-acyl-sn-glycerol-3-phosphate acyltransferase	NODE_337_length_19562_cov_18.113620	7713	7024
G31-1339	G31-1339	hypothetical protein	NODE_337_length_19562_cov_18.113620	8860	7694
G31-134	G31-134	diguanylate cyclase/phosphodiesterase (GGDEF &amp; EAL domains) with PAS/PAC sensor(s)	NODE_2806_length_5110_cov_11.688258	5109	4834
G31-1340	G31-1340	Phosphoribosylformylglycinamidine synthase, glutamine amidotransferase subunit	NODE_337_length_19562_cov_18.113620	9541	8864
G31-1341	G31-1341	Phosphoribosylformylglycinamidine synthase, PurS subunit	NODE_337_length_19562_cov_18.113620	9782	9534
G31-1342	G31-1342	Phosphoribosylaminoimidazole-succinocarboxamide synthase	NODE_337_length_19562_cov_18.113620	10500	9784
G31-1343	G31-1343	NADPH-dependent 7-cyano-7-deazaguanine reductase	NODE_337_length_19562_cov_18.113620	10958	10575
G31-1344	G31-1344	Colicin V production protein	NODE_337_length_19562_cov_18.113620	11070	11723
G31-1345	G31-1345	Lysyl-tRNA synthetase (class II)	NODE_337_length_19562_cov_18.113620	11739	13244
G31-1346	G31-1346	Serine hydroxymethyltransferase	NODE_337_length_19562_cov_18.113620	13245	14492
G31-1347	G31-1347	hypothetical protein	NODE_337_length_19562_cov_18.113620	14505	15047
G31-1348	G31-1348	hypothetical protein	NODE_337_length_19562_cov_18.113620	15074	15850
G31-1349	G31-1349	Anthranilate synthase, aminase component	NODE_337_length_19562_cov_18.113620	15850	17256
G31-135	G31-135	LSU ribosomal protein L14p (L23e)	NODE_2186_length_5917_cov_21.805308	1	198
G31-1350	G31-1350	hypothetical protein	NODE_337_length_19562_cov_18.113620	17260	18312
G31-1351	G31-1351	hypothetical protein	NODE_337_length_19562_cov_18.113620	18312	18827
G31-1352	G31-1352	hypothetical protein	NODE_337_length_19562_cov_18.113620	18793	19560
G31-1353	G31-1353	DNA adenine methylase	NODE_685_length_12008_cov_15.307686	185	1015
G31-1354	G31-1354	16S rRNA (guanine(527)-N(7))-methyltransferase	NODE_685_length_12008_cov_15.307686	1047	1625
G31-1355	G31-1355	Guanosine-3',5'-bis(diphosphate) 3'-pyrophosphohydrolase / GTP pyrophosphokinase, (p)ppGpp synthetase II	NODE_685_length_12008_cov_15.307686	3839	1674
G31-1356	G31-1356	hypothetical protein	NODE_685_length_12008_cov_15.307686	4077	3856
G31-1357	G31-1357	Uridylate kinase	NODE_685_length_12008_cov_15.307686	4798	4079
G31-1358	G31-1358	SSU ribosomal protein S15p (S13e)	NODE_685_length_12008_cov_15.307686	5238	4963
G31-1359	G31-1359	Aspartyl-tRNA synthetase @ Aspartyl-tRNA(Asn) synthetase	NODE_685_length_12008_cov_15.307686	5382	7145
G31-136	G31-136	LSU ribosomal protein L24p (L26e)	NODE_2186_length_5917_cov_21.805308	202	438
G31-1360	G31-1360	NAD-dependent protein deacetylase of SIR2 family	NODE_685_length_12008_cov_15.307686	7920	7204
G31-1361	G31-1361	RESPONSE REGULATOR PROTEIN-CheY-like nd an HD-GYP domain	NODE_685_length_12008_cov_15.307686	9061	7904
G31-1362	G31-1362	hypothetical protein	NODE_685_length_12008_cov_15.307686	9481	9083
G31-1363	G31-1363	hypothetical protein	NODE_685_length_12008_cov_15.307686	10042	9503
G31-1364	G31-1364	hypothetical protein	NODE_685_length_12008_cov_15.307686	11964	10039
G31-1365	G31-1365	UDP-glucose 4-epimerase	NODE_7488_length_2916_cov_13.546671	566	3
G31-1366	G31-1366	hypothetical protein	NODE_7488_length_2916_cov_13.546671	1449	559
G31-1367	G31-1367	hypothetical protein	NODE_7488_length_2916_cov_13.546671	2915	1449
G31-1368	G31-1368	hypothetical protein	NODE_223_length_25193_cov_15.716117	2	304
G31-1369	G31-1369	Molybdenum ABC transporter, substrate-binding protein ModA	NODE_223_length_25193_cov_15.716117	291	1064
G31-137	G31-137	LSU ribosomal protein L5p (L11e)	NODE_2186_length_5917_cov_21.805308	441	998
G31-1370	G31-1370	Molybdenum ABC transporter permease protein ModB	NODE_223_length_25193_cov_15.716117	1064	1753
G31-1371	G31-1371	Molybdenum transport ATP-binding protein ModC (TC 3.A.1.8.1)	NODE_223_length_25193_cov_15.716117	1747	2394
G31-1372	G31-1372	putative iojap homolog	NODE_223_length_25193_cov_15.716117	2451	2774
G31-1373	G31-1373	hypothetical protein	NODE_223_length_25193_cov_15.716117	2777	2896
G31-1374	G31-1374	2-Keto-3-deoxy-D-manno-octulosonate-8-phosphate synthase	NODE_223_length_25193_cov_15.716117	2886	3671
G31-1375	G31-1375	hypothetical protein	NODE_223_length_25193_cov_15.716117	4098	5495
G31-1376	G31-1376	S-adenosylmethionine synthetase	NODE_223_length_25193_cov_15.716117	6724	5567
G31-1377	G31-1377	Ferredoxin--nitrite reductase	NODE_223_length_25193_cov_15.716117	8646	6784
G31-1378	G31-1378	Uroporphyrinogen-III methyltransferase	NODE_223_length_25193_cov_15.716117	9880	8639
G31-1379	G31-1379	Serine/threonine protein kinase PrkC, regulator of stationary phase	NODE_223_length_25193_cov_15.716117	11511	9883
G31-138	G31-138	SSU ribosomal protein S14p (S29e) @ SSU ribosomal protein S14p (S29e), zinc-dependent	NODE_2186_length_5917_cov_21.805308	991	1176
G31-1380	G31-1380	Nitrate transporter NasA	NODE_223_length_25193_cov_15.716117	12763	11498
G31-1381	G31-1381	N-succinyl-L,L-diaminopimelate aminotransferase, type 2	NODE_223_length_25193_cov_15.716117	13087	14211
G31-1382	G31-1382	Flagellar biosynthesis protein FliP	NODE_223_length_25193_cov_15.716117	14218	14952
G31-1383	G31-1383	tRNA (guanine(46)-N(7))-methyltransferase	NODE_223_length_25193_cov_15.716117	15006	16169
G31-1384	G31-1384	Cell-division-associated, ABC-transporter-like signaling protein FtsE	NODE_223_length_25193_cov_15.716117	16173	16880
G31-1385	G31-1385	hypothetical protein	NODE_223_length_25193_cov_15.716117	16877	17698
G31-1386	G31-1386	hypothetical protein	NODE_223_length_25193_cov_15.716117	17698	18843
G31-1387	G31-1387	GTP cyclohydrolase II	NODE_223_length_25193_cov_15.716117	18845	19444
G31-1388	G31-1388	hypothetical protein	NODE_223_length_25193_cov_15.716117	20730	19441
G31-1389	G31-1389	hypothetical protein	NODE_223_length_25193_cov_15.716117	25192	20714
G31-139	G31-139	SSU ribosomal protein S8p (S15Ae)	NODE_2186_length_5917_cov_21.805308	1284	1679
G31-1390	G31-1390	UDP-3-O-[3-hydroxymyristoyl] glucosamine N-acyltransferase	NODE_2181_length_5928_cov_14.540591	2	838
G31-1391	G31-1391	hypothetical protein	NODE_2181_length_5928_cov_14.540591	841	1059
G31-1392	G31-1392	response regulator receiver domain protein (CheY-like)	NODE_2181_length_5928_cov_14.540591	1056	1625
G31-1393	G31-1393	hypothetical protein	NODE_2181_length_5928_cov_14.540591	4245	1687
G31-1394	G31-1394	hypothetical protein	NODE_2181_length_5928_cov_14.540591	5582	4338
G31-1395	G31-1395	hypothetical protein	NODE_2181_length_5928_cov_14.540591	5926	5603
G31-1396	G31-1396	Arginine decarboxylase	NODE_1304_length_7921_cov_11.803672	1160	3
G31-1397	G31-1397	MoxR-like ATPase in aerotolerance operon	NODE_1304_length_7921_cov_11.803672	1277	2224
G31-1398	G31-1398	hypothetical protein	NODE_1304_length_7921_cov_11.803672	2233	4077
G31-1399	G31-1399	hypothetical protein	NODE_1304_length_7921_cov_11.803672	4061	4447
G31-14	G31-14	purine nucleoside phosphorylase (punB)	NODE_335_length_19765_cov_19.165024	4769	4248
G31-140	G31-140	LSU ribosomal protein L6p (L9e)	NODE_2186_length_5917_cov_21.805308	1690	2226
G31-1400	G31-1400	Carboxy-S-adenosyl-L-methionine synthase	NODE_1304_length_7921_cov_11.803672	5307	4582
G31-1401	G31-1401	Leader peptidase (Prepilin peptidase) / N-methyltransferase	NODE_1304_length_7921_cov_11.803672	6063	5326
G31-1402	G31-1402	hypothetical protein	NODE_1304_length_7921_cov_11.803672	6632	6063
G31-1403	G31-1403	hypothetical protein	NODE_1304_length_7921_cov_11.803672	7069	6653
G31-1404	G31-1404	diguanylate cyclase (GGDEF domain) with PAS/PAC sensor	NODE_1304_length_7921_cov_11.803672	7921	7088
G31-1405	G31-1405	Chaperone protein HtpG	NODE_6922_length_3052_cov_16.029580	440	3
G31-1406	G31-1406	hypothetical protein	NODE_6922_length_3052_cov_16.029580	1024	524
G31-1407	G31-1407	hypothetical protein	NODE_6922_length_3052_cov_16.029580	1356	1093
G31-1408	G31-1408	hypothetical protein	NODE_6922_length_3052_cov_16.029580	1512	2228
G31-1409	G31-1409	hypothetical protein	NODE_6922_length_3052_cov_16.029580	2228	2869
G31-141	G31-141	LSU ribosomal protein L18p (L5e)	NODE_2186_length_5917_cov_21.805308	2237	2593
G31-1410	G31-1410	Phage protein	NODE_5343_length_3528_cov_18.980585	1545	73
G31-1411	G31-1411	hypothetical protein	NODE_5343_length_3528_cov_18.980585	2108	1542
G31-1412	G31-1412	hypothetical protein	NODE_5343_length_3528_cov_18.980585	2866	2105
G31-1413	G31-1413	hypothetical protein	NODE_5343_length_3528_cov_18.980585	3365	2883
G31-1414	G31-1414	hypothetical protein	NODE_5343_length_3528_cov_18.980585	3527	3435
G31-1415	G31-1415	hypothetical protein	NODE_3090_length_4843_cov_13.490978	3	395
G31-1416	G31-1416	5-methylcytosine-specific restriction related enzyme	NODE_3090_length_4843_cov_13.490978	462	1985
G31-1417	G31-1417	hypothetical protein	NODE_3090_length_4843_cov_13.490978	2001	4805
G31-1418	G31-1418	hypothetical protein	NODE_753_length_11252_cov_17.339687	719	3
G31-1419	G31-1419	Transcription termination protein NusB	NODE_753_length_11252_cov_17.339687	1130	735
G31-142	G31-142	SSU ribosomal protein S5p (S2e)	NODE_2186_length_5917_cov_21.805308	2603	3046
G31-1420	G31-1420	6,7-dimethyl-8-ribityllumazine synthase	NODE_753_length_11252_cov_17.339687	1603	1130
G31-1421	G31-1421	N5-carboxyaminoimidazole ribonucleotide mutase	NODE_753_length_11252_cov_17.339687	2242	1748
G31-1422	G31-1422	Ubiquinol-cytochrome C reductase, cytochrome C1 subunit	NODE_753_length_11252_cov_17.339687	3240	2395
G31-1423	G31-1423	Ubiquinol-cytochrome C reductase, cytochrome B subunit	NODE_753_length_11252_cov_17.339687	4493	3240
G31-1424	G31-1424	Ubiquinol-cytochrome C reductase iron-sulfur subunit	NODE_753_length_11252_cov_17.339687	5004	4504
G31-1425	G31-1425	DEAD-box ATP-dependent RNA helicase DeaD (= CshA)	NODE_753_length_11252_cov_17.339687	6873	5299
G31-1426	G31-1426	TonB-dependent receptor	NODE_753_length_11252_cov_17.339687	7252	9330
G31-1427	G31-1427	hypothetical protein	NODE_753_length_11252_cov_17.339687	9345	10100
G31-1428	G31-1428	hypothetical protein	NODE_753_length_11252_cov_17.339687	10105	10983
G31-1429	G31-1429	hypothetical protein	NODE_753_length_11252_cov_17.339687	10980	11252
G31-143	G31-143	LSU ribosomal protein L15p (L27Ae)	NODE_2186_length_5917_cov_21.805308	3050	3448
G31-1430	G31-1430	Translation elongation factor Tu	NODE_423_length_16653_cov_25.378318	1	861
G31-1431	G31-1431	LSU ribosomal protein L33p @ LSU ribosomal protein L33p, zinc-dependent	NODE_423_length_16653_cov_25.378318	870	1022
G31-1432	G31-1432	Protein translocase subunit SecE	NODE_423_length_16653_cov_25.378318	1158	1343
G31-1433	G31-1433	Transcription antitermination protein NusG	NODE_423_length_16653_cov_25.378318	1347	1892
G31-1434	G31-1434	LSU ribosomal protein L11p (L12e)	NODE_423_length_16653_cov_25.378318	1916	2341
G31-1435	G31-1435	LSU ribosomal protein L1p (L10Ae)	NODE_423_length_16653_cov_25.378318	2406	3110
G31-1436	G31-1436	LSU ribosomal protein L10p (P0)	NODE_423_length_16653_cov_25.378318	3199	3684
G31-1437	G31-1437	LSU ribosomal protein L7p/L12p (P1/P2)	NODE_423_length_16653_cov_25.378318	3716	4087
G31-1438	G31-1438	DNA-directed RNA polymerase beta subunit	NODE_423_length_16653_cov_25.378318	4220	8410
G31-1439	G31-1439	DNA-directed RNA polymerase beta' subunit	NODE_423_length_16653_cov_25.378318	8414	12943
G31-144	G31-144	Protein translocase subunit SecY	NODE_2186_length_5917_cov_21.805308	3457	4719
G31-1440	G31-1440	Transcription termination factor Rho	NODE_423_length_16653_cov_25.378318	14345	13008
G31-1441	G31-1441	Hypothetical protein PBPRB0710	NODE_423_length_16653_cov_25.378318	15112	16017
G31-1442	G31-1442	Molybdenum cofactor guanylyltransferase	NODE_423_length_16653_cov_25.378318	16001	16573
G31-1443	G31-1443	tRNA-Trp-CCA	NODE_423_length_16653_cov_25.378318	1061	1136
G31-1444	G31-1444	tRNA-Phe-GAA	NODE_423_length_16653_cov_25.378318	16653	16580
G31-1445	G31-1445	Uncharacterized integral membrane protein HP0284	NODE_2701_length_5200_cov_11.985165	1556	33
G31-1446	G31-1446	hypothetical protein	NODE_2701_length_5200_cov_11.985165	3065	1620
G31-1447	G31-1447	hypothetical protein	NODE_2701_length_5200_cov_11.985165	3102	3266
G31-1448	G31-1448	hypothetical protein	NODE_2701_length_5200_cov_11.985165	3439	4926
G31-1449	G31-1449	hypothetical protein	NODE_2701_length_5200_cov_11.985165	5017	5199
G31-145	G31-145	Methionine aminopeptidase	NODE_2186_length_5917_cov_21.805308	4723	5481
G31-1450	G31-1450	hypothetical protein	NODE_331_length_19985_cov_19.389140	3	1844
G31-1451	G31-1451	hypothetical protein	NODE_331_length_19985_cov_19.389140	1874	2137
G31-1452	G31-1452	hypothetical protein	NODE_331_length_19985_cov_19.389140	2134	2244
G31-1453	G31-1453	hypothetical protein	NODE_331_length_19985_cov_19.389140	2235	5483
G31-1454	G31-1454	hypothetical protein	NODE_331_length_19985_cov_19.389140	5483	5926
G31-1455	G31-1455	hypothetical protein	NODE_331_length_19985_cov_19.389140	6188	6682
G31-1456	G31-1456	hypothetical protein	NODE_331_length_19985_cov_19.389140	6690	7343
G31-1457	G31-1457	hypothetical protein	NODE_331_length_19985_cov_19.389140	7324	8574
G31-1458	G31-1458	hypothetical protein	NODE_331_length_19985_cov_19.389140	9402	10559
G31-1459	G31-1459	CTP synthase	NODE_331_length_19985_cov_19.389140	10561	12180
G31-146	G31-146	Translation initiation factor 1	NODE_2186_length_5917_cov_21.805308	5509	5727
G31-1460	G31-1460	Imidazole glycerol phosphate synthase amidotransferase subunit HisH	NODE_331_length_19985_cov_19.389140	12182	12781
G31-1461	G31-1461	FIG006762: Phosphoglycerate mutase family	NODE_331_length_19985_cov_19.389140	12781	13797
G31-1462	G31-1462	hypothetical protein	NODE_331_length_19985_cov_19.389140	13781	14971
G31-1463	G31-1463	hypothetical protein	NODE_331_length_19985_cov_19.389140	15669	14998
G31-1464	G31-1464	hypothetical protein	NODE_331_length_19985_cov_19.389140	16724	15678
G31-1465	G31-1465	Coproporphyrinogen III oxidase, oxygen-independent	NODE_331_length_19985_cov_19.389140	18286	16913
G31-1466	G31-1466	IMP cyclohydrolase / Phosphoribosylaminoimidazolecarboxamide formyltransferase	NODE_331_length_19985_cov_19.389140	19836	18298
G31-1467	G31-1467	hypothetical protein	NODE_2390_length_5603_cov_14.884365	737	549
G31-1468	G31-1468	hypothetical protein	NODE_2390_length_5603_cov_14.884365	1264	734
G31-1469	G31-1469	Chaperone protein DnaK	NODE_2390_length_5603_cov_14.884365	2507	1359
G31-147	G31-147	hypothetical protein	NODE_653_length_12347_cov_14.092747	2	2287
G31-1470	G31-1470	hypothetical protein	NODE_2390_length_5603_cov_14.884365	3576	2731
G31-1471	G31-1471	Chaperone protein DnaK	NODE_2390_length_5603_cov_14.884365	4447	3851
G31-1472	G31-1472	hypothetical protein	NODE_2390_length_5603_cov_14.884365	4727	4473
G31-1473	G31-1473	Heat shock protein GrpE	NODE_2390_length_5603_cov_14.884365	5285	4740
G31-1474	G31-1474	hypothetical protein	NODE_2390_length_5603_cov_14.884365	5601	5350
G31-1475	G31-1475	tRNA-Arg-TCT	NODE_2390_length_5603_cov_14.884365	1	73
G31-1476	G31-1476	tRNA-Leu-TAG	NODE_2390_length_5603_cov_14.884365	80	164
G31-1477	G31-1477	RecA protein	NODE_3685_length_4351_cov_19.968180	156	2333
G31-1478	G31-1478	Enolase	NODE_3685_length_4351_cov_19.968180	2341	3612
G31-1479	G31-1479	hypothetical protein	NODE_3685_length_4351_cov_19.968180	3617	3922
G31-148	G31-148	hypothetical protein	NODE_653_length_12347_cov_14.092747	2294	5467
G31-1480	G31-1480	hypothetical protein	NODE_3685_length_4351_cov_19.968180	3915	4349
G31-1481	G31-1481	hypothetical protein	NODE_48_length_70220_cov_17.195672	2	82
G31-1482	G31-1482	3-dehydroquinate dehydratase II	NODE_48_length_70220_cov_17.195672	114	593
G31-1483	G31-1483	Glutamyl-tRNA synthetase	NODE_48_length_70220_cov_17.195672	665	2014
G31-1484	G31-1484	Ribonucleotide reductase of class Ia (aerobic), beta subunit	NODE_48_length_70220_cov_17.195672	2019	2684
G31-1485	G31-1485	HNH homing endonuclease	NODE_48_length_70220_cov_17.195672	2817	3485
G31-1486	G31-1486	Ribonucleotide reductase of class Ia (aerobic), beta subunit	NODE_48_length_70220_cov_17.195672	3494	3991
G31-1487	G31-1487	Quinolinate synthetase	NODE_48_length_70220_cov_17.195672	4153	5166
G31-1488	G31-1488	Phosphoglycerate kinase	NODE_48_length_70220_cov_17.195672	6415	5216
G31-1489	G31-1489	NAD-dependent glyceraldehyde-3-phosphate dehydrogenase	NODE_48_length_70220_cov_17.195672	7426	6425
G31-149	G31-149	Malonyl CoA-acyl carrier protein transacylase	NODE_653_length_12347_cov_14.092747	5549	6487
G31-1490	G31-1490	hypothetical protein	NODE_48_length_70220_cov_17.195672	7961	7569
G31-1491	G31-1491	hypothetical protein	NODE_48_length_70220_cov_17.195672	10462	7958
G31-1492	G31-1492	hypothetical protein	NODE_48_length_70220_cov_17.195672	10608	11102
G31-1493	G31-1493	hypothetical protein	NODE_48_length_70220_cov_17.195672	11113	11463
G31-1494	G31-1494	16S rRNA (guanine(966)-N(2))-methyltransferase	NODE_48_length_70220_cov_17.195672	11450	12037
G31-1495	G31-1495	hypothetical protein	NODE_48_length_70220_cov_17.195672	12267	12073
G31-1496	G31-1496	putative ATP/GTP-binding protein (mrp protein homolog)	NODE_48_length_70220_cov_17.195672	12425	13564
G31-1497	G31-1497	Lipid-A-disaccharide synthase	NODE_48_length_70220_cov_17.195672	13569	14597
G31-1498	G31-1498	hypothetical protein	NODE_48_length_70220_cov_17.195672	16209	14650
G31-1499	G31-1499	hypothetical protein	NODE_48_length_70220_cov_17.195672	16365	17168
G31-15	G31-15	Iron-sulfur cluster assembly scaffold protein IscU/NifU-like	NODE_335_length_19765_cov_19.165024	5803	4826
G31-150	G31-150	hypothetical protein	NODE_653_length_12347_cov_14.092747	7210	6539
G31-1500	G31-1500	Sodium-dependent transporter, SNF family	NODE_48_length_70220_cov_17.195672	17171	18529
G31-1501	G31-1501	hypothetical protein	NODE_48_length_70220_cov_17.195672	18529	19653
G31-1502	G31-1502	hypothetical protein	NODE_48_length_70220_cov_17.195672	20333	19650
G31-1503	G31-1503	hypothetical protein	NODE_48_length_70220_cov_17.195672	22296	20338
G31-1504	G31-1504	Cytosol aminopeptidase PepA	NODE_48_length_70220_cov_17.195672	22528	23865
G31-1505	G31-1505	Integral membrane protein	NODE_48_length_70220_cov_17.195672	23869	24207
G31-1506	G31-1506	Pyridoxine 5'-phosphate synthase	NODE_48_length_70220_cov_17.195672	24207	24986
G31-1507	G31-1507	Efflux ABC transporter, permease/ATP-binding protein	NODE_48_length_70220_cov_17.195672	25106	26815
G31-1508	G31-1508	Glutamate-1-semialdehyde 2,1-aminomutase	NODE_48_length_70220_cov_17.195672	28223	26940
G31-1509	G31-1509	Carbamoyl-phosphate synthase small chain	NODE_48_length_70220_cov_17.195672	29366	28233
G31-151	G31-151	Phosphoribosylformylglycinamidine cyclo-ligase	NODE_653_length_12347_cov_14.092747	8213	7221
G31-1510	G31-1510	hypothetical protein	NODE_48_length_70220_cov_17.195672	29917	29366
G31-1511	G31-1511	hypothetical protein	NODE_48_length_70220_cov_17.195672	30363	32147
G31-1512	G31-1512	Replicative DNA helicase (DnaB)	NODE_48_length_70220_cov_17.195672	32170	35949
G31-1513	G31-1513	hypothetical protein	NODE_48_length_70220_cov_17.195672	36176	37951
G31-1514	G31-1514	internalin, putative	NODE_48_length_70220_cov_17.195672	38059	40149
G31-1515	G31-1515	hypothetical protein	NODE_48_length_70220_cov_17.195672	40193	40642
G31-1516	G31-1516	hypothetical protein	NODE_48_length_70220_cov_17.195672	40668	40955
G31-1517	G31-1517	Thioredoxin	NODE_48_length_70220_cov_17.195672	41034	41357
G31-1518	G31-1518	FIG00470476: hypothetical protein	NODE_48_length_70220_cov_17.195672	41359	41802
G31-1519	G31-1519	Thioredoxin reductase	NODE_48_length_70220_cov_17.195672	41812	42747
G31-152	G31-152	Two-component system sensor histidine kinase	NODE_653_length_12347_cov_14.092747	9817	8276
G31-1520	G31-1520	4-hydroxy-tetrahydrodipicolinate reductase	NODE_48_length_70220_cov_17.195672	42747	43517
G31-1521	G31-1521	hypothetical protein	NODE_48_length_70220_cov_17.195672	43682	46012
G31-1522	G31-1522	hypothetical protein	NODE_48_length_70220_cov_17.195672	46739	45987
G31-1523	G31-1523	hypothetical protein	NODE_48_length_70220_cov_17.195672	47025	47168
G31-1524	G31-1524	hypothetical protein	NODE_48_length_70220_cov_17.195672	47214	47441
G31-1525	G31-1525	Ferrous iron transporter FeoB	NODE_48_length_70220_cov_17.195672	47442	49499
G31-1526	G31-1526	tRNA (uracil(54)-C5)-methyltransferase @ tmRNA (uracil(341)-C5)-methyltransferase	NODE_48_length_70220_cov_17.195672	49503	50615
G31-1527	G31-1527	tRNA ho5U(34) carboxymethyltransferase	NODE_48_length_70220_cov_17.195672	50612	51496
G31-1528	G31-1528	Ribose-5-phosphate isomerase B	NODE_48_length_70220_cov_17.195672	51642	52115
G31-1529	G31-1529	hypothetical protein	NODE_48_length_70220_cov_17.195672	52120	52452
G31-153	G31-153	TonB-dependent receptor	NODE_653_length_12347_cov_14.092747	12101	9819
G31-1530	G31-1530	3-oxoacyl-[acyl-carrier protein] reductase, FadG	NODE_48_length_70220_cov_17.195672	52462	53205
G31-1531	G31-1531	hypothetical protein	NODE_48_length_70220_cov_17.195672	53234	53734
G31-1532	G31-1532	hypothetical protein	NODE_48_length_70220_cov_17.195672	53787	54596
G31-1533	G31-1533	Peptidyl-prolyl cis-trans isomerase PpiD	NODE_48_length_70220_cov_17.195672	54665	56101
G31-1534	G31-1534	Cell division protein FtsA	NODE_48_length_70220_cov_17.195672	56105	57670
G31-1535	G31-1535	Cell division protein FtsZ	NODE_48_length_70220_cov_17.195672	57684	59186
G31-1536	G31-1536	Peptidyl-prolyl cis-trans isomerase	NODE_48_length_70220_cov_17.195672	59229	59729
G31-1537	G31-1537	hypothetical protein	NODE_48_length_70220_cov_17.195672	59741	60691
G31-1538	G31-1538	hypothetical protein	NODE_48_length_70220_cov_17.195672	60775	61335
G31-1539	G31-1539	3-oxoacyl-[acyl-carrier-protein] synthase, KASIII	NODE_48_length_70220_cov_17.195672	62376	61384
G31-154	G31-154	hypothetical protein	NODE_653_length_12347_cov_14.092747	12213	12347
G31-1540	G31-1540	Phosphate:acyl-ACP acyltransferase PlsX	NODE_48_length_70220_cov_17.195672	63377	62385
G31-1541	G31-1541	LSU ribosomal protein L32p @ LSU ribosomal protein L32p, zinc-independent	NODE_48_length_70220_cov_17.195672	63525	63370
G31-1542	G31-1542	hypothetical protein	NODE_48_length_70220_cov_17.195672	63919	63542
G31-1543	G31-1543	Nucleoside diphosphate kinase	NODE_48_length_70220_cov_17.195672	64352	63933
G31-1544	G31-1544	Exodeoxyribonuclease V beta chain	NODE_48_length_70220_cov_17.195672	65590	64463
G31-1545	G31-1545	hypothetical protein	NODE_48_length_70220_cov_17.195672	66291	65581
G31-1546	G31-1546	Chaperone protein DnaJ	NODE_48_length_70220_cov_17.195672	67394	66294
G31-1547	G31-1547	hypothetical protein	NODE_48_length_70220_cov_17.195672	70220	67578
G31-1548	G31-1548	hypothetical protein	NODE_460_length_15927_cov_13.836856	3	2897
G31-1549	G31-1549	Response regulator	NODE_460_length_15927_cov_13.836856	2928	4313
G31-155	G31-155	Outer membrane protein romA	NODE_4099_length_4098_cov_20.073862	591	10
G31-1550	G31-1550	ATP-dependent hsl protease ATP-binding subunit HslU	NODE_460_length_15927_cov_13.836856	4367	5707
G31-1551	G31-1551	Succinyl-CoA ligase [ADP-forming] beta chain	NODE_460_length_15927_cov_13.836856	5859	7037
G31-1552	G31-1552	hypothetical protein	NODE_460_length_15927_cov_13.836856	7034	7459
G31-1553	G31-1553	hypothetical protein	NODE_460_length_15927_cov_13.836856	7463	7744
G31-1554	G31-1554	hypothetical protein	NODE_460_length_15927_cov_13.836856	7741	7959
G31-1555	G31-1555	hypothetical protein	NODE_460_length_15927_cov_13.836856	7934	8287
G31-1556	G31-1556	Succinyl-CoA ligase [ADP-forming] alpha chain	NODE_460_length_15927_cov_13.836856	8284	9156
G31-1557	G31-1557	Gamma-glutamyl phosphate reductase	NODE_460_length_15927_cov_13.836856	10457	9222
G31-1558	G31-1558	Putative cytochrome C-type biogenesis protein	NODE_460_length_15927_cov_13.836856	13603	10487
G31-1559	G31-1559	3-deoxy-manno-octulosonate cytidylyltransferase	NODE_460_length_15927_cov_13.836856	14435	13692
G31-156	G31-156	hypothetical protein	NODE_4099_length_4098_cov_20.073862	774	1748
G31-1560	G31-1560	hypothetical protein	NODE_460_length_15927_cov_13.836856	15818	14445
G31-1561	G31-1561	hypothetical protein	NODE_206_length_27476_cov_16.313613	159	1
G31-1562	G31-1562	Cytochrome c551 peroxidase	NODE_206_length_27476_cov_16.313613	1096	164
G31-1563	G31-1563	hypothetical protein	NODE_206_length_27476_cov_16.313613	4313	1233
G31-1564	G31-1564	hypothetical protein	NODE_206_length_27476_cov_16.313613	4489	5298
G31-1565	G31-1565	hypothetical protein	NODE_206_length_27476_cov_16.313613	5342	6034
G31-1566	G31-1566	Exopolyphosphatase-related protein	NODE_206_length_27476_cov_16.313613	7024	6098
G31-1567	G31-1567	hypothetical protein	NODE_206_length_27476_cov_16.313613	7226	11068
G31-1568	G31-1568	hypothetical protein	NODE_206_length_27476_cov_16.313613	11080	11502
G31-1569	G31-1569	hypothetical protein	NODE_206_length_27476_cov_16.313613	13178	11505
G31-157	G31-157	hypothetical protein	NODE_4099_length_4098_cov_20.073862	1741	2523
G31-1570	G31-1570	SSU ribosomal protein S21p	NODE_206_length_27476_cov_16.313613	13483	13259
G31-1571	G31-1571	hypothetical protein	NODE_206_length_27476_cov_16.313613	13557	13898
G31-1572	G31-1572	Chorismate dehydratase	NODE_206_length_27476_cov_16.313613	13943	14563
G31-1573	G31-1573	Phosphatidylglycerophosphatase A	NODE_206_length_27476_cov_16.313613	14609	15112
G31-1574	G31-1574	UDP-N-acetylglucosamine--N-acetylmuramyl- (pentapeptide) pyrophosphoryl-undecaprenol N-acetylglucosamine transferase	NODE_206_length_27476_cov_16.313613	15109	16134
G31-1575	G31-1575	Holo-[acyl-carrier protein] synthase	NODE_206_length_27476_cov_16.313613	16474	16118
G31-1576	G31-1576	LSU ribosomal protein L17p	NODE_206_length_27476_cov_16.313613	16893	16540
G31-1577	G31-1577	DNA-directed RNA polymerase alpha subunit	NODE_206_length_27476_cov_16.313613	17970	16903
G31-1578	G31-1578	SSU ribosomal protein S4p (S9e) @ SSU ribosomal protein S4p (S9e), zinc-independent	NODE_206_length_27476_cov_16.313613	18617	17991
G31-1579	G31-1579	SSU ribosomal protein S11p (S14e)	NODE_206_length_27476_cov_16.313613	19021	18629
G31-158	G31-158	hypothetical protein	NODE_4099_length_4098_cov_20.073862	3102	2677
G31-1580	G31-1580	SSU ribosomal protein S13p (S18e)	NODE_206_length_27476_cov_16.313613	19401	19030
G31-1581	G31-1581	LSU ribosomal protein L36p @ LSU ribosomal protein L36p, zinc-dependent	NODE_206_length_27476_cov_16.313613	19518	19405
G31-1582	G31-1582	thioredoxin-like	NODE_206_length_27476_cov_16.313613	19785	20123
G31-1583	G31-1583	Ribose-phosphate pyrophosphokinase	NODE_206_length_27476_cov_16.313613	21111	20176
G31-1584	G31-1584	LSU ribosomal protein L19p	NODE_206_length_27476_cov_16.313613	21485	21120
G31-1585	G31-1585	tRNA (guanine(37)-N(1))-methyltransferase	NODE_206_length_27476_cov_16.313613	22176	21475
G31-1586	G31-1586	16S rRNA processing protein RimM	NODE_206_length_27476_cov_16.313613	22700	22179
G31-1587	G31-1587	KH domain RNA binding protein YlqC	NODE_206_length_27476_cov_16.313613	22939	22697
G31-1588	G31-1588	SSU ribosomal protein S16p	NODE_206_length_27476_cov_16.313613	23170	22940
G31-1589	G31-1589	hypothetical protein	NODE_206_length_27476_cov_16.313613	23342	23223
G31-159	G31-159	hypothetical protein	NODE_4099_length_4098_cov_20.073862	3164	4096
G31-1590	G31-1590	hypothetical protein	NODE_206_length_27476_cov_16.313613	23368	23769
G31-1591	G31-1591	Cell division inhibitor SulA	NODE_206_length_27476_cov_16.313613	23807	24664
G31-1592	G31-1592	type II secretion system protein	NODE_206_length_27476_cov_16.313613	24677	25924
G31-1593	G31-1593	Fibronectin/fibrinogen-binding protein	NODE_206_length_27476_cov_16.313613	27258	25921
G31-1594	G31-1594	hypothetical protein	NODE_198_length_28331_cov_17.306048	505	161
G31-1595	G31-1595	hypothetical protein	NODE_198_length_28331_cov_17.306048	812	498
G31-1596	G31-1596	hypothetical protein	NODE_198_length_28331_cov_17.306048	3571	824
G31-1597	G31-1597	hypothetical protein	NODE_198_length_28331_cov_17.306048	3741	3571
G31-1598	G31-1598	AntA/AntB antirepressor domain protein	NODE_198_length_28331_cov_17.306048	3869	4660
G31-1599	G31-1599	hypothetical protein	NODE_198_length_28331_cov_17.306048	4864	4718
G31-16	G31-16	hypothetical protein	NODE_335_length_19765_cov_19.165024	8873	5937
G31-160	G31-160	Protein translocase subunit SecA	NODE_228_length_24898_cov_19.499738	3	1103
G31-1600	G31-1600	Assimilatory nitrate reductase large subunit	NODE_198_length_28331_cov_17.306048	8381	5028
G31-1601	G31-1601	Oxidoreductase, anchor subunit	NODE_198_length_28331_cov_17.306048	9296	8397
G31-1602	G31-1602	Quad-[4Fe-4S] ferredoxin, HycB/HydN/HyfA family	NODE_198_length_28331_cov_17.306048	9928	9296
G31-1603	G31-1603	Cytochrome c551 peroxidase	NODE_198_length_28331_cov_17.306048	10196	11122
G31-1604	G31-1604	hypothetical protein	NODE_198_length_28331_cov_17.306048	11115	12716
G31-1605	G31-1605	N(6)-L-threonylcarbamoyladenine synthase	NODE_198_length_28331_cov_17.306048	12726	13718
G31-1606	G31-1606	hypothetical protein	NODE_198_length_28331_cov_17.306048	13831	15099
G31-1607	G31-1607	hypothetical protein	NODE_198_length_28331_cov_17.306048	15101	15421
G31-1608	G31-1608	Riboflavin synthase eubacterial/eukaryotic	NODE_198_length_28331_cov_17.306048	15422	16042
G31-1609	G31-1609	hypothetical protein	NODE_198_length_28331_cov_17.306048	16982	16161
G31-161	G31-161	hypothetical protein	NODE_228_length_24898_cov_19.499738	1258	2160
G31-1610	G31-1610	Chorismate mutase I / Prephenate dehydratase	NODE_198_length_28331_cov_17.306048	18077	16986
G31-1611	G31-1611	hypothetical protein	NODE_198_length_28331_cov_17.306048	18768	18241
G31-1612	G31-1612	AAA+ ATPase superfamily protein YifB/ComM, associated with DNA recombination	NODE_198_length_28331_cov_17.306048	20403	18895
G31-1613	G31-1613	hypothetical protein	NODE_198_length_28331_cov_17.306048	21210	20413
G31-1614	G31-1614	4-hydroxy-tetrahydrodipicolinate synthase	NODE_198_length_28331_cov_17.306048	21401	22288
G31-1615	G31-1615	hypothetical protein	NODE_198_length_28331_cov_17.306048	22396	22719
G31-1616	G31-1616	Cytochrome c551 peroxidase	NODE_198_length_28331_cov_17.306048	22820	23878
G31-1617	G31-1617	Peroxide stress regulator; Ferric uptake regulation protein; Fe2+/Zn2+ uptake regulation proteins	NODE_198_length_28331_cov_17.306048	23973	24326
G31-1618	G31-1618	Uncharacterized protein YyaL	NODE_198_length_28331_cov_17.306048	24316	26175
G31-1619	G31-1619	LSU ribosomal protein L13p (L13Ae)	NODE_198_length_28331_cov_17.306048	26291	26722
G31-162	G31-162	UDP-N-acetylenolpyruvoylglucosamine reductase	NODE_228_length_24898_cov_19.499738	2166	2954
G31-1620	G31-1620	SSU ribosomal protein S9p (S16e)	NODE_198_length_28331_cov_17.306048	26732	27121
G31-1621	G31-1621	hypothetical protein	NODE_198_length_28331_cov_17.306048	28256	27165
G31-1622	G31-1622	hypothetical protein	NODE_1158_length_8528_cov_19.413087	296	174
G31-1623	G31-1623	Phosphoglycolate phosphatase	NODE_1158_length_8528_cov_19.413087	314	970
G31-1624	G31-1624	Uncharacterized homolog of the cytoplasmic domain of flagellar protein FhlB	NODE_1158_length_8528_cov_19.413087	976	1290
G31-1625	G31-1625	hypothetical protein	NODE_1158_length_8528_cov_19.413087	1290	1562
G31-1626	G31-1626	hypothetical protein	NODE_1158_length_8528_cov_19.413087	2131	1559
G31-1627	G31-1627	LSU rRNA pseudouridine(1911/1915/1917) synthase	NODE_1158_length_8528_cov_19.413087	3731	2751
G31-1628	G31-1628	Metal-dependent hydrolase YbeY, involved in rRNA and/or ribosome maturation and assembly	NODE_1158_length_8528_cov_19.413087	4161	3721
G31-1629	G31-1629	Aspartate aminotransferase	NODE_1158_length_8528_cov_19.413087	5372	4164
G31-163	G31-163	hypothetical protein	NODE_228_length_24898_cov_19.499738	2947	4509
G31-1630	G31-1630	Fluoride ion transporter CrcB	NODE_1158_length_8528_cov_19.413087	5826	5452
G31-1631	G31-1631	CDP-diacylglycerol--serine O-phosphatidyltransferase	NODE_1158_length_8528_cov_19.413087	6389	5838
G31-1632	G31-1632	hypothetical protein	NODE_1158_length_8528_cov_19.413087	6548	6423
G31-1633	G31-1633	hypothetical protein	NODE_1158_length_8528_cov_19.413087	6598	7356
G31-1634	G31-1634	Acetylornithine deacetylase/Succinyl-diaminopimelate desuccinylase and related deacylases	NODE_1158_length_8528_cov_19.413087	7422	8525
G31-1635	G31-1635	hypothetical protein	NODE_3248_length_4689_cov_14.670859	3	290
G31-1636	G31-1636	ATP-dependent DNA helicase UvrD/PcrA/Rep, epsilon proteobacterial type 1	NODE_3248_length_4689_cov_14.670859	300	2357
G31-1637	G31-1637	hypothetical protein	NODE_3248_length_4689_cov_14.670859	2913	2440
G31-1638	G31-1638	Tellurium resistance protein TerD	NODE_3248_length_4689_cov_14.670859	3486	2920
G31-1639	G31-1639	hypothetical protein	NODE_3248_length_4689_cov_14.670859	3669	4688
G31-164	G31-164	hypothetical protein	NODE_228_length_24898_cov_19.499738	4784	5263
G31-1640	G31-1640	NADH-ubiquinone oxidoreductase chain M	NODE_5027_length_3638_cov_17.264252	22	1554
G31-1641	G31-1641	NADH-ubiquinone oxidoreductase chain N	NODE_5027_length_3638_cov_17.264252	1554	3044
G31-1642	G31-1642	hypothetical protein	NODE_5027_length_3638_cov_17.264252	3256	3636
G31-1643	G31-1643	tRNA pseudouridine(13) synthase	NODE_2411_length_5574_cov_9.578497	28	1125
G31-1644	G31-1644	Flagellar motor switch protein FliG	NODE_2411_length_5574_cov_9.578497	1228	2262
G31-1645	G31-1645	Antibiotic biosynthesis monooxygenase	NODE_2411_length_5574_cov_9.578497	2284	2589
G31-1646	G31-1646	hypothetical protein	NODE_2411_length_5574_cov_9.578497	3512	2592
G31-1647	G31-1647	3-dehydroquinate dehydratase II	NODE_2411_length_5574_cov_9.578497	3683	4168
G31-1648	G31-1648	Aminopeptidase YpdF (MP-, MA-, MS-, AP-, NP- specific)	NODE_2411_length_5574_cov_9.578497	4174	5160
G31-1649	G31-1649	2-amino-4-hydroxy-6- hydroxymethyldihydropteridine pyrophosphokinase	NODE_2411_length_5574_cov_9.578497	5165	5572
G31-165	G31-165	Adenylate cyclase	NODE_228_length_24898_cov_19.499738	5657	7885
G31-1650	G31-1650	NADH-ubiquinone oxidoreductase chain D	NODE_1347_length_7746_cov_21.599817	3	866
G31-1651	G31-1651	hypothetical protein	NODE_1347_length_7746_cov_21.599817	876	1553
G31-1652	G31-1652	NADH-ubiquinone oxidoreductase chain E	NODE_1347_length_7746_cov_21.599817	1554	1829
G31-1653	G31-1653	Glutamate synthase [NADPH] small chain	NODE_1347_length_7746_cov_21.599817	1835	4048
G31-1654	G31-1654	NADH-ubiquinone oxidoreductase chain G	NODE_1347_length_7746_cov_21.599817	4058	6223
G31-1655	G31-1655	NADH-ubiquinone oxidoreductase chain G	NODE_1347_length_7746_cov_21.599817	6224	7744
G31-1656	G31-1656	ADP-heptose--lipooligosaccharide heptosyltransferase II	NODE_729_length_11573_cov_16.878566	1612	611
G31-1657	G31-1657	Cell division trigger factor	NODE_729_length_11573_cov_16.878566	1671	2972
G31-1658	G31-1658	ATP-dependent Clp protease proteolytic subunit ClpP	NODE_729_length_11573_cov_16.878566	2976	3572
G31-1659	G31-1659	hypothetical protein	NODE_729_length_11573_cov_16.878566	3599	4795
G31-166	G31-166	GTP-binding and nucleic acid-binding protein YchF	NODE_228_length_24898_cov_19.499738	8033	9133
G31-1660	G31-1660	hypothetical protein	NODE_729_length_11573_cov_16.878566	4807	5469
G31-1661	G31-1661	Argininosuccinate synthase	NODE_729_length_11573_cov_16.878566	6734	5517
G31-1662	G31-1662	Ribonucleotide reductase of class Ia (aerobic), alpha subunit	NODE_729_length_11573_cov_16.878566	6950	11485
G31-1663	G31-1663	Phosphoserine aminotransferase	NODE_986_length_9400_cov_17.638314	1493	390
G31-1664	G31-1664	hypothetical protein	NODE_986_length_9400_cov_17.638314	1894	1568
G31-1665	G31-1665	Pyrroline-5-carboxylate reductase	NODE_986_length_9400_cov_17.638314	2673	1900
G31-1666	G31-1666	hypothetical protein	NODE_986_length_9400_cov_17.638314	3759	2683
G31-1667	G31-1667	Similar to Glutathione synthetase	NODE_986_length_9400_cov_17.638314	3917	4945
G31-1668	G31-1668	hypothetical protein	NODE_986_length_9400_cov_17.638314	4945	6951
G31-1669	G31-1669	hypothetical protein	NODE_986_length_9400_cov_17.638314	7760	6990
G31-167	G31-167	Leucine rich repeat variant	NODE_228_length_24898_cov_19.499738	9147	9716
G31-1670	G31-1670	Exopolyphosphatase	NODE_986_length_9400_cov_17.638314	9232	7760
G31-1671	G31-1671	4Fe-4S ferredoxin, iron-sulfur binding	NODE_986_length_9400_cov_17.638314	9400	9236
G31-1672	G31-1672	hypothetical protein	NODE_1548_length_7136_cov_17.020541	1599	127
G31-1673	G31-1673	Methionyl-tRNA synthetase	NODE_1548_length_7136_cov_17.020541	3541	1616
G31-1674	G31-1674	hypothetical protein	NODE_1548_length_7136_cov_17.020541	4104	6230
G31-1675	G31-1675	hypothetical protein	NODE_1548_length_7136_cov_17.020541	6763	6272
G31-1676	G31-1676	Transamidase GatB domain protein	NODE_1548_length_7136_cov_17.020541	7136	6768
G31-1677	G31-1677	tRNA-Phe-GAA	NODE_1548_length_7136_cov_17.020541	75	3
G31-1678	G31-1678	3-phosphoshikimate 1-carboxyvinyltransferase	NODE_3359_length_4598_cov_9.234683	250	1548
G31-1679	G31-1679	tRNA pseudouridine(13) synthase	NODE_3359_length_4598_cov_9.234683	1551	2639
G31-168	G31-168	hypothetical protein	NODE_228_length_24898_cov_19.499738	9713	10093
G31-1680	G31-1680	hypothetical protein	NODE_3359_length_4598_cov_9.234683	2632	3564
G31-1681	G31-1681	hypothetical protein	NODE_3359_length_4598_cov_9.234683	4597	3593
G31-1682	G31-1682	LSU ribosomal protein L23p (L23Ae)	NODE_5170_length_3586_cov_30.273297	1	321
G31-1683	G31-1683	LSU ribosomal protein L2p (L8e)	NODE_5170_length_3586_cov_30.273297	324	1163
G31-1684	G31-1684	SSU ribosomal protein S19p (S15e)	NODE_5170_length_3586_cov_30.273297	1163	1444
G31-1685	G31-1685	LSU ribosomal protein L22p (L17e)	NODE_5170_length_3586_cov_30.273297	1445	1768
G31-1686	G31-1686	SSU ribosomal protein S3p (S3e)	NODE_5170_length_3586_cov_30.273297	1771	2475
G31-1687	G31-1687	LSU ribosomal protein L16p (L10e)	NODE_5170_length_3586_cov_30.273297	2478	2903
G31-1688	G31-1688	LSU ribosomal protein L29p (L35e)	NODE_5170_length_3586_cov_30.273297	2890	3084
G31-1689	G31-1689	SSU ribosomal protein S17p (S11e)	NODE_5170_length_3586_cov_30.273297	3084	3335
G31-169	G31-169	hypothetical protein	NODE_228_length_24898_cov_19.499738	11211	10126
G31-1690	G31-1690	LSU ribosomal protein L14p (L23e)	NODE_5170_length_3586_cov_30.273297	3339	3584
G31-1691	G31-1691	two component sensor kinase	NODE_196_length_28624_cov_18.084457	1	795
G31-1692	G31-1692	General secretion pathway protein G	NODE_196_length_28624_cov_18.084457	857	1279
G31-1693	G31-1693	hypothetical protein	NODE_196_length_28624_cov_18.084457	1257	1799
G31-1694	G31-1694	Oxidoreductase, short-chain dehydrogenase/reductase family	NODE_196_length_28624_cov_18.084457	1808	2545
G31-1695	G31-1695	hypothetical protein	NODE_196_length_28624_cov_18.084457	3258	2542
G31-1696	G31-1696	5,10-methylenetetrahydrofolate reductase	NODE_196_length_28624_cov_18.084457	4190	3267
G31-1697	G31-1697	hypothetical protein	NODE_196_length_28624_cov_18.084457	4295	4678
G31-1698	G31-1698	hypothetical protein	NODE_196_length_28624_cov_18.084457	5213	4758
G31-1699	G31-1699	Oligosaccharyltransferase PglB	NODE_196_length_28624_cov_18.084457	5346	7544
G31-17	G31-17	Murein endolytic transglycosylase MltG	NODE_335_length_19765_cov_19.165024	8983	9765
G31-170	G31-170	SSU ribosomal protein S18p @ SSU ribosomal protein S18p, zinc-dependent	NODE_228_length_24898_cov_19.499738	11520	11260
G31-1700	G31-1700	Probable lipoprotein Cj1090c	NODE_196_length_28624_cov_18.084457	7544	8062
G31-1701	G31-1701	hypothetical protein	NODE_196_length_28624_cov_18.084457	9063	8197
G31-1702	G31-1702	CDP-diacylglycerol--glycerol-3-phosphate 3-phosphatidyltransferase	NODE_196_length_28624_cov_18.084457	9307	9849
G31-1703	G31-1703	hypothetical protein	NODE_196_length_28624_cov_18.084457	9920	10504
G31-1704	G31-1704	hypothetical protein	NODE_196_length_28624_cov_18.084457	10514	12562
G31-1705	G31-1705	NAD kinase	NODE_196_length_28624_cov_18.084457	12562	13437
G31-1706	G31-1706	tRNA (cytidine(34)-2'-O)-methyltransferase	NODE_196_length_28624_cov_18.084457	13927	13460
G31-1707	G31-1707	hypothetical protein	NODE_196_length_28624_cov_18.084457	14139	13927
G31-1708	G31-1708	hypothetical protein	NODE_196_length_28624_cov_18.084457	14469	14224
G31-1709	G31-1709	Sodium-dependent phosphate transporter	NODE_196_length_28624_cov_18.084457	16237	14459
G31-171	G31-171	Single-stranded DNA-binding protein	NODE_228_length_24898_cov_19.499738	12169	11549
G31-1710	G31-1710	Probable low-affinity inorganic phosphate transporter	NODE_196_length_28624_cov_18.084457	18038	16452
G31-1711	G31-1711	Phosphate ABC transporter, ATP-binding protein PstB (TC 3.A.1.7.1)	NODE_196_length_28624_cov_18.084457	18931	18161
G31-1712	G31-1712	Phosphate ABC transporter, permease protein PstA (TC 3.A.1.7.1)	NODE_196_length_28624_cov_18.084457	19885	18932
G31-1713	G31-1713	Phosphate ABC transporter, permease protein PstC (TC 3.A.1.7.1)	NODE_196_length_28624_cov_18.084457	20799	19885
G31-1714	G31-1714	Phosphate ABC transporter, substrate-binding protein PstS (TC 3.A.1.7.1)	NODE_196_length_28624_cov_18.084457	21818	20805
G31-1715	G31-1715	hypothetical protein	NODE_196_length_28624_cov_18.084457	23312	21912
G31-1716	G31-1716	Peptide chain release factor N(5)-glutamine methyltransferase	NODE_196_length_28624_cov_18.084457	24345	23494
G31-1717	G31-1717	UPF0324 inner membrane protein YeiH	NODE_196_length_28624_cov_18.084457	25346	24342
G31-1718	G31-1718	Triosephosphate isomerase	NODE_196_length_28624_cov_18.084457	26050	25346
G31-1719	G31-1719	Protein YrdA	NODE_196_length_28624_cov_18.084457	26647	26114
G31-172	G31-172	hypothetical protein	NODE_228_length_24898_cov_19.499738	12597	12196
G31-1720	G31-1720	RNA polymerase sigma factor for flagellar operon	NODE_196_length_28624_cov_18.084457	27481	26798
G31-1721	G31-1721	hypothetical protein	NODE_196_length_28624_cov_18.084457	27820	27482
G31-1722	G31-1722	Flagellar synthesis regulator FleN	NODE_196_length_28624_cov_18.084457	28624	27833
G31-1723	G31-1723	tRNA-Val-GAC	NODE_196_length_28624_cov_18.084457	8164	8090
G31-1724	G31-1724	hypothetical protein	NODE_998_length_9306_cov_21.091126	945	421
G31-1725	G31-1725	Cytochrome c, class I	NODE_998_length_9306_cov_21.091126	2154	949
G31-1726	G31-1726	Respiratory nitrate reductase beta chain	NODE_998_length_9306_cov_21.091126	3260	2154
G31-1727	G31-1727	Respiratory nitrate reductase alpha chain	NODE_998_length_9306_cov_21.091126	6166	3272
G31-1728	G31-1728	Thiosulfate sulfurtransferase, rhodanese	NODE_998_length_9306_cov_21.091126	7319	6180
G31-1729	G31-1729	ATP citrate synthase, alpha chain	NODE_998_length_9306_cov_21.091126	7612	8958
G31-173	G31-173	Aspartate carbamoyltransferase	NODE_228_length_24898_cov_19.499738	12888	13775
G31-1730	G31-1730	Queuine tRNA-ribosyltransferase	NODE_998_length_9306_cov_21.091126	9304	9134
G31-1731	G31-1731	hypothetical protein	NODE_2207_length_5886_cov_19.126011	1	921
G31-1732	G31-1732	hypothetical protein	NODE_2207_length_5886_cov_19.126011	1012	1518
G31-1733	G31-1733	3'(2'),5'-bisphosphate nucleotidase	NODE_2207_length_5886_cov_19.126011	1571	2299
G31-1734	G31-1734	ABC transporter, substrate-binding protein (cluster 1, maltose/g3p/polyamine/iron)	NODE_2207_length_5886_cov_19.126011	2302	3576
G31-1735	G31-1735	hypothetical protein	NODE_2207_length_5886_cov_19.126011	3573	5813
G31-1736	G31-1736	hypothetical protein	NODE_3382_length_4580_cov_13.677326	939	73
G31-1737	G31-1737	hypothetical protein	NODE_3382_length_4580_cov_13.677326	1685	939
G31-1738	G31-1738	hypothetical protein	NODE_3382_length_4580_cov_13.677326	3977	1695
G31-1739	G31-1739	hypothetical protein	NODE_3382_length_4580_cov_13.677326	4580	4038
G31-174	G31-174	Peptide chain release factor 2	NODE_228_length_24898_cov_19.499738	13775	14872
G31-1740	G31-1740	Tyrosyl-tRNA synthetase	NODE_8445_length_2695_cov_15.158900	1	603
G31-1741	G31-1741	UFA synthesis enzyme FabX, enoyl-[ACP] 2,3-dehydrogenase/trans-2-decenoyl-[ACP] isomerase	NODE_8445_length_2695_cov_15.158900	613	2595
G31-1742	G31-1742	hypothetical protein	NODE_8445_length_2695_cov_15.158900	2588	2695
G31-1743	G31-1743	Integral membrane protein	NODE_602_length_12972_cov_12.321132	393	232
G31-1744	G31-1744	hypothetical protein	NODE_602_length_12972_cov_12.321132	935	390
G31-1745	G31-1745	hypothetical protein	NODE_602_length_12972_cov_12.321132	949	1782
G31-1746	G31-1746	TRAP dicarboxylate transporter, DctM subunit, unknown substrate 6	NODE_602_length_12972_cov_12.321132	3193	1922
G31-1747	G31-1747	hypothetical protein	NODE_602_length_12972_cov_12.321132	4155	4808
G31-1748	G31-1748	hypothetical protein	NODE_602_length_12972_cov_12.321132	4813	5220
G31-1749	G31-1749	hypothetical protein	NODE_602_length_12972_cov_12.321132	5249	5707
G31-175	G31-175	UPF0102 protein YraN	NODE_228_length_24898_cov_19.499738	15252	14920
G31-1750	G31-1750	hypothetical protein	NODE_602_length_12972_cov_12.321132	5779	6156
G31-1751	G31-1751	Uncharacterized protein Npun_F4007	NODE_602_length_12972_cov_12.321132	6410	6186
G31-1752	G31-1752	hypothetical protein	NODE_602_length_12972_cov_12.321132	6675	6415
G31-1753	G31-1753	hypothetical protein	NODE_602_length_12972_cov_12.321132	7955	8092
G31-1754	G31-1754	hypothetical protein	NODE_602_length_12972_cov_12.321132	8228	8395
G31-1755	G31-1755	hypothetical protein	NODE_602_length_12972_cov_12.321132	9158	9457
G31-1756	G31-1756	hypothetical protein	NODE_602_length_12972_cov_12.321132	10411	10268
G31-1757	G31-1757	hypothetical protein	NODE_602_length_12972_cov_12.321132	10479	10646
G31-1758	G31-1758	hypothetical protein	NODE_602_length_12972_cov_12.321132	10962	11102
G31-1759	G31-1759	hypothetical protein	NODE_602_length_12972_cov_12.321132	11367	11720
G31-176	G31-176	Flagellar motor switch protein FliM	NODE_228_length_24898_cov_19.499738	16322	15249
G31-1760	G31-1760	hypothetical protein	NODE_602_length_12972_cov_12.321132	11833	12243
G31-1761	G31-1761	hypothetical protein	NODE_602_length_12972_cov_12.321132	12316	12555
G31-1762	G31-1762	hypothetical protein	NODE_602_length_12972_cov_12.321132	12548	12886
G31-1763	G31-1763	hypothetical protein	NODE_788_length_10820_cov_13.021130	104	901
G31-1764	G31-1764	Mobile element protein	NODE_788_length_10820_cov_13.021130	2277	1018
G31-1765	G31-1765	First ORF in transposon ISC1904	NODE_788_length_10820_cov_13.021130	2857	2255
G31-1766	G31-1766	Membrane protease family protein HP0248	NODE_788_length_10820_cov_13.021130	3148	4227
G31-1767	G31-1767	Uncharacterized protein YhiN	NODE_788_length_10820_cov_13.021130	4231	5364
G31-1768	G31-1768	tRNA threonylcarbamoyladenosine biosynthesis protein TsaE	NODE_788_length_10820_cov_13.021130	5482	5913
G31-1769	G31-1769	Lipopolysaccharide ABC transporter, ATP-binding protein LptB	NODE_788_length_10820_cov_13.021130	5901	6623
G31-177	G31-177	FIG000605: protein co-occurring with transport systems (COG1739)	NODE_228_length_24898_cov_19.499738	17278	16706
G31-1770	G31-1770	hypothetical protein	NODE_788_length_10820_cov_13.021130	6643	8076
G31-1771	G31-1771	3'-to-5' oligoribonuclease B, Bacillus type	NODE_788_length_10820_cov_13.021130	8130	9224
G31-1772	G31-1772	Membrane alanine aminopeptidase N	NODE_788_length_10820_cov_13.021130	9238	10818
G31-1773	G31-1773	hypothetical protein	NODE_5307_length_3537_cov_15.543642	1	429
G31-1774	G31-1774	3-deoxy-D-manno-octulosonic acid transferase	NODE_5307_length_3537_cov_15.543642	1577	426
G31-1775	G31-1775	hypothetical protein	NODE_5307_length_3537_cov_15.543642	2306	1581
G31-1776	G31-1776	hypothetical protein	NODE_5307_length_3537_cov_15.543642	3537	2428
G31-1777	G31-1777	haloacid dehalogenase-like hydrolase, putative	NODE_645_length_12478_cov_16.614063	1	609
G31-1778	G31-1778	Ethidium bromide-methyl viologen resistance protein EmrE	NODE_645_length_12478_cov_16.614063	609	923
G31-1779	G31-1779	ADP-ribose pyrophosphatase of COG1058 family	NODE_645_length_12478_cov_16.614063	1687	929
G31-178	G31-178	ATP-dependent Clp protease ATP-binding subunit ClpX	NODE_228_length_24898_cov_19.499738	18534	17278
G31-1780	G31-1780	Carbonic anhydrase, alpha class	NODE_645_length_12478_cov_16.614063	2482	1721
G31-1781	G31-1781	Alanyl-tRNA synthetase	NODE_645_length_12478_cov_16.614063	2658	5186
G31-1782	G31-1782	Undecaprenyl-diphosphatase	NODE_645_length_12478_cov_16.614063	5190	5951
G31-1783	G31-1783	hypothetical protein	NODE_645_length_12478_cov_16.614063	5954	6541
G31-1784	G31-1784	Thiol peroxidase, Tpx-type	NODE_645_length_12478_cov_16.614063	6688	7191
G31-1785	G31-1785	hypothetical protein	NODE_645_length_12478_cov_16.614063	7201	8193
G31-1786	G31-1786	hypothetical protein	NODE_645_length_12478_cov_16.614063	8494	8279
G31-1787	G31-1787	Leucyl-tRNA synthetase	NODE_645_length_12478_cov_16.614063	10958	8544
G31-1788	G31-1788	Na+/H+ antiporter	NODE_645_length_12478_cov_16.614063	12352	11006
G31-1789	G31-1789	Aerotaxis sensor receptor protein	NODE_899_length_10003_cov_13.494459	1	1665
G31-179	G31-179	Acyl-[acyl-carrier-protein]--UDP-N- acetylglucosamine O-acyltransferase	NODE_228_length_24898_cov_19.499738	19325	18534
G31-1790	G31-1790	SSU ribosomal protein S1p	NODE_899_length_10003_cov_13.494459	1726	3429
G31-1791	G31-1791	hypothetical protein	NODE_899_length_10003_cov_13.494459	3440	3931
G31-1792	G31-1792	Para-aminobenzoate synthase, aminase component	NODE_899_length_10003_cov_13.494459	4026	4964
G31-1793	G31-1793	CBS-domain-containing protein	NODE_899_length_10003_cov_13.494459	4980	6026
G31-1794	G31-1794	SAM-dependent methyltransferase, MidA	NODE_899_length_10003_cov_13.494459	6016	7005
G31-1795	G31-1795	Molybdopterin-synthase adenylyltransferase	NODE_899_length_10003_cov_13.494459	7008	7676
G31-1796	G31-1796	hypothetical protein	NODE_899_length_10003_cov_13.494459	7959	10001
G31-1797	G31-1797	Aminodeoxyfutalosine nucleosidase	NODE_730_length_11540_cov_14.710460	823	134
G31-1798	G31-1798	FIG015287: Zinc protease	NODE_730_length_11540_cov_14.710460	887	2200
G31-1799	G31-1799	hypothetical protein	NODE_730_length_11540_cov_14.710460	2201	3373
G31-18	G31-18	Na(+)-dependent bicarbonate transporter BicA	NODE_335_length_19765_cov_19.165024	11455	9827
G31-180	G31-180	3-hydroxyacyl-[acyl-carrier-protein] dehydratase, FabZ form	NODE_228_length_24898_cov_19.499738	19784	19338
G31-1800	G31-1800	hypothetical protein	NODE_730_length_11540_cov_14.710460	3360	3896
G31-1801	G31-1801	hypothetical protein	NODE_730_length_11540_cov_14.710460	3897	4277
G31-1802	G31-1802	Phosphoserine phosphatase	NODE_730_length_11540_cov_14.710460	4292	4927
G31-1803	G31-1803	hypothetical protein	NODE_730_length_11540_cov_14.710460	5037	5267
G31-1804	G31-1804	hypothetical protein	NODE_730_length_11540_cov_14.710460	5281	5490
G31-1805	G31-1805	fimbrial protein	NODE_730_length_11540_cov_14.710460	5509	6060
G31-1806	G31-1806	hypothetical protein	NODE_730_length_11540_cov_14.710460	6067	6606
G31-1807	G31-1807	hypothetical protein	NODE_730_length_11540_cov_14.710460	7331	6786
G31-1808	G31-1808	hypothetical protein	NODE_730_length_11540_cov_14.710460	11242	7439
G31-1809	G31-1809	hypothetical protein	NODE_2856_length_5060_cov_19.019868	3	695
G31-181	G31-181	hypothetical protein	NODE_228_length_24898_cov_19.499738	19923	20483
G31-1810	G31-1810	TonB-dependent receptor	NODE_2856_length_5060_cov_19.019868	2817	751
G31-1811	G31-1811	hypothetical protein	NODE_2856_length_5060_cov_19.019868	3231	2914
G31-1812	G31-1812	Hemoglobin-like protein HbO	NODE_2856_length_5060_cov_19.019868	3369	3812
G31-1813	G31-1813	Branched-chain amino acid aminotransferase	NODE_2856_length_5060_cov_19.019868	3817	4731
G31-1814	G31-1814	hypothetical protein	NODE_436_length_16452_cov_14.880000	2266	2
G31-1815	G31-1815	Acetyltransferase, GNAT family	NODE_436_length_16452_cov_14.880000	2775	2287
G31-1816	G31-1816	hypothetical protein	NODE_436_length_16452_cov_14.880000	3535	2753
G31-1817	G31-1817	Low molecular weight protein tyrosine phosphatase	NODE_436_length_16452_cov_14.880000	3968	3522
G31-1818	G31-1818	hypothetical protein	NODE_436_length_16452_cov_14.880000	4769	3978
G31-1819	G31-1819	Adenosine (5')-pentaphospho-(5'')-adenosine pyrophosphohydrolase	NODE_436_length_16452_cov_14.880000	4946	5419
G31-182	G31-182	Putative oxidoreductase ferredoxin-type protein, clusters with CPO	NODE_228_length_24898_cov_19.499738	20488	21735
G31-1820	G31-1820	Aspartokinase	NODE_436_length_16452_cov_14.880000	5413	6642
G31-1821	G31-1821	hypothetical protein	NODE_436_length_16452_cov_14.880000	6657	7178
G31-1822	G31-1822	Enoyl-[acyl-carrier-protein] reductase, 7-alpha-HSDH-like => refractory to triclosan	NODE_436_length_16452_cov_14.880000	7175	7939
G31-1823	G31-1823	Alanine racemase	NODE_436_length_16452_cov_14.880000	8056	9084
G31-1824	G31-1824	Cytochrome C553 (soluble cytochrome f)	NODE_436_length_16452_cov_14.880000	9399	9109
G31-1825	G31-1825	Transcriptional regulator, LysR family	NODE_436_length_16452_cov_14.880000	9727	10623
G31-1826	G31-1826	O-acetylhomoserine sulfhydrylase @ O-succinylhomoserine sulfhydrylase	NODE_436_length_16452_cov_14.880000	10801	12063
G31-1827	G31-1827	Ribosome-binding factor A	NODE_436_length_16452_cov_14.880000	12073	12450
G31-1828	G31-1828	Bacterial ribosome SSU maturation protein RimP	NODE_436_length_16452_cov_14.880000	12437	12874
G31-1829	G31-1829	hypothetical protein	NODE_436_length_16452_cov_14.880000	12875	13420
G31-183	G31-183	hypothetical protein	NODE_228_length_24898_cov_19.499738	21865	22266
G31-1830	G31-1830	Alkyl hydroperoxide reductase subunit C-like protein	NODE_436_length_16452_cov_14.880000	14192	13593
G31-1831	G31-1831	Ammonium transporter	NODE_436_length_16452_cov_14.880000	14498	15712
G31-1832	G31-1832	Nitrogen regulatory protein P-II	NODE_436_length_16452_cov_14.880000	15742	16080
G31-1833	G31-1833	hypothetical protein	NODE_436_length_16452_cov_14.880000	16451	16296
G31-1834	G31-1834	Signal peptidase I	NODE_224_length_25188_cov_17.849508	920	99
G31-1835	G31-1835	Methenyltetrahydrofolate cyclohydrolase / Methylenetetrahydrofolate dehydrogenase (NADP+)	NODE_224_length_25188_cov_17.849508	1767	922
G31-1836	G31-1836	hypothetical protein	NODE_224_length_25188_cov_17.849508	2133	3107
G31-1837	G31-1837	hypothetical protein	NODE_224_length_25188_cov_17.849508	3113	3781
G31-1838	G31-1838	Enoyl-[acyl-carrier-protein] reductase [NADH]	NODE_224_length_25188_cov_17.849508	3889	4671
G31-1839	G31-1839	Sulfur carrier protein ThiS	NODE_224_length_25188_cov_17.849508	4674	4874
G31-184	G31-184	Cell division-associated, ATP-dependent zinc metalloprotease FtsH	NODE_228_length_24898_cov_19.499738	24639	22696
G31-1840	G31-1840	16S rRNA (uracil(1498)-N(3))-methyltransferase	NODE_224_length_25188_cov_17.849508	4874	5539
G31-1841	G31-1841	Formyltetrahydrofolate deformylase	NODE_224_length_25188_cov_17.849508	5619	6461
G31-1842	G31-1842	hypothetical protein	NODE_224_length_25188_cov_17.849508	6471	6944
G31-1843	G31-1843	Phosphopantetheine adenylyltransferase	NODE_224_length_25188_cov_17.849508	6941	7411
G31-1844	G31-1844	hypothetical protein	NODE_224_length_25188_cov_17.849508	7424	9202
G31-1845	G31-1845	CCA tRNA nucleotidyltransferase	NODE_224_length_25188_cov_17.849508	9162	10268
G31-1846	G31-1846	hypothetical protein	NODE_224_length_25188_cov_17.849508	11633	10269
G31-1847	G31-1847	Acyl carrier protein	NODE_224_length_25188_cov_17.849508	11913	12143
G31-1848	G31-1848	3-oxoacyl-[acyl-carrier-protein] synthase, KASII	NODE_224_length_25188_cov_17.849508	12245	13471
G31-1849	G31-1849	Acetyl-coenzyme A carboxyl transferase alpha chain	NODE_224_length_25188_cov_17.849508	13474	14505
G31-185	G31-185	hypothetical protein	NODE_228_length_24898_cov_19.499738	24897	24826
G31-1850	G31-1850	hypothetical protein	NODE_224_length_25188_cov_17.849508	14514	15533
G31-1851	G31-1851	hypothetical protein	NODE_224_length_25188_cov_17.849508	16334	15615
G31-1852	G31-1852	Ribonuclease J (endonuclease and 5' exonuclease)	NODE_224_length_25188_cov_17.849508	18521	16431
G31-1853	G31-1853	SSU rRNA (adenine(1518)-N(6)/adenine(1519)-N(6))- dimethyltransferase	NODE_224_length_25188_cov_17.849508	19299	18490
G31-1854	G31-1854	hypothetical protein	NODE_224_length_25188_cov_17.849508	19854	19303
G31-1855	G31-1855	Carboxyl-terminal protease	NODE_224_length_25188_cov_17.849508	21179	19851
G31-1856	G31-1856	hypothetical protein	NODE_224_length_25188_cov_17.849508	21766	21188
G31-1857	G31-1857	Anthranilate synthase, amidotransferase component @ Para-aminobenzoate synthase, amidotransferase component	NODE_224_length_25188_cov_17.849508	22366	21794
G31-1858	G31-1858	Lead, cadmium, zinc and mercury transporting ATPase; Copper-translocating P-type ATPase	NODE_224_length_25188_cov_17.849508	24908	22530
G31-1859	G31-1859	hypothetical protein	NODE_3617_length_4398_cov_16.530201	309	1
G31-186	G31-186	Snf2 family protein	NODE_200_length_28242_cov_19.081662	3	2558
G31-1860	G31-1860	Formate-dependent phosphoribosylglycinamide formyltransferase	NODE_3617_length_4398_cov_16.530201	1475	318
G31-1861	G31-1861	hypothetical protein	NODE_3617_length_4398_cov_16.530201	1639	2130
G31-1862	G31-1862	tRNA-(cytosine32)-2-thiocytidine synthetase TtcA	NODE_3617_length_4398_cov_16.530201	2960	2205
G31-1863	G31-1863	D-3-phosphoglycerate dehydrogenase	NODE_3617_length_4398_cov_16.530201	3894	2950
G31-1864	G31-1864	tRNA-Pro-TGG	NODE_3617_length_4398_cov_16.530201	4014	4091
G31-1865	G31-1865	tRNA-His-GTG	NODE_3617_length_4398_cov_16.530201	4109	4185
G31-1866	G31-1866	tRNA-Arg-TCG	NODE_3617_length_4398_cov_16.530201	4222	4298
G31-1867	G31-1867	tRNA-Arg-TCT	NODE_3617_length_4398_cov_16.530201	4318	4394
G31-1868	G31-1868	hypothetical protein	NODE_1342_length_7768_cov_15.800026	1	570
G31-1869	G31-1869	Integral membrane zinc-metalloprotease HP0382, M48 family	NODE_1342_length_7768_cov_15.800026	660	1862
G31-187	G31-187	Integral membrane protein	NODE_200_length_28242_cov_19.081662	3680	2679
G31-1870	G31-1870	hypothetical protein	NODE_1342_length_7768_cov_15.800026	1864	2220
G31-1871	G31-1871	resolvase-like protein	NODE_1342_length_7768_cov_15.800026	2461	2826
G31-1872	G31-1872	Mobile element protein	NODE_1342_length_7768_cov_15.800026	2823	4031
G31-1873	G31-1873	hypothetical protein	NODE_1342_length_7768_cov_15.800026	4085	4225
G31-1874	G31-1874	hypothetical protein	NODE_1342_length_7768_cov_15.800026	4302	4583
G31-1875	G31-1875	Succinate dehydrogenase flavoprotein subunit	NODE_1342_length_7768_cov_15.800026	6222	4636
G31-1876	G31-1876	Arginine decarboxylase	NODE_1342_length_7768_cov_15.800026	7767	6244
G31-188	G31-188	Transcription-repair coupling factor	NODE_200_length_28242_cov_19.081662	6441	3709
G31-189	G31-189	hypothetical protein	NODE_200_length_28242_cov_19.081662	7049	6456
G31-19	G31-19	hypothetical protein	NODE_335_length_19765_cov_19.165024	11855	11574
G31-190	G31-190	Cell division protein FtsI [Peptidoglycan synthetase]	NODE_200_length_28242_cov_19.081662	8800	7049
G31-191	G31-191	Carboxypeptidase A1 precursor	NODE_200_length_28242_cov_19.081662	9151	11718
G31-192	G31-192	Uncharacterized protein HP0287	NODE_200_length_28242_cov_19.081662	11737	12249
G31-193	G31-193	hypothetical protein	NODE_200_length_28242_cov_19.081662	12277	12546
G31-194	G31-194	FIG015547: peptidase, M16 family	NODE_200_length_28242_cov_19.081662	12647	13909
G31-195	G31-195	Glycosyl transferase, group 2 family protein	NODE_200_length_28242_cov_19.081662	14859	13966
G31-196	G31-196	UDP-glucose 4-epimerase	NODE_200_length_28242_cov_19.081662	15796	14861
G31-197	G31-197	dTDP-4-dehydrorhamnose 3,5-epimerase	NODE_200_length_28242_cov_19.081662	16199	15783
G31-198	G31-198	hypothetical protein	NODE_200_length_28242_cov_19.081662	16817	16209
G31-199	G31-199	Phosphoribosylanthranilate isomerase	NODE_200_length_28242_cov_19.081662	17424	16831
G31-2	G31-2	hypothetical protein	NODE_1282_length_8005_cov_15.497099	1000	584
G31-20	G31-20	hypothetical protein	NODE_335_length_19765_cov_19.165024	12275	11889
G31-200	G31-200	Flagellar hook-basal body complex protein FliE	NODE_200_length_28242_cov_19.081662	17724	17431
G31-201	G31-201	Flagellar basal-body rod protein FlgC	NODE_200_length_28242_cov_19.081662	18228	17737
G31-202	G31-202	Flagellar basal-body rod protein FlgB	NODE_200_length_28242_cov_19.081662	18669	18244
G31-203	G31-203	UDP-N-acetylmuramoyl-dipeptide--2,6- diaminopimelate ligase	NODE_200_length_28242_cov_19.081662	19966	18674
G31-204	G31-204	hypothetical protein	NODE_200_length_28242_cov_19.081662	20547	19963
G31-205	G31-205	Iron-sulfur cluster assembly scaffold protein NifU	NODE_200_length_28242_cov_19.081662	21128	20853
G31-206	G31-206	UDP-N-acetylmuramoyl-L-alanine--D-glutamate ligase	NODE_200_length_28242_cov_19.081662	22391	21171
G31-207	G31-207	hypothetical protein	NODE_200_length_28242_cov_19.081662	24693	22381
G31-208	G31-208	Pantoate--beta-alanine ligase	NODE_200_length_28242_cov_19.081662	25584	24766
G31-209	G31-209	UTP--glucose-1-phosphate uridylyltransferase	NODE_200_length_28242_cov_19.081662	26429	25593
G31-21	G31-21	3-methyl-2-oxobutanoate hydroxymethyltransferase	NODE_335_length_19765_cov_19.165024	13207	12416
G31-210	G31-210	hypothetical protein	NODE_200_length_28242_cov_19.081662	26558	28108
G31-211	G31-211	hypothetical protein	NODE_680_length_12044_cov_17.622859	1	1122
G31-212	G31-212	hypothetical protein	NODE_680_length_12044_cov_17.622859	1240	3414
G31-213	G31-213	hypothetical protein	NODE_680_length_12044_cov_17.622859	3679	4458
G31-214	G31-214	hypothetical protein	NODE_680_length_12044_cov_17.622859	4460	5227
G31-215	G31-215	hypothetical protein	NODE_680_length_12044_cov_17.622859	5345	6163
G31-216	G31-216	hypothetical protein	NODE_680_length_12044_cov_17.622859	6163	6888
G31-217	G31-217	hypothetical protein	NODE_680_length_12044_cov_17.622859	6975	7571
G31-218	G31-218	hypothetical protein	NODE_680_length_12044_cov_17.622859	7677	8378
G31-219	G31-219	hypothetical protein	NODE_680_length_12044_cov_17.622859	8379	8993
G31-22	G31-22	Flagellar basal-body rod protein FlgG	NODE_335_length_19765_cov_19.165024	14002	13214
G31-220	G31-220	hypothetical protein	NODE_680_length_12044_cov_17.622859	8990	9832
G31-221	G31-221	hypothetical protein	NODE_680_length_12044_cov_17.622859	9832	10566
G31-222	G31-222	hypothetical protein	NODE_680_length_12044_cov_17.622859	10617	11552
G31-223	G31-223	hypothetical protein	NODE_680_length_12044_cov_17.622859	11984	12043
G31-224	G31-224	hypothetical protein	NODE_1621_length_6956_cov_22.408053	61	267
G31-225	G31-225	hypothetical protein	NODE_1621_length_6956_cov_22.408053	526	2367
G31-226	G31-226	Biotin synthase	NODE_1621_length_6956_cov_22.408053	2371	3207
G31-227	G31-227	hypothetical protein	NODE_1621_length_6956_cov_22.408053	3467	3249
G31-228	G31-228	Bacterioferritin	NODE_1621_length_6956_cov_22.408053	3986	3471
G31-229	G31-229	hypothetical protein	NODE_1621_length_6956_cov_22.408053	4299	4021
G31-23	G31-23	hypothetical protein	NODE_335_length_19765_cov_19.165024	14361	14062
G31-230	G31-230	DJ-1/YajL/PfpI superfamily, includes chaperone protein YajL (former ThiJ), parkinsonism-associated protein DJ-1, peptidases PfpI, Hsp31	NODE_1621_length_6956_cov_22.408053	4419	4976
G31-231	G31-231	Translation elongation factor LepA	NODE_1621_length_6956_cov_22.408053	4986	6785
G31-232	G31-232	hypothetical protein	NODE_221_length_25315_cov_18.597868	3	170
G31-233	G31-233	hypothetical protein	NODE_221_length_25315_cov_18.597868	454	227
G31-234	G31-234	Phage antirepressor protein	NODE_221_length_25315_cov_18.597868	639	1454
G31-235	G31-235	prevent-host-death family protein	NODE_221_length_25315_cov_18.597868	1529	1780
G31-236	G31-236	YoeB toxin protein	NODE_221_length_25315_cov_18.597868	1777	2037
G31-237	G31-237	hypothetical protein	NODE_221_length_25315_cov_18.597868	2794	2069
G31-238	G31-238	hypothetical protein	NODE_221_length_25315_cov_18.597868	3745	2867
G31-239	G31-239	hypothetical protein	NODE_221_length_25315_cov_18.597868	4093	3899
G31-24	G31-24	L-aspartate oxidase	NODE_335_length_19765_cov_19.165024	14453	15895
G31-240	G31-240	Phage protein (ACLAME 496)	NODE_221_length_25315_cov_18.597868	4235	5056
G31-241	G31-241	Aspartate aminotransferase	NODE_221_length_25315_cov_18.597868	5227	6393
G31-242	G31-242	hypothetical protein	NODE_221_length_25315_cov_18.597868	6396	6818
G31-243	G31-243	Dihydroorotate dehydrogenase (quinone)	NODE_221_length_25315_cov_18.597868	6910	7968
G31-244	G31-244	tRNA (adenine37-N(6))-methyltransferase TrmN6	NODE_221_length_25315_cov_18.597868	7968	8684
G31-245	G31-245	Phenylalanyl-tRNA synthetase alpha chain	NODE_221_length_25315_cov_18.597868	8774	9769
G31-246	G31-246	hypothetical protein	NODE_221_length_25315_cov_18.597868	9777	10910
G31-247	G31-247	hypothetical protein	NODE_221_length_25315_cov_18.597868	11046	11534
G31-248	G31-248	Adenosylmethionine-8-amino-7-oxononanoate aminotransferase	NODE_221_length_25315_cov_18.597868	11552	12853
G31-249	G31-249	DNA gyrase subunit A	NODE_221_length_25315_cov_18.597868	12954	15431
G31-25	G31-25	hypothetical protein	NODE_335_length_19765_cov_19.165024	15982	17202
G31-250	G31-250	D-arabinose-5-phosphate isomerase	NODE_221_length_25315_cov_18.597868	16511	15558
G31-251	G31-251	Flagellar hook-associated protein FlgK	NODE_221_length_25315_cov_18.597868	18346	16520
G31-252	G31-252	hypothetical protein	NODE_221_length_25315_cov_18.597868	18782	18354
G31-253	G31-253	hypothetical protein	NODE_221_length_25315_cov_18.597868	19005	18796
G31-254	G31-254	hypothetical protein	NODE_221_length_25315_cov_18.597868	19985	19578
G31-255	G31-255	hypothetical protein	NODE_221_length_25315_cov_18.597868	20487	20053
G31-256	G31-256	hypothetical protein	NODE_221_length_25315_cov_18.597868	20984	20484
G31-257	G31-257	hypothetical protein	NODE_221_length_25315_cov_18.597868	22699	21029
G31-258	G31-258	hypothetical protein	NODE_221_length_25315_cov_18.597868	23979	22708
G31-259	G31-259	hypothetical protein	NODE_221_length_25315_cov_18.597868	24749	23979
G31-26	G31-26	N-acetylmuramoyl-L-alanine amidase	NODE_335_length_19765_cov_19.165024	17205	18347
G31-260	G31-260	Hydroxyacylglutathione hydrolase	NODE_221_length_25315_cov_18.597868	25315	24860
G31-261	G31-261	Cysteine desulfurase	NODE_2913_length_5005_cov_13.259943	1432	230
G31-262	G31-262	Cytochrome c family protein	NODE_2913_length_5005_cov_13.259943	1975	1442
G31-263	G31-263	hypothetical protein	NODE_2913_length_5005_cov_13.259943	2191	2751
G31-264	G31-264	Transposase, IS605 OrfB	NODE_2913_length_5005_cov_13.259943	2804	3871
G31-265	G31-265	hypothetical protein	NODE_2913_length_5005_cov_13.259943	4333	3947
G31-266	G31-266	Leucine rich repeat variant	NODE_2913_length_5005_cov_13.259943	4907	4320
G31-267	G31-267	hypothetical protein	NODE_2913_length_5005_cov_13.259943	5004	4924
G31-268	G31-268	ATP-dependent protease subunit HslV	NODE_557_length_13624_cov_16.924854	537	1
G31-269	G31-269	LSU ribosomal protein L9p	NODE_557_length_13624_cov_16.924854	983	537
G31-27	G31-27	(E)-4-hydroxy-3-methylbut-2-enyl-diphosphate synthase (flavodoxin)	NODE_335_length_19765_cov_19.165024	18360	19418
G31-270	G31-270	Adenylate kinase	NODE_557_length_13624_cov_16.924854	1510	2082
G31-271	G31-271	hypothetical protein	NODE_557_length_13624_cov_16.924854	2082	2285
G31-272	G31-272	hypothetical protein	NODE_557_length_13624_cov_16.924854	2289	2696
G31-273	G31-273	Outer membrane porin	NODE_557_length_13624_cov_16.924854	2690	3976
G31-274	G31-274	WbgX protein	NODE_557_length_13624_cov_16.924854	5113	4013
G31-275	G31-275	NAD synthetase	NODE_557_length_13624_cov_16.924854	5934	5125
G31-276	G31-276	Methionine ABC transporter ATP-binding protein	NODE_557_length_13624_cov_16.924854	6442	5927
G31-277	G31-277	hypothetical protein	NODE_557_length_13624_cov_16.924854	7048	6473
G31-278	G31-278	Cysteinyl-tRNA synthetase	NODE_557_length_13624_cov_16.924854	8460	7054
G31-279	G31-279	hypothetical protein	NODE_557_length_13624_cov_16.924854	10478	8469
G31-28	G31-28	hypothetical protein	NODE_335_length_19765_cov_19.165024	19449	19763
G31-280	G31-280	N-acyl-L-amino acid amidohydrolase	NODE_557_length_13624_cov_16.924854	10644	11846
G31-281	G31-281	Phospholipid ABC transporter permease protein MlaE	NODE_557_length_13624_cov_16.924854	12731	11943
G31-282	G31-282	hypothetical protein	NODE_557_length_13624_cov_16.924854	13086	12805
G31-283	G31-283	hypothetical protein	NODE_557_length_13624_cov_16.924854	13624	13145
G31-284	G31-284	Cytochrome c, class I	NODE_431_length_16487_cov_17.241560	247	615
G31-285	G31-285	hypothetical protein	NODE_431_length_16487_cov_17.241560	615	1217
G31-286	G31-286	hypothetical protein	NODE_431_length_16487_cov_17.241560	2107	1214
G31-287	G31-287	hypothetical protein	NODE_431_length_16487_cov_17.241560	2658	2113
G31-288	G31-288	Dihydroorotase	NODE_431_length_16487_cov_17.241560	3656	2655
G31-289	G31-289	Thiol peroxidase, Bcp-type	NODE_431_length_16487_cov_17.241560	4128	3649
G31-29	G31-29	ATP synthase gamma chain	NODE_2087_length_6081_cov_23.519154	737	3
G31-290	G31-290	Bis-ABC ATPase YbiT	NODE_431_length_16487_cov_17.241560	5858	4263
G31-291	G31-291	Flagellar biosynthesis protein FliL	NODE_431_length_16487_cov_17.241560	6020	6553
G31-292	G31-292	hypothetical protein	NODE_431_length_16487_cov_17.241560	6570	8423
G31-293	G31-293	SSU ribosomal protein S12p (S23e)	NODE_431_length_16487_cov_17.241560	8573	8956
G31-294	G31-294	SSU ribosomal protein S7p (S5e)	NODE_431_length_16487_cov_17.241560	9055	9528
G31-295	G31-295	Translation elongation factor G	NODE_431_length_16487_cov_17.241560	9618	11708
G31-296	G31-296	DNA-binding response regulator, AraC family	NODE_431_length_16487_cov_17.241560	11879	14896
G31-297	G31-297	Flavin prenyltransferase UbiX	NODE_431_length_16487_cov_17.241560	14995	15516
G31-298	G31-298	Tetraacyldisaccharide 4'-kinase	NODE_431_length_16487_cov_17.241560	15507	16412
G31-299	G31-299	hypothetical protein	NODE_7713_length_2860_cov_15.641035	1	1011
G31-3	G31-3	Recombination inhibitory protein MutS2	NODE_1282_length_8005_cov_15.497099	3211	1013
G31-30	G31-30	ATP synthase alpha chain	NODE_2087_length_6081_cov_23.519154	2262	751
G31-300	G31-300	3-isopropylmalate dehydratase large subunit	NODE_7713_length_2860_cov_15.641035	1180	2445
G31-301	G31-301	(2E,6E)-farnesyl diphosphate synthase	NODE_7713_length_2860_cov_15.641035	2448	2858
G31-302	G31-302	hypothetical protein	NODE_1900_length_6404_cov_8.733839	2	337
G31-303	G31-303	hypothetical protein	NODE_1900_length_6404_cov_8.733839	337	4011
G31-304	G31-304	hypothetical protein	NODE_1900_length_6404_cov_8.733839	6403	4151
G31-305	G31-305	hypothetical protein	NODE_4738_length_3765_cov_10.773319	575	1231
G31-306	G31-306	Flagellar biosynthesis protein FliQ	NODE_4738_length_3765_cov_10.773319	1245	1511
G31-307	G31-307	hypothetical protein	NODE_4738_length_3765_cov_10.773319	2808	1513
G31-308	G31-308	Serine acetyltransferase	NODE_4738_length_3765_cov_10.773319	3099	3764
G31-309	G31-309	tRNA-Ser-GCT	NODE_4738_length_3765_cov_10.773319	2939	2849
G31-31	G31-31	hypothetical protein	NODE_2087_length_6081_cov_23.519154	2816	2289
G31-310	G31-310	Flagellar L-ring protein FlgH	NODE_4187_length_4038_cov_13.177985	3	656
G31-311	G31-311	5-formyltetrahydrofolate cyclo-ligase	NODE_4187_length_4038_cov_13.177985	658	1278
G31-312	G31-312	Ribonuclease Y	NODE_4187_length_4038_cov_13.177985	1289	2737
G31-313	G31-313	hypothetical protein	NODE_4187_length_4038_cov_13.177985	4037	2862
G31-314	G31-314	Ferredoxin, 2Fe-2S	NODE_2212_length_5877_cov_15.502069	219	596
G31-315	G31-315	Aspartate 1-decarboxylase	NODE_2212_length_5877_cov_15.502069	598	963
G31-316	G31-316	hypothetical protein	NODE_2212_length_5877_cov_15.502069	966	1286
G31-317	G31-317	hypothetical protein	NODE_2212_length_5877_cov_15.502069	1291	2493
G31-318	G31-318	LSU ribosomal protein L27p	NODE_2212_length_5877_cov_15.502069	2855	2601
G31-319	G31-319	LSU ribosomal protein L21p	NODE_2212_length_5877_cov_15.502069	3179	2886
G31-32	G31-32	ATP synthase F0 sector subunit b	NODE_2087_length_6081_cov_23.519154	3328	2816
G31-320	G31-320	Na+/H+ antiporter	NODE_2212_length_5877_cov_15.502069	5734	3698
G31-321	G31-321	hypothetical protein	NODE_1756_length_6675_cov_18.855562	166	2
G31-322	G31-322	Chromosome (plasmid) partitioning protein ParA	NODE_1756_length_6675_cov_18.855562	985	233
G31-323	G31-323	hypothetical protein	NODE_1756_length_6675_cov_18.855562	2937	1273
G31-324	G31-324	hypothetical protein	NODE_1756_length_6675_cov_18.855562	5551	2921
G31-325	G31-325	hypothetical protein	NODE_1756_length_6675_cov_18.855562	6653	5589
G31-326	G31-326	Glucose-6-phosphate isomerase	NODE_719_length_11694_cov_20.148059	302	1501
G31-327	G31-327	hypothetical protein	NODE_719_length_11694_cov_20.148059	1504	2025
G31-328	G31-328	conserved hypothetical protein	NODE_719_length_11694_cov_20.148059	2111	2695
G31-329	G31-329	23S rRNA (adenine(2503)-C(2))-methyltransferase @ tRNA (adenine(37)-C(2))-methyltransferase	NODE_719_length_11694_cov_20.148059	2738	3793
G31-33	G31-33	hypothetical protein	NODE_2087_length_6081_cov_23.519154	3761	3339
G31-330	G31-330	hypothetical protein	NODE_719_length_11694_cov_20.148059	4011	4640
G31-331	G31-331	tRNA pseudouridine(38-40) synthase	NODE_719_length_11694_cov_20.148059	4630	5355
G31-332	G31-332	Translation initiation factor 2	NODE_719_length_11694_cov_20.148059	8005	5402
G31-333	G31-333	hypothetical protein	NODE_719_length_11694_cov_20.148059	8341	8006
G31-334	G31-334	Translation elongation factor P	NODE_719_length_11694_cov_20.148059	8959	8393
G31-335	G31-335	N-acetyl-gamma-glutamyl-phosphate reductase	NODE_719_length_11694_cov_20.148059	10015	8999
G31-336	G31-336	N-carbamoylputrescine amidase @ Aliphatic amidase AmiE	NODE_719_length_11694_cov_20.148059	10872	10012
G31-337	G31-337	Acid membrane antigen A	NODE_719_length_11694_cov_20.148059	11694	10969
G31-338	G31-338	Holliday junction DNA helicase RuvA	NODE_1023_length_9188_cov_14.875755	1	570
G31-339	G31-339	Transposase, IS4 family	NODE_1023_length_9188_cov_14.875755	1522	563
G31-34	G31-34	Dihydroxy-acid dehydratase	NODE_2087_length_6081_cov_23.519154	3907	5604
G31-340	G31-340	hypothetical protein	NODE_1023_length_9188_cov_14.875755	2143	1574
G31-341	G31-341	hypothetical protein	NODE_1023_length_9188_cov_14.875755	9013	2309
G31-342	G31-342	hypothetical protein	NODE_1587_length_7038_cov_16.243356	2093	12
G31-343	G31-343	Succinate dehydrogenase flavoprotein subunit	NODE_1587_length_7038_cov_16.243356	2529	4250
G31-344	G31-344	Succinate dehydrogenase iron-sulfur protein	NODE_1587_length_7038_cov_16.243356	4250	5227
G31-345	G31-345	Heterodisulfide reductase subunit B-like protein @ Putative succinate dehydrogenase subunit	NODE_1587_length_7038_cov_16.243356	5236	6111
G31-346	G31-346	hypothetical protein	NODE_1587_length_7038_cov_16.243356	6161	6880
G31-347	G31-347	hypothetical protein	NODE_407_length_17171_cov_15.898327	221	1885
G31-348	G31-348	Flagellar basal-body rod modification protein FlgD	NODE_407_length_17171_cov_15.898327	1896	2579
G31-349	G31-349	Glutamine amidotransferase chain of NAD synthetase	NODE_407_length_17171_cov_15.898327	2603	3313
G31-35	G31-35	hypothetical protein	NODE_2087_length_6081_cov_23.519154	5714	6079
G31-350	G31-350	Possible RNA methyltransferase aq_898	NODE_407_length_17171_cov_15.898327	3310	4290
G31-351	G31-351	hypothetical protein	NODE_407_length_17171_cov_15.898327	4291	5490
G31-352	G31-352	Protein PhnA	NODE_407_length_17171_cov_15.898327	5789	5514
G31-353	G31-353	hypothetical protein	NODE_407_length_17171_cov_15.898327	7692	6163
G31-354	G31-354	Ferredoxin	NODE_407_length_17171_cov_15.898327	8786	7758
G31-355	G31-355	Anaerobic respiratory reductase chaperone	NODE_407_length_17171_cov_15.898327	9405	8779
G31-356	G31-356	Oligopeptide ABC transporter, permease protein OppB (TC 3.A.1.5.1)	NODE_407_length_17171_cov_15.898327	10523	9465
G31-357	G31-357	DNA polymerase III alpha subunit	NODE_407_length_17171_cov_15.898327	11212	10712
G31-358	G31-358	GTP-binding protein TypA/BipA	NODE_407_length_17171_cov_15.898327	13040	11223
G31-359	G31-359	Multimodular transpeptidase-transglycosylase	NODE_407_length_17171_cov_15.898327	13212	15158
G31-36	G31-36	hypothetical protein	NODE_3289_length_4646_cov_13.716568	147	1073
G31-360	G31-360	Response regulator	NODE_407_length_17171_cov_15.898327	17171	15162
G31-361	G31-361	hypothetical protein	NODE_498_length_14948_cov_16.129312	983	3
G31-362	G31-362	hypothetical protein	NODE_498_length_14948_cov_16.129312	1611	973
G31-363	G31-363	Porphobilinogen deaminase	NODE_498_length_14948_cov_16.129312	2565	1612
G31-364	G31-364	Aerotaxis sensor receptor protein	NODE_498_length_14948_cov_16.129312	2769	3494
G31-365	G31-365	Signal transduction protein CetB, mediates an energy taxis response	NODE_498_length_14948_cov_16.129312	3749	4306
G31-366	G31-366	hypothetical protein	NODE_498_length_14948_cov_16.129312	4275	5894
G31-367	G31-367	DNA primase DnaG	NODE_498_length_14948_cov_16.129312	5924	7588
G31-368	G31-368	hypothetical protein	NODE_498_length_14948_cov_16.129312	7832	7581
G31-369	G31-369	hypothetical protein	NODE_498_length_14948_cov_16.129312	8946	7819
G31-37	G31-37	Demethylmenaquinone methyltransferase	NODE_3289_length_4646_cov_13.716568	1168	1881
G31-370	G31-370	hypothetical protein	NODE_498_length_14948_cov_16.129312	9653	9033
G31-371	G31-371	hypothetical protein	NODE_498_length_14948_cov_16.129312	11172	9631
G31-372	G31-372	hypothetical protein	NODE_498_length_14948_cov_16.129312	11775	11257
G31-373	G31-373	DNA topoisomerase I	NODE_498_length_14948_cov_16.129312	13979	11772
G31-374	G31-374	hypothetical protein	NODE_498_length_14948_cov_16.129312	14948	14037
G31-375	G31-375	hypothetical protein	NODE_1779_length_6623_cov_24.876566	1	915
G31-376	G31-376	hypothetical protein	NODE_1779_length_6623_cov_24.876566	1173	4232
G31-377	G31-377	hypothetical protein	NODE_1779_length_6623_cov_24.876566	4391	5149
G31-378	G31-378	hypothetical protein	NODE_1779_length_6623_cov_24.876566	5155	6012
G31-379	G31-379	hypothetical protein	NODE_1779_length_6623_cov_24.876566	6178	6621
G31-38	G31-38	Signal recognition particle protein Ffh	NODE_3289_length_4646_cov_13.716568	1884	3254
G31-380	G31-380	hypothetical protein	NODE_6160_length_3262_cov_10.371115	452	3
G31-381	G31-381	Polyphosphate kinase 2	NODE_6160_length_3262_cov_10.371115	1306	461
G31-382	G31-382	Orotate phosphoribosyltransferase	NODE_6160_length_3262_cov_10.371115	1511	2119
G31-383	G31-383	S-ribosylhomocysteine lyase @ Autoinducer-2 production protein LuxS	NODE_6160_length_3262_cov_10.371115	2119	2622
G31-384	G31-384	Molybdenum ABC transporter, substrate-binding protein ModA	NODE_6160_length_3262_cov_10.371115	2619	3260
G31-385	G31-385	Chaperone protein HtpG	NODE_5885_length_3348_cov_23.120452	1	1503
G31-386	G31-386	Prolyl-tRNA synthetase, bacterial type	NODE_5885_length_3348_cov_23.120452	1629	3335
G31-387	G31-387	hypothetical protein	NODE_467_length_15805_cov_16.868515	1	1122
G31-388	G31-388	Prephenate and/or arogenate dehydrogenase (unknown specificity)	NODE_467_length_15805_cov_16.868515	1381	2253
G31-389	G31-389	Phosphatidylserine decarboxylase	NODE_467_length_15805_cov_16.868515	2270	3100
G31-39	G31-39	Serine phosphatase RsbU, regulator of sigma subunit	NODE_3289_length_4646_cov_13.716568	4645	3326
G31-390	G31-390	hypothetical protein	NODE_467_length_15805_cov_16.868515	3107	4864
G31-391	G31-391	hypothetical protein	NODE_467_length_15805_cov_16.868515	4874	5908
G31-392	G31-392	cytochrome B561	NODE_467_length_15805_cov_16.868515	5905	6459
G31-393	G31-393	hypothetical protein	NODE_467_length_15805_cov_16.868515	6463	6882
G31-394	G31-394	lipoprotein, putative	NODE_467_length_15805_cov_16.868515	6893	7408
G31-395	G31-395	CoA-binding domain protein	NODE_467_length_15805_cov_16.868515	7475	7903
G31-396	G31-396	Threonine dehydratase, catabolic @ L-serine dehydratase, (PLP)-dependent	NODE_467_length_15805_cov_16.868515	7900	9108
G31-397	G31-397	hypothetical protein	NODE_467_length_15805_cov_16.868515	9109	9747
G31-398	G31-398	hypothetical protein PA3071	NODE_467_length_15805_cov_16.868515	9816	10634
G31-399	G31-399	hypothetical protein	NODE_467_length_15805_cov_16.868515	10761	11705
G31-4	G31-4	tmRNA-binding protein SmpB	NODE_1282_length_8005_cov_15.497099	3719	3267
G31-40	G31-40	Carboxynorspermidine decarboxylase	NODE_2258_length_5789_cov_14.466562	53	1204
G31-400	G31-400	Secreted protein, suppressor for copper-sensitivity ScsC	NODE_467_length_15805_cov_16.868515	11755	12609
G31-401	G31-401	hypothetical protein	NODE_467_length_15805_cov_16.868515	12713	15091
G31-402	G31-402	5-methyltetrahydropteroyltriglutamate-- homocysteine methyltransferase	NODE_467_length_15805_cov_16.868515	15219	15803
G31-403	G31-403	hypothetical protein	NODE_768_length_11042_cov_18.531145	3	1649
G31-404	G31-404	hypothetical protein	NODE_768_length_11042_cov_18.531145	4550	1764
G31-405	G31-405	hypothetical protein	NODE_768_length_11042_cov_18.531145	6269	4575
G31-406	G31-406	Histidyl-tRNA synthetase	NODE_768_length_11042_cov_18.531145	7500	6289
G31-407	G31-407	Molybdopterin-guanine dinucleotide biosynthesis protein MobB	NODE_768_length_11042_cov_18.531145	7639	8142
G31-408	G31-408	Fructose-1,6-bisphosphatase, type I	NODE_768_length_11042_cov_18.531145	8146	8982
G31-409	G31-409	hypothetical protein	NODE_768_length_11042_cov_18.531145	8975	9157
G31-41	G31-41	hypothetical protein	NODE_2258_length_5789_cov_14.466562	1263	1715
G31-410	G31-410	hypothetical protein	NODE_768_length_11042_cov_18.531145	9157	9693
G31-411	G31-411	hypothetical protein	NODE_768_length_11042_cov_18.531145	9706	11007
G31-412	G31-412	Pantothenate kinase type III, CoaX-like	NODE_580_length_13262_cov_17.033750	771	127
G31-413	G31-413	hypothetical protein	NODE_580_length_13262_cov_17.033750	1657	737
G31-414	G31-414	hypothetical protein	NODE_580_length_13262_cov_17.033750	2315	1638
G31-415	G31-415	hypothetical protein	NODE_580_length_13262_cov_17.033750	3709	2348
G31-416	G31-416	Flagellar motor rotation protein MotA	NODE_580_length_13262_cov_17.033750	4490	3723
G31-417	G31-417	tRNA-specific 2-thiouridylase MnmA	NODE_580_length_13262_cov_17.033750	5534	4512
G31-418	G31-418	hypothetical protein	NODE_580_length_13262_cov_17.033750	6268	5534
G31-419	G31-419	Phospho-N-acetylmuramoyl-pentapeptide- transferase	NODE_580_length_13262_cov_17.033750	6313	7449
G31-42	G31-42	Flagellar motor switch protein FliN	NODE_2258_length_5789_cov_14.466562	1719	2114
G31-420	G31-420	Undecaprenyl diphosphate synthase	NODE_580_length_13262_cov_17.033750	7452	8132
G31-421	G31-421	Glutamate racemase	NODE_580_length_13262_cov_17.033750	8135	8878
G31-422	G31-422	hypothetical protein	NODE_580_length_13262_cov_17.033750	9110	9481
G31-423	G31-423	hypothetical protein	NODE_580_length_13262_cov_17.033750	10339	9506
G31-424	G31-424	Hypothetical alternative hydroxymethylpyrimidine phosphate kinase ThiD	NODE_580_length_13262_cov_17.033750	10780	10388
G31-425	G31-425	Membrane protein	NODE_580_length_13262_cov_17.033750	11525	10788
G31-426	G31-426	Isocitrate dehydrogenase [NADP]; Monomeric isocitrate dehydrogenase [NADP]	NODE_580_length_13262_cov_17.033750	11800	13260
G31-427	G31-427	hypothetical protein	NODE_1225_length_8218_cov_13.633829	3	452
G31-428	G31-428	hypothetical protein	NODE_1225_length_8218_cov_13.633829	500	2215
G31-429	G31-429	hypothetical protein	NODE_1225_length_8218_cov_13.633829	2208	4094
G31-43	G31-43	hypothetical protein	NODE_2258_length_5789_cov_14.466562	2129	3349
G31-430	G31-430	hypothetical protein	NODE_1225_length_8218_cov_13.633829	4162	4350
G31-431	G31-431	transposase, IS1 family	NODE_1225_length_8218_cov_13.633829	4522	4716
G31-432	G31-432	Outer membrane protein assembly factor YaeT	NODE_1225_length_8218_cov_13.633829	4840	7071
G31-433	G31-433	hypothetical protein	NODE_1225_length_8218_cov_13.633829	7123	8217
G31-434	G31-434	2-oxoglutarate/2-oxoacid ferredoxin oxidoreductase, beta subunit	NODE_8303_length_2726_cov_22.964137	920	66
G31-435	G31-435	2-oxoglutarate/2-oxoacid ferredoxin oxidoreductase, alpha subunit	NODE_8303_length_2726_cov_22.964137	2073	922
G31-436	G31-436	2-oxoglutarate/2-oxoacid ferredoxin oxidoreductase, delta subunit, ferredoxin-like 4Fe-4S binding protein	NODE_8303_length_2726_cov_22.964137	2405	2082
G31-437	G31-437	ISSoc2, transposase	NODE_8303_length_2726_cov_22.964137	2726	2643
G31-438	G31-438	Flagellar synthesis regulator FleN	NODE_1170_length_8445_cov_14.479087	252	1
G31-439	G31-439	Flagellar biosynthesis protein FlhF	NODE_1170_length_8445_cov_14.479087	1756	239
G31-44	G31-44	methyl-accepting chemotaxis protein	NODE_2258_length_5789_cov_14.466562	3504	4856
G31-440	G31-440	Holliday junction DNA helicase RuvA	NODE_1170_length_8445_cov_14.479087	2381	1815
G31-441	G31-441	hypothetical protein	NODE_1170_length_8445_cov_14.479087	4276	2384
G31-442	G31-442	hypothetical protein	NODE_1170_length_8445_cov_14.479087	5051	4428
G31-443	G31-443	hypothetical protein	NODE_1170_length_8445_cov_14.479087	5589	5053
G31-444	G31-444	Lipopolysaccharide core heptosyltransferase I	NODE_1170_length_8445_cov_14.479087	6758	5757
G31-445	G31-445	Phosphomethylpyrimidine synthase ThiC	NODE_1170_length_8445_cov_14.479087	6967	8334
G31-446	G31-446	tRNA-Met-CAT	NODE_1170_length_8445_cov_14.479087	5680	5604
G31-447	G31-447	hypothetical protein	NODE_1091_length_8847_cov_13.650057	1638	1
G31-448	G31-448	hypothetical protein	NODE_1091_length_8847_cov_13.650057	3874	1661
G31-449	G31-449	hypothetical protein	NODE_1091_length_8847_cov_13.650057	6121	3878
G31-45	G31-45	response regulator receiver domain protein (CheY-like)	NODE_2258_length_5789_cov_14.466562	4880	5239
G31-450	G31-450	hypothetical protein	NODE_1091_length_8847_cov_13.650057	8292	6121
G31-451	G31-451	hypothetical protein	NODE_1091_length_8847_cov_13.650057	8348	8560
G31-452	G31-452	hypothetical protein	NODE_1091_length_8847_cov_13.650057	8586	8816
G31-453	G31-453	Mannose-1-phosphate guanylyltransferase / Mannose-6-phosphate isomerase	NODE_7342_length_2945_cov_10.163877	778	2
G31-454	G31-454	UDP-glucose 6-dehydrogenase	NODE_7342_length_2945_cov_10.163877	1947	778
G31-455	G31-455	hypothetical protein	NODE_7342_length_2945_cov_10.163877	2250	2945
G31-456	G31-456	hypothetical protein	NODE_458_length_16028_cov_14.213404	1437	211
G31-457	G31-457	diguanylate cyclase (GGDEF domain) with PAS/PAC sensor	NODE_458_length_16028_cov_14.213404	3581	1437
G31-458	G31-458	hypothetical protein	NODE_458_length_16028_cov_14.213404	4763	3732
G31-459	G31-459	Thiamin-phosphate pyrophosphorylase	NODE_458_length_16028_cov_14.213404	4971	5510
G31-46	G31-46	hypothetical protein	NODE_1830_length_6520_cov_16.807388	724	2
G31-460	G31-460	23S rRNA (pseudouridine(1915)-N(3))-methyltransferase	NODE_458_length_16028_cov_14.213404	5507	5974
G31-461	G31-461	hypothetical protein	NODE_458_length_16028_cov_14.213404	5984	6361
G31-462	G31-462	hypothetical protein	NODE_458_length_16028_cov_14.213404	6373	7398
G31-463	G31-463	tRNA-dihydrouridine synthase DusB	NODE_458_length_16028_cov_14.213404	7401	8330
G31-464	G31-464	HIT family protein	NODE_458_length_16028_cov_14.213404	8733	8371
G31-465	G31-465	hypothetical protein	NODE_458_length_16028_cov_14.213404	8885	9463
G31-466	G31-466	hypothetical protein	NODE_458_length_16028_cov_14.213404	10536	9460
G31-467	G31-467	hypothetical protein	NODE_458_length_16028_cov_14.213404	10672	13299
G31-468	G31-468	Fructose-bisphosphate aldolase class II	NODE_458_length_16028_cov_14.213404	14270	13347
G31-469	G31-469	Foldase protein PrsA precursor	NODE_458_length_16028_cov_14.213404	15110	14280
G31-47	G31-47	Biotin carboxylase of acetyl-CoA carboxylase	NODE_1830_length_6520_cov_16.807388	2466	1123
G31-470	G31-470	Probable transcriptional regulatory protein YebC	NODE_458_length_16028_cov_14.213404	15836	15120
G31-471	G31-471	hypothetical protein	NODE_2386_length_5608_cov_14.280419	149	3
G31-472	G31-472	Mobile element protein	NODE_2386_length_5608_cov_14.280419	502	146
G31-473	G31-473	hypothetical protein	NODE_2386_length_5608_cov_14.280419	807	2075
G31-474	G31-474	hypothetical protein	NODE_2386_length_5608_cov_14.280419	2072	4252
G31-475	G31-475	hypothetical protein	NODE_2386_length_5608_cov_14.280419	4255	5544
G31-476	G31-476	hypothetical protein	NODE_466_length_15819_cov_16.724512	107	3
G31-477	G31-477	hypothetical protein	NODE_466_length_15819_cov_16.724512	752	3742
G31-478	G31-478	hypothetical protein	NODE_466_length_15819_cov_16.724512	3853	4440
G31-479	G31-479	Membrane protein insertion efficiency factor YidD	NODE_466_length_15819_cov_16.724512	4442	4786
G31-48	G31-48	Biotin carboxyl carrier protein of acetyl-CoA carboxylase	NODE_1830_length_6520_cov_16.807388	2900	2466
G31-480	G31-480	Inner membrane protein translocase and chaperone YidC, long form	NODE_466_length_15819_cov_16.724512	4786	6384
G31-481	G31-481	RNA-binding protein Jag	NODE_466_length_15819_cov_16.724512	6385	7152
G31-482	G31-482	DNA polymerase III subunits gamma and tau	NODE_466_length_15819_cov_16.724512	7178	8698
G31-483	G31-483	RNA polymerase sigma factor RpoD	NODE_466_length_15819_cov_16.724512	10739	8841
G31-484	G31-484	hypothetical protein	NODE_466_length_15819_cov_16.724512	11125	11649
G31-485	G31-485	Oligopeptide ABC transporter, permease protein OppC (TC 3.A.1.5.1)	NODE_466_length_15819_cov_16.724512	11652	12662
G31-486	G31-486	Acetyl-CoA synthetase	NODE_466_length_15819_cov_16.724512	12744	14687
G31-487	G31-487	hypothetical protein	NODE_466_length_15819_cov_16.724512	15372	14803
G31-488	G31-488	hypothetical protein	NODE_466_length_15819_cov_16.724512	15818	15369
G31-489	G31-489	tRNA-Met-CAT	NODE_466_length_15819_cov_16.724512	10910	10834
G31-49	G31-49	hypothetical protein	NODE_1830_length_6520_cov_16.807388	3965	3678
G31-490	G31-490	tRNA-Gln-TTG	NODE_466_length_15819_cov_16.724512	10997	10923
G31-491	G31-491	hypothetical protein	NODE_354_length_18768_cov_14.923011	2620	77
G31-492	G31-492	hypothetical protein	NODE_354_length_18768_cov_14.923011	3401	2607
G31-493	G31-493	hypothetical protein	NODE_354_length_18768_cov_14.923011	4173	3415
G31-494	G31-494	NAD-specific glutamate dehydrogenase, large form	NODE_354_length_18768_cov_14.923011	6427	4175
G31-495	G31-495	NAD-dependent epimerase/dehydratase	NODE_354_length_18768_cov_14.923011	6638	7516
G31-496	G31-496	hypothetical protein	NODE_354_length_18768_cov_14.923011	7513	8160
G31-497	G31-497	Molybdopterin molybdenumtransferase	NODE_354_length_18768_cov_14.923011	9393	8167
G31-498	G31-498	Flagellar biosynthesis protein FlhB	NODE_354_length_18768_cov_14.923011	10491	9433
G31-499	G31-499	hypothetical protein	NODE_354_length_18768_cov_14.923011	10793	10503
G31-5	G31-5	hypothetical protein	NODE_1282_length_8005_cov_15.497099	4845	3724
G31-50	G31-50	Nitrogen regulatory protein P-II	NODE_1830_length_6520_cov_16.807388	4339	3968
G31-500	G31-500	hypothetical protein	NODE_354_length_18768_cov_14.923011	12505	10814
G31-501	G31-501	hypothetical protein	NODE_354_length_18768_cov_14.923011	14507	12525
G31-502	G31-502	Hypothetical alternative hydroxymethylpyrimidine phosphate kinase ThiD	NODE_354_length_18768_cov_14.923011	15099	14545
G31-503	G31-503	hypothetical protein	NODE_354_length_18768_cov_14.923011	15560	15096
G31-504	G31-504	Heat shock protein 10 kDa family chaperone GroES	NODE_354_length_18768_cov_14.923011	15766	16032
G31-505	G31-505	Heat shock protein 60 kDa family chaperone GroEL	NODE_354_length_18768_cov_14.923011	16043	17671
G31-506	G31-506	hypothetical protein	NODE_354_length_18768_cov_14.923011	18031	17705
G31-507	G31-507	hypothetical protein	NODE_354_length_18768_cov_14.923011	18236	18021
G31-508	G31-508	Diaminopimelate decarboxylase	NODE_354_length_18768_cov_14.923011	18392	18766
G31-509	G31-509	hypothetical protein	NODE_1965_length_6262_cov_13.567340	3	428
G31-51	G31-51	Uncharacterized MFS-type transporter	NODE_1830_length_6520_cov_16.807388	6073	4343
G31-510	G31-510	hypothetical protein	NODE_1965_length_6262_cov_13.567340	431	2431
G31-511	G31-511	hypothetical protein	NODE_1965_length_6262_cov_13.567340	2434	2667
G31-512	G31-512	hypothetical protein	NODE_1965_length_6262_cov_13.567340	2657	4063
G31-513	G31-513	Phosphopantothenoylcysteine decarboxylase / Phosphopantothenoylcysteine synthetase	NODE_1965_length_6262_cov_13.567340	4066	5340
G31-514	G31-514	hypothetical protein	NODE_1965_length_6262_cov_13.567340	5369	6223
G31-515	G31-515	hypothetical protein	NODE_2245_length_5807_cov_16.961257	1	702
G31-516	G31-516	hypothetical protein	NODE_2245_length_5807_cov_16.961257	905	750
G31-517	G31-517	Sulfide:quinone oxidoreductase, Type IV	NODE_2245_length_5807_cov_16.961257	2398	962
G31-518	G31-518	hypothetical protein	NODE_2245_length_5807_cov_16.961257	2591	2923
G31-519	G31-519	SMF family protein, DNA processing chain A (DprA)	NODE_2245_length_5807_cov_16.961257	3784	2990
G31-52	G31-52	hypothetical protein	NODE_7573_length_2892_cov_8.103730	3	377
G31-520	G31-520	S-adenosylmethionine:tRNA ribosyltransferase-isomerase	NODE_2245_length_5807_cov_16.961257	4815	3784
G31-521	G31-521	Dephospho-CoA kinase	NODE_2245_length_5807_cov_16.961257	5402	4815
G31-522	G31-522	Spermidine synthase-like	NODE_2245_length_5807_cov_16.961257	5806	5402
G31-523	G31-523	hypothetical protein	NODE_4319_length_3961_cov_18.344748	79	1194
G31-524	G31-524	hypothetical protein	NODE_4319_length_3961_cov_18.344748	2606	1353
G31-525	G31-525	hypothetical protein	NODE_4319_length_3961_cov_18.344748	2666	3487
G31-526	G31-526	hypothetical protein	NODE_4319_length_3961_cov_18.344748	3799	3488
G31-527	G31-527	MutS-related protein, family 9	NODE_359_length_18529_cov_17.170876	2985	28
G31-528	G31-528	hypothetical protein	NODE_359_length_18529_cov_17.170876	3781	2993
G31-529	G31-529	DNA-cytosine methyltransferase	NODE_359_length_18529_cov_17.170876	4706	3774
G31-53	G31-53	hypothetical protein	NODE_7573_length_2892_cov_8.103730	380	1261
G31-530	G31-530	DNA-cytosine methyltransferase	NODE_359_length_18529_cov_17.170876	5054	4749
G31-531	G31-531	hypothetical protein	NODE_359_length_18529_cov_17.170876	5379	5032
G31-532	G31-532	Glutamyl-tRNA(Gln) synthetase	NODE_359_length_18529_cov_17.170876	6718	5420
G31-533	G31-533	Endonuclease IV	NODE_359_length_18529_cov_17.170876	7932	7090
G31-534	G31-534	N-acetylglucosamine-1-phosphate uridyltransferase / Glucosamine-1-phosphate N-acetyltransferase	NODE_359_length_18529_cov_17.170876	9232	7934
G31-535	G31-535	Guanylate kinase	NODE_359_length_18529_cov_17.170876	9848	9237
G31-536	G31-536	hypothetical protein	NODE_359_length_18529_cov_17.170876	10426	10046
G31-537	G31-537	2-hydroxy-6-oxohepta-2,4-dienoate hydrolase	NODE_359_length_18529_cov_17.170876	11363	10620
G31-538	G31-538	D-alanine--D-alanine ligase	NODE_359_length_18529_cov_17.170876	12400	11369
G31-539	G31-539	hypothetical protein	NODE_359_length_18529_cov_17.170876	14650	12407
G31-54	G31-54	hypothetical protein	NODE_7573_length_2892_cov_8.103730	1215	2006
G31-540	G31-540	Thymidylate synthase ThyX	NODE_359_length_18529_cov_17.170876	16070	14736
G31-541	G31-541	Flagellar biosynthesis protein FlhA	NODE_359_length_18529_cov_17.170876	18250	16133
G31-542	G31-542	hypothetical protein	NODE_359_length_18529_cov_17.170876	18285	18467
G31-543	G31-543	tRNA-Glu-TTC	NODE_359_length_18529_cov_17.170876	6894	6820
G31-544	G31-544	hypothetical protein	NODE_294_length_21391_cov_16.427090	245	697
G31-545	G31-545	Soluble lytic murein transglycosylase	NODE_294_length_21391_cov_16.427090	2635	956
G31-546	G31-546	UDP-N-acetylglucosamine 4,6-dehydratase	NODE_294_length_21391_cov_16.427090	4477	2723
G31-547	G31-547	UDP-N-acetylbacillosamine transaminase	NODE_294_length_21391_cov_16.427090	5574	4474
G31-548	G31-548	hypothetical protein	NODE_294_length_21391_cov_16.427090	5762	5616
G31-549	G31-549	16S rRNA (cytidine(1402)-2'-O)-methyltransferase	NODE_294_length_21391_cov_16.427090	6727	5900
G31-55	G31-55	hypothetical protein	NODE_7573_length_2892_cov_8.103730	2009	2890
G31-550	G31-550	LSU ribosomal protein L31p @ LSU ribosomal protein L31p, zinc-dependent	NODE_294_length_21391_cov_16.427090	6931	6728
G31-551	G31-551	LSU ribosomal protein L25p	NODE_294_length_21391_cov_16.427090	7567	7031
G31-552	G31-552	D-glycero-beta-D-manno-heptose 1-phosphate adenylyltransferase / D-glycero-beta-D-manno-heptose-7-phosphate kinase	NODE_294_length_21391_cov_16.427090	9049	7616
G31-553	G31-553	hypothetical protein	NODE_294_length_21391_cov_16.427090	12417	9121
G31-554	G31-554	hypothetical protein	NODE_294_length_21391_cov_16.427090	13150	12440
G31-555	G31-555	Phosphoribosylformimino-5-aminoimidazole carboxamide ribotide isomerase	NODE_294_length_21391_cov_16.427090	13877	13173
G31-556	G31-556	hypothetical protein	NODE_294_length_21391_cov_16.427090	14563	13886
G31-557	G31-557	hypothetical protein	NODE_294_length_21391_cov_16.427090	15256	14627
G31-558	G31-558	hypothetical protein	NODE_294_length_21391_cov_16.427090	15944	15246
G31-559	G31-559	Uracil-DNA glycosylase, family 1	NODE_294_length_21391_cov_16.427090	16509	17198
G31-56	G31-56	hypothetical protein	NODE_6943_length_3045_cov_13.460243	1	531
G31-560	G31-560	Phosphoribosyl-AMP cyclohydrolase / Phosphoribosyl-ATP pyrophosphatase	NODE_294_length_21391_cov_16.427090	17269	17952
G31-561	G31-561	putative integral membrane protein	NODE_294_length_21391_cov_16.427090	17945	18571
G31-562	G31-562	Arginyl-tRNA synthetase	NODE_294_length_21391_cov_16.427090	18692	20287
G31-563	G31-563	hypothetical protein	NODE_294_length_21391_cov_16.427090	20376	20996
G31-564	G31-564	hypothetical protein	NODE_294_length_21391_cov_16.427090	21077	21391
G31-565	G31-565	tRNA-Lys-TTT	NODE_294_length_21391_cov_16.427090	16110	16185
G31-566	G31-566	tRNA-Glu-TTC	NODE_294_length_21391_cov_16.427090	16200	16277
G31-567	G31-567	tRNA-Val-TAC	NODE_294_length_21391_cov_16.427090	16300	16375
G31-568	G31-568	tRNA-Asp-GTC	NODE_294_length_21391_cov_16.427090	16391	16467
G31-569	G31-569	Anaerobic respiratory reductase chaperone	NODE_1725_length_6735_cov_19.738810	192	758
G31-57	G31-57	hypothetical protein	NODE_6943_length_3045_cov_13.460243	608	2170
G31-570	G31-570	Ferredoxin	NODE_1725_length_6735_cov_19.738810	755	1807
G31-571	G31-571	UDP-N-acetylmuramoyl-tripeptide--D-alanyl-D- alanine ligase	NODE_1725_length_6735_cov_19.738810	1817	3292
G31-572	G31-572	Serine phosphatase RsbU, regulator of sigma subunit	NODE_1725_length_6735_cov_19.738810	3306	4427
G31-573	G31-573	tRNA-5-carboxymethylaminomethyl-2- thiouridine(34) synthesis protein MnmE	NODE_1725_length_6735_cov_19.738810	4449	5798
G31-574	G31-574	hypothetical protein	NODE_1725_length_6735_cov_19.738810	6592	5828
G31-575	G31-575	Lipid-A-disaccharide synthase	NODE_1363_length_7679_cov_13.323468	462	1
G31-576	G31-576	putative ATP/GTP-binding protein (mrp protein homolog)	NODE_1363_length_7679_cov_13.323468	1599	469
G31-577	G31-577	hypothetical protein	NODE_1363_length_7679_cov_13.323468	1725	2450
G31-578	G31-578	2-oxoglutarate/2-oxoacid ferredoxin oxidoreductase, delta subunit, ferredoxin-like 4Fe-4S binding protein	NODE_1363_length_7679_cov_13.323468	2574	2888
G31-579	G31-579	2-oxoglutarate/2-oxoacid ferredoxin oxidoreductase, alpha subunit	NODE_1363_length_7679_cov_13.323468	2900	4051
G31-58	G31-58	Orotidine 5'-phosphate decarboxylase	NODE_6943_length_3045_cov_13.460243	2253	2966
G31-580	G31-580	2-oxoglutarate/2-oxoacid ferredoxin oxidoreductase, beta subunit	NODE_1363_length_7679_cov_13.323468	4054	4908
G31-581	G31-581	2-oxoglutarate/2-oxoacid ferredoxin oxidoreductase, gamma subunit	NODE_1363_length_7679_cov_13.323468	4920	5477
G31-582	G31-582	hypothetical protein	NODE_1363_length_7679_cov_13.323468	5665	5790
G31-583	G31-583	Translation elongation factor Ts	NODE_1363_length_7679_cov_13.323468	6953	5895
G31-584	G31-584	SSU ribosomal protein S2p (SAe)	NODE_1363_length_7679_cov_13.323468	7678	6953
G31-585	G31-585	hypothetical protein	NODE_2226_length_5849_cov_11.690922	179	1018
G31-586	G31-586	hypothetical protein	NODE_2226_length_5849_cov_11.690922	1020	1430
G31-587	G31-587	hypothetical protein	NODE_2226_length_5849_cov_11.690922	1433	1816
G31-588	G31-588	hypothetical protein	NODE_2226_length_5849_cov_11.690922	1894	2301
G31-589	G31-589	hypothetical protein	NODE_2226_length_5849_cov_11.690922	2285	3955
G31-59	G31-59	hypothetical protein	NODE_6943_length_3045_cov_13.460243	2967	3044
G31-590	G31-590	hypothetical protein	NODE_2226_length_5849_cov_11.690922	3957	4703
G31-591	G31-591	hypothetical protein	NODE_2226_length_5849_cov_11.690922	4761	4955
G31-592	G31-592	hypothetical protein	NODE_2226_length_5849_cov_11.690922	5022	5132
G31-593	G31-593	hypothetical protein	NODE_2226_length_5849_cov_11.690922	5849	5250
G31-594	G31-594	hypothetical protein	NODE_969_length_9493_cov_15.993840	1	561
G31-595	G31-595	Pseudaminic acid synthase	NODE_969_length_9493_cov_15.993840	566	1591
G31-596	G31-596	hypothetical protein	NODE_969_length_9493_cov_15.993840	1655	2089
G31-597	G31-597	HspR, transcriptional repressor of DnaK operon	NODE_969_length_9493_cov_15.993840	2545	2147
G31-598	G31-598	DnaJ-class molecular chaperone CbpA	NODE_969_length_9493_cov_15.993840	3418	2546
G31-599	G31-599	hypothetical protein	NODE_969_length_9493_cov_15.993840	3693	4016
G31-6	G31-6	hypothetical protein	NODE_1282_length_8005_cov_15.497099	4987	5802
G31-60	G31-60	Septum site-determining protein MinD	NODE_8897_length_2602_cov_16.505743	107	916
G31-600	G31-600	Acriflavin resistance protein	NODE_969_length_9493_cov_15.993840	5753	4095
G31-601	G31-601	RND multidrug efflux transporter; Acriflavin resistance protein	NODE_969_length_9493_cov_15.993840	7333	5753
G31-602	G31-602	Probable Co/Zn/Cd efflux system membrane fusion protein	NODE_969_length_9493_cov_15.993840	8132	7338
G31-603	G31-603	Type I secretion system, outer membrane component LapE	NODE_969_length_9493_cov_15.993840	9493	8132
G31-604	G31-604	Homoserine dehydrogenase	NODE_6982_length_3037_cov_21.407432	110	1375
G31-605	G31-605	FIG000124: Ribosomal large subunit pseudouridine synthase D	NODE_6982_length_3037_cov_21.407432	1379	2125
G31-606	G31-606	hypothetical protein	NODE_6982_length_3037_cov_21.407432	2695	2201
G31-607	G31-607	hypothetical protein	NODE_2881_length_5037_cov_13.775806	2	535
G31-608	G31-608	putative facilitator of salicylate uptake	NODE_2881_length_5037_cov_13.775806	647	1888
G31-609	G31-609	Twitching motility protein PilT	NODE_2881_length_5037_cov_13.775806	3063	1987
G31-61	G31-61	Cell division topological specificity factor MinE	NODE_8897_length_2602_cov_16.505743	916	1200
G31-610	G31-610	hypothetical protein	NODE_2881_length_5037_cov_13.775806	3303	3067
G31-611	G31-611	Peptide chain release factor 1	NODE_2881_length_5037_cov_13.775806	4457	3387
G31-612	G31-612	SSU ribosomal protein S20p	NODE_2881_length_5037_cov_13.775806	4739	4473
G31-613	G31-613	hypothetical protein	NODE_2881_length_5037_cov_13.775806	4877	5035
G31-614	G31-614	UDP-3-O-[3-hydroxymyristoyl] glucosamine N-acyltransferase	NODE_2232_length_5830_cov_13.183730	1	660
G31-615	G31-615	hypothetical protein	NODE_2232_length_5830_cov_13.183730	665	1930
G31-616	G31-616	Inorganic pyrophosphatase	NODE_2232_length_5830_cov_13.183730	2524	2009
G31-617	G31-617	Putative pre-16S rRNA nuclease YqgF	NODE_2232_length_5830_cov_13.183730	2599	2991
G31-618	G31-618	Flagellin	NODE_2232_length_5830_cov_13.183730	3055	4578
G31-619	G31-619	DNA-binding protein HU	NODE_2232_length_5830_cov_13.183730	4691	4978
G31-62	G31-62	Putative periplasmic protein	NODE_8897_length_2602_cov_16.505743	1163	2212
G31-620	G31-620	hypothetical protein	NODE_2232_length_5830_cov_13.183730	5112	5330
G31-621	G31-621	hypothetical protein	NODE_2232_length_5830_cov_13.183730	5829	5452
G31-622	G31-622	tRNA-Leu-CAA	NODE_2232_length_5830_cov_13.183730	5017	5103
G31-623	G31-623	hypothetical protein	NODE_931_length_9752_cov_19.897881	1	528
G31-624	G31-624	Flagellar motor switch protein FliN	NODE_931_length_9752_cov_19.897881	1032	1916
G31-625	G31-625	hypothetical protein	NODE_931_length_9752_cov_19.897881	1925	2539
G31-626	G31-626	hypothetical protein	NODE_931_length_9752_cov_19.897881	3174	2536
G31-627	G31-627	UDP-galactose-lipid carrier transferase	NODE_931_length_9752_cov_19.897881	4083	3178
G31-628	G31-628	hypothetical protein	NODE_931_length_9752_cov_19.897881	6080	4251
G31-629	G31-629	hypothetical protein	NODE_931_length_9752_cov_19.897881	7333	6188
G31-63	G31-63	SSU ribosomal protein S2p (SAe)	NODE_8897_length_2602_cov_16.505743	2439	2600
G31-630	G31-630	hypothetical protein	NODE_931_length_9752_cov_19.897881	7846	7337
G31-631	G31-631	hypothetical protein	NODE_931_length_9752_cov_19.897881	8364	7846
G31-632	G31-632	Menaquinone via futalosine polyprenyltransferase (MenA homolog)	NODE_931_length_9752_cov_19.897881	9179	8367
G31-633	G31-633	hypothetical protein	NODE_931_length_9752_cov_19.897881	9502	9750
G31-634	G31-634	hypothetical protein	NODE_649_length_12432_cov_9.335168	582	1
G31-635	G31-635	hypothetical protein	NODE_649_length_12432_cov_9.335168	875	702
G31-636	G31-636	hypothetical protein	NODE_649_length_12432_cov_9.335168	2583	865
G31-637	G31-637	hypothetical protein	NODE_649_length_12432_cov_9.335168	6196	2576
G31-638	G31-638	hypothetical protein	NODE_649_length_12432_cov_9.335168	8382	6199
G31-639	G31-639	hypothetical protein	NODE_649_length_12432_cov_9.335168	9662	8379
G31-64	G31-64	hypothetical protein	NODE_4306_length_3971_cov_15.107088	283	2
G31-640	G31-640	hypothetical protein	NODE_649_length_12432_cov_9.335168	9863	10072
G31-641	G31-641	hypothetical protein	NODE_649_length_12432_cov_9.335168	10086	10514
G31-642	G31-642	Flagellar hook-associated protein FlgK	NODE_649_length_12432_cov_9.335168	10522	12348
G31-643	G31-643	hypothetical protein	NODE_2715_length_5189_cov_27.251761	1	810
G31-644	G31-644	hypothetical protein	NODE_2715_length_5189_cov_27.251761	1445	1170
G31-645	G31-645	hypothetical protein	NODE_2715_length_5189_cov_27.251761	2149	1457
G31-646	G31-646	hypothetical protein	NODE_2715_length_5189_cov_27.251761	3159	2146
G31-647	G31-647	hypothetical protein	NODE_2715_length_5189_cov_27.251761	4577	3156
G31-648	G31-648	UV-endonuclease-like protein	NODE_2715_length_5189_cov_27.251761	5188	4571
G31-649	G31-649	Chemotaxis protein CheV	NODE_1287_length_7978_cov_13.882420	160	1107
G31-65	G31-65	D-3-phosphoglycerate dehydrogenase	NODE_4306_length_3971_cov_15.107088	447	2039
G31-650	G31-650	Signal transduction histidine kinase CheA	NODE_1287_length_7978_cov_13.882420	1138	3561
G31-651	G31-651	Positive regulator of CheA protein activity (CheW)	NODE_1287_length_7978_cov_13.882420	3565	4056
G31-652	G31-652	hypothetical protein	NODE_1287_length_7978_cov_13.882420	4861	4115
G31-653	G31-653	LSU rRNA pseudouridine(2605) synthase	NODE_1287_length_7978_cov_13.882420	5676	4867
G31-654	G31-654	diguanylate cyclase (GGDEF domain) with PAS/PAC sensor	NODE_1287_length_7978_cov_13.882420	7976	5673
G31-655	G31-655	Tetraacyldisaccharide 4'-kinase	NODE_426_length_16629_cov_17.478190	3	254
G31-656	G31-656	hypothetical protein	NODE_426_length_16629_cov_17.478190	269	517
G31-657	G31-657	COG2337: Growth inhibitor	NODE_426_length_16629_cov_17.478190	514	858
G31-658	G31-658	hypothetical protein	NODE_426_length_16629_cov_17.478190	909	1724
G31-659	G31-659	hypothetical protein	NODE_426_length_16629_cov_17.478190	1780	1989
G31-66	G31-66	Orotate phosphoribosyltransferase	NODE_4306_length_3971_cov_15.107088	2048	2656
G31-660	G31-660	hypothetical protein	NODE_426_length_16629_cov_17.478190	1979	2299
G31-661	G31-661	Aconitate hydratase 2	NODE_426_length_16629_cov_17.478190	4906	2357
G31-662	G31-662	Phosphoribosylformylglycinamidine synthase, synthetase subunit	NODE_426_length_16629_cov_17.478190	7322	5106
G31-663	G31-663	Cell division-associated, ATP-dependent zinc metalloprotease FtsH	NODE_426_length_16629_cov_17.478190	7470	9221
G31-664	G31-664	Esterase YqiA	NODE_426_length_16629_cov_17.478190	9755	9213
G31-665	G31-665	Diacylglycerol kinase	NODE_426_length_16629_cov_17.478190	10124	9759
G31-666	G31-666	hypothetical protein	NODE_426_length_16629_cov_17.478190	10990	10124
G31-667	G31-667	hypothetical protein	NODE_426_length_16629_cov_17.478190	11910	10987
G31-668	G31-668	hypothetical protein	NODE_426_length_16629_cov_17.478190	13045	11900
G31-669	G31-669	NAD-dependent formate dehydrogenase alpha subunit	NODE_426_length_16629_cov_17.478190	15187	13118
G31-67	G31-67	S-ribosylhomocysteine lyase @ Autoinducer-2 production protein LuxS	NODE_4306_length_3971_cov_15.107088	2657	3148
G31-670	G31-670	Putative membrane protein related to metalloendopeptidases	NODE_426_length_16629_cov_17.478190	16596	15247
G31-671	G31-671	hypothetical protein	NODE_2249_length_5801_cov_11.566387	128	3
G31-672	G31-672	AntA/AntB antirepressor domain protein	NODE_2249_length_5801_cov_11.566387	1048	149
G31-673	G31-673	hypothetical protein	NODE_2249_length_5801_cov_11.566387	1122	1946
G31-674	G31-674	adenine/cytosine DNA methyltransferase	NODE_2249_length_5801_cov_11.566387	2980	1943
G31-675	G31-675	hypothetical protein	NODE_2249_length_5801_cov_11.566387	3077	3241
G31-676	G31-676	Acetolactate synthase small subunit	NODE_2249_length_5801_cov_11.566387	3746	3273
G31-677	G31-677	Acetolactate synthase large subunit	NODE_2249_length_5801_cov_11.566387	5435	3756
G31-678	G31-678	hypothetical protein	NODE_2249_length_5801_cov_11.566387	5704	5573
G31-679	G31-679	Flagellar hook protein FlgE	NODE_7500_length_2912_cov_16.329806	494	1774
G31-68	G31-68	Predicted L-lactate dehydrogenase, Iron-sulfur cluster-binding subunit YkgF	NODE_4306_length_3971_cov_15.107088	3252	3971
G31-680	G31-680	Cysteine synthase	NODE_7500_length_2912_cov_16.329806	1777	2694
G31-681	G31-681	hypothetical protein	NODE_3480_length_4493_cov_30.133379	2	1246
G31-682	G31-682	hypothetical protein	NODE_3480_length_4493_cov_30.133379	1250	1798
G31-683	G31-683	7-cyano-7-deazaguanine synthase	NODE_3480_length_4493_cov_30.133379	1776	2477
G31-684	G31-684	16S rRNA (uracil(1498)-N(3))-methyltransferase	NODE_3480_length_4493_cov_30.133379	3202	2534
G31-685	G31-685	thiamine biosynthesis protein ThiS	NODE_3480_length_4493_cov_30.133379	3402	3202
G31-686	G31-686	hypothetical protein	NODE_3480_length_4493_cov_30.133379	3712	4491
G31-687	G31-687	hypothetical protein	NODE_1717_length_6747_cov_12.631034	128	469
G31-688	G31-688	Adenosine deaminase, alternative form	NODE_1717_length_6747_cov_12.631034	481	1722
G31-689	G31-689	Phosphatidate cytidylyltransferase	NODE_1717_length_6747_cov_12.631034	1795	2535
G31-69	G31-69	diguanylate cyclase/phosphodiesterase (GGDEF &amp; EAL domains) with PAS/PAC sensor(s)	NODE_1418_length_7497_cov_12.820755	3	1406
G31-690	G31-690	1-deoxy-D-xylulose 5-phosphate reductoisomerase	NODE_1717_length_6747_cov_12.631034	2542	3615
G31-691	G31-691	hypothetical protein	NODE_1717_length_6747_cov_12.631034	3692	4147
G31-692	G31-692	LPS-assembly protein LptD @ Organic solvent tolerance protein precursor	NODE_1717_length_6747_cov_12.631034	4137	6023
G31-693	G31-693	hypothetical protein	NODE_1717_length_6747_cov_12.631034	6042	6746
G31-694	G31-694	hypothetical protein	NODE_906_length_9973_cov_14.865414	104	232
G31-695	G31-695	hypothetical protein	NODE_906_length_9973_cov_14.865414	244	3462
G31-696	G31-696	hypothetical protein	NODE_906_length_9973_cov_14.865414	3468	4331
G31-697	G31-697	hypothetical protein	NODE_906_length_9973_cov_14.865414	5648	4380
G31-698	G31-698	MCP methyltransferase, CheR-type	NODE_906_length_9973_cov_14.865414	7309	5648
G31-699	G31-699	hypothetical protein	NODE_906_length_9973_cov_14.865414	8392	7457
G31-7	G31-7	tRNA-5-carboxymethylaminomethyl-2- thiouridine(34) synthesis protein MnmG	NODE_1282_length_8005_cov_15.497099	7749	5881
G31-70	G31-70	Apolipoprotein N-acyltransferase	NODE_1418_length_7497_cov_12.820755	1421	2671
G31-700	G31-700	hypothetical protein	NODE_906_length_9973_cov_14.865414	9494	8385
G31-701	G31-701	hypothetical protein	NODE_906_length_9973_cov_14.865414	9973	9491
G31-702	G31-702	hypothetical protein	NODE_1429_length_7469_cov_18.383387	69	1
G31-703	G31-703	Biotin--protein ligase	NODE_1429_length_7469_cov_18.383387	738	106
G31-704	G31-704	hypothetical protein	NODE_1429_length_7469_cov_18.383387	1959	742
G31-705	G31-705	Twin-arginine translocation protein TatA	NODE_1429_length_7469_cov_18.383387	2235	2008
G31-706	G31-706	2-keto-3-deoxy-D-arabino-heptulosonate-7- phosphate synthase I beta	NODE_1429_length_7469_cov_18.383387	3299	2244
G31-707	G31-707	Ribosomal protein L11 methyltransferase	NODE_1429_length_7469_cov_18.383387	4138	3296
G31-708	G31-708	Chemotaxis regulator - transmits chemoreceptor signals to flagellar motor components CheY	NODE_1429_length_7469_cov_18.383387	4506	4135
G31-709	G31-709	Molybdopterin molybdenumtransferase	NODE_1429_length_7469_cov_18.383387	5887	4673
G31-71	G31-71	Similar to citrate lyase beta chain, 6	NODE_1418_length_7497_cov_12.820755	2650	3483
G31-710	G31-710	Membrane-bound lytic murein transglycosylase A	NODE_1429_length_7469_cov_18.383387	7033	5891
G31-711	G31-711	Ribosome-associated heat shock protein implicated in the recycling of the 50S subunit (S4 paralog)	NODE_1429_length_7469_cov_18.383387	7278	7030
G31-712	G31-712	hypothetical protein	NODE_1429_length_7469_cov_18.383387	7467	7288
G31-713	G31-713	Type IV fimbrial assembly, ATPase PilB	NODE_6770_length_3097_cov_12.067550	3095	219
G31-714	G31-714	hypothetical protein	NODE_1449_length_7424_cov_14.323125	152	3151
G31-715	G31-715	FIG00005326: uncharacterized protein	NODE_1449_length_7424_cov_14.323125	3170	4009
G31-716	G31-716	LSU rRNA pseudouridine(1911/1915/1917) synthase	NODE_1449_length_7424_cov_14.323125	4032	5327
G31-717	G31-717	hypothetical protein	NODE_1449_length_7424_cov_14.323125	5443	6567
G31-718	G31-718	tRNA (guanine(46)-N(7))-methyltransferase	NODE_1449_length_7424_cov_14.323125	6571	7422
G31-719	G31-719	Assimilatory nitrate reductase large subunit	NODE_8576_length_2667_cov_18.428020	2036	105
G31-72	G31-72	hypothetical protein	NODE_1418_length_7497_cov_12.820755	4518	4180
G31-720	G31-720	TonB-dependent receptor	NODE_2527_length_5412_cov_21.262418	646	2
G31-721	G31-721	hypothetical protein	NODE_2527_length_5412_cov_21.262418	1324	863
G31-722	G31-722	Cellulose synthase catalytic subunit [UDP-forming]	NODE_2527_length_5412_cov_21.262418	1448	3880
G31-723	G31-723	Hydroxymethylpyrimidine phosphate kinase ThiD	NODE_2527_length_5412_cov_21.262418	3972	4118
G31-724	G31-724	First ORF in transposon ISC1904	NODE_2527_length_5412_cov_21.262418	4111	4737
G31-725	G31-725	Mobile element protein	NODE_2527_length_5412_cov_21.262418	4718	5410
G31-726	G31-726	hypothetical protein	NODE_5522_length_3464_cov_18.665486	3	68
G31-727	G31-727	hypothetical protein	NODE_5522_length_3464_cov_18.665486	375	2441
G31-728	G31-728	hypothetical protein	NODE_5522_length_3464_cov_18.665486	2425	3462
G31-729	G31-729	Mobile element protein	NODE_3607_length_4404_cov_14.538479	156	1304
G31-73	G31-73	2,3-bisphosphoglycerate-independent phosphoglycerate mutase	NODE_1418_length_7497_cov_12.820755	6000	4528
G31-730	G31-730	tRNA (5-methylaminomethyl-2-thiouridylate)-methyltransferase	NODE_3607_length_4404_cov_14.538479	2452	1472
G31-731	G31-731	Glutamine amidotransferase chain of NAD synthetase	NODE_3607_length_4404_cov_14.538479	3156	2449
G31-732	G31-732	Flagellar basal-body rod modification protein FlgD	NODE_3607_length_4404_cov_14.538479	3867	3184
G31-733	G31-733	hypothetical protein	NODE_3607_length_4404_cov_14.538479	4239	3877
G31-734	G31-734	hypothetical protein	NODE_1293_length_7953_cov_13.914931	3	350
G31-735	G31-735	hypothetical protein	NODE_1293_length_7953_cov_13.914931	354	1091
G31-736	G31-736	hypothetical protein	NODE_1293_length_7953_cov_13.914931	2332	1088
G31-737	G31-737	hypothetical protein	NODE_1293_length_7953_cov_13.914931	7329	2329
G31-738	G31-738	hypothetical protein	NODE_1293_length_7953_cov_13.914931	7482	7952
G31-739	G31-739	hypothetical protein	NODE_945_length_9645_cov_13.413253	98	481
G31-74	G31-74	Prolipoprotein diacylglyceryl transferase	NODE_1418_length_7497_cov_12.820755	6869	5997
G31-740	G31-740	BatA (Bacteroides aerotolerance operon)	NODE_945_length_9645_cov_13.413253	474	1391
G31-741	G31-741	hypothetical protein	NODE_945_length_9645_cov_13.413253	1487	2809
G31-742	G31-742	hypothetical protein	NODE_945_length_9645_cov_13.413253	2907	3125
G31-743	G31-743	hypothetical protein	NODE_945_length_9645_cov_13.413253	3163	3282
G31-744	G31-744	conserved hypothetical protein-uncharacterized ATPase	NODE_945_length_9645_cov_13.413253	3306	4373
G31-745	G31-745	Oligopeptidase A	NODE_945_length_9645_cov_13.413253	6325	4385
G31-746	G31-746	6-carboxy-5,6,7,8-tetrahydropterin synthase	NODE_945_length_9645_cov_13.413253	7054	6473
G31-747	G31-747	hypothetical protein	NODE_945_length_9645_cov_13.413253	7798	7055
G31-748	G31-748	hypothetical protein	NODE_945_length_9645_cov_13.413253	7875	8105
G31-749	G31-749	SSU ribosomal protein S10p (S20e)	NODE_945_length_9645_cov_13.413253	8087	8398
G31-75	G31-75	hypothetical protein	NODE_1418_length_7497_cov_12.820755	7294	6881
G31-750	G31-750	LSU ribosomal protein L3p (L3e)	NODE_945_length_9645_cov_13.413253	8410	8991
G31-751	G31-751	LSU ribosomal protein L4p (L1e)	NODE_945_length_9645_cov_13.413253	8991	9602
G31-752	G31-752	hypothetical protein	NODE_438_length_16405_cov_16.990691	3	1892
G31-753	G31-753	hypothetical protein	NODE_438_length_16405_cov_16.990691	1885	2841
G31-754	G31-754	hypothetical protein	NODE_438_length_16405_cov_16.990691	3035	5932
G31-755	G31-755	Diaminopimelate epimerase	NODE_438_length_16405_cov_16.990691	6191	6946
G31-756	G31-756	Dihydrofolate synthase @ Folylpolyglutamate synthase	NODE_438_length_16405_cov_16.990691	6946	8046
G31-757	G31-757	hypothetical protein	NODE_438_length_16405_cov_16.990691	8069	9196
G31-758	G31-758	Flagellar motor switch protein FliG	NODE_438_length_16405_cov_16.990691	10233	9193
G31-759	G31-759	Mobile element protein	NODE_438_length_16405_cov_16.990691	10370	10921
G31-76	G31-76	tRNA-Gly-GCC	NODE_1418_length_7497_cov_12.820755	3575	3649
G31-760	G31-760	Mobile element protein	NODE_438_length_16405_cov_16.990691	10990	11529
G31-761	G31-761	hypothetical protein	NODE_438_length_16405_cov_16.990691	11833	12078
G31-762	G31-762	Oxaloacetate decarboxylase Na(+) pump, alpha chain	NODE_438_length_16405_cov_16.990691	12083	13891
G31-763	G31-763	Oxaloacetate decarboxylase Na(+) pump, beta chain	NODE_438_length_16405_cov_16.990691	13901	15214
G31-764	G31-764	ATP synthase F0 sector subunit c	NODE_438_length_16405_cov_16.990691	15906	15679
G31-765	G31-765	ATP synthase F0 sector subunit a	NODE_438_length_16405_cov_16.990691	16404	16024
G31-766	G31-766	Mobile element protein	NODE_1597_length_7003_cov_18.518337	134	3
G31-767	G31-767	Inosine-5'-monophosphate dehydrogenase / CBS domain	NODE_1597_length_7003_cov_18.518337	527	1975
G31-768	G31-768	hypothetical protein	NODE_1597_length_7003_cov_18.518337	1997	3028
G31-769	G31-769	Acetyl-coenzyme A carboxyl transferase beta chain	NODE_1597_length_7003_cov_18.518337	3043	3894
G31-77	G31-77	tRNA-Leu-TAA	NODE_1418_length_7497_cov_12.820755	3666	3753
G31-770	G31-770	two-component sensor histidine kinase	NODE_1597_length_7003_cov_18.518337	4098	4874
G31-771	G31-771	hypothetical protein	NODE_1597_length_7003_cov_18.518337	5437	5817
G31-772	G31-772	Response regulator	NODE_1597_length_7003_cov_18.518337	5838	6698
G31-773	G31-773	Glycosyltransferase	NODE_1597_length_7003_cov_18.518337	6673	7002
G31-774	G31-774	tRNA-Arg-GCG	NODE_1597_length_7003_cov_18.518337	330	406
G31-775	G31-775	Protein translocase subunit SecA	NODE_1092_length_8846_cov_19.781959	782	3
G31-776	G31-776	Inner membrane protein, KefB/KefC family	NODE_1092_length_8846_cov_19.781959	994	2580
G31-777	G31-777	hypothetical protein	NODE_1092_length_8846_cov_19.781959	2619	5678
G31-778	G31-778	hypothetical protein	NODE_1092_length_8846_cov_19.781959	5682	6776
G31-779	G31-779	diguanylate cyclase/phosphodiesterase (GGDEF &amp; EAL domains) with PAS/PAC sensor(s)	NODE_1092_length_8846_cov_19.781959	8846	6798
G31-78	G31-78	tRNA-Cys-GCA	NODE_1418_length_7497_cov_12.820755	3793	3866
G31-780	G31-780	dna-binding protein smubp-2	NODE_3778_length_4289_cov_13.764482	17	3679
G31-781	G31-781	Nicotinate-nucleotide adenylyltransferase	NODE_3778_length_4289_cov_13.764482	3705	4217
G31-782	G31-782	hypothetical protein	NODE_765_length_11079_cov_14.976913	2	115
G31-783	G31-783	hypothetical protein	NODE_765_length_11079_cov_14.976913	425	195
G31-784	G31-784	FKBP-type peptidyl-prolyl cis-trans isomerase SlyD	NODE_765_length_11079_cov_14.976913	1035	427
G31-785	G31-785	hypothetical protein	NODE_765_length_11079_cov_14.976913	2099	1044
G31-786	G31-786	Tol-Pal system peptidoglycan-associated lipoprotein PAL	NODE_765_length_11079_cov_14.976913	2759	2103
G31-787	G31-787	Tol-Pal system beta propeller repeat protein TolB	NODE_765_length_11079_cov_14.976913	4050	2779
G31-788	G31-788	Pyridoxal phosphate-containing protein YggS	NODE_765_length_11079_cov_14.976913	4748	4071
G31-789	G31-789	hypothetical protein	NODE_765_length_11079_cov_14.976913	5719	4754
G31-79	G31-79	tRNA-Ser-TGA	NODE_1418_length_7497_cov_12.820755	3933	4021
G31-790	G31-790	Flagellar basal-body rod protein FlgG	NODE_765_length_11079_cov_14.976913	6514	5726
G31-791	G31-791	ATP-dependent DNA helicase UvrD/PcrA	NODE_765_length_11079_cov_14.976913	6608	8755
G31-792	G31-792	hypothetical protein	NODE_765_length_11079_cov_14.976913	8805	9641
G31-793	G31-793	Polyphosphate kinase 2	NODE_765_length_11079_cov_14.976913	9742	10587
G31-794	G31-794	hypothetical protein	NODE_765_length_11079_cov_14.976913	10598	11077
G31-795	G31-795	DNA polymerase III alpha subunit	NODE_4556_length_3850_cov_10.535118	3	2855
G31-796	G31-796	Probable low-affinity inorganic phosphate transporter	NODE_4556_length_3850_cov_10.535118	3848	2925
G31-797	G31-797	hypothetical protein	NODE_231_length_24850_cov_16.460098	262	504
G31-798	G31-798	FIG00470709: hypothetical protein	NODE_231_length_24850_cov_16.460098	1978	581
G31-799	G31-799	hypothetical protein	NODE_231_length_24850_cov_16.460098	2778	1975
G31-8	G31-8	hypothetical protein	NODE_7091_length_3009_cov_7.135744	758	3
G31-80	G31-80	hypothetical protein	NODE_151_length_34342_cov_16.608405	2044	2
G31-800	G31-800	Dihydropteroate synthase	NODE_231_length_24850_cov_16.460098	3990	2827
G31-801	G31-801	FIG00638667: hypothetical protein	NODE_231_length_24850_cov_16.460098	4149	5147
G31-802	G31-802	hypothetical protein	NODE_231_length_24850_cov_16.460098	5148	6395
G31-803	G31-803	hypothetical protein	NODE_231_length_24850_cov_16.460098	6587	14740
G31-804	G31-804	Uncharacterized metal-dependent hydrolase YcfH	NODE_231_length_24850_cov_16.460098	14904	15671
G31-805	G31-805	Membrane-bound lytic murein transglycosylase D	NODE_231_length_24850_cov_16.460098	15674	16963
G31-806	G31-806	hypothetical protein	NODE_231_length_24850_cov_16.460098	16953	18089
G31-807	G31-807	Imidazoleglycerol-phosphate dehydratase	NODE_231_length_24850_cov_16.460098	18089	18667
G31-808	G31-808	hypothetical protein	NODE_231_length_24850_cov_16.460098	18676	19221
G31-809	G31-809	hypothetical protein	NODE_231_length_24850_cov_16.460098	19227	19736
G31-81	G31-81	hypothetical protein	NODE_151_length_34342_cov_16.608405	2643	2041
G31-810	G31-810	GTP-binding protein EngB	NODE_231_length_24850_cov_16.460098	19737	20330
G31-811	G31-811	N-succinyl-L,L-diaminopimelate desuccinylase	NODE_231_length_24850_cov_16.460098	20462	21559
G31-812	G31-812	Ammonium transporter	NODE_231_length_24850_cov_16.460098	22792	21602
G31-813	G31-813	hypothetical protein	NODE_231_length_24850_cov_16.460098	23441	22908
G31-814	G31-814	hypothetical protein	NODE_231_length_24850_cov_16.460098	23914	23429
G31-815	G31-815	hypothetical protein	NODE_231_length_24850_cov_16.460098	24433	23933
G31-816	G31-816	hypothetical protein	NODE_231_length_24850_cov_16.460098	24601	24470
G31-817	G31-817	hypothetical protein	NODE_4158_length_4059_cov_13.170768	1	492
G31-818	G31-818	Potassium voltage-gated channel subfamily KQT; possible potassium channel, VIC family	NODE_4158_length_4059_cov_13.170768	2038	533
G31-819	G31-819	hypothetical protein	NODE_4158_length_4059_cov_13.170768	4059	2041
G31-82	G31-82	hypothetical protein	NODE_151_length_34342_cov_16.608405	4020	2644
G31-820	G31-820	Carbamoyl-phosphate synthase large chain	NODE_2081_length_6090_cov_13.270580	203	3442
G31-821	G31-821	DNA gyrase subunit B	NODE_2081_length_6090_cov_13.270580	5909	3582
G31-822	G31-822	hypothetical protein	NODE_7351_length_2942_cov_21.060384	61	507
G31-823	G31-823	TRAP transporter solute receptor, unknown substrate 6	NODE_7351_length_2942_cov_21.060384	1654	548
G31-824	G31-824	putative Bax protein	NODE_7351_length_2942_cov_21.060384	2720	1647
G31-825	G31-825	hypothetical protein	NODE_1798_length_6589_cov_13.803747	83	3
G31-826	G31-826	hypothetical protein	NODE_1798_length_6589_cov_13.803747	929	162
G31-827	G31-827	hypothetical protein	NODE_1798_length_6589_cov_13.803747	1106	975
G31-828	G31-828	transfer origin protein, TraL	NODE_1798_length_6589_cov_13.803747	1190	1897
G31-829	G31-829	Peptide-methionine (R)-S-oxide reductase MsrB	NODE_1798_length_6589_cov_13.803747	1912	2280
G31-83	G31-83	DNA ligase (NAD(+))	NODE_151_length_34342_cov_16.608405	4173	6113
G31-830	G31-830	Oxygen-independent coproporphyrinogen-III oxidase-like protein YggW	NODE_1798_length_6589_cov_13.803747	2277	3335
G31-831	G31-831	Dethiobiotin synthase BioD	NODE_1798_length_6589_cov_13.803747	3522	4187
G31-832	G31-832	hypothetical protein	NODE_1798_length_6589_cov_13.803747	4200	5186
G31-833	G31-833	hypothetical protein	NODE_1798_length_6589_cov_13.803747	5250	6410
G31-834	G31-834	hypothetical protein	NODE_4349_length_3950_cov_14.638523	73	2
G31-835	G31-835	hypothetical protein	NODE_4349_length_3950_cov_14.638523	706	206
G31-836	G31-836	Phage antirepressor protein	NODE_4349_length_3950_cov_14.638523	1019	804
G31-837	G31-837	hypothetical protein	NODE_4349_length_3950_cov_14.638523	1150	1019
G31-838	G31-838	hypothetical protein	NODE_4349_length_3950_cov_14.638523	1265	1513
G31-839	G31-839	hypothetical protein	NODE_4349_length_3950_cov_14.638523	1503	1838
G31-84	G31-84	hypothetical protein	NODE_151_length_34342_cov_16.608405	6168	10229
G31-840	G31-840	Proteic killer gene system protein , suppressor of inhibitory function of MazF	NODE_4349_length_3950_cov_14.638523	1874	2104
G31-841	G31-841	Death on curing protein, Doc toxin	NODE_4349_length_3950_cov_14.638523	2101	2379
G31-842	G31-842	Mobile element protein	NODE_4349_length_3950_cov_14.638523	2664	2356
G31-843	G31-843	hypothetical protein	NODE_4349_length_3950_cov_14.638523	3349	2945
G31-844	G31-844	hypothetical protein	NODE_4349_length_3950_cov_14.638523	3438	3686
G31-845	G31-845	hypothetical protein	NODE_4349_length_3950_cov_14.638523	3676	3948
G31-846	G31-846	hypothetical protein	NODE_1041_length_9098_cov_14.490744	487	2
G31-847	G31-847	hypothetical protein	NODE_1041_length_9098_cov_14.490744	1581	553
G31-848	G31-848	ADP-L-glycero-D-manno-heptose-6-epimerase	NODE_1041_length_9098_cov_14.490744	1693	2682
G31-849	G31-849	hypothetical protein	NODE_1041_length_9098_cov_14.490744	2941	2711
G31-85	G31-85	hypothetical protein	NODE_151_length_34342_cov_16.608405	10260	10466
G31-850	G31-850	LSU ribosomal protein L34p	NODE_1041_length_9098_cov_14.490744	3168	3034
G31-851	G31-851	ATP synthase F0 sector subunit a	NODE_1041_length_9098_cov_14.490744	3344	4021
G31-852	G31-852	hypothetical protein	NODE_1041_length_9098_cov_14.490744	4580	4044
G31-853	G31-853	Uridine diphosphate glucose pyrophosphatase	NODE_1041_length_9098_cov_14.490744	5164	4589
G31-854	G31-854	Glutamine--fructose-6-phosphate aminotransferase [isomerizing]	NODE_1041_length_9098_cov_14.490744	6974	5157
G31-855	G31-855	hypothetical protein	NODE_1041_length_9098_cov_14.490744	9057	7000
G31-856	G31-856	hypothetical protein	NODE_295_length_21372_cov_15.688043	98	3
G31-857	G31-857	hypothetical protein	NODE_295_length_21372_cov_15.688043	478	1773
G31-858	G31-858	hypothetical protein	NODE_295_length_21372_cov_15.688043	2690	1770
G31-859	G31-859	4-hydroxythreonine-4-phosphate dehydrogenase	NODE_295_length_21372_cov_15.688043	3659	2745
G31-86	G31-86	hypothetical protein	NODE_151_length_34342_cov_16.608405	10468	12135
G31-860	G31-860	16S rRNA (cytosine(1402)-N(4))-methyltransferase	NODE_295_length_21372_cov_15.688043	4585	3671
G31-861	G31-861	hypothetical protein	NODE_295_length_21372_cov_15.688043	4748	4632
G31-862	G31-862	Transcription termination protein NusA	NODE_295_length_21372_cov_15.688043	4747	5898
G31-863	G31-863	All-trans-hexaprenyl-diphosphate synthase	NODE_295_length_21372_cov_15.688043	5917	6828
G31-864	G31-864	Glutamyl-tRNA reductase	NODE_295_length_21372_cov_15.688043	6828	8153
G31-865	G31-865	DNA polymerase III alpha subunit	NODE_295_length_21372_cov_15.688043	8366	12661
G31-866	G31-866	Guanylate cyclase-related protein	NODE_295_length_21372_cov_15.688043	12752	13288
G31-867	G31-867	Methionyl-tRNA formyltransferase	NODE_295_length_21372_cov_15.688043	13290	14204
G31-868	G31-868	hypothetical protein	NODE_295_length_21372_cov_15.688043	14214	14783
G31-869	G31-869	Flagellar L-ring protein FlgH	NODE_295_length_21372_cov_15.688043	14849	15538
G31-87	G31-87	hypothetical protein	NODE_151_length_34342_cov_16.608405	12154	15132
G31-870	G31-870	Ribonuclease Y	NODE_295_length_21372_cov_15.688043	16101	17618
G31-871	G31-871	Glycyl-tRNA synthetase alpha chain	NODE_295_length_21372_cov_15.688043	18533	17670
G31-872	G31-872	ATP synthase F0 sector subunit c	NODE_295_length_21372_cov_15.688043	18742	19047
G31-873	G31-873	hypothetical protein	NODE_295_length_21372_cov_15.688043	19275	20381
G31-874	G31-874	hypothetical protein	NODE_295_length_21372_cov_15.688043	20393	20881
G31-875	G31-875	hypothetical protein	NODE_295_length_21372_cov_15.688043	21370	20921
G31-876	G31-876	tRNA-Leu-GAG	NODE_295_length_21372_cov_15.688043	19107	19191
G31-877	G31-877	hypothetical protein	NODE_1889_length_6420_cov_16.866782	125	3
G31-878	G31-878	hypothetical protein	NODE_1889_length_6420_cov_16.866782	258	752
G31-879	G31-879	Uncharacterized protein YwbE	NODE_1889_length_6420_cov_16.866782	736	930
G31-88	G31-88	NAD(P)H-hydrate epimerase / ADP-dependent (S)-NAD(P)H-hydrate dehydratase	NODE_151_length_34342_cov_16.608405	15133	16536
G31-880	G31-880	Ketol-acid reductoisomerase (NADP(+))	NODE_1889_length_6420_cov_16.866782	2036	1014
G31-881	G31-881	Acyl-phosphate:glycerol-3-phosphate O-acyltransferase PlsY	NODE_1889_length_6420_cov_16.866782	2836	2222
G31-882	G31-882	Phosphoenolpyruvate carboxykinase [ATP]	NODE_1889_length_6420_cov_16.866782	4486	2891
G31-883	G31-883	GMP synthase [glutamine-hydrolyzing], amidotransferase subunit / GMP synthase [glutamine-hydrolyzing], ATP pyrophosphatase subunit	NODE_1889_length_6420_cov_16.866782	4764	6305
G31-884	G31-884	Glutamate N-acetyltransferase @ N-acetylglutamate synthase	NODE_4734_length_3766_cov_16.900786	1280	96
G31-885	G31-885	hypothetical protein	NODE_4734_length_3766_cov_16.900786	2028	1345
G31-886	G31-886	Histidinol dehydrogenase	NODE_4734_length_3766_cov_16.900786	3320	2028
G31-887	G31-887	hypothetical protein	NODE_4734_length_3766_cov_16.900786	3536	3766
G31-888	G31-888	Glycosyltransferase	NODE_1049_length_9066_cov_15.415508	3	731
G31-889	G31-889	hypothetical protein	NODE_1049_length_9066_cov_15.415508	706	2133
G31-89	G31-89	Orotidine 5'-phosphate decarboxylase	NODE_151_length_34342_cov_16.608405	17225	16533
G31-890	G31-890	DNA polymerase I	NODE_1049_length_9066_cov_15.415508	2134	4728
G31-891	G31-891	Endonuclease III	NODE_1049_length_9066_cov_15.415508	4731	5369
G31-892	G31-892	hypothetical protein	NODE_1049_length_9066_cov_15.415508	5523	5807
G31-893	G31-893	LSU ribosomal protein L20p	NODE_1049_length_9066_cov_15.415508	6383	6033
G31-894	G31-894	LSU ribosomal protein L35p	NODE_1049_length_9066_cov_15.415508	6667	6476
G31-895	G31-895	hypothetical protein	NODE_1049_length_9066_cov_15.415508	6838	8163
G31-896	G31-896	hypothetical protein	NODE_1049_length_9066_cov_15.415508	9029	8223
G31-897	G31-897	tRNA-Ser-GGA	NODE_1049_length_9066_cov_15.415508	5992	5904
G31-898	G31-898	hypothetical protein	NODE_2893_length_5025_cov_14.462207	1509	160
G31-899	G31-899	HesA/MoeB/ThiF family protein	NODE_2893_length_5025_cov_14.462207	2153	1506
G31-9	G31-9	hypothetical protein	NODE_7091_length_3009_cov_7.135744	2308	758
G31-90	G31-90	hypothetical protein	NODE_151_length_34342_cov_16.608405	18026	17283
G31-900	G31-900	hypothetical protein	NODE_2893_length_5025_cov_14.462207	2781	2161
G31-901	G31-901	NagD, Predicted sugar phosphatases of the HAD superfamily	NODE_2893_length_5025_cov_14.462207	3015	3791
G31-902	G31-902	Ferrochelatase, protoheme ferro-lyase	NODE_2893_length_5025_cov_14.462207	3817	4740
G31-903	G31-903	Aspartyl-tRNA(Asn) amidotransferase subunit B @ Glutamyl-tRNA(Gln) amidotransferase subunit B	NODE_2183_length_5926_cov_14.302787	1430	18
G31-904	G31-904	Ribosome recycling factor	NODE_2183_length_5926_cov_14.302787	2061	1495
G31-905	G31-905	Uncharacterized membrane anchored protein HP_1479	NODE_2183_length_5926_cov_14.302787	2458	4974
G31-906	G31-906	Peptidoglycan lipid II flippase MurJ	NODE_2183_length_5926_cov_14.302787	5924	4956
G31-907	G31-907	hypothetical protein	NODE_2589_length_5311_cov_12.294612	3309	118
G31-908	G31-908	Twin-arginine translocation protein TatC	NODE_2589_length_5311_cov_12.294612	4062	3319
G31-909	G31-909	Twin-arginine translocation protein TatB	NODE_2589_length_5311_cov_12.294612	4444	4055
G31-91	G31-91	Tryptophan synthase alpha chain	NODE_151_length_34342_cov_16.608405	18753	18019
G31-910	G31-910	ATP phosphoribosyltransferase => HisGs	NODE_2589_length_5311_cov_12.294612	5070	4444
G31-911	G31-911	[Protein-PII] uridylyltransferase / [Protein-PII]-UMP uridylyl-removing enzyme	NODE_285_length_21790_cov_15.741307	2518	2
G31-912	G31-912	Transcription elongation factor GreA	NODE_285_length_21790_cov_15.741307	2644	3135
G31-913	G31-913	Deoxyuridine 5'-triphosphate nucleotidohydrolase	NODE_285_length_21790_cov_15.741307	3125	3556
G31-914	G31-914	Chaperone protein ClpB (ATP-dependent unfoldase)	NODE_285_length_21790_cov_15.741307	3648	6152
G31-915	G31-915	Adenylosuccinate lyase @ SAICAR lyase	NODE_285_length_21790_cov_15.741307	6267	7595
G31-916	G31-916	hypothetical protein	NODE_285_length_21790_cov_15.741307	7851	10553
G31-917	G31-917	hypothetical protein	NODE_285_length_21790_cov_15.741307	10576	12375
G31-918	G31-918	hypothetical protein	NODE_285_length_21790_cov_15.741307	12359	13126
G31-919	G31-919	Protein of unknown function (DUF1501)	NODE_285_length_21790_cov_15.741307	13144	14709
G31-92	G31-92	LSU ribosomal protein L28p @ LSU ribosomal protein L28p, zinc-independent	NODE_151_length_34342_cov_16.608405	18882	19070
G31-920	G31-920	Tellurium resistance protein TerD	NODE_285_length_21790_cov_15.741307	14768	15379
G31-921	G31-921	Lipid carrier : UDP-N-acetylgalactosaminyltransferase	NODE_285_length_21790_cov_15.741307	15389	16024
G31-922	G31-922	GTP cyclohydrolase 1 type 2 homolog YbgI	NODE_285_length_21790_cov_15.741307	16011	16745
G31-923	G31-923	Inner membrane protein YihY, formerly thought to be RNase BN	NODE_285_length_21790_cov_15.741307	17551	16742
G31-924	G31-924	Glutamate 5-kinase	NODE_285_length_21790_cov_15.741307	18495	17722
G31-925	G31-925	Type IV fimbrial assembly, ATPase PilB	NODE_285_length_21790_cov_15.741307	20025	18499
G31-926	G31-926	hypothetical protein	NODE_285_length_21790_cov_15.741307	21790	20018
G31-927	G31-927	hypothetical protein	NODE_748_length_11344_cov_11.614681	170	2911
G31-928	G31-928	Polyribonucleotide nucleotidyltransferase	NODE_748_length_11344_cov_11.614681	2979	5096
G31-929	G31-929	Putative flagellar motility protein	NODE_748_length_11344_cov_11.614681	5110	5769
G31-93	G31-93	Potassium channel protein	NODE_151_length_34342_cov_16.608405	19108	20247
G31-930	G31-930	hypothetical protein	NODE_748_length_11344_cov_11.614681	5830	6183
G31-931	G31-931	Homoserine kinase	NODE_748_length_11344_cov_11.614681	6263	7147
G31-932	G31-932	hypothetical protein	NODE_748_length_11344_cov_11.614681	7144	7941
G31-933	G31-933	Phosphoglucomutase @ Phosphomannomutase	NODE_748_length_11344_cov_11.614681	7983	9356
G31-934	G31-934	3-dehydroquinate dehydratase II	NODE_748_length_11344_cov_11.614681	9425	9907
G31-935	G31-935	hypothetical protein	NODE_748_length_11344_cov_11.614681	9925	10335
G31-936	G31-936	Histidine triad (HIT) protein	NODE_748_length_11344_cov_11.614681	10325	10855
G31-937	G31-937	hypothetical protein	NODE_748_length_11344_cov_11.614681	11092	11250
G31-938	G31-938	hypothetical protein	NODE_255_length_23514_cov_14.327644	1	717
G31-939	G31-939	8-amino-7-oxononanoate synthase	NODE_255_length_23514_cov_14.327644	1865	768
G31-94	G31-94	Helicase PriA essential for oriC/DnaA-independent DNA replication	NODE_151_length_34342_cov_16.608405	22125	20248
G31-940	G31-940	Succinate dehydrogenase iron-sulfur protein	NODE_255_length_23514_cov_14.327644	2526	1867
G31-941	G31-941	Molybdopterin adenylyltransferase	NODE_255_length_23514_cov_14.327644	3064	2528
G31-942	G31-942	Protein translocase subunit SecF	NODE_255_length_23514_cov_14.327644	4180	3209
G31-943	G31-943	hypothetical protein	NODE_255_length_23514_cov_14.327644	5065	4181
G31-944	G31-944	Protein translocase subunit SecD	NODE_255_length_23514_cov_14.327644	6637	5066
G31-945	G31-945	Protein translocase subunit YajC	NODE_255_length_23514_cov_14.327644	6908	6627
G31-946	G31-946	hypothetical protein	NODE_255_length_23514_cov_14.327644	7205	8683
G31-947	G31-947	Glycerol-3-phosphate dehydrogenase [NAD(P)+]	NODE_255_length_23514_cov_14.327644	8680	9573
G31-948	G31-948	hypothetical protein	NODE_255_length_23514_cov_14.327644	9669	11981
G31-949	G31-949	Oxygen-insensitive NAD(P)H nitroreductase / Dihydropteridine reductase	NODE_255_length_23514_cov_14.327644	11995	12621
G31-95	G31-95	Flagellin	NODE_151_length_34342_cov_16.608405	23888	22314
G31-950	G31-950	Thiamine-monophosphate kinase	NODE_255_length_23514_cov_14.327644	13464	12631
G31-951	G31-951	Holliday junction ATP-dependent DNA helicase RuvB	NODE_255_length_23514_cov_14.327644	14474	13461
G31-952	G31-952	UDP-N-acetylglucosamine 1-carboxyvinyltransferase	NODE_255_length_23514_cov_14.327644	15745	14483
G31-953	G31-953	hypothetical protein	NODE_255_length_23514_cov_14.327644	16933	22548
G31-954	G31-954	hypothetical protein	NODE_255_length_23514_cov_14.327644	22619	23512
G31-955	G31-955	Uncharacterized ferredoxin-like protein YfhL	NODE_941_length_9663_cov_15.324223	164	3
G31-956	G31-956	Cyclic pyranopterin monophosphate synthase	NODE_941_length_9663_cov_15.324223	721	251
G31-957	G31-957	Molybdopterin synthase catalytic subunit MoaE	NODE_941_length_9663_cov_15.324223	1165	731
G31-958	G31-958	Molybdopterin synthase sulfur carrier subunit	NODE_941_length_9663_cov_15.324223	1390	1169
G31-959	G31-959	hypothetical protein	NODE_941_length_9663_cov_15.324223	1450	1869
G31-96	G31-96	Cyclic dehypoxanthine futalosine synthase	NODE_151_length_34342_cov_16.608405	25110	24067
G31-960	G31-960	rhodanese-like domain protein	NODE_941_length_9663_cov_15.324223	1873	2226
G31-961	G31-961	Phosphoglucosamine mutase	NODE_941_length_9663_cov_15.324223	2228	3577
G31-962	G31-962	Lipoprotein signal peptidase	NODE_941_length_9663_cov_15.324223	3570	4022
G31-963	G31-963	Acetyltransferase (isoleucine patch superfamily)	NODE_941_length_9663_cov_15.324223	4022	4699
G31-964	G31-964	hypothetical protein	NODE_941_length_9663_cov_15.324223	6861	4708
G31-965	G31-965	Queuine tRNA-ribosyltransferase	NODE_941_length_9663_cov_15.324223	8029	6884
G31-966	G31-966	hypothetical protein	NODE_941_length_9663_cov_15.324223	9203	8040
G31-967	G31-967	hypothetical protein	NODE_7490_length_2916_cov_8.011272	2	394
G31-968	G31-968	hypothetical protein	NODE_7490_length_2916_cov_8.011272	391	1167
G31-969	G31-969	hypothetical protein	NODE_7490_length_2916_cov_8.011272	1170	1931
G31-97	G31-97	hypothetical protein	NODE_151_length_34342_cov_16.608405	25748	25107
G31-970	G31-970	putative transcriptional regulator	NODE_7490_length_2916_cov_8.011272	2092	2337
G31-971	G31-971	hypothetical protein	NODE_7490_length_2916_cov_8.011272	2414	2914
G31-972	G31-972	Peptidyl-tRNA hydrolase	NODE_1444_length_7438_cov_17.590409	82	2
G31-973	G31-973	PUTATIVE MCP-TYPE SIGNAL TRANSDUCTION PROTEIN	NODE_1444_length_7438_cov_17.590409	231	1358
G31-974	G31-974	Two-component system response regulator	NODE_1444_length_7438_cov_17.590409	1315	2031
G31-975	G31-975	hypothetical protein	NODE_1444_length_7438_cov_17.590409	2053	2574
G31-976	G31-976	RidA/YER057c/UK114 superfamily protein	NODE_1444_length_7438_cov_17.590409	2991	2614
G31-977	G31-977	GTP-binding protein Obg	NODE_1444_length_7438_cov_17.590409	3117	4118
G31-978	G31-978	hypothetical protein	NODE_1444_length_7438_cov_17.590409	4917	4162
G31-979	G31-979	Tol biopolymer transport system, TolR protein	NODE_1444_length_7438_cov_17.590409	5401	5012
G31-98	G31-98	Thymidylate kinase	NODE_151_length_34342_cov_16.608405	26471	25878
G31-980	G31-980	Tol-Pal system protein TolQ	NODE_1444_length_7438_cov_17.590409	6020	5394
G31-981	G31-981	ATP synthase epsilon chain	NODE_1444_length_7438_cov_17.590409	6409	6035
G31-982	G31-982	ATP synthase beta chain	NODE_1444_length_7438_cov_17.590409	7438	6464
G31-983	G31-983	ISSoc2, transposase	NODE_3992_length_4165_cov_12.430039	1	852
G31-984	G31-984	hypothetical protein	NODE_3992_length_4165_cov_12.430039	2157	913
G31-985	G31-985	Phosphate regulon transcriptional regulatory protein PhoB (SphR)	NODE_3992_length_4165_cov_12.430039	2807	2136
G31-986	G31-986	Ferredoxin	NODE_3992_length_4165_cov_12.430039	3278	2991
G31-987	G31-987	Uncharacterized protein YhiN	NODE_3992_length_4165_cov_12.430039	3793	3344
G31-988	G31-988	hypothetical protein	NODE_3992_length_4165_cov_12.430039	4165	3794
G31-989	G31-989	Membrane alanine aminopeptidase N	NODE_1306_length_7912_cov_18.461646	1	825
G31-99	G31-99	Flagellar hook-associated protein FlgL	NODE_151_length_34342_cov_16.608405	28330	26480
G31-990	G31-990	tRNA pseudouridine(55) synthase	NODE_1306_length_7912_cov_18.461646	834	1664
G31-991	G31-991	Pyruvate:ferredoxin oxidoreductase, beta subunit	NODE_1306_length_7912_cov_18.461646	2675	1719
G31-992	G31-992	Pyruvate:ferredoxin oxidoreductase, alpha subunit	NODE_1306_length_7912_cov_18.461646	3917	2685
G31-993	G31-993	Pyruvate:ferredoxin oxidoreductase, delta subunit	NODE_1306_length_7912_cov_18.461646	4336	3920
G31-994	G31-994	Pyruvate:ferredoxin oxidoreductase, gamma subunit	NODE_1306_length_7912_cov_18.461646	4904	4347
G31-995	G31-995	hypothetical protein	NODE_1306_length_7912_cov_18.461646	5642	5109
G31-996	G31-996	N-acetylmannosaminyltransferase	NODE_1306_length_7912_cov_18.461646	6393	5635
G31-997	G31-997	hypothetical protein	NODE_1306_length_7912_cov_18.461646	7466	6393
G31-998	G31-998	hypothetical protein	NODE_1306_length_7912_cov_18.461646	7912	7463
G31-999	G31-999	hypothetical protein	NODE_4778_length_3748_cov_15.090439	441	4

## Sheet: RAST
contig_id	feature_id	type	location	start	stop	strand	function	aliases	figfam	evidence_codes
NODE_1023_length_9188_cov_14.875755	fig|937.25.peg.1	peg	NODE_1023_length_9188_cov_14.875755_1_570	1	570	+	Holliday junction DNA helicase RuvA
NODE_1023_length_9188_cov_14.875755	fig|937.25.peg.2	peg	NODE_1023_length_9188_cov_14.875755_1522_563	1522	563	-	Transposase, IS4 family
NODE_1023_length_9188_cov_14.875755	fig|937.25.peg.3	peg	NODE_1023_length_9188_cov_14.875755_2143_1574	2143	1574	-	hypothetical protein
NODE_1023_length_9188_cov_14.875755	fig|937.25.peg.4	peg	NODE_1023_length_9188_cov_14.875755_9013_2309	9013	2309	-	hypothetical protein
NODE_1038_length_9107_cov_15.461905	fig|937.25.crispr_repeat.1	crispr_repeat	NODE_1038_length_9107_cov_15.461905_1_22	1	22	+	CRISPR repeat with sequence ccacaaagtggaatatgtttat
NODE_1038_length_9107_cov_15.461905	fig|937.25.crispr_array.1	crispr_array	NODE_1038_length_9107_cov_15.461905_1_1003	1	1003	+	CRISPR region with repeat atttcaatccacaaagtggaatatgtttat
NODE_1038_length_9107_cov_15.461905	fig|937.25.crispr_spacer.1	crispr_spacer	NODE_1038_length_9107_cov_15.461905_23_59	23	59	+	CRISPR spacer
NODE_1038_length_9107_cov_15.461905	fig|937.25.crispr_repeat.2	crispr_repeat	NODE_1038_length_9107_cov_15.461905_60_89	60	89	+	CRISPR repeat with sequence atttcaatccacaaagtggaatatgtttat
NODE_1038_length_9107_cov_15.461905	fig|937.25.crispr_spacer.2	crispr_spacer	NODE_1038_length_9107_cov_15.461905_90_125	90	125	+	CRISPR spacer
NODE_1038_length_9107_cov_15.461905	fig|937.25.crispr_repeat.3	crispr_repeat	NODE_1038_length_9107_cov_15.461905_126_155	126	155	+	CRISPR repeat with sequence atttcaatccacaaagtggaatatgtttat
NODE_1038_length_9107_cov_15.461905	fig|937.25.crispr_spacer.3	crispr_spacer	NODE_1038_length_9107_cov_15.461905_156_192	156	192	+	CRISPR spacer
NODE_1038_length_9107_cov_15.461905	fig|937.25.crispr_repeat.4	crispr_repeat	NODE_1038_length_9107_cov_15.461905_193_222	193	222	+	CRISPR repeat with sequence atttcaatccacaaagtggaatatgtttat
NODE_1038_length_9107_cov_15.461905	fig|937.25.crispr_spacer.4	crispr_spacer	NODE_1038_length_9107_cov_15.461905_223_258	223	258	+	CRISPR spacer
NODE_1038_length_9107_cov_15.461905	fig|937.25.crispr_repeat.5	crispr_repeat	NODE_1038_length_9107_cov_15.461905_259_288	259	288	+	CRISPR repeat with sequence atttcaatccacaaagtggaatatgtttat
NODE_1038_length_9107_cov_15.461905	fig|937.25.crispr_spacer.5	crispr_spacer	NODE_1038_length_9107_cov_15.461905_289_325	289	325	+	CRISPR spacer
NODE_1038_length_9107_cov_15.461905	fig|937.25.crispr_repeat.6	crispr_repeat	NODE_1038_length_9107_cov_15.461905_326_355	326	355	+	CRISPR repeat with sequence atttcaatccacaaagtggaatatgtttat
NODE_1038_length_9107_cov_15.461905	fig|937.25.crispr_spacer.6	crispr_spacer	NODE_1038_length_9107_cov_15.461905_356_392	356	392	+	CRISPR spacer
NODE_1038_length_9107_cov_15.461905	fig|937.25.crispr_repeat.7	crispr_repeat	NODE_1038_length_9107_cov_15.461905_393_422	393	422	+	CRISPR repeat with sequence atttcaatccacaaagtggaatatgtttat
NODE_1038_length_9107_cov_15.461905	fig|937.25.crispr_spacer.7	crispr_spacer	NODE_1038_length_9107_cov_15.461905_423_456	423	456	+	CRISPR spacer
NODE_1038_length_9107_cov_15.461905	fig|937.25.crispr_repeat.8	crispr_repeat	NODE_1038_length_9107_cov_15.461905_457_486	457	486	+	CRISPR repeat with sequence atttcaatccacaaagtggaatatgtttat
NODE_1038_length_9107_cov_15.461905	fig|937.25.crispr_spacer.8	crispr_spacer	NODE_1038_length_9107_cov_15.461905_487_507	487	507	+	CRISPR spacer
NODE_1038_length_9107_cov_15.461905	fig|937.25.crispr_repeat.9	crispr_repeat	NODE_1038_length_9107_cov_15.461905_508_537	508	537	+	CRISPR repeat with sequence atttcaatccacaaagtggaatatgtttat
NODE_1038_length_9107_cov_15.461905	fig|937.25.crispr_spacer.9	crispr_spacer	NODE_1038_length_9107_cov_15.461905_538_575	538	575	+	CRISPR spacer
NODE_1038_length_9107_cov_15.461905	fig|937.25.crispr_repeat.10	crispr_repeat	NODE_1038_length_9107_cov_15.461905_576_605	576	605	+	CRISPR repeat with sequence atttcaatccacaaagtggaatatgtttat
NODE_1038_length_9107_cov_15.461905	fig|937.25.peg.5	peg	NODE_1038_length_9107_cov_15.461905_598_804	598	804	+	hypothetical protein
NODE_1038_length_9107_cov_15.461905	fig|937.25.crispr_spacer.10	crispr_spacer	NODE_1038_length_9107_cov_15.461905_606_641	606	641	+	CRISPR spacer
NODE_1038_length_9107_cov_15.461905	fig|937.25.crispr_repeat.11	crispr_repeat	NODE_1038_length_9107_cov_15.461905_642_671	642	671	+	CRISPR repeat with sequence atttcaatccacaaagtggaatatgtttat
NODE_1038_length_9107_cov_15.461905	fig|937.25.crispr_spacer.11	crispr_spacer	NODE_1038_length_9107_cov_15.461905_672_706	672	706	+	CRISPR spacer
NODE_1038_length_9107_cov_15.461905	fig|937.25.crispr_repeat.12	crispr_repeat	NODE_1038_length_9107_cov_15.461905_707_736	707	736	+	CRISPR repeat with sequence atttcaatccacaaagtggaatatgtttat
NODE_1038_length_9107_cov_15.461905	fig|937.25.crispr_spacer.12	crispr_spacer	NODE_1038_length_9107_cov_15.461905_737_772	737	772	+	CRISPR spacer
NODE_1038_length_9107_cov_15.461905	fig|937.25.crispr_repeat.13	crispr_repeat	NODE_1038_length_9107_cov_15.461905_773_802	773	802	+	CRISPR repeat with sequence atttcaatccacaaagtggaatatgtttat
NODE_1038_length_9107_cov_15.461905	fig|937.25.crispr_spacer.13	crispr_spacer	NODE_1038_length_9107_cov_15.461905_803_838	803	838	+	CRISPR spacer
NODE_1038_length_9107_cov_15.461905	fig|937.25.crispr_repeat.14	crispr_repeat	NODE_1038_length_9107_cov_15.461905_839_868	839	868	+	CRISPR repeat with sequence atttcaatccacaaagtggaatatgtttat
NODE_1038_length_9107_cov_15.461905	fig|937.25.crispr_spacer.14	crispr_spacer	NODE_1038_length_9107_cov_15.461905_869_905	869	905	+	CRISPR spacer
NODE_1038_length_9107_cov_15.461905	fig|937.25.crispr_repeat.15	crispr_repeat	NODE_1038_length_9107_cov_15.461905_906_935	906	935	+	CRISPR repeat with sequence atttcaatccacaaagtggaatatgtttat
NODE_1038_length_9107_cov_15.461905	fig|937.25.crispr_spacer.15	crispr_spacer	NODE_1038_length_9107_cov_15.461905_936_973	936	973	+	CRISPR spacer
NODE_1038_length_9107_cov_15.461905	fig|937.25.crispr_repeat.16	crispr_repeat	NODE_1038_length_9107_cov_15.461905_974_1003	974	1003	+	CRISPR repeat with sequence atttcaatccacaaagtggaatatgtttat
NODE_1038_length_9107_cov_15.461905	fig|937.25.peg.6	peg	NODE_1038_length_9107_cov_15.461905_2761_1385	2761	1385	-	Ferredoxin domain-containing integral membrane protein
NODE_1038_length_9107_cov_15.461905	fig|937.25.peg.7	peg	NODE_1038_length_9107_cov_15.461905_2944_3909	2944	3909	+	Transaldolase (EC 2.2.1.2)			isu;Fructose_utilization
NODE_1038_length_9107_cov_15.461905	fig|937.25.peg.8	peg	NODE_1038_length_9107_cov_15.461905_3909_4760	3909	4760	+	protease IV (PspA)
NODE_1038_length_9107_cov_15.461905	fig|937.25.peg.9	peg	NODE_1038_length_9107_cov_15.461905_7650_4807	7650	4807	-	hypothetical protein
NODE_1038_length_9107_cov_15.461905	fig|937.25.peg.10	peg	NODE_1038_length_9107_cov_15.461905_8099_7671	8099	7671	-	hypothetical protein
NODE_1038_length_9107_cov_15.461905	fig|937.25.peg.11	peg	NODE_1038_length_9107_cov_15.461905_8998_8102	8998	8102	-	hypothetical protein
NODE_1041_length_9098_cov_14.490744	fig|937.25.peg.12	peg	NODE_1041_length_9098_cov_14.490744_487_2	487	2	-	hypothetical protein
NODE_1041_length_9098_cov_14.490744	fig|937.25.peg.13	peg	NODE_1041_length_9098_cov_14.490744_1581_553	1581	553	-	hypothetical protein
NODE_1041_length_9098_cov_14.490744	fig|937.25.peg.14	peg	NODE_1041_length_9098_cov_14.490744_1693_2682	1693	2682	+	ADP-L-glycero-D-manno-heptose-6-epimerase (EC 5.1.3.20)
NODE_1041_length_9098_cov_14.490744	fig|937.25.peg.15	peg	NODE_1041_length_9098_cov_14.490744_2941_2711	2941	2711	-	hypothetical protein
NODE_1041_length_9098_cov_14.490744	fig|937.25.peg.16	peg	NODE_1041_length_9098_cov_14.490744_3168_3034	3168	3034	-	LSU ribosomal protein L34p
NODE_1041_length_9098_cov_14.490744	fig|937.25.peg.17	peg	NODE_1041_length_9098_cov_14.490744_3344_4021	3344	4021	+	ATP synthase F0 sector subunit a (EC 3.6.3.14)			idu(1);F0F1-type_ATP_synthase
NODE_1041_length_9098_cov_14.490744	fig|937.25.peg.18	peg	NODE_1041_length_9098_cov_14.490744_4580_4044	4580	4044	-	hypothetical protein
NODE_1041_length_9098_cov_14.490744	fig|937.25.peg.19	peg	NODE_1041_length_9098_cov_14.490744_5164_4589	5164	4589	-	Uridine diphosphate glucose pyrophosphatase (EC 3.6.1.45)			isu;Nudix_proteins_(nucleoside_triphosphate_hydrolases)
NODE_1041_length_9098_cov_14.490744	fig|937.25.peg.20	peg	NODE_1041_length_9098_cov_14.490744_6974_5157	6974	5157	-	Glutamine--fructose-6-phosphate aminotransferase [isomerizing] (EC 2.6.1.16)
NODE_1041_length_9098_cov_14.490744	fig|937.25.peg.21	peg	NODE_1041_length_9098_cov_14.490744_9057_7000	9057	7000	-	hypothetical protein
NODE_1049_length_9066_cov_15.415508	fig|937.25.peg.22	peg	NODE_1049_length_9066_cov_15.415508_3_731	3	731	+	Glycosyltransferase			idu(1);CBSS-258594.1.peg.3339
NODE_1049_length_9066_cov_15.415508	fig|937.25.peg.23	peg	NODE_1049_length_9066_cov_15.415508_706_2133	706	2133	+	hypothetical protein
NODE_1049_length_9066_cov_15.415508	fig|937.25.peg.24	peg	NODE_1049_length_9066_cov_15.415508_2134_4728	2134	4728	+	DNA polymerase I (EC 2.7.7.7)
NODE_1049_length_9066_cov_15.415508	fig|937.25.peg.25	peg	NODE_1049_length_9066_cov_15.415508_4731_5369	4731	5369	+	Endonuclease III (EC 4.2.99.18)			isu;Control_of_cell_elongation_-_division_cycle_in_Bacilli
NODE_1049_length_9066_cov_15.415508	fig|937.25.peg.26	peg	NODE_1049_length_9066_cov_15.415508_5523_5807	5523	5807	+	hypothetical protein
NODE_1049_length_9066_cov_15.415508	fig|937.25.rna.1	rna	NODE_1049_length_9066_cov_15.415508_5992_5904	5992	5904	-	tRNA-Ser-GGA
NODE_1049_length_9066_cov_15.415508	fig|937.25.peg.27	peg	NODE_1049_length_9066_cov_15.415508_6383_6033	6383	6033	-	LSU ribosomal protein L20p
NODE_1049_length_9066_cov_15.415508	fig|937.25.peg.28	peg	NODE_1049_length_9066_cov_15.415508_6667_6476	6667	6476	-	LSU ribosomal protein L35p
NODE_1049_length_9066_cov_15.415508	fig|937.25.peg.29	peg	NODE_1049_length_9066_cov_15.415508_6838_8163	6838	8163	+	hypothetical protein
NODE_1049_length_9066_cov_15.415508	fig|937.25.peg.30	peg	NODE_1049_length_9066_cov_15.415508_9029_8223	9029	8223	-	hypothetical protein
NODE_1091_length_8847_cov_13.650057	fig|937.25.peg.31	peg	NODE_1091_length_8847_cov_13.650057_1638_1	1638	1	-	hypothetical protein
NODE_1091_length_8847_cov_13.650057	fig|937.25.peg.32	peg	NODE_1091_length_8847_cov_13.650057_3874_1661	3874	1661	-	hypothetical protein
NODE_1091_length_8847_cov_13.650057	fig|937.25.peg.33	peg	NODE_1091_length_8847_cov_13.650057_6121_3878	6121	3878	-	hypothetical protein
NODE_1091_length_8847_cov_13.650057	fig|937.25.peg.34	peg	NODE_1091_length_8847_cov_13.650057_8292_6121	8292	6121	-	hypothetical protein
NODE_1091_length_8847_cov_13.650057	fig|937.25.peg.35	peg	NODE_1091_length_8847_cov_13.650057_8348_8560	8348	8560	+	hypothetical protein
NODE_1091_length_8847_cov_13.650057	fig|937.25.peg.36	peg	NODE_1091_length_8847_cov_13.650057_8586_8816	8586	8816	+	hypothetical protein
NODE_1092_length_8846_cov_19.781959	fig|937.25.peg.37	peg	NODE_1092_length_8846_cov_19.781959_782_3	782	3	-	Protein translocase subunit SecA
NODE_1092_length_8846_cov_19.781959	fig|937.25.peg.38	peg	NODE_1092_length_8846_cov_19.781959_994_2580	994	2580	+	Inner membrane protein, KefB/KefC family
NODE_1092_length_8846_cov_19.781959	fig|937.25.peg.39	peg	NODE_1092_length_8846_cov_19.781959_2619_5678	2619	5678	+	hypothetical protein
NODE_1092_length_8846_cov_19.781959	fig|937.25.peg.40	peg	NODE_1092_length_8846_cov_19.781959_5682_6776	5682	6776	+	hypothetical protein
NODE_1092_length_8846_cov_19.781959	fig|937.25.peg.41	peg	NODE_1092_length_8846_cov_19.781959_8846_6798	8846	6798	-	diguanylate cyclase/phosphodiesterase (GGDEF & EAL domains) with PAS/PAC sensor(s)			idu(4);Bacterial_hemoglobins
NODE_1107_length_8781_cov_12.919922	fig|937.25.peg.42	peg	NODE_1107_length_8781_cov_12.919922_305_108	305	108	-	hypothetical protein
NODE_1107_length_8781_cov_12.919922	fig|937.25.peg.43	peg	NODE_1107_length_8781_cov_12.919922_438_548	438	548	+	hypothetical protein
NODE_1107_length_8781_cov_12.919922	fig|937.25.peg.44	peg	NODE_1107_length_8781_cov_12.919922_553_1233	553	1233	+	hypothetical protein
NODE_1107_length_8781_cov_12.919922	fig|937.25.peg.45	peg	NODE_1107_length_8781_cov_12.919922_1251_2315	1251	2315	+	Aminodeoxyfutalosine synthase (EC 2.5.1.120)
NODE_1107_length_8781_cov_12.919922	fig|937.25.peg.46	peg	NODE_1107_length_8781_cov_12.919922_2328_3686	2328	3686	+	Mg/Co/Ni transporter MgtE, CBS domain-containing
NODE_1107_length_8781_cov_12.919922	fig|937.25.peg.47	peg	NODE_1107_length_8781_cov_12.919922_3745_4248	3745	4248	+	Peptide deformylase (EC 3.5.1.88)			isu;CBSS-89187.3.peg.2957 isu;Translation_termination_factors_bacterial
NODE_1107_length_8781_cov_12.919922	fig|937.25.peg.48	peg	NODE_1107_length_8781_cov_12.919922_4230_7397	4230	7397	+	hypothetical protein
NODE_1107_length_8781_cov_12.919922	fig|937.25.peg.49	peg	NODE_1107_length_8781_cov_12.919922_7477_8454	7477	8454	+	Porphobilinogen synthase (EC 4.2.1.24)			isu;Heme_and_Siroheme_Biosynthesis
NODE_1107_length_8781_cov_12.919922	fig|937.25.peg.50	peg	NODE_1107_length_8781_cov_12.919922_8454_8780	8454	8780	+	hypothetical protein
NODE_1115_length_8755_cov_23.653953	fig|937.25.peg.51	peg	NODE_1115_length_8755_cov_23.653953_1_342	1	342	+	NADH-ubiquinone oxidoreductase chain H (EC 1.6.5.3)			icw(3);Respiratory_Complex_I
NODE_1115_length_8755_cov_23.653953	fig|937.25.peg.52	peg	NODE_1115_length_8755_cov_23.653953_352_963	352	963	+	NADH-ubiquinone oxidoreductase chain I (EC 1.6.5.3)			icw(4);Respiratory_Complex_I
NODE_1115_length_8755_cov_23.653953	fig|937.25.peg.53	peg	NODE_1115_length_8755_cov_23.653953_978_1514	978	1514	+	NADH-ubiquinone oxidoreductase chain J (EC 1.6.5.3)			icw(2);Respiratory_Complex_I
NODE_1115_length_8755_cov_23.653953	fig|937.25.peg.54	peg	NODE_1115_length_8755_cov_23.653953_1511_1813	1511	1813	+	NADH-ubiquinone oxidoreductase chain K (EC 1.6.5.3)			isu;Respiratory_Complex_I
NODE_1115_length_8755_cov_23.653953	fig|937.25.peg.55	peg	NODE_1115_length_8755_cov_23.653953_1820_3721	1820	3721	+	NADH-ubiquinone oxidoreductase chain L (EC 1.6.5.3)			icw(1);Respiratory_Complex_I
NODE_1115_length_8755_cov_23.653953	fig|937.25.peg.56	peg	NODE_1115_length_8755_cov_23.653953_3721_5250	3721	5250	+	NADH-ubiquinone oxidoreductase chain M (EC 1.6.5.3)			icw(6);Respiratory_Complex_I
NODE_1115_length_8755_cov_23.653953	fig|937.25.peg.57	peg	NODE_1115_length_8755_cov_23.653953_5250_6740	5250	6740	+	NADH-ubiquinone oxidoreductase chain N (EC 1.6.5.3)			icw(3);Respiratory_Complex_I
NODE_1115_length_8755_cov_23.653953	fig|937.25.peg.58	peg	NODE_1115_length_8755_cov_23.653953_6811_7131	6811	7131	+	hypothetical protein
NODE_1115_length_8755_cov_23.653953	fig|937.25.peg.59	peg	NODE_1115_length_8755_cov_23.653953_7221_7763	7221	7763	+	hypothetical protein
NODE_1115_length_8755_cov_23.653953	fig|937.25.peg.60	peg	NODE_1115_length_8755_cov_23.653953_7756_8166	7756	8166	+	hypothetical protein
NODE_1115_length_8755_cov_23.653953	fig|937.25.peg.61	peg	NODE_1115_length_8755_cov_23.653953_8163_8609	8163	8609	+	hypothetical protein
NODE_1115_length_8755_cov_23.653953	fig|937.25.peg.62	peg	NODE_1115_length_8755_cov_23.653953_8610_8753	8610	8753	+	hypothetical protein
NODE_1158_length_8528_cov_19.413087	fig|937.25.peg.63	peg	NODE_1158_length_8528_cov_19.413087_296_174	296	174	-	hypothetical protein
NODE_1158_length_8528_cov_19.413087	fig|937.25.peg.64	peg	NODE_1158_length_8528_cov_19.413087_314_970	314	970	+	Phosphoglycolate phosphatase (EC 3.1.3.18)			isu;Photorespiration_(oxidative_C2_cycle) isu;2-phosphoglycolate_salvage isu;Glycolate,_glyoxylate_interconversions
NODE_1158_length_8528_cov_19.413087	fig|937.25.peg.65	peg	NODE_1158_length_8528_cov_19.413087_976_1290	976	1290	+	Uncharacterized homolog of the cytoplasmic domain of flagellar protein FhlB
NODE_1158_length_8528_cov_19.413087	fig|937.25.peg.66	peg	NODE_1158_length_8528_cov_19.413087_1290_1562	1290	1562	+	hypothetical protein
NODE_1158_length_8528_cov_19.413087	fig|937.25.peg.67	peg	NODE_1158_length_8528_cov_19.413087_2131_1559	2131	1559	-	hypothetical protein
NODE_1158_length_8528_cov_19.413087	fig|937.25.peg.68	peg	NODE_1158_length_8528_cov_19.413087_3731_2751	3731	2751	-	LSU rRNA pseudouridine(1911/1915/1917) synthase (EC 5.4.99.23)
NODE_1158_length_8528_cov_19.413087	fig|937.25.peg.69	peg	NODE_1158_length_8528_cov_19.413087_4161_3721	4161	3721	-	Metal-dependent hydrolase YbeY, involved in rRNA and/or ribosome maturation and assembly			isu;CBSS-56780.10.peg.1536
NODE_1158_length_8528_cov_19.413087	fig|937.25.peg.70	peg	NODE_1158_length_8528_cov_19.413087_5372_4164	5372	4164	-	Aspartate aminotransferase (EC 2.6.1.1)			idu(1);Coenzyme_M_biosynthesis_--_gjo idu(1);Glutamine,_Glutamate,_Aspartate_and_Asparagine_Biosynthesis idu(1);Threonine_and_Homoserine_Biosynthesis
NODE_1158_length_8528_cov_19.413087	fig|937.25.peg.71	peg	NODE_1158_length_8528_cov_19.413087_5826_5452	5826	5452	-	Fluoride ion transporter CrcB
NODE_1158_length_8528_cov_19.413087	fig|937.25.peg.72	peg	NODE_1158_length_8528_cov_19.413087_6389_5838	6389	5838	-	CDP-diacylglycerol--serine O-phosphatidyltransferase (EC 2.7.8.8)
NODE_1158_length_8528_cov_19.413087	fig|937.25.peg.73	peg	NODE_1158_length_8528_cov_19.413087_6548_6423	6548	6423	-	hypothetical protein
NODE_1158_length_8528_cov_19.413087	fig|937.25.peg.74	peg	NODE_1158_length_8528_cov_19.413087_6598_7356	6598	7356	+	hypothetical protein
NODE_1158_length_8528_cov_19.413087	fig|937.25.peg.75	peg	NODE_1158_length_8528_cov_19.413087_7422_8525	7422	8525	+	Acetylornithine deacetylase/Succinyl-diaminopimelate desuccinylase and related deacylases
NODE_1170_length_8445_cov_14.479087	fig|937.25.peg.76	peg	NODE_1170_length_8445_cov_14.479087_252_1	252	1	-	Flagellar synthesis regulator FleN			idu(1);Flagellar_motility
NODE_1170_length_8445_cov_14.479087	fig|937.25.peg.77	peg	NODE_1170_length_8445_cov_14.479087_1756_239	1756	239	-	Flagellar biosynthesis protein FlhF			icw(1);Flagellar_motility
NODE_1170_length_8445_cov_14.479087	fig|937.25.peg.78	peg	NODE_1170_length_8445_cov_14.479087_2381_1815	2381	1815	-	Holliday junction DNA helicase RuvA
NODE_1170_length_8445_cov_14.479087	fig|937.25.peg.79	peg	NODE_1170_length_8445_cov_14.479087_4276_2384	4276	2384	-	hypothetical protein
NODE_1170_length_8445_cov_14.479087	fig|937.25.peg.80	peg	NODE_1170_length_8445_cov_14.479087_5051_4428	5051	4428	-	hypothetical protein
NODE_1170_length_8445_cov_14.479087	fig|937.25.peg.81	peg	NODE_1170_length_8445_cov_14.479087_5589_5053	5589	5053	-	hypothetical protein
NODE_1170_length_8445_cov_14.479087	fig|937.25.rna.2	rna	NODE_1170_length_8445_cov_14.479087_5680_5604	5680	5604	-	tRNA-Met-CAT
NODE_1170_length_8445_cov_14.479087	fig|937.25.peg.82	peg	NODE_1170_length_8445_cov_14.479087_6758_5757	6758	5757	-	Lipopolysaccharide core heptosyltransferase I
NODE_1170_length_8445_cov_14.479087	fig|937.25.peg.83	peg	NODE_1170_length_8445_cov_14.479087_6967_8334	6967	8334	+	Phosphomethylpyrimidine synthase ThiC (EC 4.1.99.17)
NODE_1225_length_8218_cov_13.633829	fig|937.25.peg.84	peg	NODE_1225_length_8218_cov_13.633829_3_452	3	452	+	hypothetical protein
NODE_1225_length_8218_cov_13.633829	fig|937.25.peg.85	peg	NODE_1225_length_8218_cov_13.633829_500_2215	500	2215	+	hypothetical protein
NODE_1225_length_8218_cov_13.633829	fig|937.25.peg.86	peg	NODE_1225_length_8218_cov_13.633829_2208_4094	2208	4094	+	hypothetical protein
NODE_1225_length_8218_cov_13.633829	fig|937.25.peg.87	peg	NODE_1225_length_8218_cov_13.633829_4162_4350	4162	4350	+	hypothetical protein
NODE_1225_length_8218_cov_13.633829	fig|937.25.peg.88	peg	NODE_1225_length_8218_cov_13.633829_4522_4716	4522	4716	+	transposase, IS1 family
NODE_1225_length_8218_cov_13.633829	fig|937.25.peg.89	peg	NODE_1225_length_8218_cov_13.633829_4840_7071	4840	7071	+	Outer membrane protein assembly factor YaeT
NODE_1225_length_8218_cov_13.633829	fig|937.25.peg.90	peg	NODE_1225_length_8218_cov_13.633829_7123_8217	7123	8217	+	hypothetical protein
NODE_1253_length_8110_cov_14.116893	fig|937.25.peg.91	peg	NODE_1253_length_8110_cov_14.116893_228_776	228	776	+	hypothetical protein
NODE_1253_length_8110_cov_14.116893	fig|937.25.peg.92	peg	NODE_1253_length_8110_cov_14.116893_754_1458	754	1458	+	7-cyano-7-deazaguanine synthase (EC 6.3.4.20)
NODE_1253_length_8110_cov_14.116893	fig|937.25.peg.93	peg	NODE_1253_length_8110_cov_14.116893_1497_1796	1497	1796	+	hypothetical protein
NODE_1253_length_8110_cov_14.116893	fig|937.25.peg.94	peg	NODE_1253_length_8110_cov_14.116893_1806_2930	1806	2930	+	Lipid carrier : UDP-N-acetylgalactosaminyltransferase (EC 2.4.1.-) / Alpha-1,3-N-acetylgalactosamine transferase PglA (EC 2.4.1.-); Putative glycosyltransferase			idu(1);CBSS-296591.1.peg.2330 isu;CBSS-296591.1.peg.2330 isu;CBSS-296591.1.peg.2330
NODE_1253_length_8110_cov_14.116893	fig|937.25.peg.95	peg	NODE_1253_length_8110_cov_14.116893_2951_3403	2951	3403	+	hypothetical protein
NODE_1253_length_8110_cov_14.116893	fig|937.25.peg.96	peg	NODE_1253_length_8110_cov_14.116893_3493_3660	3493	3660	+	hypothetical protein
NODE_1253_length_8110_cov_14.116893	fig|937.25.peg.97	peg	NODE_1253_length_8110_cov_14.116893_3641_4462	3641	4462	+	FMN adenylyltransferase (EC 2.7.7.2) / Riboflavin kinase (EC 2.7.1.26)			isu;Riboflavin,_FMN_and_FAD_metabolism isu;Riboflavin,_FMN_and_FAD_metabolism isu;riboflavin_to_FAD isu;riboflavin_to_FAD
NODE_1253_length_8110_cov_14.116893	fig|937.25.peg.98	peg	NODE_1253_length_8110_cov_14.116893_4443_5312	4443	5312	+	hypothetical protein
NODE_1253_length_8110_cov_14.116893	fig|937.25.peg.99	peg	NODE_1253_length_8110_cov_14.116893_5381_6454	5381	6454	+	Acid membrane antigen A
NODE_1253_length_8110_cov_14.116893	fig|937.25.peg.100	peg	NODE_1253_length_8110_cov_14.116893_7394_6474	7394	6474	-	BatA (Bacteroides aerotolerance operon)			idu(1);Aerotolerance_operon_in_Bacteroides_and_potentially_orthologous_operons_in_other_organisms
NODE_1253_length_8110_cov_14.116893	fig|937.25.peg.101	peg	NODE_1253_length_8110_cov_14.116893_7590_7387	7590	7387	-	hypothetical protein
NODE_1253_length_8110_cov_14.116893	fig|937.25.peg.102	peg	NODE_1253_length_8110_cov_14.116893_7732_8109	7732	8109	+	hypothetical protein
NODE_1282_length_8005_cov_15.497099	fig|937.25.peg.103	peg	NODE_1282_length_8005_cov_15.497099_537_97	537	97	-	Crossover junction endodeoxyribonuclease RuvC (EC 3.1.22.4)
NODE_1282_length_8005_cov_15.497099	fig|937.25.peg.104	peg	NODE_1282_length_8005_cov_15.497099_1000_584	1000	584	-	hypothetical protein
NODE_1282_length_8005_cov_15.497099	fig|937.25.peg.105	peg	NODE_1282_length_8005_cov_15.497099_3211_1013	3211	1013	-	Recombination inhibitory protein MutS2			isu;DNA_repair,_bacterial_MutL-MutS_system
NODE_1282_length_8005_cov_15.497099	fig|937.25.peg.106	peg	NODE_1282_length_8005_cov_15.497099_3719_3267	3719	3267	-	tmRNA-binding protein SmpB			isu;Staphylococcal_pathogenicity_islands_SaPI isu;Translation_termination_factors_bacterial
NODE_1282_length_8005_cov_15.497099	fig|937.25.peg.107	peg	NODE_1282_length_8005_cov_15.497099_4845_3724	4845	3724	-	hypothetical protein
NODE_1282_length_8005_cov_15.497099	fig|937.25.peg.108	peg	NODE_1282_length_8005_cov_15.497099_4987_5802	4987	5802	+	hypothetical protein
NODE_1282_length_8005_cov_15.497099	fig|937.25.peg.109	peg	NODE_1282_length_8005_cov_15.497099_7749_5881	7749	5881	-	tRNA-5-carboxymethylaminomethyl-2-thiouridine(34) synthesis protein MnmG
NODE_1287_length_7978_cov_13.882420	fig|937.25.peg.110	peg	NODE_1287_length_7978_cov_13.882420_160_1107	160	1107	+	Chemotaxis protein CheV (EC 2.7.3.-)			isu;Flagellar_motility
NODE_1287_length_7978_cov_13.882420	fig|937.25.peg.111	peg	NODE_1287_length_7978_cov_13.882420_1138_3561	1138	3561	+	Signal transduction histidine kinase CheA
NODE_1287_length_7978_cov_13.882420	fig|937.25.peg.112	peg	NODE_1287_length_7978_cov_13.882420_3565_4056	3565	4056	+	Positive regulator of CheA protein activity (CheW)
NODE_1287_length_7978_cov_13.882420	fig|937.25.peg.113	peg	NODE_1287_length_7978_cov_13.882420_4861_4115	4861	4115	-	hypothetical protein
NODE_1287_length_7978_cov_13.882420	fig|937.25.peg.114	peg	NODE_1287_length_7978_cov_13.882420_5676_4867	5676	4867	-	LSU rRNA pseudouridine(2605) synthase (EC 5.4.99.22)
NODE_1287_length_7978_cov_13.882420	fig|937.25.peg.115	peg	NODE_1287_length_7978_cov_13.882420_7976_5673	7976	5673	-	diguanylate cyclase (GGDEF domain) with PAS/PAC sensor
NODE_1293_length_7953_cov_13.914931	fig|937.25.peg.116	peg	NODE_1293_length_7953_cov_13.914931_3_350	3	350	+	hypothetical protein
NODE_1293_length_7953_cov_13.914931	fig|937.25.peg.117	peg	NODE_1293_length_7953_cov_13.914931_354_1091	354	1091	+	hypothetical protein
NODE_1293_length_7953_cov_13.914931	fig|937.25.peg.118	peg	NODE_1293_length_7953_cov_13.914931_2332_1088	2332	1088	-	hypothetical protein
NODE_1293_length_7953_cov_13.914931	fig|937.25.peg.119	peg	NODE_1293_length_7953_cov_13.914931_7329_2329	7329	2329	-	hypothetical protein
NODE_1293_length_7953_cov_13.914931	fig|937.25.peg.120	peg	NODE_1293_length_7953_cov_13.914931_7482_7952	7482	7952	+	hypothetical protein
NODE_1304_length_7921_cov_11.803672	fig|937.25.peg.121	peg	NODE_1304_length_7921_cov_11.803672_1160_3	1160	3	-	Arginine decarboxylase (EC 4.1.1.19)			idu(1);Arginine_and_Ornithine_Degradation
NODE_1304_length_7921_cov_11.803672	fig|937.25.peg.122	peg	NODE_1304_length_7921_cov_11.803672_1277_2224	1277	2224	+	MoxR-like ATPase in aerotolerance operon			isu;Aerotolerance_operon_in_Bacteroides_and_potentially_orthologous_operons_in_other_organisms
NODE_1304_length_7921_cov_11.803672	fig|937.25.peg.123	peg	NODE_1304_length_7921_cov_11.803672_2233_4077	2233	4077	+	hypothetical protein
NODE_1304_length_7921_cov_11.803672	fig|937.25.peg.124	peg	NODE_1304_length_7921_cov_11.803672_4061_4447	4061	4447	+	hypothetical protein
NODE_1304_length_7921_cov_11.803672	fig|937.25.peg.125	peg	NODE_1304_length_7921_cov_11.803672_5307_4582	5307	4582	-	Carboxy-S-adenosyl-L-methionine synthase
NODE_1304_length_7921_cov_11.803672	fig|937.25.peg.126	peg	NODE_1304_length_7921_cov_11.803672_6063_5326	6063	5326	-	Leader peptidase (Prepilin peptidase) (EC 3.4.23.43) / N-methyltransferase (EC 2.1.1.-)
NODE_1304_length_7921_cov_11.803672	fig|937.25.peg.127	peg	NODE_1304_length_7921_cov_11.803672_6632_6063	6632	6063	-	hypothetical protein
NODE_1304_length_7921_cov_11.803672	fig|937.25.peg.128	peg	NODE_1304_length_7921_cov_11.803672_7069_6653	7069	6653	-	hypothetical protein
NODE_1304_length_7921_cov_11.803672	fig|937.25.peg.129	peg	NODE_1304_length_7921_cov_11.803672_7921_7088	7921	7088	-	diguanylate cyclase (GGDEF domain) with PAS/PAC sensor
NODE_1306_length_7912_cov_18.461646	fig|937.25.peg.130	peg	NODE_1306_length_7912_cov_18.461646_1_825	1	825	+	Membrane alanine aminopeptidase N (EC 3.4.11.2)			idu(1);Aminopeptidases_(EC_3.4.11.-)
NODE_1306_length_7912_cov_18.461646	fig|937.25.peg.131	peg	NODE_1306_length_7912_cov_18.461646_834_1664	834	1664	+	tRNA pseudouridine(55) synthase (EC 5.4.99.25)
NODE_1306_length_7912_cov_18.461646	fig|937.25.peg.132	peg	NODE_1306_length_7912_cov_18.461646_2675_1719	2675	1719	-	Pyruvate:ferredoxin oxidoreductase, beta subunit (EC 1.2.7.1)			icw(2);Pyruvate:ferredoxin_oxidoreductase
NODE_1306_length_7912_cov_18.461646	fig|937.25.peg.133	peg	NODE_1306_length_7912_cov_18.461646_3917_2685	3917	2685	-	Pyruvate:ferredoxin oxidoreductase, alpha subunit (EC 1.2.7.1)			icw(1);Pyruvate:ferredoxin_oxidoreductase
NODE_1306_length_7912_cov_18.461646	fig|937.25.peg.134	peg	NODE_1306_length_7912_cov_18.461646_4336_3920	4336	3920	-	Pyruvate:ferredoxin oxidoreductase, delta subunit (EC 1.2.7.1)			isu;Pyruvate:ferredoxin_oxidoreductase
NODE_1306_length_7912_cov_18.461646	fig|937.25.peg.135	peg	NODE_1306_length_7912_cov_18.461646_4904_4347	4904	4347	-	Pyruvate:ferredoxin oxidoreductase, gamma subunit (EC 1.2.7.1)			isu;Ketoisovalerate_oxidoreductase icw(3);Pyruvate:ferredoxin_oxidoreductase
NODE_1306_length_7912_cov_18.461646	fig|937.25.peg.136	peg	NODE_1306_length_7912_cov_18.461646_5642_5109	5642	5109	-	hypothetical protein
NODE_1306_length_7912_cov_18.461646	fig|937.25.peg.137	peg	NODE_1306_length_7912_cov_18.461646_6393_5635	6393	5635	-	N-acetylmannosaminyltransferase (EC 2.4.1.187)
NODE_1306_length_7912_cov_18.461646	fig|937.25.peg.138	peg	NODE_1306_length_7912_cov_18.461646_7466_6393	7466	6393	-	hypothetical protein
NODE_1306_length_7912_cov_18.461646	fig|937.25.peg.139	peg	NODE_1306_length_7912_cov_18.461646_7912_7463	7912	7463	-	hypothetical protein
NODE_1342_length_7768_cov_15.800026	fig|937.25.peg.140	peg	NODE_1342_length_7768_cov_15.800026_1_570	1	570	+	hypothetical protein
NODE_1342_length_7768_cov_15.800026	fig|937.25.peg.141	peg	NODE_1342_length_7768_cov_15.800026_660_1862	660	1862	+	Integral membrane zinc-metalloprotease HP0382, M48 family
NODE_1342_length_7768_cov_15.800026	fig|937.25.peg.142	peg	NODE_1342_length_7768_cov_15.800026_1864_2220	1864	2220	+	hypothetical protein
NODE_1342_length_7768_cov_15.800026	fig|937.25.peg.143	peg	NODE_1342_length_7768_cov_15.800026_2461_2826	2461	2826	+	resolvase-like protein
NODE_1342_length_7768_cov_15.800026	fig|937.25.peg.144	peg	NODE_1342_length_7768_cov_15.800026_2823_4031	2823	4031	+	Mobile element protein
NODE_1342_length_7768_cov_15.800026	fig|937.25.peg.145	peg	NODE_1342_length_7768_cov_15.800026_4085_4225	4085	4225	+	hypothetical protein
NODE_1342_length_7768_cov_15.800026	fig|937.25.peg.146	peg	NODE_1342_length_7768_cov_15.800026_4302_4583	4302	4583	+	hypothetical protein
NODE_1342_length_7768_cov_15.800026	fig|937.25.peg.147	peg	NODE_1342_length_7768_cov_15.800026_6222_4636	6222	4636	-	Succinate dehydrogenase flavoprotein subunit (EC 1.3.5.1)
NODE_1342_length_7768_cov_15.800026	fig|937.25.peg.148	peg	NODE_1342_length_7768_cov_15.800026_7767_6244	7767	6244	-	Arginine decarboxylase (EC 4.1.1.19)			idu(1);Arginine_and_Ornithine_Degradation
NODE_1347_length_7746_cov_21.599817	fig|937.25.peg.149	peg	NODE_1347_length_7746_cov_21.599817_3_866	3	866	+	NADH-ubiquinone oxidoreductase chain D (EC 1.6.5.3)			icw(2);Respiratory_Complex_I
NODE_1347_length_7746_cov_21.599817	fig|937.25.peg.150	peg	NODE_1347_length_7746_cov_21.599817_876_1553	876	1553	+	hypothetical protein
NODE_1347_length_7746_cov_21.599817	fig|937.25.peg.151	peg	NODE_1347_length_7746_cov_21.599817_1554_1829	1554	1829	+	NADH-ubiquinone oxidoreductase chain E (EC 1.6.5.3)			isu;Respiratory_Complex_I
NODE_1347_length_7746_cov_21.599817	fig|937.25.peg.152	peg	NODE_1347_length_7746_cov_21.599817_1835_4048	1835	4048	+	Glutamate synthase [NADPH] small chain (EC 1.4.1.13)			isu;Glutamine,_Glutamate,_Aspartate_and_Asparagine_Biosynthesis isu;Ammonia_assimilation
NODE_1347_length_7746_cov_21.599817	fig|937.25.peg.153	peg	NODE_1347_length_7746_cov_21.599817_4058_6223	4058	6223	+	NADH-ubiquinone oxidoreductase chain G (EC 1.6.5.3)			icw(2);Respiratory_Complex_I
NODE_1347_length_7746_cov_21.599817	fig|937.25.peg.154	peg	NODE_1347_length_7746_cov_21.599817_6224_7744	6224	7744	+	NADH-ubiquinone oxidoreductase chain G (EC 1.6.5.3)			icw(1);Respiratory_Complex_I
NODE_1363_length_7679_cov_13.323468	fig|937.25.peg.155	peg	NODE_1363_length_7679_cov_13.323468_462_1	462	1	-	Lipid-A-disaccharide synthase (EC 2.4.1.182)
NODE_1363_length_7679_cov_13.323468	fig|937.25.peg.156	peg	NODE_1363_length_7679_cov_13.323468_1599_469	1599	469	-	putative ATP/GTP-binding protein (mrp protein homolog)
NODE_1363_length_7679_cov_13.323468	fig|937.25.peg.157	peg	NODE_1363_length_7679_cov_13.323468_1725_2450	1725	2450	+	hypothetical protein
NODE_1363_length_7679_cov_13.323468	fig|937.25.peg.158	peg	NODE_1363_length_7679_cov_13.323468_2574_2888	2574	2888	+	2-oxoglutarate/2-oxoacid ferredoxin oxidoreductase, delta subunit, ferredoxin-like 4Fe-4S binding protein (EC 1.2.7.-)
NODE_1363_length_7679_cov_13.323468	fig|937.25.peg.159	peg	NODE_1363_length_7679_cov_13.323468_2900_4051	2900	4051	+	2-oxoglutarate/2-oxoacid ferredoxin oxidoreductase, alpha subunit (EC 1.2.7.-)
NODE_1363_length_7679_cov_13.323468	fig|937.25.peg.160	peg	NODE_1363_length_7679_cov_13.323468_4054_4908	4054	4908	+	2-oxoglutarate/2-oxoacid ferredoxin oxidoreductase, beta subunit (EC 1.2.7.-)
NODE_1363_length_7679_cov_13.323468	fig|937.25.peg.161	peg	NODE_1363_length_7679_cov_13.323468_4920_5477	4920	5477	+	2-oxoglutarate/2-oxoacid ferredoxin oxidoreductase, gamma subunit (EC 1.2.7.-)
NODE_1363_length_7679_cov_13.323468	fig|937.25.peg.162	peg	NODE_1363_length_7679_cov_13.323468_5665_5790	5665	5790	+	hypothetical protein
NODE_1363_length_7679_cov_13.323468	fig|937.25.peg.163	peg	NODE_1363_length_7679_cov_13.323468_6953_5895	6953	5895	-	Translation elongation factor Ts			icw(1);Ribosome_recycling_related_cluster icw(1);CBSS-312309.3.peg.1965 isu;Translation_elongation_factors_bacterial
NODE_1363_length_7679_cov_13.323468	fig|937.25.peg.164	peg	NODE_1363_length_7679_cov_13.323468_7678_6953	7678	6953	-	SSU ribosomal protein S2p (SAe)			idu(1);Ribosome_recycling_related_cluster idu(1);CBSS-312309.3.peg.1965
NODE_139_length_36132_cov_17.882707	fig|937.25.peg.165	peg	NODE_139_length_36132_cov_17.882707_127_1737	127	1737	+	diguanylate cyclase/phosphodiesterase (GGDEF & EAL domains) with PAS/PAC sensor(s)			idu(4);Bacterial_hemoglobins
NODE_139_length_36132_cov_17.882707	fig|937.25.peg.166	peg	NODE_139_length_36132_cov_17.882707_1755_1877	1755	1877	+	hypothetical protein
NODE_139_length_36132_cov_17.882707	fig|937.25.peg.167	peg	NODE_139_length_36132_cov_17.882707_2115_6536	2115	6536	+	Glutamate synthase [NADPH] large chain (EC 1.4.1.13)			isu;Glutamine,_Glutamate,_Aspartate_and_Asparagine_Biosynthesis isu;Ammonia_assimilation
NODE_139_length_36132_cov_17.882707	fig|937.25.peg.168	peg	NODE_139_length_36132_cov_17.882707_6545_7813	6545	7813	+	hypothetical protein
NODE_139_length_36132_cov_17.882707	fig|937.25.peg.169	peg	NODE_139_length_36132_cov_17.882707_7806_9023	7806	9023	+	hypothetical protein
NODE_139_length_36132_cov_17.882707	fig|937.25.peg.170	peg	NODE_139_length_36132_cov_17.882707_9016_9702	9016	9702	+	Putative ABC transporter ATP binding protein
NODE_139_length_36132_cov_17.882707	fig|937.25.peg.171	peg	NODE_139_length_36132_cov_17.882707_10686_9718	10686	9718	-	Thioredoxin reductase (EC 1.8.1.9)			idu(1);Thioredoxin-disulfide_reductase idu(1);Glycine_reductase,_sarcosine_reductase_and_betaine_reductase
NODE_139_length_36132_cov_17.882707	fig|937.25.peg.172	peg	NODE_139_length_36132_cov_17.882707_10730_12145	10730	12145	+	Aspartyl-tRNA(Asn) amidotransferase subunit A (EC 6.3.5.6) @ Glutamyl-tRNA(Gln) amidotransferase subunit A (EC 6.3.5.7)			isu;tRNA_aminoacylation,_Asp_and_Asn isu;tRNA_aminoacylation,_Glu_and_Gln
NODE_139_length_36132_cov_17.882707	fig|937.25.peg.173	peg	NODE_139_length_36132_cov_17.882707_13506_12196	13506	12196	-	hypothetical protein
NODE_139_length_36132_cov_17.882707	fig|937.25.peg.174	peg	NODE_139_length_36132_cov_17.882707_13561_15282	13561	15282	+	hypothetical protein
NODE_139_length_36132_cov_17.882707	fig|937.25.peg.175	peg	NODE_139_length_36132_cov_17.882707_16473_15328	16473	15328	-	hypothetical protein
NODE_139_length_36132_cov_17.882707	fig|937.25.peg.176	peg	NODE_139_length_36132_cov_17.882707_16657_17544	16657	17544	+	Zinc ABC transporter, periplasmic-binding protein ZnuA
NODE_139_length_36132_cov_17.882707	fig|937.25.peg.177	peg	NODE_139_length_36132_cov_17.882707_17535_18278	17535	18278	+	Zinc ABC transporter, ATP-binding protein ZnuC
NODE_139_length_36132_cov_17.882707	fig|937.25.peg.178	peg	NODE_139_length_36132_cov_17.882707_18296_19354	18296	19354	+	Intramembrane protease RasP/YluC, implicated in cell division based on FtsL cleavage			isu;Periplasmic_Stress_Response isu;CBSS-83331.1.peg.3039
NODE_139_length_36132_cov_17.882707	fig|937.25.peg.179	peg	NODE_139_length_36132_cov_17.882707_20565_19390	20565	19390	-	Similarity with glutathionylspermidine synthase (EC 6.3.1.8), group 2			isu;Glutathionylspermidine_and_Trypanothione
NODE_139_length_36132_cov_17.882707	fig|937.25.peg.180	peg	NODE_139_length_36132_cov_17.882707_21235_20576	21235	20576	-	hypothetical protein
NODE_139_length_36132_cov_17.882707	fig|937.25.peg.181	peg	NODE_139_length_36132_cov_17.882707_21408_22754	21408	22754	+	Glutamyl-tRNA synthetase (EC 6.1.1.17)			idu(1);Heme_and_Siroheme_Biosynthesis idu(1);tRNA_aminoacylation,_Glu_and_Gln
NODE_139_length_36132_cov_17.882707	fig|937.25.peg.182	peg	NODE_139_length_36132_cov_17.882707_22765_23856	22765	23856	+	dTDP-glucose 4,6-dehydratase (EC 4.2.1.46)			isu;CBSS-296591.1.peg.2330 isu;dTDP-rhamnose_synthesis isu;Rhamnose_containing_glycans
NODE_139_length_36132_cov_17.882707	fig|937.25.peg.183	peg	NODE_139_length_36132_cov_17.882707_25561_23927	25561	23927	-	ATP-dependent DNA helicase RecG (EC 3.6.4.12)
NODE_139_length_36132_cov_17.882707	fig|937.25.peg.184	peg	NODE_139_length_36132_cov_17.882707_26936_25752	26936	25752	-	Sulfide:quinone oxidoreductase, Type VI
NODE_139_length_36132_cov_17.882707	fig|937.25.peg.185	peg	NODE_139_length_36132_cov_17.882707_27136_26942	27136	26942	-	hypothetical protein
NODE_139_length_36132_cov_17.882707	fig|937.25.peg.186	peg	NODE_139_length_36132_cov_17.882707_27612_27214	27612	27214	-	Arsenate reductase (EC 1.20.4.4) thioredoxin-coupled, LMWP family
NODE_139_length_36132_cov_17.882707	fig|937.25.peg.187	peg	NODE_139_length_36132_cov_17.882707_28256_27609	28256	27609	-	Aquaporin Z			isu;Osmoregulation
NODE_139_length_36132_cov_17.882707	fig|937.25.peg.188	peg	NODE_139_length_36132_cov_17.882707_28722_28261	28722	28261	-	hypothetical protein
NODE_139_length_36132_cov_17.882707	fig|937.25.peg.189	peg	NODE_139_length_36132_cov_17.882707_29105_28719	29105	28719	-	hypothetical protein
NODE_139_length_36132_cov_17.882707	fig|937.25.peg.190	peg	NODE_139_length_36132_cov_17.882707_30720_29122	30720	29122	-	hypothetical protein
NODE_139_length_36132_cov_17.882707	fig|937.25.peg.191	peg	NODE_139_length_36132_cov_17.882707_31904_30780	31904	30780	-	Homoserine O-acetyltransferase (EC 2.3.1.31)
NODE_139_length_36132_cov_17.882707	fig|937.25.peg.192	peg	NODE_139_length_36132_cov_17.882707_32483_32004	32483	32004	-	TRAP dicarboxylate transporter, DctQ subunit, unknown substrate 6			isu;TRAP_Transporter_unknown_substrate_6
NODE_139_length_36132_cov_17.882707	fig|937.25.peg.193	peg	NODE_139_length_36132_cov_17.882707_34245_32497	34245	32497	-	Flagellar M-ring protein FliF
NODE_139_length_36132_cov_17.882707	fig|937.25.peg.194	peg	NODE_139_length_36132_cov_17.882707_35354_34260	35354	34260	-	Biosynthetic Aromatic amino acid aminotransferase beta (EC 2.6.1.57) @ Histidinol-phosphate aminotransferase (EC 2.6.1.9)			isu;Phenylalanine_and_Tyrosine_Branches_from_Chorismate isu;Histidine_Biosynthesis
NODE_139_length_36132_cov_17.882707	fig|937.25.peg.195	peg	NODE_139_length_36132_cov_17.882707_36131_35481	36131	35481	-	hypothetical protein
NODE_1418_length_7497_cov_12.820755	fig|937.25.peg.196	peg	NODE_1418_length_7497_cov_12.820755_3_1406	3	1406	+	diguanylate cyclase/phosphodiesterase (GGDEF & EAL domains) with PAS/PAC sensor(s)			idu(4);Bacterial_hemoglobins
NODE_1418_length_7497_cov_12.820755	fig|937.25.peg.197	peg	NODE_1418_length_7497_cov_12.820755_1421_2671	1421	2671	+	Apolipoprotein N-acyltransferase (EC 2.3.1.-)
NODE_1418_length_7497_cov_12.820755	fig|937.25.peg.198	peg	NODE_1418_length_7497_cov_12.820755_2650_3483	2650	3483	+	Similar to citrate lyase beta chain, 6
NODE_1418_length_7497_cov_12.820755	fig|937.25.rna.3	rna	NODE_1418_length_7497_cov_12.820755_3575_3649	3575	3649	+	tRNA-Gly-GCC
NODE_1418_length_7497_cov_12.820755	fig|937.25.rna.4	rna	NODE_1418_length_7497_cov_12.820755_3666_3753	3666	3753	+	tRNA-Leu-TAA
NODE_1418_length_7497_cov_12.820755	fig|937.25.rna.5	rna	NODE_1418_length_7497_cov_12.820755_3793_3866	3793	3866	+	tRNA-Cys-GCA
NODE_1418_length_7497_cov_12.820755	fig|937.25.rna.6	rna	NODE_1418_length_7497_cov_12.820755_3933_4021	3933	4021	+	tRNA-Ser-TGA
NODE_1418_length_7497_cov_12.820755	fig|937.25.peg.199	peg	NODE_1418_length_7497_cov_12.820755_4518_4180	4518	4180	-	hypothetical protein
NODE_1418_length_7497_cov_12.820755	fig|937.25.peg.200	peg	NODE_1418_length_7497_cov_12.820755_6000_4528	6000	4528	-	2,3-bisphosphoglycerate-independent phosphoglycerate mutase (EC 5.4.2.12)
NODE_1418_length_7497_cov_12.820755	fig|937.25.peg.201	peg	NODE_1418_length_7497_cov_12.820755_6869_5997	6869	5997	-	Prolipoprotein diacylglyceryl transferase
NODE_1418_length_7497_cov_12.820755	fig|937.25.peg.202	peg	NODE_1418_length_7497_cov_12.820755_7294_6881	7294	6881	-	hypothetical protein
NODE_1429_length_7469_cov_18.383387	fig|937.25.peg.203	peg	NODE_1429_length_7469_cov_18.383387_69_1	69	1	-	hypothetical protein
NODE_1429_length_7469_cov_18.383387	fig|937.25.peg.204	peg	NODE_1429_length_7469_cov_18.383387_738_106	738	106	-	Biotin--protein ligase (EC 6.3.4.9)(EC 6.3.4.10)(EC 6.3.4.11)(EC 6.3.4.15)
NODE_1429_length_7469_cov_18.383387	fig|937.25.peg.205	peg	NODE_1429_length_7469_cov_18.383387_1959_742	1959	742	-	hypothetical protein
NODE_1429_length_7469_cov_18.383387	fig|937.25.peg.206	peg	NODE_1429_length_7469_cov_18.383387_2235_2008	2235	2008	-	Twin-arginine translocation protein TatA			isu;Cluster-based_Subsystem_Grouping_Hypotheticals_-_perhaps_Proteosome_Related isu;Twin-arginine_translocation_system
NODE_1429_length_7469_cov_18.383387	fig|937.25.peg.207	peg	NODE_1429_length_7469_cov_18.383387_3299_2244	3299	2244	-	2-keto-3-deoxy-D-arabino-heptulosonate-7-phosphate synthase I beta (EC 2.5.1.54)			isu;Common_Pathway_For_Synthesis_of_Aromatic_Compounds_(DAHP_synthase_to_chorismate)
NODE_1429_length_7469_cov_18.383387	fig|937.25.peg.208	peg	NODE_1429_length_7469_cov_18.383387_4138_3296	4138	3296	-	Ribosomal protein L11 methyltransferase
NODE_1429_length_7469_cov_18.383387	fig|937.25.peg.209	peg	NODE_1429_length_7469_cov_18.383387_4506_4135	4506	4135	-	Chemotaxis regulator - transmits chemoreceptor signals to flagellar motor components CheY
NODE_1429_length_7469_cov_18.383387	fig|937.25.peg.210	peg	NODE_1429_length_7469_cov_18.383387_5887_4673	5887	4673	-	Molybdopterin molybdenumtransferase (EC 2.10.1.1)
NODE_1429_length_7469_cov_18.383387	fig|937.25.peg.211	peg	NODE_1429_length_7469_cov_18.383387_7033_5891	7033	5891	-	Membrane-bound lytic murein transglycosylase A
NODE_1429_length_7469_cov_18.383387	fig|937.25.peg.212	peg	NODE_1429_length_7469_cov_18.383387_7278_7030	7278	7030	-	Ribosome-associated heat shock protein implicated in the recycling of the 50S subunit (S4 paralog)
NODE_1429_length_7469_cov_18.383387	fig|937.25.peg.213	peg	NODE_1429_length_7469_cov_18.383387_7467_7288	7467	7288	-	hypothetical protein
NODE_1444_length_7438_cov_17.590409	fig|937.25.peg.214	peg	NODE_1444_length_7438_cov_17.590409_82_2	82	2	-	Peptidyl-tRNA hydrolase (EC 3.1.1.29)			idu(1);Sporulation-associated_proteins_with_broader_functions idu(1);Translation_termination_factors_bacterial
NODE_1444_length_7438_cov_17.590409	fig|937.25.peg.215	peg	NODE_1444_length_7438_cov_17.590409_231_1358	231	1358	+	PUTATIVE MCP-TYPE SIGNAL TRANSDUCTION PROTEIN
NODE_1444_length_7438_cov_17.590409	fig|937.25.peg.216	peg	NODE_1444_length_7438_cov_17.590409_1315_2031	1315	2031	+	Two-component system response regulator
NODE_1444_length_7438_cov_17.590409	fig|937.25.peg.217	peg	NODE_1444_length_7438_cov_17.590409_2053_2574	2053	2574	+	hypothetical protein
NODE_1444_length_7438_cov_17.590409	fig|937.25.peg.218	peg	NODE_1444_length_7438_cov_17.590409_2991_2614	2991	2614	-	RidA/YER057c/UK114 superfamily protein
NODE_1444_length_7438_cov_17.590409	fig|937.25.peg.219	peg	NODE_1444_length_7438_cov_17.590409_3117_4118	3117	4118	+	GTP-binding protein Obg			isu;CBSS-176279.3.peg.868
NODE_1444_length_7438_cov_17.590409	fig|937.25.peg.220	peg	NODE_1444_length_7438_cov_17.590409_4917_4162	4917	4162	-	hypothetical protein
NODE_1444_length_7438_cov_17.590409	fig|937.25.peg.221	peg	NODE_1444_length_7438_cov_17.590409_5401_5012	5401	5012	-	Tol biopolymer transport system, TolR protein			isu;Ton_and_Tol_transport_systems
NODE_1444_length_7438_cov_17.590409	fig|937.25.peg.222	peg	NODE_1444_length_7438_cov_17.590409_6020_5394	6020	5394	-	Tol-Pal system protein TolQ
NODE_1444_length_7438_cov_17.590409	fig|937.25.peg.223	peg	NODE_1444_length_7438_cov_17.590409_6409_6035	6409	6035	-	ATP synthase epsilon chain (EC 3.6.3.14)			icw(1);F0F1-type_ATP_synthase
NODE_1444_length_7438_cov_17.590409	fig|937.25.peg.224	peg	NODE_1444_length_7438_cov_17.590409_7438_6464	7438	6464	-	ATP synthase beta chain (EC 3.6.3.14)			idu(1);F0F1-type_ATP_synthase
NODE_1449_length_7424_cov_14.323125	fig|937.25.peg.225	peg	NODE_1449_length_7424_cov_14.323125_152_3151	152	3151	+	hypothetical protein
NODE_1449_length_7424_cov_14.323125	fig|937.25.peg.226	peg	NODE_1449_length_7424_cov_14.323125_3170_4009	3170	4009	+	FIG00005326: uncharacterized protein
NODE_1449_length_7424_cov_14.323125	fig|937.25.peg.227	peg	NODE_1449_length_7424_cov_14.323125_4032_5327	4032	5327	+	LSU rRNA pseudouridine(1911/1915/1917) synthase (EC 5.4.99.23)
NODE_1449_length_7424_cov_14.323125	fig|937.25.peg.228	peg	NODE_1449_length_7424_cov_14.323125_5443_6567	5443	6567	+	hypothetical protein
NODE_1449_length_7424_cov_14.323125	fig|937.25.peg.229	peg	NODE_1449_length_7424_cov_14.323125_6571_7422	6571	7422	+	tRNA (guanine(46)-N(7))-methyltransferase (EC 2.1.1.33)
NODE_151_length_34342_cov_16.608405	fig|937.25.peg.230	peg	NODE_151_length_34342_cov_16.608405_2044_2	2044	2	-	hypothetical protein
NODE_151_length_34342_cov_16.608405	fig|937.25.peg.231	peg	NODE_151_length_34342_cov_16.608405_2643_2041	2643	2041	-	hypothetical protein
NODE_151_length_34342_cov_16.608405	fig|937.25.peg.232	peg	NODE_151_length_34342_cov_16.608405_4020_2644	4020	2644	-	hypothetical protein
NODE_151_length_34342_cov_16.608405	fig|937.25.peg.233	peg	NODE_151_length_34342_cov_16.608405_4173_6113	4173	6113	+	DNA ligase (NAD(+)) (EC 6.5.1.2)
NODE_151_length_34342_cov_16.608405	fig|937.25.peg.234	peg	NODE_151_length_34342_cov_16.608405_6168_10229	6168	10229	+	hypothetical protein
NODE_151_length_34342_cov_16.608405	fig|937.25.peg.235	peg	NODE_151_length_34342_cov_16.608405_10260_10466	10260	10466	+	hypothetical protein
NODE_151_length_34342_cov_16.608405	fig|937.25.peg.236	peg	NODE_151_length_34342_cov_16.608405_10468_12135	10468	12135	+	hypothetical protein
NODE_151_length_34342_cov_16.608405	fig|937.25.peg.237	peg	NODE_151_length_34342_cov_16.608405_12154_15132	12154	15132	+	hypothetical protein
NODE_151_length_34342_cov_16.608405	fig|937.25.peg.238	peg	NODE_151_length_34342_cov_16.608405_15133_16536	15133	16536	+	NAD(P)H-hydrate epimerase (EC 5.1.99.6) / ADP-dependent (S)-NAD(P)H-hydrate dehydratase (EC 4.2.1.136)
NODE_151_length_34342_cov_16.608405	fig|937.25.peg.239	peg	NODE_151_length_34342_cov_16.608405_17225_16533	17225	16533	-	Orotidine 5'-phosphate decarboxylase (EC 4.1.1.23)
NODE_151_length_34342_cov_16.608405	fig|937.25.peg.240	peg	NODE_151_length_34342_cov_16.608405_18026_17283	18026	17283	-	hypothetical protein
NODE_151_length_34342_cov_16.608405	fig|937.25.peg.241	peg	NODE_151_length_34342_cov_16.608405_18753_18019	18753	18019	-	Tryptophan synthase alpha chain (EC 4.2.1.20)			isu;Chorismate:_Intermediate_for_synthesis_of_Tryptophan,_PAPA_antibiotics,_PABA,_3-hydroxyanthranilate_and_more. isu;Auxin_biosynthesis isu;Tryptophan_synthesis
NODE_151_length_34342_cov_16.608405	fig|937.25.peg.242	peg	NODE_151_length_34342_cov_16.608405_18882_19070	18882	19070	+	LSU ribosomal protein L28p @ LSU ribosomal protein L28p, zinc-independent
NODE_151_length_34342_cov_16.608405	fig|937.25.peg.243	peg	NODE_151_length_34342_cov_16.608405_19108_20247	19108	20247	+	Potassium channel protein			isu;Potassium_homeostasis
NODE_151_length_34342_cov_16.608405	fig|937.25.peg.244	peg	NODE_151_length_34342_cov_16.608405_22125_20248	22125	20248	-	Helicase PriA essential for oriC/DnaA-independent DNA replication
NODE_151_length_34342_cov_16.608405	fig|937.25.peg.245	peg	NODE_151_length_34342_cov_16.608405_23888_22314	23888	22314	-	Flagellin			idu(1);Flagellar_motility
NODE_151_length_34342_cov_16.608405	fig|937.25.peg.246	peg	NODE_151_length_34342_cov_16.608405_25110_24067	25110	24067	-	Cyclic dehypoxanthine futalosine synthase (EC 1.21.98.1)
NODE_151_length_34342_cov_16.608405	fig|937.25.peg.247	peg	NODE_151_length_34342_cov_16.608405_25748_25107	25748	25107	-	hypothetical protein
NODE_151_length_34342_cov_16.608405	fig|937.25.peg.248	peg	NODE_151_length_34342_cov_16.608405_26471_25878	26471	25878	-	Thymidylate kinase (EC 2.7.4.9)			isu;CBSS-393133.3.peg.2787
NODE_151_length_34342_cov_16.608405	fig|937.25.peg.249	peg	NODE_151_length_34342_cov_16.608405_28330_26480	28330	26480	-	Flagellar hook-associated protein FlgL
NODE_151_length_34342_cov_16.608405	fig|937.25.peg.250	peg	NODE_151_length_34342_cov_16.608405_32016_28423	32016	28423	-	hypothetical protein
NODE_151_length_34342_cov_16.608405	fig|937.25.peg.251	peg	NODE_151_length_34342_cov_16.608405_33423_32026	33423	32026	-	Conserved protein YcjX with nucleoside triphosphate hydrolase domain
NODE_151_length_34342_cov_16.608405	fig|937.25.peg.252	peg	NODE_151_length_34342_cov_16.608405_34342_33431	34342	33431	-	(S)-2-hydroxy-acid oxidase (EC 1.1.3.15)			isu;Glycolate,_glyoxylate_interconversions
NODE_1548_length_7136_cov_17.020541	fig|937.25.rna.7	rna	NODE_1548_length_7136_cov_17.020541_75_3	75	3	-	tRNA-Phe-GAA
NODE_1548_length_7136_cov_17.020541	fig|937.25.peg.253	peg	NODE_1548_length_7136_cov_17.020541_1599_127	1599	127	-	hypothetical protein
NODE_1548_length_7136_cov_17.020541	fig|937.25.peg.254	peg	NODE_1548_length_7136_cov_17.020541_3541_1616	3541	1616	-	Methionyl-tRNA synthetase (EC 6.1.1.10)			isu;tRNA_aminoacylation,_Met isu;Scaffold_proteins_for_[4Fe-4S]_cluster_assembly_(MRP_family)
NODE_1548_length_7136_cov_17.020541	fig|937.25.peg.255	peg	NODE_1548_length_7136_cov_17.020541_4104_6230	4104	6230	+	hypothetical protein
NODE_1548_length_7136_cov_17.020541	fig|937.25.peg.256	peg	NODE_1548_length_7136_cov_17.020541_6763_6272	6763	6272	-	hypothetical protein
NODE_1548_length_7136_cov_17.020541	fig|937.25.peg.257	peg	NODE_1548_length_7136_cov_17.020541_7136_6768	7136	6768	-	Transamidase GatB domain protein
NODE_1587_length_7038_cov_16.243356	fig|937.25.peg.258	peg	NODE_1587_length_7038_cov_16.243356_2093_12	2093	12	-	hypothetical protein
NODE_1587_length_7038_cov_16.243356	fig|937.25.peg.259	peg	NODE_1587_length_7038_cov_16.243356_2529_4250	2529	4250	+	Succinate dehydrogenase flavoprotein subunit (EC 1.3.5.1)
NODE_1587_length_7038_cov_16.243356	fig|937.25.peg.260	peg	NODE_1587_length_7038_cov_16.243356_4250_5227	4250	5227	+	Succinate dehydrogenase iron-sulfur protein (EC 1.3.5.1)
NODE_1587_length_7038_cov_16.243356	fig|937.25.peg.261	peg	NODE_1587_length_7038_cov_16.243356_5236_6111	5236	6111	+	Heterodisulfide reductase subunit B-like protein @ Putative succinate dehydrogenase subunit
NODE_1587_length_7038_cov_16.243356	fig|937.25.peg.262	peg	NODE_1587_length_7038_cov_16.243356_6161_6880	6161	6880	+	hypothetical protein
NODE_1596_length_7008_cov_14.844467	fig|937.25.peg.263	peg	NODE_1596_length_7008_cov_14.844467_2_2080	2	2080	+	Bis-ABC ATPase Uup
NODE_1596_length_7008_cov_14.844467	fig|937.25.peg.264	peg	NODE_1596_length_7008_cov_14.844467_2077_2994	2077	2994	+	hypothetical protein
NODE_1596_length_7008_cov_14.844467	fig|937.25.peg.265	peg	NODE_1596_length_7008_cov_14.844467_3085_4083	3085	4083	+	Tryptophanyl-tRNA synthetase (EC 6.1.1.2)			isu;tRNA_aminoacylation,_Trp
NODE_1596_length_7008_cov_14.844467	fig|937.25.peg.266	peg	NODE_1596_length_7008_cov_14.844467_4087_4881	4087	4881	+	2',3'-cyclic-nucleotide 2'-phosphodiesterase, Bsub YmdB
NODE_1596_length_7008_cov_14.844467	fig|937.25.peg.267	peg	NODE_1596_length_7008_cov_14.844467_4862_5254	4862	5254	+	hypothetical protein
NODE_1596_length_7008_cov_14.844467	fig|937.25.peg.268	peg	NODE_1596_length_7008_cov_14.844467_5291_6835	5291	6835	+	Type I restriction-modification system, DNA-methyltransferase subunit M (EC 2.1.1.72)			isu;Type_I_Restriction-Modification isu;Restriction-Modification_System
NODE_1596_length_7008_cov_14.844467	fig|937.25.peg.269	peg	NODE_1596_length_7008_cov_14.844467_6846_6974	6846	6974	+	hypothetical protein
NODE_1597_length_7003_cov_18.518337	fig|937.25.peg.270	peg	NODE_1597_length_7003_cov_18.518337_134_3	134	3	-	Mobile element protein
NODE_1597_length_7003_cov_18.518337	fig|937.25.rna.8	rna	NODE_1597_length_7003_cov_18.518337_330_406	330	406	+	tRNA-Arg-GCG
NODE_1597_length_7003_cov_18.518337	fig|937.25.peg.271	peg	NODE_1597_length_7003_cov_18.518337_527_1975	527	1975	+	Inosine-5'-monophosphate dehydrogenase (EC 1.1.1.205) / CBS domain			isu;Purine_conversions isu;Purine_salvage_cluster
NODE_1597_length_7003_cov_18.518337	fig|937.25.peg.272	peg	NODE_1597_length_7003_cov_18.518337_1997_3028	1997	3028	+	hypothetical protein
NODE_1597_length_7003_cov_18.518337	fig|937.25.peg.273	peg	NODE_1597_length_7003_cov_18.518337_3043_3894	3043	3894	+	Acetyl-coenzyme A carboxyl transferase beta chain (EC 6.4.1.2)			isu;Fatty_Acid_Biosynthesis_FASII
NODE_1597_length_7003_cov_18.518337	fig|937.25.peg.274	peg	NODE_1597_length_7003_cov_18.518337_4098_4874	4098	4874	+	two-component sensor histidine kinase
NODE_1597_length_7003_cov_18.518337	fig|937.25.peg.275	peg	NODE_1597_length_7003_cov_18.518337_5437_5817	5437	5817	+	hypothetical protein
NODE_1597_length_7003_cov_18.518337	fig|937.25.peg.276	peg	NODE_1597_length_7003_cov_18.518337_5838_6698	5838	6698	+	Response regulator
NODE_1597_length_7003_cov_18.518337	fig|937.25.peg.277	peg	NODE_1597_length_7003_cov_18.518337_6673_7002	6673	7002	+	Glycosyltransferase			idu(1);CBSS-258594.1.peg.3339
NODE_1621_length_6956_cov_22.408053	fig|937.25.peg.278	peg	NODE_1621_length_6956_cov_22.408053_61_267	61	267	+	hypothetical protein
NODE_1621_length_6956_cov_22.408053	fig|937.25.peg.279	peg	NODE_1621_length_6956_cov_22.408053_526_2367	526	2367	+	hypothetical protein
NODE_1621_length_6956_cov_22.408053	fig|937.25.peg.280	peg	NODE_1621_length_6956_cov_22.408053_2371_3207	2371	3207	+	Biotin synthase (EC 2.8.1.6)			isu;Biotin_biosynthesis_Experimental isu;Biotin_biosynthesis
NODE_1621_length_6956_cov_22.408053	fig|937.25.peg.281	peg	NODE_1621_length_6956_cov_22.408053_3467_3249	3467	3249	-	hypothetical protein
NODE_1621_length_6956_cov_22.408053	fig|937.25.peg.282	peg	NODE_1621_length_6956_cov_22.408053_3986_3471	3986	3471	-	Bacterioferritin (EC 1.16.3.1)
NODE_1621_length_6956_cov_22.408053	fig|937.25.peg.283	peg	NODE_1621_length_6956_cov_22.408053_4299_4021	4299	4021	-	hypothetical protein
NODE_1621_length_6956_cov_22.408053	fig|937.25.peg.284	peg	NODE_1621_length_6956_cov_22.408053_4419_4976	4419	4976	+	DJ-1/YajL/PfpI superfamily, includes chaperone protein YajL (former ThiJ), parkinsonism-associated protein DJ-1, peptidases PfpI, Hsp31
NODE_1621_length_6956_cov_22.408053	fig|937.25.peg.285	peg	NODE_1621_length_6956_cov_22.408053_4986_6785	4986	6785	+	Translation elongation factor LepA			isu;Translation_elongation_factors_bacterial
NODE_1717_length_6747_cov_12.631034	fig|937.25.peg.286	peg	NODE_1717_length_6747_cov_12.631034_128_469	128	469	+	hypothetical protein
NODE_1717_length_6747_cov_12.631034	fig|937.25.peg.287	peg	NODE_1717_length_6747_cov_12.631034_481_1722	481	1722	+	Adenosine deaminase (EC 3.5.4.4), alternative form			isu;Riboflavin,_FMN_and_FAD_metabolism
NODE_1717_length_6747_cov_12.631034	fig|937.25.peg.288	peg	NODE_1717_length_6747_cov_12.631034_1795_2535	1795	2535	+	Phosphatidate cytidylyltransferase (EC 2.7.7.41)
NODE_1717_length_6747_cov_12.631034	fig|937.25.peg.289	peg	NODE_1717_length_6747_cov_12.631034_2542_3615	2542	3615	+	1-deoxy-D-xylulose 5-phosphate reductoisomerase (EC 1.1.1.267)			isu;CBSS-83331.1.peg.3039
NODE_1717_length_6747_cov_12.631034	fig|937.25.peg.290	peg	NODE_1717_length_6747_cov_12.631034_3692_4147	3692	4147	+	hypothetical protein
NODE_1717_length_6747_cov_12.631034	fig|937.25.peg.291	peg	NODE_1717_length_6747_cov_12.631034_4137_6023	4137	6023	+	LPS-assembly protein LptD @ Organic solvent tolerance protein precursor			isu;ECSIG4-SIG7
NODE_1717_length_6747_cov_12.631034	fig|937.25.peg.292	peg	NODE_1717_length_6747_cov_12.631034_6042_6746	6042	6746	+	hypothetical protein
NODE_1725_length_6735_cov_19.738810	fig|937.25.peg.293	peg	NODE_1725_length_6735_cov_19.738810_192_758	192	758	+	Anaerobic respiratory reductase chaperone
NODE_1725_length_6735_cov_19.738810	fig|937.25.peg.294	peg	NODE_1725_length_6735_cov_19.738810_755_1807	755	1807	+	Ferredoxin			idu(2);Soluble_cytochromes_and_functionally_related_electron_carriers
NODE_1725_length_6735_cov_19.738810	fig|937.25.peg.295	peg	NODE_1725_length_6735_cov_19.738810_1817_3292	1817	3292	+	UDP-N-acetylmuramoyl-tripeptide--D-alanyl-D-alanine ligase (EC 6.3.2.10)
NODE_1725_length_6735_cov_19.738810	fig|937.25.peg.296	peg	NODE_1725_length_6735_cov_19.738810_3306_4427	3306	4427	+	Serine phosphatase RsbU, regulator of sigma subunit			idu(2);SigmaB_stress_responce_regulation
NODE_1725_length_6735_cov_19.738810	fig|937.25.peg.297	peg	NODE_1725_length_6735_cov_19.738810_4449_5798	4449	5798	+	tRNA-5-carboxymethylaminomethyl-2-thiouridine(34) synthesis protein MnmE
NODE_1725_length_6735_cov_19.738810	fig|937.25.peg.298	peg	NODE_1725_length_6735_cov_19.738810_6592_5828	6592	5828	-	hypothetical protein
NODE_1756_length_6675_cov_18.855562	fig|937.25.peg.299	peg	NODE_1756_length_6675_cov_18.855562_166_2	166	2	-	hypothetical protein
NODE_1756_length_6675_cov_18.855562	fig|937.25.peg.300	peg	NODE_1756_length_6675_cov_18.855562_985_233	985	233	-	Chromosome (plasmid) partitioning protein ParA			isu;Plasmid_replication
NODE_1756_length_6675_cov_18.855562	fig|937.25.peg.301	peg	NODE_1756_length_6675_cov_18.855562_2937_1273	2937	1273	-	hypothetical protein
NODE_1756_length_6675_cov_18.855562	fig|937.25.peg.302	peg	NODE_1756_length_6675_cov_18.855562_5551_2921	5551	2921	-	hypothetical protein
NODE_1756_length_6675_cov_18.855562	fig|937.25.peg.303	peg	NODE_1756_length_6675_cov_18.855562_6653_5589	6653	5589	-	hypothetical protein
NODE_1779_length_6623_cov_24.876566	fig|937.25.peg.304	peg	NODE_1779_length_6623_cov_24.876566_1_915	1	915	+	hypothetical protein
NODE_1779_length_6623_cov_24.876566	fig|937.25.peg.305	peg	NODE_1779_length_6623_cov_24.876566_1173_4232	1173	4232	+	hypothetical protein
NODE_1779_length_6623_cov_24.876566	fig|937.25.peg.306	peg	NODE_1779_length_6623_cov_24.876566_4391_5149	4391	5149	+	hypothetical protein
NODE_1779_length_6623_cov_24.876566	fig|937.25.peg.307	peg	NODE_1779_length_6623_cov_24.876566_5155_6012	5155	6012	+	hypothetical protein
NODE_1779_length_6623_cov_24.876566	fig|937.25.peg.308	peg	NODE_1779_length_6623_cov_24.876566_6178_6621	6178	6621	+	hypothetical protein
NODE_1798_length_6589_cov_13.803747	fig|937.25.peg.309	peg	NODE_1798_length_6589_cov_13.803747_83_3	83	3	-	hypothetical protein
NODE_1798_length_6589_cov_13.803747	fig|937.25.peg.310	peg	NODE_1798_length_6589_cov_13.803747_929_162	929	162	-	hypothetical protein
NODE_1798_length_6589_cov_13.803747	fig|937.25.peg.311	peg	NODE_1798_length_6589_cov_13.803747_1106_975	1106	975	-	hypothetical protein
NODE_1798_length_6589_cov_13.803747	fig|937.25.peg.312	peg	NODE_1798_length_6589_cov_13.803747_1190_1897	1190	1897	+	transfer origin protein, TraL
NODE_1798_length_6589_cov_13.803747	fig|937.25.peg.313	peg	NODE_1798_length_6589_cov_13.803747_1912_2280	1912	2280	+	Peptide-methionine (R)-S-oxide reductase MsrB (EC 1.8.4.12)
NODE_1798_length_6589_cov_13.803747	fig|937.25.peg.314	peg	NODE_1798_length_6589_cov_13.803747_2277_3335	2277	3335	+	Oxygen-independent coproporphyrinogen-III oxidase-like protein YggW
NODE_1798_length_6589_cov_13.803747	fig|937.25.peg.315	peg	NODE_1798_length_6589_cov_13.803747_3522_4187	3522	4187	+	Dethiobiotin synthase BioD (EC 6.3.3.3)
NODE_1798_length_6589_cov_13.803747	fig|937.25.peg.316	peg	NODE_1798_length_6589_cov_13.803747_4200_5186	4200	5186	+	hypothetical protein
NODE_1798_length_6589_cov_13.803747	fig|937.25.peg.317	peg	NODE_1798_length_6589_cov_13.803747_5250_6410	5250	6410	+	hypothetical protein
NODE_1830_length_6520_cov_16.807388	fig|937.25.peg.318	peg	NODE_1830_length_6520_cov_16.807388_724_2	724	2	-	hypothetical protein
NODE_1830_length_6520_cov_16.807388	fig|937.25.peg.319	peg	NODE_1830_length_6520_cov_16.807388_2466_1123	2466	1123	-	Biotin carboxylase of acetyl-CoA carboxylase (EC 6.3.4.14)			icw(1);Fatty_Acid_Biosynthesis_FASII
NODE_1830_length_6520_cov_16.807388	fig|937.25.peg.320	peg	NODE_1830_length_6520_cov_16.807388_2900_2466	2900	2466	-	Biotin carboxyl carrier protein of acetyl-CoA carboxylase			isu;Fatty_Acid_Biosynthesis_FASII
NODE_1830_length_6520_cov_16.807388	fig|937.25.peg.321	peg	NODE_1830_length_6520_cov_16.807388_3965_3678	3965	3678	-	hypothetical protein
NODE_1830_length_6520_cov_16.807388	fig|937.25.peg.322	peg	NODE_1830_length_6520_cov_16.807388_4339_3968	4339	3968	-	Nitrogen regulatory protein P-II			idu(1);Ammonia_assimilation
NODE_1830_length_6520_cov_16.807388	fig|937.25.peg.323	peg	NODE_1830_length_6520_cov_16.807388_6073_4343	6073	4343	-	Uncharacterized MFS-type transporter
NODE_1889_length_6420_cov_16.866782	fig|937.25.peg.324	peg	NODE_1889_length_6420_cov_16.866782_125_3	125	3	-	hypothetical protein
NODE_1889_length_6420_cov_16.866782	fig|937.25.peg.325	peg	NODE_1889_length_6420_cov_16.866782_258_752	258	752	+	hypothetical protein
NODE_1889_length_6420_cov_16.866782	fig|937.25.peg.326	peg	NODE_1889_length_6420_cov_16.866782_736_930	736	930	+	Uncharacterized protein YwbE
NODE_1889_length_6420_cov_16.866782	fig|937.25.peg.327	peg	NODE_1889_length_6420_cov_16.866782_2036_1014	2036	1014	-	Ketol-acid reductoisomerase (NADP(+)) (EC 1.1.1.86)
NODE_1889_length_6420_cov_16.866782	fig|937.25.peg.328	peg	NODE_1889_length_6420_cov_16.866782_2836_2222	2836	2222	-	Acyl-phosphate:glycerol-3-phosphate O-acyltransferase PlsY (EC 2.3.1.n3)
NODE_1889_length_6420_cov_16.866782	fig|937.25.peg.329	peg	NODE_1889_length_6420_cov_16.866782_4486_2891	4486	2891	-	Phosphoenolpyruvate carboxykinase [ATP] (EC 4.1.1.49)
NODE_1889_length_6420_cov_16.866782	fig|937.25.peg.330	peg	NODE_1889_length_6420_cov_16.866782_4764_6305	4764	6305	+	GMP synthase [glutamine-hydrolyzing], amidotransferase subunit (EC 6.3.5.2) / GMP synthase [glutamine-hydrolyzing], ATP pyrophosphatase subunit (EC 6.3.5.2)			isu;Purine_conversions isu;Purine_conversions isu;GMP_synthase isu;GMP_synthase isu;Purine_salvage_cluster isu;Purine_salvage_cluster
NODE_1900_length_6404_cov_8.733839	fig|937.25.peg.331	peg	NODE_1900_length_6404_cov_8.733839_2_337	2	337	+	hypothetical protein
NODE_1900_length_6404_cov_8.733839	fig|937.25.peg.332	peg	NODE_1900_length_6404_cov_8.733839_337_4011	337	4011	+	hypothetical protein
NODE_1900_length_6404_cov_8.733839	fig|937.25.peg.333	peg	NODE_1900_length_6404_cov_8.733839_6403_4151	6403	4151	-	hypothetical protein
NODE_1965_length_6262_cov_13.567340	fig|937.25.peg.334	peg	NODE_1965_length_6262_cov_13.567340_3_428	3	428	+	hypothetical protein
NODE_1965_length_6262_cov_13.567340	fig|937.25.peg.335	peg	NODE_1965_length_6262_cov_13.567340_431_2431	431	2431	+	hypothetical protein
NODE_1965_length_6262_cov_13.567340	fig|937.25.peg.336	peg	NODE_1965_length_6262_cov_13.567340_2434_2667	2434	2667	+	hypothetical protein
NODE_1965_length_6262_cov_13.567340	fig|937.25.peg.337	peg	NODE_1965_length_6262_cov_13.567340_2657_4063	2657	4063	+	hypothetical protein
NODE_1965_length_6262_cov_13.567340	fig|937.25.peg.338	peg	NODE_1965_length_6262_cov_13.567340_4066_5340	4066	5340	+	Phosphopantothenoylcysteine decarboxylase (EC 4.1.1.36) / Phosphopantothenoylcysteine synthetase (EC 6.3.2.5)			isu;Coenzyme_A_Biosynthesis isu;Coenzyme_A_Biosynthesis
NODE_1965_length_6262_cov_13.567340	fig|937.25.peg.339	peg	NODE_1965_length_6262_cov_13.567340_5369_6223	5369	6223	+	hypothetical protein
NODE_196_length_28624_cov_18.084457	fig|937.25.peg.340	peg	NODE_196_length_28624_cov_18.084457_1_795	1	795	+	two component sensor kinase
NODE_196_length_28624_cov_18.084457	fig|937.25.peg.341	peg	NODE_196_length_28624_cov_18.084457_857_1279	857	1279	+	General secretion pathway protein G
NODE_196_length_28624_cov_18.084457	fig|937.25.peg.342	peg	NODE_196_length_28624_cov_18.084457_1257_1799	1257	1799	+	hypothetical protein
NODE_196_length_28624_cov_18.084457	fig|937.25.peg.343	peg	NODE_196_length_28624_cov_18.084457_1808_2545	1808	2545	+	Oxidoreductase, short-chain dehydrogenase/reductase family
NODE_196_length_28624_cov_18.084457	fig|937.25.peg.344	peg	NODE_196_length_28624_cov_18.084457_3258_2542	3258	2542	-	hypothetical protein
NODE_196_length_28624_cov_18.084457	fig|937.25.peg.345	peg	NODE_196_length_28624_cov_18.084457_4190_3267	4190	3267	-	5,10-methylenetetrahydrofolate reductase (EC 1.5.1.20)			isu;One-carbon_metabolism_by_tetrahydropterines isu;5-FCL-like_protein
NODE_196_length_28624_cov_18.084457	fig|937.25.peg.346	peg	NODE_196_length_28624_cov_18.084457_4295_4678	4295	4678	+	hypothetical protein
NODE_196_length_28624_cov_18.084457	fig|937.25.peg.347	peg	NODE_196_length_28624_cov_18.084457_5213_4758	5213	4758	-	hypothetical protein
NODE_196_length_28624_cov_18.084457	fig|937.25.peg.348	peg	NODE_196_length_28624_cov_18.084457_5346_7544	5346	7544	+	Oligosaccharyltransferase PglB (EC 2.4.1.119)
NODE_196_length_28624_cov_18.084457	fig|937.25.peg.349	peg	NODE_196_length_28624_cov_18.084457_7544_8062	7544	8062	+	Probable lipoprotein Cj1090c
NODE_196_length_28624_cov_18.084457	fig|937.25.rna.9	rna	NODE_196_length_28624_cov_18.084457_8164_8090	8164	8090	-	tRNA-Val-GAC
NODE_196_length_28624_cov_18.084457	fig|937.25.peg.350	peg	NODE_196_length_28624_cov_18.084457_9063_8197	9063	8197	-	hypothetical protein
NODE_196_length_28624_cov_18.084457	fig|937.25.peg.351	peg	NODE_196_length_28624_cov_18.084457_9307_9849	9307	9849	+	CDP-diacylglycerol--glycerol-3-phosphate 3-phosphatidyltransferase (EC 2.7.8.5)
NODE_196_length_28624_cov_18.084457	fig|937.25.peg.352	peg	NODE_196_length_28624_cov_18.084457_9920_10504	9920	10504	+	hypothetical protein
NODE_196_length_28624_cov_18.084457	fig|937.25.peg.353	peg	NODE_196_length_28624_cov_18.084457_10514_12562	10514	12562	+	hypothetical protein
NODE_196_length_28624_cov_18.084457	fig|937.25.peg.354	peg	NODE_196_length_28624_cov_18.084457_12562_13437	12562	13437	+	NAD kinase (EC 2.7.1.23)			isu;NAD_and_NADP_cofactor_biosynthesis_global
NODE_196_length_28624_cov_18.084457	fig|937.25.peg.355	peg	NODE_196_length_28624_cov_18.084457_13927_13460	13927	13460	-	tRNA (cytidine(34)-2'-O)-methyltransferase (EC 2.1.1.207)			isu;RNA_methylation
NODE_196_length_28624_cov_18.084457	fig|937.25.peg.356	peg	NODE_196_length_28624_cov_18.084457_14139_13927	14139	13927	-	hypothetical protein
NODE_196_length_28624_cov_18.084457	fig|937.25.peg.357	peg	NODE_196_length_28624_cov_18.084457_14469_14224	14469	14224	-	hypothetical protein
NODE_196_length_28624_cov_18.084457	fig|937.25.peg.358	peg	NODE_196_length_28624_cov_18.084457_16237_14459	16237	14459	-	Sodium-dependent phosphate transporter			isu;Phosphate_metabolism isu;NhaA,_NhaD_and_Sodium-dependent_phosphate_transporters
NODE_196_length_28624_cov_18.084457	fig|937.25.peg.359	peg	NODE_196_length_28624_cov_18.084457_18038_16452	18038	16452	-	Probable low-affinity inorganic phosphate transporter			icw(1);Phosphate_metabolism
NODE_196_length_28624_cov_18.084457	fig|937.25.peg.360	peg	NODE_196_length_28624_cov_18.084457_18931_18161	18931	18161	-	Phosphate ABC transporter, ATP-binding protein PstB (TC 3.A.1.7.1)
NODE_196_length_28624_cov_18.084457	fig|937.25.peg.361	peg	NODE_196_length_28624_cov_18.084457_19885_18932	19885	18932	-	Phosphate ABC transporter, permease protein PstA (TC 3.A.1.7.1)
NODE_196_length_28624_cov_18.084457	fig|937.25.peg.362	peg	NODE_196_length_28624_cov_18.084457_20799_19885	20799	19885	-	Phosphate ABC transporter, permease protein PstC (TC 3.A.1.7.1)
NODE_196_length_28624_cov_18.084457	fig|937.25.peg.363	peg	NODE_196_length_28624_cov_18.084457_21818_20805	21818	20805	-	Phosphate ABC transporter, substrate-binding protein PstS (TC 3.A.1.7.1)
NODE_196_length_28624_cov_18.084457	fig|937.25.peg.364	peg	NODE_196_length_28624_cov_18.084457_23312_21912	23312	21912	-	hypothetical protein
NODE_196_length_28624_cov_18.084457	fig|937.25.peg.365	peg	NODE_196_length_28624_cov_18.084457_24345_23494	24345	23494	-	Peptide chain release factor N(5)-glutamine methyltransferase (EC 2.1.1.297)
NODE_196_length_28624_cov_18.084457	fig|937.25.peg.366	peg	NODE_196_length_28624_cov_18.084457_25346_24342	25346	24342	-	UPF0324 inner membrane protein YeiH
NODE_196_length_28624_cov_18.084457	fig|937.25.peg.367	peg	NODE_196_length_28624_cov_18.084457_26050_25346	26050	25346	-	Triosephosphate isomerase (EC 5.3.1.1)
NODE_196_length_28624_cov_18.084457	fig|937.25.peg.368	peg	NODE_196_length_28624_cov_18.084457_26647_26114	26647	26114	-	Protein YrdA
NODE_196_length_28624_cov_18.084457	fig|937.25.peg.369	peg	NODE_196_length_28624_cov_18.084457_27481_26798	27481	26798	-	RNA polymerase sigma factor for flagellar operon			icw(1);Flagellar_motility isu;Transcription_initiation,_bacterial_sigma_factors
NODE_196_length_28624_cov_18.084457	fig|937.25.peg.370	peg	NODE_196_length_28624_cov_18.084457_27820_27482	27820	27482	-	hypothetical protein
NODE_196_length_28624_cov_18.084457	fig|937.25.peg.371	peg	NODE_196_length_28624_cov_18.084457_28624_27833	28624	27833	-	Flagellar synthesis regulator FleN			idu(1);Flagellar_motility
NODE_198_length_28331_cov_17.306048	fig|937.25.peg.372	peg	NODE_198_length_28331_cov_17.306048_505_161	505	161	-	hypothetical protein
NODE_198_length_28331_cov_17.306048	fig|937.25.peg.373	peg	NODE_198_length_28331_cov_17.306048_812_498	812	498	-	hypothetical protein
NODE_198_length_28331_cov_17.306048	fig|937.25.peg.374	peg	NODE_198_length_28331_cov_17.306048_3571_824	3571	824	-	hypothetical protein
NODE_198_length_28331_cov_17.306048	fig|937.25.peg.375	peg	NODE_198_length_28331_cov_17.306048_3741_3571	3741	3571	-	hypothetical protein
NODE_198_length_28331_cov_17.306048	fig|937.25.peg.376	peg	NODE_198_length_28331_cov_17.306048_3869_4660	3869	4660	+	AntA/AntB antirepressor domain protein
NODE_198_length_28331_cov_17.306048	fig|937.25.peg.377	peg	NODE_198_length_28331_cov_17.306048_4864_4718	4864	4718	-	hypothetical protein
NODE_198_length_28331_cov_17.306048	fig|937.25.peg.378	peg	NODE_198_length_28331_cov_17.306048_8381_5028	8381	5028	-	Assimilatory nitrate reductase large subunit (EC 1.7.99.4)
NODE_198_length_28331_cov_17.306048	fig|937.25.peg.379	peg	NODE_198_length_28331_cov_17.306048_9296_8397	9296	8397	-	Oxidoreductase, anchor subunit
NODE_198_length_28331_cov_17.306048	fig|937.25.peg.380	peg	NODE_198_length_28331_cov_17.306048_9928_9296	9928	9296	-	Quad-[4Fe-4S] ferredoxin, HycB/HydN/HyfA family
NODE_198_length_28331_cov_17.306048	fig|937.25.peg.381	peg	NODE_198_length_28331_cov_17.306048_10196_11122	10196	11122	+	Cytochrome c551 peroxidase (EC 1.11.1.5)
NODE_198_length_28331_cov_17.306048	fig|937.25.peg.382	peg	NODE_198_length_28331_cov_17.306048_11115_12716	11115	12716	+	hypothetical protein
NODE_198_length_28331_cov_17.306048	fig|937.25.peg.383	peg	NODE_198_length_28331_cov_17.306048_12726_13718	12726	13718	+	N(6)-L-threonylcarbamoyladenine synthase (EC 2.3.1.234)
NODE_198_length_28331_cov_17.306048	fig|937.25.peg.384	peg	NODE_198_length_28331_cov_17.306048_13831_15099	13831	15099	+	hypothetical protein
NODE_198_length_28331_cov_17.306048	fig|937.25.peg.385	peg	NODE_198_length_28331_cov_17.306048_15101_15421	15101	15421	+	hypothetical protein
NODE_198_length_28331_cov_17.306048	fig|937.25.peg.386	peg	NODE_198_length_28331_cov_17.306048_15422_16042	15422	16042	+	Riboflavin synthase eubacterial/eukaryotic (EC 2.5.1.9)			isu;Riboflavin,_FMN_and_FAD_metabolism isu;riboflavin_to_FAD
NODE_198_length_28331_cov_17.306048	fig|937.25.peg.387	peg	NODE_198_length_28331_cov_17.306048_16982_16161	16982	16161	-	hypothetical protein
NODE_198_length_28331_cov_17.306048	fig|937.25.peg.388	peg	NODE_198_length_28331_cov_17.306048_18077_16986	18077	16986	-	Chorismate mutase I (EC 5.4.99.5) / Prephenate dehydratase (EC 4.2.1.51)			isu;Phenylalanine_and_Tyrosine_Branches_from_Chorismate isu;Phenylalanine_and_Tyrosine_Branches_from_Chorismate
NODE_198_length_28331_cov_17.306048	fig|937.25.peg.389	peg	NODE_198_length_28331_cov_17.306048_18768_18241	18768	18241	-	hypothetical protein
NODE_198_length_28331_cov_17.306048	fig|937.25.peg.390	peg	NODE_198_length_28331_cov_17.306048_20403_18895	20403	18895	-	AAA+ ATPase superfamily protein YifB/ComM, associated with DNA recombination
NODE_198_length_28331_cov_17.306048	fig|937.25.peg.391	peg	NODE_198_length_28331_cov_17.306048_21210_20413	21210	20413	-	hypothetical protein
NODE_198_length_28331_cov_17.306048	fig|937.25.peg.392	peg	NODE_198_length_28331_cov_17.306048_21401_22288	21401	22288	+	4-hydroxy-tetrahydrodipicolinate synthase (EC 4.3.3.7)			isu;Lysine_Biosynthesis_DAP_Pathway isu;Lysine_Biosynthesis_DAP_Pathway,_GJO_scratch
NODE_198_length_28331_cov_17.306048	fig|937.25.peg.393	peg	NODE_198_length_28331_cov_17.306048_22396_22719	22396	22719	+	hypothetical protein
NODE_198_length_28331_cov_17.306048	fig|937.25.peg.394	peg	NODE_198_length_28331_cov_17.306048_22820_23878	22820	23878	+	Cytochrome c551 peroxidase (EC 1.11.1.5)
NODE_198_length_28331_cov_17.306048	fig|937.25.peg.395	peg	NODE_198_length_28331_cov_17.306048_23973_24326	23973	24326	+	Peroxide stress regulator; Ferric uptake regulation protein; Fe2+/Zn2+ uptake regulation proteins			isu;Oxidative_stress isu;Oxidative_stress isu;Oxidative_stress
NODE_198_length_28331_cov_17.306048	fig|937.25.peg.396	peg	NODE_198_length_28331_cov_17.306048_24316_26175	24316	26175	+	Uncharacterized protein YyaL
NODE_198_length_28331_cov_17.306048	fig|937.25.peg.397	peg	NODE_198_length_28331_cov_17.306048_26291_26722	26291	26722	+	LSU ribosomal protein L13p (L13Ae)
NODE_198_length_28331_cov_17.306048	fig|937.25.peg.398	peg	NODE_198_length_28331_cov_17.306048_26732_27121	26732	27121	+	SSU ribosomal protein S9p (S16e)
NODE_198_length_28331_cov_17.306048	fig|937.25.peg.399	peg	NODE_198_length_28331_cov_17.306048_28256_27165	28256	27165	-	hypothetical protein
NODE_200_length_28242_cov_19.081662	fig|937.25.peg.400	peg	NODE_200_length_28242_cov_19.081662_3_2558	3	2558	+	Snf2 family protein
NODE_200_length_28242_cov_19.081662	fig|937.25.peg.401	peg	NODE_200_length_28242_cov_19.081662_3680_2679	3680	2679	-	Integral membrane protein
NODE_200_length_28242_cov_19.081662	fig|937.25.peg.402	peg	NODE_200_length_28242_cov_19.081662_6441_3709	6441	3709	-	Transcription-repair coupling factor			isu;Transcription_factors_bacterial
NODE_200_length_28242_cov_19.081662	fig|937.25.peg.403	peg	NODE_200_length_28242_cov_19.081662_7049_6456	7049	6456	-	hypothetical protein
NODE_200_length_28242_cov_19.081662	fig|937.25.peg.404	peg	NODE_200_length_28242_cov_19.081662_8800_7049	8800	7049	-	Cell division protein FtsI [Peptidoglycan synthetase] (EC 2.4.1.129)			isu;Flagellum_in_Campylobacter isu;CBSS-83331.1.peg.3039
NODE_200_length_28242_cov_19.081662	fig|937.25.peg.405	peg	NODE_200_length_28242_cov_19.081662_9151_11718	9151	11718	+	Carboxypeptidase A1 precursor (EC 3.4.17.1)
NODE_200_length_28242_cov_19.081662	fig|937.25.peg.406	peg	NODE_200_length_28242_cov_19.081662_11737_12249	11737	12249	+	Uncharacterized protein HP0287
NODE_200_length_28242_cov_19.081662	fig|937.25.peg.407	peg	NODE_200_length_28242_cov_19.081662_12277_12546	12277	12546	+	hypothetical protein
NODE_200_length_28242_cov_19.081662	fig|937.25.peg.408	peg	NODE_200_length_28242_cov_19.081662_12647_13909	12647	13909	+	FIG015547: peptidase, M16 family
NODE_200_length_28242_cov_19.081662	fig|937.25.peg.409	peg	NODE_200_length_28242_cov_19.081662_14859_13966	14859	13966	-	Glycosyl transferase, group 2 family protein			isu;Exopolysaccharide_Biosynthesis
NODE_200_length_28242_cov_19.081662	fig|937.25.peg.410	peg	NODE_200_length_28242_cov_19.081662_15796_14861	15796	14861	-	UDP-glucose 4-epimerase (EC 5.1.3.2)			idu(1);CBSS-296591.1.peg.2330 idu(1);Lactose_and_Galactose_Uptake_and_Utilization idu(1);Rhamnose_containing_glycans idu(1);Lacto-N-Biose_I_and_Galacto-N-Biose_Metabolic_Pathway
NODE_200_length_28242_cov_19.081662	fig|937.25.peg.411	peg	NODE_200_length_28242_cov_19.081662_16199_15783	16199	15783	-	dTDP-4-dehydrorhamnose 3,5-epimerase (EC 5.1.3.13)			isu;dTDP-rhamnose_synthesis icw(1);Rhamnose_containing_glycans isu;Capsular_heptose_biosynthesis
NODE_200_length_28242_cov_19.081662	fig|937.25.peg.412	peg	NODE_200_length_28242_cov_19.081662_16817_16209	16817	16209	-	hypothetical protein
NODE_200_length_28242_cov_19.081662	fig|937.25.peg.413	peg	NODE_200_length_28242_cov_19.081662_17424_16831	17424	16831	-	Phosphoribosylanthranilate isomerase (EC 5.3.1.24)			isu;Chorismate:_Intermediate_for_synthesis_of_Tryptophan,_PAPA_antibiotics,_PABA,_3-hydroxyanthranilate_and_more. isu;Auxin_biosynthesis isu;Tryptophan_synthesis
NODE_200_length_28242_cov_19.081662	fig|937.25.peg.414	peg	NODE_200_length_28242_cov_19.081662_17724_17431	17724	17431	-	Flagellar hook-basal body complex protein FliE			icw(1);Flagellum_in_Campylobacter
NODE_200_length_28242_cov_19.081662	fig|937.25.peg.415	peg	NODE_200_length_28242_cov_19.081662_18228_17737	18228	17737	-	Flagellar basal-body rod protein FlgC			isu;Flagellum_in_Campylobacter
NODE_200_length_28242_cov_19.081662	fig|937.25.peg.416	peg	NODE_200_length_28242_cov_19.081662_18669_18244	18669	18244	-	Flagellar basal-body rod protein FlgB			icw(2);Flagellum_in_Campylobacter
NODE_200_length_28242_cov_19.081662	fig|937.25.peg.417	peg	NODE_200_length_28242_cov_19.081662_19966_18674	19966	18674	-	UDP-N-acetylmuramoyl-dipeptide--2,6-diaminopimelate ligase (EC 6.3.2.13)
NODE_200_length_28242_cov_19.081662	fig|937.25.peg.418	peg	NODE_200_length_28242_cov_19.081662_20547_19963	20547	19963	-	hypothetical protein
NODE_200_length_28242_cov_19.081662	fig|937.25.peg.419	peg	NODE_200_length_28242_cov_19.081662_21128_20853	21128	20853	-	Iron-sulfur cluster assembly scaffold protein NifU
NODE_200_length_28242_cov_19.081662	fig|937.25.peg.420	peg	NODE_200_length_28242_cov_19.081662_22391_21171	22391	21171	-	UDP-N-acetylmuramoyl-L-alanine--D-glutamate ligase (EC 6.3.2.9)
NODE_200_length_28242_cov_19.081662	fig|937.25.peg.421	peg	NODE_200_length_28242_cov_19.081662_24693_22381	24693	22381	-	hypothetical protein
NODE_200_length_28242_cov_19.081662	fig|937.25.peg.422	peg	NODE_200_length_28242_cov_19.081662_25584_24766	25584	24766	-	Pantoate--beta-alanine ligase (EC 6.3.2.1)			isu;Coenzyme_A_Biosynthesis_cluster isu;Coenzyme_A_Biosynthesis
NODE_200_length_28242_cov_19.081662	fig|937.25.peg.423	peg	NODE_200_length_28242_cov_19.081662_26429_25593	26429	25593	-	UTP--glucose-1-phosphate uridylyltransferase (EC 2.7.7.9)
NODE_200_length_28242_cov_19.081662	fig|937.25.peg.424	peg	NODE_200_length_28242_cov_19.081662_26558_28108	26558	28108	+	hypothetical protein
NODE_206_length_27476_cov_16.313613	fig|937.25.peg.425	peg	NODE_206_length_27476_cov_16.313613_159_1	159	1	-	hypothetical protein
NODE_206_length_27476_cov_16.313613	fig|937.25.peg.426	peg	NODE_206_length_27476_cov_16.313613_1096_164	1096	164	-	Cytochrome c551 peroxidase (EC 1.11.1.5)
NODE_206_length_27476_cov_16.313613	fig|937.25.peg.427	peg	NODE_206_length_27476_cov_16.313613_4313_1233	4313	1233	-	hypothetical protein
NODE_206_length_27476_cov_16.313613	fig|937.25.peg.428	peg	NODE_206_length_27476_cov_16.313613_4489_5298	4489	5298	+	hypothetical protein
NODE_206_length_27476_cov_16.313613	fig|937.25.peg.429	peg	NODE_206_length_27476_cov_16.313613_5342_6034	5342	6034	+	hypothetical protein
NODE_206_length_27476_cov_16.313613	fig|937.25.peg.430	peg	NODE_206_length_27476_cov_16.313613_7024_6098	7024	6098	-	Exopolyphosphatase-related protein
NODE_206_length_27476_cov_16.313613	fig|937.25.peg.431	peg	NODE_206_length_27476_cov_16.313613_7226_11068	7226	11068	+	hypothetical protein
NODE_206_length_27476_cov_16.313613	fig|937.25.peg.432	peg	NODE_206_length_27476_cov_16.313613_11080_11502	11080	11502	+	hypothetical protein
NODE_206_length_27476_cov_16.313613	fig|937.25.peg.433	peg	NODE_206_length_27476_cov_16.313613_13178_11505	13178	11505	-	hypothetical protein
NODE_206_length_27476_cov_16.313613	fig|937.25.peg.434	peg	NODE_206_length_27476_cov_16.313613_13483_13259	13483	13259	-	SSU ribosomal protein S21p
NODE_206_length_27476_cov_16.313613	fig|937.25.peg.435	peg	NODE_206_length_27476_cov_16.313613_13557_13898	13557	13898	+	hypothetical protein
NODE_206_length_27476_cov_16.313613	fig|937.25.peg.436	peg	NODE_206_length_27476_cov_16.313613_13943_14563	13943	14563	+	Chorismate dehydratase (EC 4.2.1.151)
NODE_206_length_27476_cov_16.313613	fig|937.25.peg.437	peg	NODE_206_length_27476_cov_16.313613_14609_15112	14609	15112	+	Phosphatidylglycerophosphatase A (EC 3.1.3.27)
NODE_206_length_27476_cov_16.313613	fig|937.25.peg.438	peg	NODE_206_length_27476_cov_16.313613_15109_16134	15109	16134	+	UDP-N-acetylglucosamine--N-acetylmuramyl-(pentapeptide) pyrophosphoryl-undecaprenol N-acetylglucosamine transferase (EC 2.4.1.227)
NODE_206_length_27476_cov_16.313613	fig|937.25.peg.439	peg	NODE_206_length_27476_cov_16.313613_16474_16118	16474	16118	-	Holo-[acyl-carrier protein] synthase (EC 2.7.8.7)			isu;Fatty_Acid_Biosynthesis_FASII
NODE_206_length_27476_cov_16.313613	fig|937.25.peg.440	peg	NODE_206_length_27476_cov_16.313613_16893_16540	16893	16540	-	LSU ribosomal protein L17p
NODE_206_length_27476_cov_16.313613	fig|937.25.peg.441	peg	NODE_206_length_27476_cov_16.313613_17970_16903	17970	16903	-	DNA-directed RNA polymerase alpha subunit (EC 2.7.7.6)			isu;RNA_polymerase_bacterial
NODE_206_length_27476_cov_16.313613	fig|937.25.peg.442	peg	NODE_206_length_27476_cov_16.313613_18617_17991	18617	17991	-	SSU ribosomal protein S4p (S9e) @ SSU ribosomal protein S4p (S9e), zinc-independent			isu;CBSS-393130.3.peg.794
NODE_206_length_27476_cov_16.313613	fig|937.25.peg.443	peg	NODE_206_length_27476_cov_16.313613_19021_18629	19021	18629	-	SSU ribosomal protein S11p (S14e)
NODE_206_length_27476_cov_16.313613	fig|937.25.peg.444	peg	NODE_206_length_27476_cov_16.313613_19401_19030	19401	19030	-	SSU ribosomal protein S13p (S18e)
NODE_206_length_27476_cov_16.313613	fig|937.25.peg.445	peg	NODE_206_length_27476_cov_16.313613_19518_19405	19518	19405	-	LSU ribosomal protein L36p @ LSU ribosomal protein L36p, zinc-dependent
NODE_206_length_27476_cov_16.313613	fig|937.25.peg.446	peg	NODE_206_length_27476_cov_16.313613_19785_20123	19785	20123	+	thioredoxin-like
NODE_206_length_27476_cov_16.313613	fig|937.25.peg.447	peg	NODE_206_length_27476_cov_16.313613_21111_20176	21111	20176	-	Ribose-phosphate pyrophosphokinase (EC 2.7.6.1)
NODE_206_length_27476_cov_16.313613	fig|937.25.peg.448	peg	NODE_206_length_27476_cov_16.313613_21485_21120	21485	21120	-	LSU ribosomal protein L19p
NODE_206_length_27476_cov_16.313613	fig|937.25.peg.449	peg	NODE_206_length_27476_cov_16.313613_22176_21475	22176	21475	-	tRNA (guanine(37)-N(1))-methyltransferase (EC 2.1.1.228)
NODE_206_length_27476_cov_16.313613	fig|937.25.peg.450	peg	NODE_206_length_27476_cov_16.313613_22700_22179	22700	22179	-	16S rRNA processing protein RimM			isu;KH_domain_RNA_binding_protein_YlqC
NODE_206_length_27476_cov_16.313613	fig|937.25.peg.451	peg	NODE_206_length_27476_cov_16.313613_22939_22697	22939	22697	-	KH domain RNA binding protein YlqC			icw(1);KH_domain_RNA_binding_protein_YlqC
NODE_206_length_27476_cov_16.313613	fig|937.25.peg.452	peg	NODE_206_length_27476_cov_16.313613_23170_22940	23170	22940	-	SSU ribosomal protein S16p			icw(2);KH_domain_RNA_binding_protein_YlqC
NODE_206_length_27476_cov_16.313613	fig|937.25.peg.453	peg	NODE_206_length_27476_cov_16.313613_23342_23223	23342	23223	-	hypothetical protein
NODE_206_length_27476_cov_16.313613	fig|937.25.peg.454	peg	NODE_206_length_27476_cov_16.313613_23368_23769	23368	23769	+	hypothetical protein
NODE_206_length_27476_cov_16.313613	fig|937.25.peg.455	peg	NODE_206_length_27476_cov_16.313613_23807_24664	23807	24664	+	Cell division inhibitor SulA
NODE_206_length_27476_cov_16.313613	fig|937.25.peg.456	peg	NODE_206_length_27476_cov_16.313613_24677_25924	24677	25924	+	type II secretion system protein
NODE_206_length_27476_cov_16.313613	fig|937.25.peg.457	peg	NODE_206_length_27476_cov_16.313613_27258_25921	27258	25921	-	Fibronectin/fibrinogen-binding protein			isu;Adhesion_of_Campylobacter
NODE_2081_length_6090_cov_13.270580	fig|937.25.peg.458	peg	NODE_2081_length_6090_cov_13.270580_203_3442	203	3442	+	Carbamoyl-phosphate synthase large chain (EC 6.3.5.5)
NODE_2081_length_6090_cov_13.270580	fig|937.25.peg.459	peg	NODE_2081_length_6090_cov_13.270580_5909_3582	5909	3582	-	DNA gyrase subunit B (EC 5.99.1.3)			isu;DNA_gyrase_subunits isu;DNA_topoisomerases,_Type_II,_ATP-dependent isu;Resistance_to_fluoroquinolones
NODE_2087_length_6081_cov_23.519154	fig|937.25.peg.460	peg	NODE_2087_length_6081_cov_23.519154_737_3	737	3	-	ATP synthase gamma chain (EC 3.6.3.14)			idu(1);F0F1-type_ATP_synthase
NODE_2087_length_6081_cov_23.519154	fig|937.25.peg.461	peg	NODE_2087_length_6081_cov_23.519154_2262_751	2262	751	-	ATP synthase alpha chain (EC 3.6.3.14)			icw(2);F0F1-type_ATP_synthase
NODE_2087_length_6081_cov_23.519154	fig|937.25.peg.462	peg	NODE_2087_length_6081_cov_23.519154_2816_2289	2816	2289	-	hypothetical protein
NODE_2087_length_6081_cov_23.519154	fig|937.25.peg.463	peg	NODE_2087_length_6081_cov_23.519154_3328_2816	3328	2816	-	ATP synthase F0 sector subunit b (EC 3.6.3.14)			icw(1);F0F1-type_ATP_synthase
NODE_2087_length_6081_cov_23.519154	fig|937.25.peg.464	peg	NODE_2087_length_6081_cov_23.519154_3761_3339	3761	3339	-	hypothetical protein
NODE_2087_length_6081_cov_23.519154	fig|937.25.peg.465	peg	NODE_2087_length_6081_cov_23.519154_3907_5604	3907	5604	+	Dihydroxy-acid dehydratase (EC 4.2.1.9)
NODE_2087_length_6081_cov_23.519154	fig|937.25.peg.466	peg	NODE_2087_length_6081_cov_23.519154_5714_6079	5714	6079	+	hypothetical protein
NODE_2181_length_5928_cov_14.540591	fig|937.25.peg.467	peg	NODE_2181_length_5928_cov_14.540591_2_838	2	838	+	UDP-3-O-[3-hydroxymyristoyl] glucosamine N-acyltransferase (EC 2.3.1.191)
NODE_2181_length_5928_cov_14.540591	fig|937.25.peg.468	peg	NODE_2181_length_5928_cov_14.540591_841_1059	841	1059	+	hypothetical protein
NODE_2181_length_5928_cov_14.540591	fig|937.25.peg.469	peg	NODE_2181_length_5928_cov_14.540591_1056_1625	1056	1625	+	response regulator receiver domain protein (CheY-like)
NODE_2181_length_5928_cov_14.540591	fig|937.25.peg.470	peg	NODE_2181_length_5928_cov_14.540591_4245_1687	4245	1687	-	hypothetical protein
NODE_2181_length_5928_cov_14.540591	fig|937.25.peg.471	peg	NODE_2181_length_5928_cov_14.540591_5582_4338	5582	4338	-	hypothetical protein
NODE_2181_length_5928_cov_14.540591	fig|937.25.peg.472	peg	NODE_2181_length_5928_cov_14.540591_5926_5603	5926	5603	-	hypothetical protein
NODE_2183_length_5926_cov_14.302787	fig|937.25.peg.473	peg	NODE_2183_length_5926_cov_14.302787_1430_18	1430	18	-	Aspartyl-tRNA(Asn) amidotransferase subunit B (EC 6.3.5.6) @ Glutamyl-tRNA(Gln) amidotransferase subunit B (EC 6.3.5.7)			isu;tRNA_aminoacylation,_Asp_and_Asn isu;tRNA_aminoacylation,_Glu_and_Gln
NODE_2183_length_5926_cov_14.302787	fig|937.25.peg.474	peg	NODE_2183_length_5926_cov_14.302787_2061_1495	2061	1495	-	Ribosome recycling factor			isu;Ribosome_recycling_related_cluster isu;Translation_termination_factors_bacterial
NODE_2183_length_5926_cov_14.302787	fig|937.25.peg.475	peg	NODE_2183_length_5926_cov_14.302787_2458_4974	2458	4974	+	Uncharacterized membrane anchored protein HP_1479
NODE_2183_length_5926_cov_14.302787	fig|937.25.peg.476	peg	NODE_2183_length_5926_cov_14.302787_5924_4956	5924	4956	-	Peptidoglycan lipid II flippase MurJ
NODE_2186_length_5917_cov_21.805308	fig|937.25.peg.477	peg	NODE_2186_length_5917_cov_21.805308_1_198	1	198	+	LSU ribosomal protein L14p (L23e)
NODE_2186_length_5917_cov_21.805308	fig|937.25.peg.478	peg	NODE_2186_length_5917_cov_21.805308_202_438	202	438	+	LSU ribosomal protein L24p (L26e)
NODE_2186_length_5917_cov_21.805308	fig|937.25.peg.479	peg	NODE_2186_length_5917_cov_21.805308_441_998	441	998	+	LSU ribosomal protein L5p (L11e)
NODE_2186_length_5917_cov_21.805308	fig|937.25.peg.480	peg	NODE_2186_length_5917_cov_21.805308_991_1176	991	1176	+	SSU ribosomal protein S14p (S29e) @ SSU ribosomal protein S14p (S29e), zinc-dependent
NODE_2186_length_5917_cov_21.805308	fig|937.25.peg.481	peg	NODE_2186_length_5917_cov_21.805308_1284_1679	1284	1679	+	SSU ribosomal protein S8p (S15Ae)
NODE_2186_length_5917_cov_21.805308	fig|937.25.peg.482	peg	NODE_2186_length_5917_cov_21.805308_1690_2226	1690	2226	+	LSU ribosomal protein L6p (L9e)
NODE_2186_length_5917_cov_21.805308	fig|937.25.peg.483	peg	NODE_2186_length_5917_cov_21.805308_2237_2593	2237	2593	+	LSU ribosomal protein L18p (L5e)
NODE_2186_length_5917_cov_21.805308	fig|937.25.peg.484	peg	NODE_2186_length_5917_cov_21.805308_2603_3046	2603	3046	+	SSU ribosomal protein S5p (S2e)			isu;Ribosomal_protein_S5p_acylation
NODE_2186_length_5917_cov_21.805308	fig|937.25.peg.485	peg	NODE_2186_length_5917_cov_21.805308_3050_3448	3050	3448	+	LSU ribosomal protein L15p (L27Ae)
NODE_2186_length_5917_cov_21.805308	fig|937.25.peg.486	peg	NODE_2186_length_5917_cov_21.805308_3457_4719	3457	4719	+	Protein translocase subunit SecY
NODE_2186_length_5917_cov_21.805308	fig|937.25.peg.487	peg	NODE_2186_length_5917_cov_21.805308_4723_5481	4723	5481	+	Methionine aminopeptidase (EC 3.4.11.18)			isu;CBSS-312309.3.peg.1965 isu;Translation_termination_factors_bacterial
NODE_2186_length_5917_cov_21.805308	fig|937.25.peg.488	peg	NODE_2186_length_5917_cov_21.805308_5509_5727	5509	5727	+	Translation initiation factor 1
NODE_2207_length_5886_cov_19.126011	fig|937.25.peg.489	peg	NODE_2207_length_5886_cov_19.126011_1_921	1	921	+	hypothetical protein
NODE_2207_length_5886_cov_19.126011	fig|937.25.peg.490	peg	NODE_2207_length_5886_cov_19.126011_1012_1518	1012	1518	+	hypothetical protein
NODE_2207_length_5886_cov_19.126011	fig|937.25.peg.491	peg	NODE_2207_length_5886_cov_19.126011_1571_2299	1571	2299	+	3'(2'),5'-bisphosphate nucleotidase (EC 3.1.3.7)
NODE_2207_length_5886_cov_19.126011	fig|937.25.peg.492	peg	NODE_2207_length_5886_cov_19.126011_2302_3576	2302	3576	+	ABC transporter, substrate-binding protein (cluster 1, maltose/g3p/polyamine/iron)
NODE_2207_length_5886_cov_19.126011	fig|937.25.peg.493	peg	NODE_2207_length_5886_cov_19.126011_3573_5813	3573	5813	+	hypothetical protein
NODE_2212_length_5877_cov_15.502069	fig|937.25.peg.494	peg	NODE_2212_length_5877_cov_15.502069_219_596	219	596	+	Ferredoxin, 2Fe-2S			isu;Soluble_cytochromes_and_functionally_related_electron_carriers isu;Alanine_biosynthesis
NODE_2212_length_5877_cov_15.502069	fig|937.25.peg.495	peg	NODE_2212_length_5877_cov_15.502069_598_963	598	963	+	Aspartate 1-decarboxylase (EC 4.1.1.11)			isu;Coenzyme_A_Biosynthesis_cluster isu;Coenzyme_A_Biosynthesis
NODE_2212_length_5877_cov_15.502069	fig|937.25.peg.496	peg	NODE_2212_length_5877_cov_15.502069_966_1286	966	1286	+	hypothetical protein
NODE_2212_length_5877_cov_15.502069	fig|937.25.peg.497	peg	NODE_2212_length_5877_cov_15.502069_1291_2493	1291	2493	+	hypothetical protein
NODE_2212_length_5877_cov_15.502069	fig|937.25.peg.498	peg	NODE_2212_length_5877_cov_15.502069_2855_2601	2855	2601	-	LSU ribosomal protein L27p			icw(1);CBSS-176279.3.peg.868
NODE_2212_length_5877_cov_15.502069	fig|937.25.peg.499	peg	NODE_2212_length_5877_cov_15.502069_3179_2886	3179	2886	-	LSU ribosomal protein L21p			isu;CBSS-176279.3.peg.868
NODE_2212_length_5877_cov_15.502069	fig|937.25.peg.500	peg	NODE_2212_length_5877_cov_15.502069_5734_3698	5734	3698	-	Na+/H+ antiporter
NODE_221_length_25315_cov_18.597868	fig|937.25.peg.501	peg	NODE_221_length_25315_cov_18.597868_3_170	3	170	+	hypothetical protein
NODE_221_length_25315_cov_18.597868	fig|937.25.peg.502	peg	NODE_221_length_25315_cov_18.597868_454_227	454	227	-	hypothetical protein
NODE_221_length_25315_cov_18.597868	fig|937.25.peg.503	peg	NODE_221_length_25315_cov_18.597868_639_1454	639	1454	+	Phage antirepressor protein
NODE_221_length_25315_cov_18.597868	fig|937.25.peg.504	peg	NODE_221_length_25315_cov_18.597868_1529_1780	1529	1780	+	prevent-host-death family protein
NODE_221_length_25315_cov_18.597868	fig|937.25.peg.505	peg	NODE_221_length_25315_cov_18.597868_1777_2037	1777	2037	+	YoeB toxin protein
NODE_221_length_25315_cov_18.597868	fig|937.25.peg.506	peg	NODE_221_length_25315_cov_18.597868_2794_2069	2794	2069	-	hypothetical protein
NODE_221_length_25315_cov_18.597868	fig|937.25.peg.507	peg	NODE_221_length_25315_cov_18.597868_3745_2867	3745	2867	-	hypothetical protein
NODE_221_length_25315_cov_18.597868	fig|937.25.peg.508	peg	NODE_221_length_25315_cov_18.597868_4093_3899	4093	3899	-	hypothetical protein
NODE_221_length_25315_cov_18.597868	fig|937.25.peg.509	peg	NODE_221_length_25315_cov_18.597868_4235_5056	4235	5056	+	Phage protein (ACLAME 496)
NODE_221_length_25315_cov_18.597868	fig|937.25.peg.510	peg	NODE_221_length_25315_cov_18.597868_5227_6393	5227	6393	+	Aspartate aminotransferase (EC 2.6.1.1)			idu(1);Coenzyme_M_biosynthesis_--_gjo idu(1);Glutamine,_Glutamate,_Aspartate_and_Asparagine_Biosynthesis idu(1);Threonine_and_Homoserine_Biosynthesis
NODE_221_length_25315_cov_18.597868	fig|937.25.peg.511	peg	NODE_221_length_25315_cov_18.597868_6396_6818	6396	6818	+	hypothetical protein
NODE_221_length_25315_cov_18.597868	fig|937.25.peg.512	peg	NODE_221_length_25315_cov_18.597868_6910_7968	6910	7968	+	Dihydroorotate dehydrogenase (quinone) (EC 1.3.5.2)
NODE_221_length_25315_cov_18.597868	fig|937.25.peg.513	peg	NODE_221_length_25315_cov_18.597868_7968_8684	7968	8684	+	tRNA (adenine37-N(6))-methyltransferase TrmN6 (EC 2.1.1.223)			isu;RNA_methylation
NODE_221_length_25315_cov_18.597868	fig|937.25.peg.514	peg	NODE_221_length_25315_cov_18.597868_8774_9769	8774	9769	+	Phenylalanyl-tRNA synthetase alpha chain (EC 6.1.1.20)
NODE_221_length_25315_cov_18.597868	fig|937.25.peg.515	peg	NODE_221_length_25315_cov_18.597868_9777_10910	9777	10910	+	hypothetical protein
NODE_221_length_25315_cov_18.597868	fig|937.25.peg.516	peg	NODE_221_length_25315_cov_18.597868_11046_11534	11046	11534	+	hypothetical protein
NODE_221_length_25315_cov_18.597868	fig|937.25.peg.517	peg	NODE_221_length_25315_cov_18.597868_11552_12853	11552	12853	+	Adenosylmethionine-8-amino-7-oxononanoate aminotransferase (EC 2.6.1.62)			isu;Biotin_biosynthesis_Experimental isu;Biotin_biosynthesis
NODE_221_length_25315_cov_18.597868	fig|937.25.peg.518	peg	NODE_221_length_25315_cov_18.597868_12954_15431	12954	15431	+	DNA gyrase subunit A (EC 5.99.1.3)			isu;DNA_gyrase_subunits isu;DNA_topoisomerases,_Type_II,_ATP-dependent isu;Resistance_to_fluoroquinolones
NODE_221_length_25315_cov_18.597868	fig|937.25.peg.519	peg	NODE_221_length_25315_cov_18.597868_16511_15558	16511	15558	-	D-arabinose-5-phosphate isomerase (EC 5.3.1.13)
NODE_221_length_25315_cov_18.597868	fig|937.25.peg.520	peg	NODE_221_length_25315_cov_18.597868_18346_16520	18346	16520	-	Flagellar hook-associated protein FlgK
NODE_221_length_25315_cov_18.597868	fig|937.25.peg.521	peg	NODE_221_length_25315_cov_18.597868_18782_18354	18782	18354	-	hypothetical protein
NODE_221_length_25315_cov_18.597868	fig|937.25.peg.522	peg	NODE_221_length_25315_cov_18.597868_19005_18796	19005	18796	-	hypothetical protein
NODE_221_length_25315_cov_18.597868	fig|937.25.peg.523	peg	NODE_221_length_25315_cov_18.597868_19985_19578	19985	19578	-	hypothetical protein
NODE_221_length_25315_cov_18.597868	fig|937.25.peg.524	peg	NODE_221_length_25315_cov_18.597868_20487_20053	20487	20053	-	hypothetical protein
NODE_221_length_25315_cov_18.597868	fig|937.25.peg.525	peg	NODE_221_length_25315_cov_18.597868_20984_20484	20984	20484	-	hypothetical protein
NODE_221_length_25315_cov_18.597868	fig|937.25.peg.526	peg	NODE_221_length_25315_cov_18.597868_22699_21029	22699	21029	-	hypothetical protein
NODE_221_length_25315_cov_18.597868	fig|937.25.peg.527	peg	NODE_221_length_25315_cov_18.597868_23979_22708	23979	22708	-	hypothetical protein
NODE_221_length_25315_cov_18.597868	fig|937.25.peg.528	peg	NODE_221_length_25315_cov_18.597868_24749_23979	24749	23979	-	hypothetical protein
NODE_221_length_25315_cov_18.597868	fig|937.25.peg.529	peg	NODE_221_length_25315_cov_18.597868_25315_24860	25315	24860	-	Hydroxyacylglutathione hydrolase (EC 3.1.2.6)			isu;Glutathione:_Non-redox_reactions isu;CBSS-292415.3.peg.2341 isu;Methylglyoxal_Metabolism isu;CBSS-342610.3.peg.1536
NODE_2220_length_5866_cov_17.399033	fig|937.25.peg.530	peg	NODE_2220_length_5866_cov_17.399033_1414_236	1414	236	-	2,3,4,5-tetrahydropyridine-2,6-dicarboxylate N-succinyltransferase (EC 2.3.1.117)			isu;Lysine_Biosynthesis_DAP_Pathway isu;Lysine_Biosynthesis_DAP_Pathway,_GJO_scratch
NODE_2220_length_5866_cov_17.399033	fig|937.25.peg.531	peg	NODE_2220_length_5866_cov_17.399033_2181_1477	2181	1477	-	RNA binding methyltransferase FtsJ like
NODE_2220_length_5866_cov_17.399033	fig|937.25.peg.532	peg	NODE_2220_length_5866_cov_17.399033_2346_3371	2346	3371	+	Aspartate-semialdehyde dehydrogenase (EC 1.2.1.11)			isu;Threonine_and_Homoserine_Biosynthesis icw(1);Lysine_Biosynthesis_DAP_Pathway icw(1);Lysine_Biosynthesis_DAP_Pathway,_GJO_scratch
NODE_2220_length_5866_cov_17.399033	fig|937.25.peg.533	peg	NODE_2220_length_5866_cov_17.399033_3373_4404	3373	4404	+	Uroporphyrinogen III decarboxylase (EC 4.1.1.37)			isu;Heme_and_Siroheme_Biosynthesis
NODE_2220_length_5866_cov_17.399033	fig|937.25.peg.534	peg	NODE_2220_length_5866_cov_17.399033_5680_4466	5680	4466	-	Diaminopimelate decarboxylase (EC 4.1.1.20)			idu(1);CBSS-323850.3.peg.3269 icw(2);Lysine_Biosynthesis_DAP_Pathway icw(2);Lysine_Biosynthesis_DAP_Pathway,_GJO_scratch
NODE_2226_length_5849_cov_11.690922	fig|937.25.peg.535	peg	NODE_2226_length_5849_cov_11.690922_179_1018	179	1018	+	hypothetical protein
NODE_2226_length_5849_cov_11.690922	fig|937.25.peg.536	peg	NODE_2226_length_5849_cov_11.690922_1020_1430	1020	1430	+	hypothetical protein
NODE_2226_length_5849_cov_11.690922	fig|937.25.peg.537	peg	NODE_2226_length_5849_cov_11.690922_1433_1816	1433	1816	+	hypothetical protein
NODE_2226_length_5849_cov_11.690922	fig|937.25.peg.538	peg	NODE_2226_length_5849_cov_11.690922_1894_2301	1894	2301	+	hypothetical protein
NODE_2226_length_5849_cov_11.690922	fig|937.25.peg.539	peg	NODE_2226_length_5849_cov_11.690922_2285_3955	2285	3955	+	hypothetical protein
NODE_2226_length_5849_cov_11.690922	fig|937.25.peg.540	peg	NODE_2226_length_5849_cov_11.690922_3957_4703	3957	4703	+	hypothetical protein
NODE_2226_length_5849_cov_11.690922	fig|937.25.peg.541	peg	NODE_2226_length_5849_cov_11.690922_4761_4955	4761	4955	+	hypothetical protein
NODE_2226_length_5849_cov_11.690922	fig|937.25.peg.542	peg	NODE_2226_length_5849_cov_11.690922_5022_5132	5022	5132	+	hypothetical protein
NODE_2226_length_5849_cov_11.690922	fig|937.25.peg.543	peg	NODE_2226_length_5849_cov_11.690922_5849_5250	5849	5250	-	hypothetical protein
NODE_2232_length_5830_cov_13.183730	fig|937.25.peg.544	peg	NODE_2232_length_5830_cov_13.183730_1_660	1	660	+	UDP-3-O-[3-hydroxymyristoyl] glucosamine N-acyltransferase (EC 2.3.1.191)
NODE_2232_length_5830_cov_13.183730	fig|937.25.peg.545	peg	NODE_2232_length_5830_cov_13.183730_665_1930	665	1930	+	hypothetical protein
NODE_2232_length_5830_cov_13.183730	fig|937.25.peg.546	peg	NODE_2232_length_5830_cov_13.183730_2524_2009	2524	2009	-	Inorganic pyrophosphatase (EC 3.6.1.1)			isu;Phosphate_metabolism
NODE_2232_length_5830_cov_13.183730	fig|937.25.peg.547	peg	NODE_2232_length_5830_cov_13.183730_2599_2991	2599	2991	+	Putative pre-16S rRNA nuclease YqgF
NODE_2232_length_5830_cov_13.183730	fig|937.25.peg.548	peg	NODE_2232_length_5830_cov_13.183730_3055_4578	3055	4578	+	Flagellin			idu(1);Flagellar_motility
NODE_2232_length_5830_cov_13.183730	fig|937.25.peg.549	peg	NODE_2232_length_5830_cov_13.183730_4691_4978	4691	4978	+	DNA-binding protein HU			isu;DNA_structural_proteins,_bacterial
NODE_2232_length_5830_cov_13.183730	fig|937.25.rna.10	rna	NODE_2232_length_5830_cov_13.183730_5017_5103	5017	5103	+	tRNA-Leu-CAA
NODE_2232_length_5830_cov_13.183730	fig|937.25.peg.550	peg	NODE_2232_length_5830_cov_13.183730_5112_5330	5112	5330	+	hypothetical protein
NODE_2232_length_5830_cov_13.183730	fig|937.25.peg.551	peg	NODE_2232_length_5830_cov_13.183730_5829_5452	5829	5452	-	hypothetical protein
NODE_223_length_25193_cov_15.716117	fig|937.25.peg.552	peg	NODE_223_length_25193_cov_15.716117_2_304	2	304	+	hypothetical protein
NODE_223_length_25193_cov_15.716117	fig|937.25.peg.553	peg	NODE_223_length_25193_cov_15.716117_291_1064	291	1064	+	Molybdenum ABC transporter, substrate-binding protein ModA
NODE_223_length_25193_cov_15.716117	fig|937.25.peg.554	peg	NODE_223_length_25193_cov_15.716117_1064_1753	1064	1753	+	Molybdenum ABC transporter permease protein ModB
NODE_223_length_25193_cov_15.716117	fig|937.25.peg.555	peg	NODE_223_length_25193_cov_15.716117_1747_2394	1747	2394	+	Molybdenum transport ATP-binding protein ModC (TC 3.A.1.8.1)			isu;Molybdenum_cofactor_biosynthesis
NODE_223_length_25193_cov_15.716117	fig|937.25.peg.556	peg	NODE_223_length_25193_cov_15.716117_2451_2774	2451	2774	+	putative iojap homolog
NODE_223_length_25193_cov_15.716117	fig|937.25.peg.557	peg	NODE_223_length_25193_cov_15.716117_2777_2896	2777	2896	+	hypothetical protein
NODE_223_length_25193_cov_15.716117	fig|937.25.peg.558	peg	NODE_223_length_25193_cov_15.716117_2886_3671	2886	3671	+	2-Keto-3-deoxy-D-manno-octulosonate-8-phosphate synthase (EC 2.5.1.55)
NODE_223_length_25193_cov_15.716117	fig|937.25.peg.559	peg	NODE_223_length_25193_cov_15.716117_4098_5495	4098	5495	+	hypothetical protein
NODE_223_length_25193_cov_15.716117	fig|937.25.peg.560	peg	NODE_223_length_25193_cov_15.716117_6724_5567	6724	5567	-	S-adenosylmethionine synthetase (EC 2.5.1.6)			isu;Methionine_Degradation
NODE_223_length_25193_cov_15.716117	fig|937.25.peg.561	peg	NODE_223_length_25193_cov_15.716117_8646_6784	8646	6784	-	Ferredoxin--nitrite reductase (EC 1.7.7.1)			isu;Nitrate_and_nitrite_ammonification
NODE_223_length_25193_cov_15.716117	fig|937.25.peg.562	peg	NODE_223_length_25193_cov_15.716117_9880_8639	9880	8639	-	Uroporphyrinogen-III methyltransferase (EC 2.1.1.107)			isu;Dissimilatory_nitrite_reductase isu;Heme_and_Siroheme_Biosynthesis isu;Coenzyme_B12_biosynthesis
NODE_223_length_25193_cov_15.716117	fig|937.25.peg.563	peg	NODE_223_length_25193_cov_15.716117_11511_9883	11511	9883	-	Serine/threonine protein kinase PrkC, regulator of stationary phase
NODE_223_length_25193_cov_15.716117	fig|937.25.peg.564	peg	NODE_223_length_25193_cov_15.716117_12763_11498	12763	11498	-	Nitrate transporter NasA
NODE_223_length_25193_cov_15.716117	fig|937.25.peg.565	peg	NODE_223_length_25193_cov_15.716117_13087_14211	13087	14211	+	N-succinyl-L,L-diaminopimelate aminotransferase (EC 2.6.1.17), type 2
NODE_223_length_25193_cov_15.716117	fig|937.25.peg.566	peg	NODE_223_length_25193_cov_15.716117_14218_14952	14218	14952	+	Flagellar biosynthesis protein FliP
NODE_223_length_25193_cov_15.716117	fig|937.25.peg.567	peg	NODE_223_length_25193_cov_15.716117_15006_16169	15006	16169	+	tRNA (guanine(46)-N(7))-methyltransferase (EC 2.1.1.33)
NODE_223_length_25193_cov_15.716117	fig|937.25.peg.568	peg	NODE_223_length_25193_cov_15.716117_16173_16880	16173	16880	+	Cell-division-associated, ABC-transporter-like signaling protein FtsE
NODE_223_length_25193_cov_15.716117	fig|937.25.peg.569	peg	NODE_223_length_25193_cov_15.716117_16877_17698	16877	17698	+	hypothetical protein
NODE_223_length_25193_cov_15.716117	fig|937.25.peg.570	peg	NODE_223_length_25193_cov_15.716117_17698_18843	17698	18843	+	hypothetical protein
NODE_223_length_25193_cov_15.716117	fig|937.25.peg.571	peg	NODE_223_length_25193_cov_15.716117_18845_19444	18845	19444	+	GTP cyclohydrolase II (EC 3.5.4.25)			isu;Riboflavin,_FMN_and_FAD_metabolism isu;Molybdenum_cofactor_biosynthesis
NODE_223_length_25193_cov_15.716117	fig|937.25.peg.572	peg	NODE_223_length_25193_cov_15.716117_20730_19441	20730	19441	-	hypothetical protein
NODE_223_length_25193_cov_15.716117	fig|937.25.peg.573	peg	NODE_223_length_25193_cov_15.716117_25192_20714	25192	20714	-	hypothetical protein
NODE_2245_length_5807_cov_16.961257	fig|937.25.peg.574	peg	NODE_2245_length_5807_cov_16.961257_1_702	1	702	+	hypothetical protein
NODE_2245_length_5807_cov_16.961257	fig|937.25.peg.575	peg	NODE_2245_length_5807_cov_16.961257_905_750	905	750	-	hypothetical protein
NODE_2245_length_5807_cov_16.961257	fig|937.25.peg.576	peg	NODE_2245_length_5807_cov_16.961257_2398_962	2398	962	-	Sulfide:quinone oxidoreductase, Type IV
NODE_2245_length_5807_cov_16.961257	fig|937.25.peg.577	peg	NODE_2245_length_5807_cov_16.961257_2591_2923	2591	2923	+	hypothetical protein
NODE_2245_length_5807_cov_16.961257	fig|937.25.peg.578	peg	NODE_2245_length_5807_cov_16.961257_3784_2990	3784	2990	-	SMF family protein, DNA processing chain A (DprA)
NODE_2245_length_5807_cov_16.961257	fig|937.25.peg.579	peg	NODE_2245_length_5807_cov_16.961257_4815_3784	4815	3784	-	S-adenosylmethionine:tRNA ribosyltransferase-isomerase (EC 2.4.99.17)
NODE_2245_length_5807_cov_16.961257	fig|937.25.peg.580	peg	NODE_2245_length_5807_cov_16.961257_5402_4815	5402	4815	-	Dephospho-CoA kinase (EC 2.7.1.24)			isu;Coenzyme_A_Biosynthesis
NODE_2245_length_5807_cov_16.961257	fig|937.25.peg.581	peg	NODE_2245_length_5807_cov_16.961257_5806_5402	5806	5402	-	Spermidine synthase-like
NODE_2249_length_5801_cov_11.566387	fig|937.25.peg.582	peg	NODE_2249_length_5801_cov_11.566387_128_3	128	3	-	hypothetical protein
NODE_2249_length_5801_cov_11.566387	fig|937.25.peg.583	peg	NODE_2249_length_5801_cov_11.566387_1048_149	1048	149	-	AntA/AntB antirepressor domain protein
NODE_2249_length_5801_cov_11.566387	fig|937.25.peg.584	peg	NODE_2249_length_5801_cov_11.566387_1122_1946	1122	1946	+	hypothetical protein
NODE_2249_length_5801_cov_11.566387	fig|937.25.peg.585	peg	NODE_2249_length_5801_cov_11.566387_2980_1943	2980	1943	-	adenine/cytosine DNA methyltransferase
NODE_2249_length_5801_cov_11.566387	fig|937.25.peg.586	peg	NODE_2249_length_5801_cov_11.566387_3077_3241	3077	3241	+	hypothetical protein
NODE_2249_length_5801_cov_11.566387	fig|937.25.peg.587	peg	NODE_2249_length_5801_cov_11.566387_3746_3273	3746	3273	-	Acetolactate synthase small subunit (EC 2.2.1.6)			icw(1);Acetolactate_synthase_subunits icw(1);Acetoin,_butanediol_metabolism
NODE_2249_length_5801_cov_11.566387	fig|937.25.peg.588	peg	NODE_2249_length_5801_cov_11.566387_5435_3756	5435	3756	-	Acetolactate synthase large subunit (EC 2.2.1.6)			isu;Acetolactate_synthase_subunits isu;Acetoin,_butanediol_metabolism
NODE_2249_length_5801_cov_11.566387	fig|937.25.peg.589	peg	NODE_2249_length_5801_cov_11.566387_5704_5573	5704	5573	-	hypothetical protein
NODE_224_length_25188_cov_17.849508	fig|937.25.peg.590	peg	NODE_224_length_25188_cov_17.849508_920_99	920	99	-	Signal peptidase I (EC 3.4.21.89)			isu;Signal_peptidase
NODE_224_length_25188_cov_17.849508	fig|937.25.peg.591	peg	NODE_224_length_25188_cov_17.849508_1767_922	1767	922	-	Methenyltetrahydrofolate cyclohydrolase (EC 3.5.4.9) / Methylenetetrahydrofolate dehydrogenase (NADP+) (EC 1.5.1.5)			icw(1);One-carbon_metabolism_by_tetrahydropterines icw(1);One-carbon_metabolism_by_tetrahydropterines icw(1);5-FCL-like_protein
NODE_224_length_25188_cov_17.849508	fig|937.25.peg.592	peg	NODE_224_length_25188_cov_17.849508_2133_3107	2133	3107	+	hypothetical protein
NODE_224_length_25188_cov_17.849508	fig|937.25.peg.593	peg	NODE_224_length_25188_cov_17.849508_3113_3781	3113	3781	+	hypothetical protein
NODE_224_length_25188_cov_17.849508	fig|937.25.peg.594	peg	NODE_224_length_25188_cov_17.849508_3889_4671	3889	4671	+	Enoyl-[acyl-carrier-protein] reductase [NADH] (EC 1.3.1.9)			isu;Fatty_Acid_Biosynthesis_FASII
NODE_224_length_25188_cov_17.849508	fig|937.25.peg.595	peg	NODE_224_length_25188_cov_17.849508_4674_4874	4674	4874	+	Sulfur carrier protein ThiS			isu;Thiamin_biosynthesis
NODE_224_length_25188_cov_17.849508	fig|937.25.peg.596	peg	NODE_224_length_25188_cov_17.849508_4874_5539	4874	5539	+	16S rRNA (uracil(1498)-N(3))-methyltransferase (EC 2.1.1.193)
NODE_224_length_25188_cov_17.849508	fig|937.25.peg.597	peg	NODE_224_length_25188_cov_17.849508_5619_6461	5619	6461	+	Formyltetrahydrofolate deformylase (EC 3.5.1.10)			isu;One-carbon_metabolism_by_tetrahydropterines isu;5-FCL-like_protein
NODE_224_length_25188_cov_17.849508	fig|937.25.peg.598	peg	NODE_224_length_25188_cov_17.849508_6471_6944	6471	6944	+	hypothetical protein
NODE_224_length_25188_cov_17.849508	fig|937.25.peg.599	peg	NODE_224_length_25188_cov_17.849508_6941_7411	6941	7411	+	Phosphopantetheine adenylyltransferase (EC 2.7.7.3)			isu;CBSS-269801.1.peg.1715 isu;CBSS-266117.6.peg.1260 isu;Coenzyme_A_Biosynthesis
NODE_224_length_25188_cov_17.849508	fig|937.25.peg.600	peg	NODE_224_length_25188_cov_17.849508_7424_9202	7424	9202	+	hypothetical protein
NODE_224_length_25188_cov_17.849508	fig|937.25.peg.601	peg	NODE_224_length_25188_cov_17.849508_9162_10268	9162	10268	+	CCA tRNA nucleotidyltransferase (EC 2.7.7.72)
NODE_224_length_25188_cov_17.849508	fig|937.25.peg.602	peg	NODE_224_length_25188_cov_17.849508_11633_10269	11633	10269	-	hypothetical protein
NODE_224_length_25188_cov_17.849508	fig|937.25.peg.603	peg	NODE_224_length_25188_cov_17.849508_11913_12143	11913	12143	+	Acyl carrier protein			icw(1);Fatty_Acid_Biosynthesis_FASII
NODE_224_length_25188_cov_17.849508	fig|937.25.peg.604	peg	NODE_224_length_25188_cov_17.849508_12245_13471	12245	13471	+	3-oxoacyl-[acyl-carrier-protein] synthase, KASII (EC 2.3.1.179)
NODE_224_length_25188_cov_17.849508	fig|937.25.peg.605	peg	NODE_224_length_25188_cov_17.849508_13474_14505	13474	14505	+	Acetyl-coenzyme A carboxyl transferase alpha chain (EC 6.4.1.2)			isu;Fatty_Acid_Biosynthesis_FASII
NODE_224_length_25188_cov_17.849508	fig|937.25.peg.606	peg	NODE_224_length_25188_cov_17.849508_14514_15533	14514	15533	+	hypothetical protein
NODE_224_length_25188_cov_17.849508	fig|937.25.peg.607	peg	NODE_224_length_25188_cov_17.849508_16334_15615	16334	15615	-	hypothetical protein
NODE_224_length_25188_cov_17.849508	fig|937.25.peg.608	peg	NODE_224_length_25188_cov_17.849508_18521_16431	18521	16431	-	Ribonuclease J (endonuclease and 5' exonuclease)
NODE_224_length_25188_cov_17.849508	fig|937.25.peg.609	peg	NODE_224_length_25188_cov_17.849508_19299_18490	19299	18490	-	SSU rRNA (adenine(1518)-N(6)/adenine(1519)-N(6))-dimethyltransferase (EC 2.1.1.182)			isu;RNA_methylation isu;ECSIG4-SIG7
NODE_224_length_25188_cov_17.849508	fig|937.25.peg.610	peg	NODE_224_length_25188_cov_17.849508_19854_19303	19854	19303	-	hypothetical protein
NODE_224_length_25188_cov_17.849508	fig|937.25.peg.611	peg	NODE_224_length_25188_cov_17.849508_21179_19851	21179	19851	-	Carboxyl-terminal protease (EC 3.4.21.102)			isu;CBSS-224911.1.peg.435
NODE_224_length_25188_cov_17.849508	fig|937.25.peg.612	peg	NODE_224_length_25188_cov_17.849508_21766_21188	21766	21188	-	hypothetical protein
NODE_224_length_25188_cov_17.849508	fig|937.25.peg.613	peg	NODE_224_length_25188_cov_17.849508_22366_21794	22366	21794	-	Anthranilate synthase, amidotransferase component (EC 4.1.3.27) @ Para-aminobenzoate synthase, amidotransferase component (EC 2.6.1.85)			isu;Chorismate:_Intermediate_for_synthesis_of_Tryptophan,_PAPA_antibiotics,_PABA,_3-hydroxyanthranilate_and_more. isu;Chorismate:_Intermediate_for_synthesis_of_Tryptophan,_PAPA_antibiotics,_PABA,_3-hydroxyanthranilate_and_more. isu;Tryptophan_synthesis isu;Tryptophan_synthesis
NODE_224_length_25188_cov_17.849508	fig|937.25.peg.614	peg	NODE_224_length_25188_cov_17.849508_24908_22530	24908	22530	-	Lead, cadmium, zinc and mercury transporting ATPase (EC 3.6.3.3) (EC 3.6.3.5); Copper-translocating P-type ATPase (EC 3.6.3.4)			isu;Copper_Transport_System isu;Copper_homeostasis
NODE_2258_length_5789_cov_14.466562	fig|937.25.peg.615	peg	NODE_2258_length_5789_cov_14.466562_53_1204	53	1204	+	Carboxynorspermidine decarboxylase (EC 4.1.1.96)
NODE_2258_length_5789_cov_14.466562	fig|937.25.peg.616	peg	NODE_2258_length_5789_cov_14.466562_1263_1715	1263	1715	+	hypothetical protein
NODE_2258_length_5789_cov_14.466562	fig|937.25.peg.617	peg	NODE_2258_length_5789_cov_14.466562_1719_2114	1719	2114	+	Flagellar motor switch protein FliN			idu(1);Flagellar_motility
NODE_2258_length_5789_cov_14.466562	fig|937.25.peg.618	peg	NODE_2258_length_5789_cov_14.466562_2129_3349	2129	3349	+	hypothetical protein
NODE_2258_length_5789_cov_14.466562	fig|937.25.peg.619	peg	NODE_2258_length_5789_cov_14.466562_3504_4856	3504	4856	+	methyl-accepting chemotaxis protein
NODE_2258_length_5789_cov_14.466562	fig|937.25.peg.620	peg	NODE_2258_length_5789_cov_14.466562_4880_5239	4880	5239	+	response regulator receiver domain protein (CheY-like)
NODE_228_length_24898_cov_19.499738	fig|937.25.peg.621	peg	NODE_228_length_24898_cov_19.499738_3_1103	3	1103	+	Protein translocase subunit SecA
NODE_228_length_24898_cov_19.499738	fig|937.25.peg.622	peg	NODE_228_length_24898_cov_19.499738_1258_2160	1258	2160	+	hypothetical protein
NODE_228_length_24898_cov_19.499738	fig|937.25.peg.623	peg	NODE_228_length_24898_cov_19.499738_2166_2954	2166	2954	+	UDP-N-acetylenolpyruvoylglucosamine reductase (EC 1.3.1.98)
NODE_228_length_24898_cov_19.499738	fig|937.25.peg.624	peg	NODE_228_length_24898_cov_19.499738_2947_4509	2947	4509	+	hypothetical protein
NODE_228_length_24898_cov_19.499738	fig|937.25.peg.625	peg	NODE_228_length_24898_cov_19.499738_4784_5263	4784	5263	+	hypothetical protein
NODE_228_length_24898_cov_19.499738	fig|937.25.peg.626	peg	NODE_228_length_24898_cov_19.499738_5657_7885	5657	7885	+	Adenylate cyclase (EC 4.6.1.1)			isu;cAMP_signaling_in_bacteria
NODE_228_length_24898_cov_19.499738	fig|937.25.peg.627	peg	NODE_228_length_24898_cov_19.499738_8033_9133	8033	9133	+	GTP-binding and nucleic acid-binding protein YchF
NODE_228_length_24898_cov_19.499738	fig|937.25.peg.628	peg	NODE_228_length_24898_cov_19.499738_9147_9716	9147	9716	+	Leucine rich repeat variant
NODE_228_length_24898_cov_19.499738	fig|937.25.peg.629	peg	NODE_228_length_24898_cov_19.499738_9713_10093	9713	10093	+	hypothetical protein
NODE_228_length_24898_cov_19.499738	fig|937.25.peg.630	peg	NODE_228_length_24898_cov_19.499738_11211_10126	11211	10126	-	hypothetical protein
NODE_228_length_24898_cov_19.499738	fig|937.25.peg.631	peg	NODE_228_length_24898_cov_19.499738_11520_11260	11520	11260	-	SSU ribosomal protein S18p @ SSU ribosomal protein S18p, zinc-dependent			isu;Staphylococcal_pathogenicity_islands_SaPI
NODE_228_length_24898_cov_19.499738	fig|937.25.peg.632	peg	NODE_228_length_24898_cov_19.499738_12169_11549	12169	11549	-	Single-stranded DNA-binding protein			isu;DNA_repair,_bacterial isu;pVir_Plasmid_of_Campylobacter isu;DNA_repair,_bacterial_RecFOR_pathway
NODE_228_length_24898_cov_19.499738	fig|937.25.peg.633	peg	NODE_228_length_24898_cov_19.499738_12597_12196	12597	12196	-	hypothetical protein
NODE_228_length_24898_cov_19.499738	fig|937.25.peg.634	peg	NODE_228_length_24898_cov_19.499738_12888_13775	12888	13775	+	Aspartate carbamoyltransferase (EC 2.1.3.2)
NODE_228_length_24898_cov_19.499738	fig|937.25.peg.635	peg	NODE_228_length_24898_cov_19.499738_13775_14872	13775	14872	+	Peptide chain release factor 2			isu;Programmed_frameshift isu;Translation_termination_factors_bacterial
NODE_228_length_24898_cov_19.499738	fig|937.25.peg.636	peg	NODE_228_length_24898_cov_19.499738_15252_14920	15252	14920	-	UPF0102 protein YraN
NODE_228_length_24898_cov_19.499738	fig|937.25.peg.637	peg	NODE_228_length_24898_cov_19.499738_16322_15249	16322	15249	-	Flagellar motor switch protein FliM			isu;Flagellar_motility
NODE_228_length_24898_cov_19.499738	fig|937.25.peg.638	peg	NODE_228_length_24898_cov_19.499738_17278_16706	17278	16706	-	FIG000605: protein co-occurring with transport systems (COG1739)			isu;CBSS-224308.1.peg.3555
NODE_228_length_24898_cov_19.499738	fig|937.25.peg.639	peg	NODE_228_length_24898_cov_19.499738_18534_17278	18534	17278	-	ATP-dependent Clp protease ATP-binding subunit ClpX			isu;Proteolysis_in_bacteria,_ATP-dependent
NODE_228_length_24898_cov_19.499738	fig|937.25.peg.640	peg	NODE_228_length_24898_cov_19.499738_19325_18534	19325	18534	-	Acyl-[acyl-carrier-protein]--UDP-N-acetylglucosamine O-acyltransferase (EC 2.3.1.129)
NODE_228_length_24898_cov_19.499738	fig|937.25.peg.641	peg	NODE_228_length_24898_cov_19.499738_19784_19338	19784	19338	-	3-hydroxyacyl-[acyl-carrier-protein] dehydratase, FabZ form (EC 4.2.1.59)			isu;Fatty_Acid_Biosynthesis_FASII
NODE_228_length_24898_cov_19.499738	fig|937.25.peg.642	peg	NODE_228_length_24898_cov_19.499738_19923_20483	19923	20483	+	hypothetical protein
NODE_228_length_24898_cov_19.499738	fig|937.25.peg.643	peg	NODE_228_length_24898_cov_19.499738_20488_21735	20488	21735	+	Putative oxidoreductase ferredoxin-type protein, clusters with CPO
NODE_228_length_24898_cov_19.499738	fig|937.25.peg.644	peg	NODE_228_length_24898_cov_19.499738_21865_22266	21865	22266	+	hypothetical protein
NODE_228_length_24898_cov_19.499738	fig|937.25.peg.645	peg	NODE_228_length_24898_cov_19.499738_24639_22696	24639	22696	-	Cell division-associated, ATP-dependent zinc metalloprotease FtsH
NODE_228_length_24898_cov_19.499738	fig|937.25.peg.646	peg	NODE_228_length_24898_cov_19.499738_24897_24826	24897	24826	-	hypothetical protein
NODE_231_length_24850_cov_16.460098	fig|937.25.peg.647	peg	NODE_231_length_24850_cov_16.460098_262_504	262	504	+	hypothetical protein
NODE_231_length_24850_cov_16.460098	fig|937.25.peg.648	peg	NODE_231_length_24850_cov_16.460098_1978_581	1978	581	-	FIG00470709: hypothetical protein
NODE_231_length_24850_cov_16.460098	fig|937.25.peg.649	peg	NODE_231_length_24850_cov_16.460098_2778_1975	2778	1975	-	hypothetical protein
NODE_231_length_24850_cov_16.460098	fig|937.25.peg.650	peg	NODE_231_length_24850_cov_16.460098_3990_2827	3990	2827	-	Dihydropteroate synthase (EC 2.5.1.15)
NODE_231_length_24850_cov_16.460098	fig|937.25.peg.651	peg	NODE_231_length_24850_cov_16.460098_4149_5147	4149	5147	+	FIG00638667: hypothetical protein
NODE_231_length_24850_cov_16.460098	fig|937.25.peg.652	peg	NODE_231_length_24850_cov_16.460098_5148_6395	5148	6395	+	hypothetical protein
NODE_231_length_24850_cov_16.460098	fig|937.25.peg.653	peg	NODE_231_length_24850_cov_16.460098_6587_14740	6587	14740	+	hypothetical protein
NODE_231_length_24850_cov_16.460098	fig|937.25.peg.654	peg	NODE_231_length_24850_cov_16.460098_14904_15671	14904	15671	+	Uncharacterized metal-dependent hydrolase YcfH
NODE_231_length_24850_cov_16.460098	fig|937.25.peg.655	peg	NODE_231_length_24850_cov_16.460098_15674_16963	15674	16963	+	Membrane-bound lytic murein transglycosylase D
NODE_231_length_24850_cov_16.460098	fig|937.25.peg.656	peg	NODE_231_length_24850_cov_16.460098_16953_18089	16953	18089	+	hypothetical protein
NODE_231_length_24850_cov_16.460098	fig|937.25.peg.657	peg	NODE_231_length_24850_cov_16.460098_18089_18667	18089	18667	+	Imidazoleglycerol-phosphate dehydratase (EC 4.2.1.19)			isu;Histidine_Biosynthesis
NODE_231_length_24850_cov_16.460098	fig|937.25.peg.658	peg	NODE_231_length_24850_cov_16.460098_18676_19221	18676	19221	+	hypothetical protein
NODE_231_length_24850_cov_16.460098	fig|937.25.peg.659	peg	NODE_231_length_24850_cov_16.460098_19227_19736	19227	19736	+	hypothetical protein
NODE_231_length_24850_cov_16.460098	fig|937.25.peg.660	peg	NODE_231_length_24850_cov_16.460098_19737_20330	19737	20330	+	GTP-binding protein EngB
NODE_231_length_24850_cov_16.460098	fig|937.25.peg.661	peg	NODE_231_length_24850_cov_16.460098_20462_21559	20462	21559	+	N-succinyl-L,L-diaminopimelate desuccinylase (EC 3.5.1.18)			isu;A_Glutathione-dependent_Thiol_Reductase_Associated_with_a_Step_in_Lysine_Biosynthesis isu;Lysine_Biosynthesis_DAP_Pathway isu;Lysine_Biosynthesis_DAP_Pathway,_GJO_scratch
NODE_231_length_24850_cov_16.460098	fig|937.25.peg.662	peg	NODE_231_length_24850_cov_16.460098_22792_21602	22792	21602	-	Ammonium transporter			idu(1);Ammonia_assimilation
NODE_231_length_24850_cov_16.460098	fig|937.25.peg.663	peg	NODE_231_length_24850_cov_16.460098_23441_22908	23441	22908	-	hypothetical protein
NODE_231_length_24850_cov_16.460098	fig|937.25.peg.664	peg	NODE_231_length_24850_cov_16.460098_23914_23429	23914	23429	-	hypothetical protein
NODE_231_length_24850_cov_16.460098	fig|937.25.peg.665	peg	NODE_231_length_24850_cov_16.460098_24433_23933	24433	23933	-	hypothetical protein
NODE_231_length_24850_cov_16.460098	fig|937.25.peg.666	peg	NODE_231_length_24850_cov_16.460098_24601_24470	24601	24470	-	hypothetical protein
NODE_2386_length_5608_cov_14.280419	fig|937.25.peg.667	peg	NODE_2386_length_5608_cov_14.280419_149_3	149	3	-	hypothetical protein
NODE_2386_length_5608_cov_14.280419	fig|937.25.peg.668	peg	NODE_2386_length_5608_cov_14.280419_502_146	502	146	-	Mobile element protein
NODE_2386_length_5608_cov_14.280419	fig|937.25.peg.669	peg	NODE_2386_length_5608_cov_14.280419_807_2075	807	2075	+	hypothetical protein
NODE_2386_length_5608_cov_14.280419	fig|937.25.peg.670	peg	NODE_2386_length_5608_cov_14.280419_2072_4252	2072	4252	+	hypothetical protein
NODE_2386_length_5608_cov_14.280419	fig|937.25.peg.671	peg	NODE_2386_length_5608_cov_14.280419_4255_5544	4255	5544	+	hypothetical protein
NODE_2390_length_5603_cov_14.884365	fig|937.25.rna.11	rna	NODE_2390_length_5603_cov_14.884365_1_73	1	73	+	tRNA-Arg-TCT
NODE_2390_length_5603_cov_14.884365	fig|937.25.rna.12	rna	NODE_2390_length_5603_cov_14.884365_80_164	80	164	+	tRNA-Leu-TAG
NODE_2390_length_5603_cov_14.884365	fig|937.25.peg.672	peg	NODE_2390_length_5603_cov_14.884365_737_549	737	549	-	hypothetical protein
NODE_2390_length_5603_cov_14.884365	fig|937.25.peg.673	peg	NODE_2390_length_5603_cov_14.884365_1264_734	1264	734	-	hypothetical protein
NODE_2390_length_5603_cov_14.884365	fig|937.25.peg.674	peg	NODE_2390_length_5603_cov_14.884365_2507_1359	2507	1359	-	Chaperone protein DnaK			icw(2);Protein_chaperones
NODE_2390_length_5603_cov_14.884365	fig|937.25.peg.675	peg	NODE_2390_length_5603_cov_14.884365_3576_2731	3576	2731	-	hypothetical protein
NODE_2390_length_5603_cov_14.884365	fig|937.25.peg.676	peg	NODE_2390_length_5603_cov_14.884365_4447_3851	4447	3851	-	Chaperone protein DnaK			icw(2);Protein_chaperones
NODE_2390_length_5603_cov_14.884365	fig|937.25.peg.677	peg	NODE_2390_length_5603_cov_14.884365_4727_4473	4727	4473	-	hypothetical protein
NODE_2390_length_5603_cov_14.884365	fig|937.25.peg.678	peg	NODE_2390_length_5603_cov_14.884365_5285_4740	5285	4740	-	Heat shock protein GrpE			isu;Protein_chaperones
NODE_2390_length_5603_cov_14.884365	fig|937.25.peg.679	peg	NODE_2390_length_5603_cov_14.884365_5601_5350	5601	5350	-	hypothetical protein
NODE_2411_length_5574_cov_9.578497	fig|937.25.peg.680	peg	NODE_2411_length_5574_cov_9.578497_28_1125	28	1125	+	tRNA pseudouridine(13) synthase (EC 5.4.99.27)
NODE_2411_length_5574_cov_9.578497	fig|937.25.peg.681	peg	NODE_2411_length_5574_cov_9.578497_1228_2262	1228	2262	+	Flagellar motor switch protein FliG
NODE_2411_length_5574_cov_9.578497	fig|937.25.peg.682	peg	NODE_2411_length_5574_cov_9.578497_2284_2589	2284	2589	+	Antibiotic biosynthesis monooxygenase
NODE_2411_length_5574_cov_9.578497	fig|937.25.peg.683	peg	NODE_2411_length_5574_cov_9.578497_3512_2592	3512	2592	-	hypothetical protein
NODE_2411_length_5574_cov_9.578497	fig|937.25.peg.684	peg	NODE_2411_length_5574_cov_9.578497_3683_4168	3683	4168	+	3-dehydroquinate dehydratase II (EC 4.2.1.10)			idu(2);Common_Pathway_For_Synthesis_of_Aromatic_Compounds_(DAHP_synthase_to_chorismate) idu(2);Quinate_degradation
NODE_2411_length_5574_cov_9.578497	fig|937.25.peg.685	peg	NODE_2411_length_5574_cov_9.578497_4174_5160	4174	5160	+	Aminopeptidase YpdF (MP-, MA-, MS-, AP-, NP- specific)			idu(1);Protein_degradation
NODE_2411_length_5574_cov_9.578497	fig|937.25.peg.686	peg	NODE_2411_length_5574_cov_9.578497_5165_5572	5165	5572	+	2-amino-4-hydroxy-6-hydroxymethyldihydropteridine pyrophosphokinase (EC 2.7.6.3)
NODE_2527_length_5412_cov_21.262418	fig|937.25.peg.687	peg	NODE_2527_length_5412_cov_21.262418_646_2	646	2	-	TonB-dependent receptor			idu(4);Ton_and_Tol_transport_systems
NODE_2527_length_5412_cov_21.262418	fig|937.25.peg.688	peg	NODE_2527_length_5412_cov_21.262418_1324_863	1324	863	-	hypothetical protein
NODE_2527_length_5412_cov_21.262418	fig|937.25.peg.689	peg	NODE_2527_length_5412_cov_21.262418_1448_3880	1448	3880	+	Cellulose synthase catalytic subunit [UDP-forming] (EC 2.4.1.12)
NODE_2527_length_5412_cov_21.262418	fig|937.25.peg.690	peg	NODE_2527_length_5412_cov_21.262418_3972_4118	3972	4118	+	Hydroxymethylpyrimidine phosphate kinase ThiD (EC 2.7.4.7)
NODE_2527_length_5412_cov_21.262418	fig|937.25.peg.691	peg	NODE_2527_length_5412_cov_21.262418_4111_4737	4111	4737	+	First ORF in transposon ISC1904
NODE_2527_length_5412_cov_21.262418	fig|937.25.peg.692	peg	NODE_2527_length_5412_cov_21.262418_4718_5410	4718	5410	+	Mobile element protein
NODE_255_length_23514_cov_14.327644	fig|937.25.peg.693	peg	NODE_255_length_23514_cov_14.327644_1_717	1	717	+	hypothetical protein
NODE_255_length_23514_cov_14.327644	fig|937.25.peg.694	peg	NODE_255_length_23514_cov_14.327644_1865_768	1865	768	-	8-amino-7-oxononanoate synthase (EC 2.3.1.47)			isu;Biotin_biosynthesis_Experimental isu;Biotin_biosynthesis
NODE_255_length_23514_cov_14.327644	fig|937.25.peg.695	peg	NODE_255_length_23514_cov_14.327644_2526_1867	2526	1867	-	Succinate dehydrogenase iron-sulfur protein (EC 1.3.99.1)			isu;Succinate_dehydrogenase isu;5-FCL-like_protein
NODE_255_length_23514_cov_14.327644	fig|937.25.peg.696	peg	NODE_255_length_23514_cov_14.327644_3064_2528	3064	2528	-	Molybdopterin adenylyltransferase (EC 2.7.7.75)
NODE_255_length_23514_cov_14.327644	fig|937.25.peg.697	peg	NODE_255_length_23514_cov_14.327644_4180_3209	4180	3209	-	Protein translocase subunit SecF
NODE_255_length_23514_cov_14.327644	fig|937.25.peg.698	peg	NODE_255_length_23514_cov_14.327644_5065_4181	5065	4181	-	hypothetical protein
NODE_255_length_23514_cov_14.327644	fig|937.25.peg.699	peg	NODE_255_length_23514_cov_14.327644_6637_5066	6637	5066	-	Protein translocase subunit SecD
NODE_255_length_23514_cov_14.327644	fig|937.25.peg.700	peg	NODE_255_length_23514_cov_14.327644_6908_6627	6908	6627	-	Protein translocase subunit YajC
NODE_255_length_23514_cov_14.327644	fig|937.25.peg.701	peg	NODE_255_length_23514_cov_14.327644_7205_8683	7205	8683	+	hypothetical protein
NODE_255_length_23514_cov_14.327644	fig|937.25.peg.702	peg	NODE_255_length_23514_cov_14.327644_8680_9573	8680	9573	+	Glycerol-3-phosphate dehydrogenase [NAD(P)+] (EC 1.1.1.94)			isu;Glycerol_and_Glycerol-3-phosphate_Uptake_and_Utilization
NODE_255_length_23514_cov_14.327644	fig|937.25.peg.703	peg	NODE_255_length_23514_cov_14.327644_9669_11981	9669	11981	+	hypothetical protein
NODE_255_length_23514_cov_14.327644	fig|937.25.peg.704	peg	NODE_255_length_23514_cov_14.327644_11995_12621	11995	12621	+	Oxygen-insensitive NAD(P)H nitroreductase (EC 1.-.-.-) / Dihydropteridine reductase (EC 1.5.1.34)
NODE_255_length_23514_cov_14.327644	fig|937.25.peg.705	peg	NODE_255_length_23514_cov_14.327644_13464_12631	13464	12631	-	Thiamine-monophosphate kinase (EC 2.7.4.16)			isu;Thiamin_biosynthesis isu;5-FCL-like_protein
NODE_255_length_23514_cov_14.327644	fig|937.25.peg.706	peg	NODE_255_length_23514_cov_14.327644_14474_13461	14474	13461	-	Holliday junction ATP-dependent DNA helicase RuvB (EC 3.6.4.12)
NODE_255_length_23514_cov_14.327644	fig|937.25.peg.707	peg	NODE_255_length_23514_cov_14.327644_15745_14483	15745	14483	-	UDP-N-acetylglucosamine 1-carboxyvinyltransferase (EC 2.5.1.7)			isu;UDP-N-acetylmuramate_from_Fructose-6-phosphate_Biosynthesis
NODE_255_length_23514_cov_14.327644	fig|937.25.peg.708	peg	NODE_255_length_23514_cov_14.327644_16933_22548	16933	22548	+	hypothetical protein
NODE_255_length_23514_cov_14.327644	fig|937.25.peg.709	peg	NODE_255_length_23514_cov_14.327644_22619_23512	22619	23512	+	hypothetical protein
NODE_2589_length_5311_cov_12.294612	fig|937.25.peg.710	peg	NODE_2589_length_5311_cov_12.294612_3309_118	3309	118	-	hypothetical protein
NODE_2589_length_5311_cov_12.294612	fig|937.25.peg.711	peg	NODE_2589_length_5311_cov_12.294612_4062_3319	4062	3319	-	Twin-arginine translocation protein TatC			isu;Cluster-based_Subsystem_Grouping_Hypotheticals_-_perhaps_Proteosome_Related isu;Twin-arginine_translocation_system
NODE_2589_length_5311_cov_12.294612	fig|937.25.peg.712	peg	NODE_2589_length_5311_cov_12.294612_4444_4055	4444	4055	-	Twin-arginine translocation protein TatB			icw(1);Twin-arginine_translocation_system
NODE_2589_length_5311_cov_12.294612	fig|937.25.peg.713	peg	NODE_2589_length_5311_cov_12.294612_5070_4444	5070	4444	-	ATP phosphoribosyltransferase (EC 2.4.2.17) => HisGs
NODE_2636_length_5259_cov_12.682748	fig|937.25.peg.714	peg	NODE_2636_length_5259_cov_12.682748_909_1	909	1	-	hypothetical protein
NODE_2636_length_5259_cov_12.682748	fig|937.25.peg.715	peg	NODE_2636_length_5259_cov_12.682748_2778_1126	2778	1126	-	hypothetical protein
NODE_2636_length_5259_cov_12.682748	fig|937.25.peg.716	peg	NODE_2636_length_5259_cov_12.682748_4813_2852	4813	2852	-	Serine phosphatase RsbU, regulator of sigma subunit			idu(2);SigmaB_stress_responce_regulation
NODE_2636_length_5259_cov_12.682748	fig|937.25.peg.717	peg	NODE_2636_length_5259_cov_12.682748_5257_4835	5257	4835	-	hypothetical protein
NODE_2655_length_5244_cov_14.100832	fig|937.25.peg.718	peg	NODE_2655_length_5244_cov_14.100832_3_587	3	587	+	hypothetical protein
NODE_2655_length_5244_cov_14.100832	fig|937.25.peg.719	peg	NODE_2655_length_5244_cov_14.100832_587_1420	587	1420	+	Type I restriction-modification system, specificity subunit S (EC 3.1.21.3)			isu;Type_I_Restriction-Modification isu;Restriction-Modification_System
NODE_2655_length_5244_cov_14.100832	fig|937.25.peg.720	peg	NODE_2655_length_5244_cov_14.100832_2266_1463	2266	1463	-	5-methyltetrahydropteroyltriglutamate--homocysteine methyltransferase (EC 2.1.1.14)
NODE_2655_length_5244_cov_14.100832	fig|937.25.peg.721	peg	NODE_2655_length_5244_cov_14.100832_3156_2350	3156	2350	-	5-methyltetrahydropteroyltriglutamate--homocysteine methyltransferase (EC 2.1.1.14)
NODE_2655_length_5244_cov_14.100832	fig|937.25.peg.722	peg	NODE_2655_length_5244_cov_14.100832_3456_4280	3456	4280	+	Phage antirepressor protein
NODE_2655_length_5244_cov_14.100832	fig|937.25.peg.723	peg	NODE_2655_length_5244_cov_14.100832_5069_4338	5069	4338	-	KilA-N domain-containing protein
NODE_2701_length_5200_cov_11.985165	fig|937.25.peg.724	peg	NODE_2701_length_5200_cov_11.985165_1556_33	1556	33	-	Uncharacterized integral membrane protein HP0284
NODE_2701_length_5200_cov_11.985165	fig|937.25.peg.725	peg	NODE_2701_length_5200_cov_11.985165_3065_1620	3065	1620	-	hypothetical protein
NODE_2701_length_5200_cov_11.985165	fig|937.25.peg.726	peg	NODE_2701_length_5200_cov_11.985165_3102_3266	3102	3266	+	hypothetical protein
NODE_2701_length_5200_cov_11.985165	fig|937.25.peg.727	peg	NODE_2701_length_5200_cov_11.985165_3439_4926	3439	4926	+	hypothetical protein
NODE_2701_length_5200_cov_11.985165	fig|937.25.peg.728	peg	NODE_2701_length_5200_cov_11.985165_5017_5199	5017	5199	+	hypothetical protein
NODE_2715_length_5189_cov_27.251761	fig|937.25.peg.729	peg	NODE_2715_length_5189_cov_27.251761_1_810	1	810	+	hypothetical protein
NODE_2715_length_5189_cov_27.251761	fig|937.25.peg.730	peg	NODE_2715_length_5189_cov_27.251761_1445_1170	1445	1170	-	hypothetical protein
NODE_2715_length_5189_cov_27.251761	fig|937.25.peg.731	peg	NODE_2715_length_5189_cov_27.251761_2149_1457	2149	1457	-	hypothetical protein
NODE_2715_length_5189_cov_27.251761	fig|937.25.peg.732	peg	NODE_2715_length_5189_cov_27.251761_3159_2146	3159	2146	-	hypothetical protein
NODE_2715_length_5189_cov_27.251761	fig|937.25.peg.733	peg	NODE_2715_length_5189_cov_27.251761_4577_3156	4577	3156	-	hypothetical protein
NODE_2715_length_5189_cov_27.251761	fig|937.25.peg.734	peg	NODE_2715_length_5189_cov_27.251761_5188_4571	5188	4571	-	UV-endonuclease-like protein
NODE_2806_length_5110_cov_11.688258	fig|937.25.peg.735	peg	NODE_2806_length_5110_cov_11.688258_1_372	1	372	+	hypothetical protein
NODE_2806_length_5110_cov_11.688258	fig|937.25.peg.736	peg	NODE_2806_length_5110_cov_11.688258_365_2074	365	2074	+	hypothetical protein
NODE_2806_length_5110_cov_11.688258	fig|937.25.peg.737	peg	NODE_2806_length_5110_cov_11.688258_2064_4586	2064	4586	+	hypothetical protein
NODE_2806_length_5110_cov_11.688258	fig|937.25.peg.738	peg	NODE_2806_length_5110_cov_11.688258_5109_4834	5109	4834	-	diguanylate cyclase/phosphodiesterase (GGDEF & EAL domains) with PAS/PAC sensor(s)			idu(4);Bacterial_hemoglobins
NODE_2812_length_5106_cov_15.781467	fig|937.25.peg.739	peg	NODE_2812_length_5106_cov_15.781467_3_593	3	593	+	CRISPR-associated protein Cas1			icw(1);CRISPRs
NODE_2812_length_5106_cov_15.781467	fig|937.25.peg.740	peg	NODE_2812_length_5106_cov_15.781467_593_865	593	865	+	CRISPR-associated protein Cas2			isu;CRISPRs
NODE_2812_length_5106_cov_15.781467	fig|937.25.peg.741	peg	NODE_2812_length_5106_cov_15.781467_1514_951	1514	951	-	hypothetical protein
NODE_2812_length_5106_cov_15.781467	fig|937.25.peg.742	peg	NODE_2812_length_5106_cov_15.781467_1927_1538	1927	1538	-	hypothetical protein
NODE_2812_length_5106_cov_15.781467	fig|937.25.peg.743	peg	NODE_2812_length_5106_cov_15.781467_2272_2168	2272	2168	-	hypothetical protein
NODE_2812_length_5106_cov_15.781467	fig|937.25.peg.744	peg	NODE_2812_length_5106_cov_15.781467_2528_2265	2528	2265	-	hypothetical protein
NODE_2812_length_5106_cov_15.781467	fig|937.25.peg.745	peg	NODE_2812_length_5106_cov_15.781467_5064_2692	5064	2692	-	hypothetical protein
NODE_2813_length_5106_cov_14.077749	fig|937.25.peg.746	peg	NODE_2813_length_5106_cov_14.077749_443_3	443	3	-	Mobile element protein
NODE_2813_length_5106_cov_14.077749	fig|937.25.peg.747	peg	NODE_2813_length_5106_cov_14.077749_1737_766	1737	766	-	GTP 3',8-cyclase (EC 4.1.99.22)
NODE_2813_length_5106_cov_14.077749	fig|937.25.peg.748	peg	NODE_2813_length_5106_cov_14.077749_3088_1745	3088	1745	-	hypothetical protein
NODE_2813_length_5106_cov_14.077749	fig|937.25.peg.749	peg	NODE_2813_length_5106_cov_14.077749_5106_3091	5106	3091	-	hypothetical protein
NODE_2856_length_5060_cov_19.019868	fig|937.25.peg.750	peg	NODE_2856_length_5060_cov_19.019868_3_695	3	695	+	hypothetical protein
NODE_2856_length_5060_cov_19.019868	fig|937.25.peg.751	peg	NODE_2856_length_5060_cov_19.019868_2817_751	2817	751	-	TonB-dependent receptor			idu(4);Ton_and_Tol_transport_systems
NODE_2856_length_5060_cov_19.019868	fig|937.25.peg.752	peg	NODE_2856_length_5060_cov_19.019868_3231_2914	3231	2914	-	hypothetical protein
NODE_2856_length_5060_cov_19.019868	fig|937.25.peg.753	peg	NODE_2856_length_5060_cov_19.019868_3369_3812	3369	3812	+	Hemoglobin-like protein HbO			isu;Bacterial_hemoglobins
NODE_2856_length_5060_cov_19.019868	fig|937.25.peg.754	peg	NODE_2856_length_5060_cov_19.019868_3817_4731	3817	4731	+	Branched-chain amino acid aminotransferase (EC 2.6.1.42)			isu;Pyruvate_Alanine_Serine_Interconversions isu;Isoleucine_degradation isu;Alanine_biosynthesis isu;Leucine_Degradation_and_HMG-CoA_Metabolism isu;Valine_degradation isu;Leucine_Biosynthesis
NODE_285_length_21790_cov_15.741307	fig|937.25.peg.755	peg	NODE_285_length_21790_cov_15.741307_2518_2	2518	2	-	[Protein-PII] uridylyltransferase (EC 2.7.7.59) / [Protein-PII]-UMP uridylyl-removing enzyme			isu;Ammonia_assimilation isu;CBSS-312309.3.peg.1965
NODE_285_length_21790_cov_15.741307	fig|937.25.peg.756	peg	NODE_285_length_21790_cov_15.741307_2644_3135	2644	3135	+	Transcription elongation factor GreA			isu;Transcription_factors_bacterial
NODE_285_length_21790_cov_15.741307	fig|937.25.peg.757	peg	NODE_285_length_21790_cov_15.741307_3125_3556	3125	3556	+	Deoxyuridine 5'-triphosphate nucleotidohydrolase (EC 3.6.1.23)			isu;Nudix_proteins_(nucleoside_triphosphate_hydrolases) isu;Housecleaning_nucleoside_triphosphate_pyrophosphatases
NODE_285_length_21790_cov_15.741307	fig|937.25.peg.758	peg	NODE_285_length_21790_cov_15.741307_3648_6152	3648	6152	+	Chaperone protein ClpB (ATP-dependent unfoldase)
NODE_285_length_21790_cov_15.741307	fig|937.25.peg.759	peg	NODE_285_length_21790_cov_15.741307_6267_7595	6267	7595	+	Adenylosuccinate lyase (EC 4.3.2.2) @ SAICAR lyase (EC 4.3.2.2)			isu;Purine_conversions
NODE_285_length_21790_cov_15.741307	fig|937.25.peg.760	peg	NODE_285_length_21790_cov_15.741307_7851_10553	7851	10553	+	hypothetical protein
NODE_285_length_21790_cov_15.741307	fig|937.25.peg.761	peg	NODE_285_length_21790_cov_15.741307_10576_12375	10576	12375	+	hypothetical protein
NODE_285_length_21790_cov_15.741307	fig|937.25.peg.762	peg	NODE_285_length_21790_cov_15.741307_12359_13126	12359	13126	+	hypothetical protein
NODE_285_length_21790_cov_15.741307	fig|937.25.peg.763	peg	NODE_285_length_21790_cov_15.741307_13144_14709	13144	14709	+	Protein of unknown function (DUF1501)
NODE_285_length_21790_cov_15.741307	fig|937.25.peg.764	peg	NODE_285_length_21790_cov_15.741307_14768_15379	14768	15379	+	Tellurium resistance protein TerD
NODE_285_length_21790_cov_15.741307	fig|937.25.peg.765	peg	NODE_285_length_21790_cov_15.741307_15389_16024	15389	16024	+	Lipid carrier : UDP-N-acetylgalactosaminyltransferase (EC 2.4.1.-)			idu(1);CBSS-296591.1.peg.2330
NODE_285_length_21790_cov_15.741307	fig|937.25.peg.766	peg	NODE_285_length_21790_cov_15.741307_16011_16745	16011	16745	+	GTP cyclohydrolase 1 type 2 homolog YbgI
NODE_285_length_21790_cov_15.741307	fig|937.25.peg.767	peg	NODE_285_length_21790_cov_15.741307_17551_16742	17551	16742	-	Inner membrane protein YihY, formerly thought to be RNase BN			isu;CBSS-342610.3.peg.283 isu;CBSS-176280.1.peg.1561 isu;LMPTP_YfkJ_cluster
NODE_285_length_21790_cov_15.741307	fig|937.25.peg.768	peg	NODE_285_length_21790_cov_15.741307_18495_17722	18495	17722	-	Glutamate 5-kinase (EC 2.7.2.11)			isu;Proline_Synthesis
NODE_285_length_21790_cov_15.741307	fig|937.25.peg.769	peg	NODE_285_length_21790_cov_15.741307_20025_18499	20025	18499	-	Type IV fimbrial assembly, ATPase PilB
NODE_285_length_21790_cov_15.741307	fig|937.25.peg.770	peg	NODE_285_length_21790_cov_15.741307_21790_20018	21790	20018	-	hypothetical protein
NODE_2881_length_5037_cov_13.775806	fig|937.25.peg.771	peg	NODE_2881_length_5037_cov_13.775806_2_535	2	535	+	hypothetical protein
NODE_2881_length_5037_cov_13.775806	fig|937.25.peg.772	peg	NODE_2881_length_5037_cov_13.775806_647_1888	647	1888	+	putative facilitator of salicylate uptake			isu;Salicylate_ester_degradation isu;Salicylate_and_gentisate_catabolism
NODE_2881_length_5037_cov_13.775806	fig|937.25.peg.773	peg	NODE_2881_length_5037_cov_13.775806_3063_1987	3063	1987	-	Twitching motility protein PilT
NODE_2881_length_5037_cov_13.775806	fig|937.25.peg.774	peg	NODE_2881_length_5037_cov_13.775806_3303_3067	3303	3067	-	hypothetical protein
NODE_2881_length_5037_cov_13.775806	fig|937.25.peg.775	peg	NODE_2881_length_5037_cov_13.775806_4457_3387	4457	3387	-	Peptide chain release factor 1			isu;Translation_termination_factors_bacterial
NODE_2881_length_5037_cov_13.775806	fig|937.25.peg.776	peg	NODE_2881_length_5037_cov_13.775806_4739_4473	4739	4473	-	SSU ribosomal protein S20p
NODE_2881_length_5037_cov_13.775806	fig|937.25.peg.777	peg	NODE_2881_length_5037_cov_13.775806_4877_5035	4877	5035	+	hypothetical protein
NODE_2893_length_5025_cov_14.462207	fig|937.25.peg.778	peg	NODE_2893_length_5025_cov_14.462207_1509_160	1509	160	-	hypothetical protein
NODE_2893_length_5025_cov_14.462207	fig|937.25.peg.779	peg	NODE_2893_length_5025_cov_14.462207_2153_1506	2153	1506	-	HesA/MoeB/ThiF family protein
NODE_2893_length_5025_cov_14.462207	fig|937.25.peg.780	peg	NODE_2893_length_5025_cov_14.462207_2781_2161	2781	2161	-	hypothetical protein
NODE_2893_length_5025_cov_14.462207	fig|937.25.peg.781	peg	NODE_2893_length_5025_cov_14.462207_3015_3791	3015	3791	+	NagD, Predicted sugar phosphatases of the HAD superfamily
NODE_2893_length_5025_cov_14.462207	fig|937.25.peg.782	peg	NODE_2893_length_5025_cov_14.462207_3817_4740	3817	4740	+	Ferrochelatase, protoheme ferro-lyase (EC 4.99.1.1)			isu;Heme_and_Siroheme_Biosynthesis
NODE_2913_length_5005_cov_13.259943	fig|937.25.peg.783	peg	NODE_2913_length_5005_cov_13.259943_1432_230	1432	230	-	Cysteine desulfurase (EC 2.8.1.7)			idu(1);CBSS-393130.3.peg.794 idu(1);mnm5U34_biosynthesis_bacteria idu(1);Alanine_biosynthesis
NODE_2913_length_5005_cov_13.259943	fig|937.25.peg.784	peg	NODE_2913_length_5005_cov_13.259943_1975_1442	1975	1442	-	Cytochrome c family protein
NODE_2913_length_5005_cov_13.259943	fig|937.25.peg.785	peg	NODE_2913_length_5005_cov_13.259943_2191_2751	2191	2751	+	hypothetical protein
NODE_2913_length_5005_cov_13.259943	fig|937.25.peg.786	peg	NODE_2913_length_5005_cov_13.259943_2804_3871	2804	3871	+	Transposase, IS605 OrfB
NODE_2913_length_5005_cov_13.259943	fig|937.25.peg.787	peg	NODE_2913_length_5005_cov_13.259943_4333_3947	4333	3947	-	hypothetical protein
NODE_2913_length_5005_cov_13.259943	fig|937.25.peg.788	peg	NODE_2913_length_5005_cov_13.259943_4907_4320	4907	4320	-	Leucine rich repeat variant
NODE_2913_length_5005_cov_13.259943	fig|937.25.peg.789	peg	NODE_2913_length_5005_cov_13.259943_5004_4924	5004	4924	-	hypothetical protein
NODE_294_length_21391_cov_16.427090	fig|937.25.peg.790	peg	NODE_294_length_21391_cov_16.427090_245_697	245	697	+	hypothetical protein
NODE_294_length_21391_cov_16.427090	fig|937.25.peg.791	peg	NODE_294_length_21391_cov_16.427090_2635_956	2635	956	-	Soluble lytic murein transglycosylase (EC 4.2.2.n1)
NODE_294_length_21391_cov_16.427090	fig|937.25.peg.792	peg	NODE_294_length_21391_cov_16.427090_4477_2723	4477	2723	-	UDP-N-acetylglucosamine 4,6-dehydratase (EC 4.2.1.135)
NODE_294_length_21391_cov_16.427090	fig|937.25.peg.793	peg	NODE_294_length_21391_cov_16.427090_5574_4474	5574	4474	-	UDP-N-acetylbacillosamine transaminase (EC 2.6.1.34)
NODE_294_length_21391_cov_16.427090	fig|937.25.peg.794	peg	NODE_294_length_21391_cov_16.427090_5762_5616	5762	5616	-	hypothetical protein
NODE_294_length_21391_cov_16.427090	fig|937.25.peg.795	peg	NODE_294_length_21391_cov_16.427090_6727_5900	6727	5900	-	16S rRNA (cytidine(1402)-2'-O)-methyltransferase (EC 2.1.1.198)
NODE_294_length_21391_cov_16.427090	fig|937.25.peg.796	peg	NODE_294_length_21391_cov_16.427090_6931_6728	6931	6728	-	LSU ribosomal protein L31p @ LSU ribosomal protein L31p, zinc-dependent
NODE_294_length_21391_cov_16.427090	fig|937.25.peg.797	peg	NODE_294_length_21391_cov_16.427090_7567_7031	7567	7031	-	LSU ribosomal protein L25p
NODE_294_length_21391_cov_16.427090	fig|937.25.peg.798	peg	NODE_294_length_21391_cov_16.427090_9049_7616	9049	7616	-	D-glycero-beta-D-manno-heptose 1-phosphate adenylyltransferase (EC 2.7.7.70) / D-glycero-beta-D-manno-heptose-7-phosphate kinase (EC 2.7.1.167)
NODE_294_length_21391_cov_16.427090	fig|937.25.peg.799	peg	NODE_294_length_21391_cov_16.427090_12417_9121	12417	9121	-	hypothetical protein
NODE_294_length_21391_cov_16.427090	fig|937.25.peg.800	peg	NODE_294_length_21391_cov_16.427090_13150_12440	13150	12440	-	hypothetical protein
NODE_294_length_21391_cov_16.427090	fig|937.25.peg.801	peg	NODE_294_length_21391_cov_16.427090_13877_13173	13877	13173	-	Phosphoribosylformimino-5-aminoimidazole carboxamide ribotide isomerase (EC 5.3.1.16)			isu;Chorismate:_Intermediate_for_synthesis_of_Tryptophan,_PAPA_antibiotics,_PABA,_3-hydroxyanthranilate_and_more. isu;Histidine_Biosynthesis
NODE_294_length_21391_cov_16.427090	fig|937.25.peg.802	peg	NODE_294_length_21391_cov_16.427090_14563_13886	14563	13886	-	hypothetical protein
NODE_294_length_21391_cov_16.427090	fig|937.25.peg.803	peg	NODE_294_length_21391_cov_16.427090_15256_14627	15256	14627	-	hypothetical protein
NODE_294_length_21391_cov_16.427090	fig|937.25.peg.804	peg	NODE_294_length_21391_cov_16.427090_15944_15246	15944	15246	-	hypothetical protein
NODE_294_length_21391_cov_16.427090	fig|937.25.rna.13	rna	NODE_294_length_21391_cov_16.427090_16110_16185	16110	16185	+	tRNA-Lys-TTT
NODE_294_length_21391_cov_16.427090	fig|937.25.rna.14	rna	NODE_294_length_21391_cov_16.427090_16200_16277	16200	16277	+	tRNA-Glu-TTC
NODE_294_length_21391_cov_16.427090	fig|937.25.rna.15	rna	NODE_294_length_21391_cov_16.427090_16300_16375	16300	16375	+	tRNA-Val-TAC
NODE_294_length_21391_cov_16.427090	fig|937.25.rna.16	rna	NODE_294_length_21391_cov_16.427090_16391_16467	16391	16467	+	tRNA-Asp-GTC
NODE_294_length_21391_cov_16.427090	fig|937.25.peg.805	peg	NODE_294_length_21391_cov_16.427090_16509_17198	16509	17198	+	Uracil-DNA glycosylase, family 1 (EC 3.2.2.27)
NODE_294_length_21391_cov_16.427090	fig|937.25.peg.806	peg	NODE_294_length_21391_cov_16.427090_17269_17952	17269	17952	+	Phosphoribosyl-AMP cyclohydrolase (EC 3.5.4.19) / Phosphoribosyl-ATP pyrophosphatase (EC 3.6.1.31)			icw(1);Histidine_Biosynthesis icw(1);Histidine_Biosynthesis
NODE_294_length_21391_cov_16.427090	fig|937.25.peg.807	peg	NODE_294_length_21391_cov_16.427090_17945_18571	17945	18571	+	putative integral membrane protein
NODE_294_length_21391_cov_16.427090	fig|937.25.peg.808	peg	NODE_294_length_21391_cov_16.427090_18692_20287	18692	20287	+	Arginyl-tRNA synthetase (EC 6.1.1.19)			isu;tRNA_aminoacylation,_Arg
NODE_294_length_21391_cov_16.427090	fig|937.25.peg.809	peg	NODE_294_length_21391_cov_16.427090_20376_20996	20376	20996	+	hypothetical protein
NODE_294_length_21391_cov_16.427090	fig|937.25.peg.810	peg	NODE_294_length_21391_cov_16.427090_21077_21391	21077	21391	+	hypothetical protein
NODE_295_length_21372_cov_15.688043	fig|937.25.peg.811	peg	NODE_295_length_21372_cov_15.688043_98_3	98	3	-	hypothetical protein
NODE_295_length_21372_cov_15.688043	fig|937.25.peg.812	peg	NODE_295_length_21372_cov_15.688043_478_1773	478	1773	+	hypothetical protein
NODE_295_length_21372_cov_15.688043	fig|937.25.peg.813	peg	NODE_295_length_21372_cov_15.688043_2690_1770	2690	1770	-	hypothetical protein
NODE_295_length_21372_cov_15.688043	fig|937.25.peg.814	peg	NODE_295_length_21372_cov_15.688043_3659_2745	3659	2745	-	4-hydroxythreonine-4-phosphate dehydrogenase (EC 1.1.1.262)			isu;ECSIG4-SIG7 isu;Pyridoxin_(Vitamin_B6)_Biosynthesis
NODE_295_length_21372_cov_15.688043	fig|937.25.peg.815	peg	NODE_295_length_21372_cov_15.688043_4585_3671	4585	3671	-	16S rRNA (cytosine(1402)-N(4))-methyltransferase (EC 2.1.1.199)
NODE_295_length_21372_cov_15.688043	fig|937.25.peg.816	peg	NODE_295_length_21372_cov_15.688043_4748_4632	4748	4632	-	hypothetical protein
NODE_295_length_21372_cov_15.688043	fig|937.25.peg.817	peg	NODE_295_length_21372_cov_15.688043_4747_5898	4747	5898	+	Transcription termination protein NusA			isu;NusA-TFII_Cluster isu;Transcription_factors_bacterial
NODE_295_length_21372_cov_15.688043	fig|937.25.peg.818	peg	NODE_295_length_21372_cov_15.688043_5917_6828	5917	6828	+	All-trans-hexaprenyl-diphosphate synthase (EC 2.5.1.33)			isu;Polyprenyl_Diphosphate_Biosynthesis isu;Isoprenoinds_for_Quinones
NODE_295_length_21372_cov_15.688043	fig|937.25.peg.819	peg	NODE_295_length_21372_cov_15.688043_6828_8153	6828	8153	+	Glutamyl-tRNA reductase (EC 1.2.1.70)			isu;Heme_and_Siroheme_Biosynthesis
NODE_295_length_21372_cov_15.688043	fig|937.25.peg.820	peg	NODE_295_length_21372_cov_15.688043_8366_12661	8366	12661	+	DNA polymerase III alpha subunit (EC 2.7.7.7)			idu(2);Inteins
NODE_295_length_21372_cov_15.688043	fig|937.25.peg.821	peg	NODE_295_length_21372_cov_15.688043_12752_13288	12752	13288	+	Guanylate cyclase-related protein
NODE_295_length_21372_cov_15.688043	fig|937.25.peg.822	peg	NODE_295_length_21372_cov_15.688043_13290_14204	13290	14204	+	Methionyl-tRNA formyltransferase (EC 2.1.2.9)			isu;CBSS-89187.3.peg.2957
NODE_295_length_21372_cov_15.688043	fig|937.25.peg.823	peg	NODE_295_length_21372_cov_15.688043_14214_14783	14214	14783	+	hypothetical protein
NODE_295_length_21372_cov_15.688043	fig|937.25.peg.824	peg	NODE_295_length_21372_cov_15.688043_14849_15538	14849	15538	+	Flagellar L-ring protein FlgH			idu(1);Flagellar_motility
NODE_295_length_21372_cov_15.688043	fig|937.25.peg.825	peg	NODE_295_length_21372_cov_15.688043_16101_17618	16101	17618	+	Ribonuclease Y
NODE_295_length_21372_cov_15.688043	fig|937.25.peg.826	peg	NODE_295_length_21372_cov_15.688043_18533_17670	18533	17670	-	Glycyl-tRNA synthetase alpha chain (EC 6.1.1.14)			isu;tRNA_aminoacylation,_Gly isu;Glycyl-tRNA_synthetase
NODE_295_length_21372_cov_15.688043	fig|937.25.peg.827	peg	NODE_295_length_21372_cov_15.688043_18742_19047	18742	19047	+	ATP synthase F0 sector subunit c (EC 3.6.3.14)			idu(1);F0F1-type_ATP_synthase
NODE_295_length_21372_cov_15.688043	fig|937.25.rna.17	rna	NODE_295_length_21372_cov_15.688043_19107_19191	19107	19191	+	tRNA-Leu-GAG
NODE_295_length_21372_cov_15.688043	fig|937.25.peg.828	peg	NODE_295_length_21372_cov_15.688043_19275_20381	19275	20381	+	hypothetical protein
NODE_295_length_21372_cov_15.688043	fig|937.25.peg.829	peg	NODE_295_length_21372_cov_15.688043_20393_20881	20393	20881	+	hypothetical protein
NODE_295_length_21372_cov_15.688043	fig|937.25.peg.830	peg	NODE_295_length_21372_cov_15.688043_21370_20921	21370	20921	-	hypothetical protein
NODE_3090_length_4843_cov_13.490978	fig|937.25.peg.831	peg	NODE_3090_length_4843_cov_13.490978_3_395	3	395	+	hypothetical protein
NODE_3090_length_4843_cov_13.490978	fig|937.25.peg.832	peg	NODE_3090_length_4843_cov_13.490978_462_1985	462	1985	+	5-methylcytosine-specific restriction related enzyme
NODE_3090_length_4843_cov_13.490978	fig|937.25.peg.833	peg	NODE_3090_length_4843_cov_13.490978_2001_4805	2001	4805	+	hypothetical protein
NODE_3114_length_4810_cov_11.958589	fig|937.25.peg.834	peg	NODE_3114_length_4810_cov_11.958589_882_55	882	55	-	hypothetical protein
NODE_3114_length_4810_cov_11.958589	fig|937.25.peg.835	peg	NODE_3114_length_4810_cov_11.958589_1453_920	1453	920	-	hypothetical protein
NODE_3114_length_4810_cov_11.958589	fig|937.25.peg.836	peg	NODE_3114_length_4810_cov_11.958589_1852_1454	1852	1454	-	hypothetical protein
NODE_3114_length_4810_cov_11.958589	fig|937.25.peg.837	peg	NODE_3114_length_4810_cov_11.958589_2817_1849	2817	1849	-	hypothetical protein
NODE_3114_length_4810_cov_11.958589	fig|937.25.peg.838	peg	NODE_3114_length_4810_cov_11.958589_3754_2786	3754	2786	-	hypothetical protein
NODE_3114_length_4810_cov_11.958589	fig|937.25.peg.839	peg	NODE_3114_length_4810_cov_11.958589_4810_3818	4810	3818	-	hypothetical protein
NODE_3248_length_4689_cov_14.670859	fig|937.25.peg.840	peg	NODE_3248_length_4689_cov_14.670859_3_290	3	290	+	hypothetical protein
NODE_3248_length_4689_cov_14.670859	fig|937.25.peg.841	peg	NODE_3248_length_4689_cov_14.670859_300_2357	300	2357	+	ATP-dependent DNA helicase UvrD/PcrA/Rep, epsilon proteobacterial type 1
NODE_3248_length_4689_cov_14.670859	fig|937.25.peg.842	peg	NODE_3248_length_4689_cov_14.670859_2913_2440	2913	2440	-	hypothetical protein
NODE_3248_length_4689_cov_14.670859	fig|937.25.peg.843	peg	NODE_3248_length_4689_cov_14.670859_3486_2920	3486	2920	-	Tellurium resistance protein TerD
NODE_3248_length_4689_cov_14.670859	fig|937.25.peg.844	peg	NODE_3248_length_4689_cov_14.670859_3669_4688	3669	4688	+	hypothetical protein
NODE_3278_length_4655_cov_16.484491	fig|937.25.peg.845	peg	NODE_3278_length_4655_cov_16.484491_1_513	1	513	+	(2E,6E)-farnesyl diphosphate synthase (EC 2.5.1.10)			idu(1);Polyprenyl_Diphosphate_Biosynthesis idu(1);Archaeal_lipids idu(1);Carotenoids idu(1);Isoprenoid_Biosynthesis:_Interconversions idu(1);Isoprenoinds_for_Quinones
NODE_3278_length_4655_cov_16.484491	fig|937.25.peg.846	peg	NODE_3278_length_4655_cov_16.484491_1106_615	1106	615	-	Putative dCMP deaminase (ACLAME 374)
NODE_3278_length_4655_cov_16.484491	fig|937.25.peg.847	peg	NODE_3278_length_4655_cov_16.484491_2287_1112	2287	1112	-	Na+/H+-dicarboxylate symporter
NODE_3278_length_4655_cov_16.484491	fig|937.25.peg.848	peg	NODE_3278_length_4655_cov_16.484491_3140_2319	3140	2319	-	Quinolinate phosphoribosyltransferase [decarboxylating] (EC 2.4.2.19)			isu;Mycobacterium_virulence_operon_possibly_involved_in_quinolinate_biosynthesis isu;NAD_and_NADP_cofactor_biosynthesis_global
NODE_3278_length_4655_cov_16.484491	fig|937.25.peg.849	peg	NODE_3278_length_4655_cov_16.484491_4523_3141	4523	3141	-	Argininosuccinate lyase (EC 4.3.2.1)
NODE_3289_length_4646_cov_13.716568	fig|937.25.peg.850	peg	NODE_3289_length_4646_cov_13.716568_147_1073	147	1073	+	hypothetical protein
NODE_3289_length_4646_cov_13.716568	fig|937.25.peg.851	peg	NODE_3289_length_4646_cov_13.716568_1168_1881	1168	1881	+	Demethylmenaquinone methyltransferase (EC 2.1.1.163)
NODE_3289_length_4646_cov_13.716568	fig|937.25.peg.852	peg	NODE_3289_length_4646_cov_13.716568_1884_3254	1884	3254	+	Signal recognition particle protein Ffh
NODE_3289_length_4646_cov_13.716568	fig|937.25.peg.853	peg	NODE_3289_length_4646_cov_13.716568_4645_3326	4645	3326	-	Serine phosphatase RsbU, regulator of sigma subunit			idu(2);SigmaB_stress_responce_regulation
NODE_328_length_20045_cov_16.635116	fig|937.25.peg.854	peg	NODE_328_length_20045_cov_16.635116_145_708	145	708	+	hypothetical protein
NODE_328_length_20045_cov_16.635116	fig|937.25.peg.855	peg	NODE_328_length_20045_cov_16.635116_872_1459	872	1459	+	hypothetical protein
NODE_328_length_20045_cov_16.635116	fig|937.25.peg.856	peg	NODE_328_length_20045_cov_16.635116_1456_2754	1456	2754	+	UDP-N-acetylmuramate--L-alanine ligase (EC 6.3.2.8)
NODE_328_length_20045_cov_16.635116	fig|937.25.peg.857	peg	NODE_328_length_20045_cov_16.635116_2751_3614	2751	3614	+	1,4-dihydroxy-6-naphtoate synthase
NODE_328_length_20045_cov_16.635116	fig|937.25.peg.858	peg	NODE_328_length_20045_cov_16.635116_3624_4388	3624	4388	+	Imidazole glycerol phosphate synthase cyclase subunit
NODE_328_length_20045_cov_16.635116	fig|937.25.peg.859	peg	NODE_328_length_20045_cov_16.635116_4445_5248	4445	5248	+	Flagellar motor rotation protein MotB			isu;Flagellar_motility isu;CBSS-323098.3.peg.2823
NODE_328_length_20045_cov_16.635116	fig|937.25.peg.860	peg	NODE_328_length_20045_cov_16.635116_5406_7307	5406	7307	+	hypothetical protein
NODE_328_length_20045_cov_16.635116	fig|937.25.peg.861	peg	NODE_328_length_20045_cov_16.635116_7348_7740	7348	7740	+	hypothetical protein
NODE_328_length_20045_cov_16.635116	fig|937.25.peg.862	peg	NODE_328_length_20045_cov_16.635116_7745_9112	7745	9112	+	hypothetical protein
NODE_328_length_20045_cov_16.635116	fig|937.25.peg.863	peg	NODE_328_length_20045_cov_16.635116_9130_9549	9130	9549	+	hypothetical protein
NODE_328_length_20045_cov_16.635116	fig|937.25.peg.864	peg	NODE_328_length_20045_cov_16.635116_9539_9805	9539	9805	+	hypothetical protein
NODE_328_length_20045_cov_16.635116	fig|937.25.peg.865	peg	NODE_328_length_20045_cov_16.635116_9872_11116	9872	11116	+	Seryl-tRNA synthetase (EC 6.1.1.11)			isu;tRNA_aminoacylation,_Ser isu;Glycine_and_Serine_Utilization isu;CBSS-326442.4.peg.1852
NODE_328_length_20045_cov_16.635116	fig|937.25.peg.866	peg	NODE_328_length_20045_cov_16.635116_11181_11864	11181	11864	+	hypothetical protein
NODE_328_length_20045_cov_16.635116	fig|937.25.peg.867	peg	NODE_328_length_20045_cov_16.635116_12310_11867	12310	11867	-	hypothetical protein
NODE_328_length_20045_cov_16.635116	fig|937.25.peg.868	peg	NODE_328_length_20045_cov_16.635116_12618_12307	12618	12307	-	hypothetical protein
NODE_328_length_20045_cov_16.635116	fig|937.25.peg.869	peg	NODE_328_length_20045_cov_16.635116_12746_14242	12746	14242	+	Proteins incorrectly called adenylate cyclase
NODE_328_length_20045_cov_16.635116	fig|937.25.peg.870	peg	NODE_328_length_20045_cov_16.635116_14420_15625	14420	15625	+	Tyrosyl-tRNA synthetase (EC 6.1.1.1)			idu(1);tRNA_aminoacylation,_Tyr
NODE_328_length_20045_cov_16.635116	fig|937.25.peg.871	peg	NODE_328_length_20045_cov_16.635116_15622_16704	15622	16704	+	UFA synthesis enzyme FabX, enoyl-[ACP] 2,3-dehydrogenase/trans-2-decenoyl-[ACP] isomerase
NODE_328_length_20045_cov_16.635116	fig|937.25.peg.872	peg	NODE_328_length_20045_cov_16.635116_16775_17104	16775	17104	+	hypothetical protein
NODE_328_length_20045_cov_16.635116	fig|937.25.peg.873	peg	NODE_328_length_20045_cov_16.635116_17113_17895	17113	17895	+	Histidinol-phosphatase (EC 3.1.3.15)			isu;Histidine_Biosynthesis
NODE_328_length_20045_cov_16.635116	fig|937.25.peg.874	peg	NODE_328_length_20045_cov_16.635116_17892_18878	17892	18878	+	tRNA(Ile)-lysidine synthetase (EC 6.3.4.19)
NODE_328_length_20045_cov_16.635116	fig|937.25.peg.875	peg	NODE_328_length_20045_cov_16.635116_19481_18924	19481	18924	-	GTP cyclohydrolase I (EC 3.5.4.16) type 1			isu;Queuosine-Archaeosine_Biosynthesis isu;Molybdenum_cofactor_biosynthesis
NODE_328_length_20045_cov_16.635116	fig|937.25.peg.876	peg	NODE_328_length_20045_cov_16.635116_19945_19484	19945	19484	-	hypothetical protein
NODE_331_length_19985_cov_19.389140	fig|937.25.peg.877	peg	NODE_331_length_19985_cov_19.389140_3_1844	3	1844	+	hypothetical protein
NODE_331_length_19985_cov_19.389140	fig|937.25.peg.878	peg	NODE_331_length_19985_cov_19.389140_1874_2137	1874	2137	+	hypothetical protein
NODE_331_length_19985_cov_19.389140	fig|937.25.peg.879	peg	NODE_331_length_19985_cov_19.389140_2134_2244	2134	2244	+	hypothetical protein
NODE_331_length_19985_cov_19.389140	fig|937.25.peg.880	peg	NODE_331_length_19985_cov_19.389140_2235_5483	2235	5483	+	hypothetical protein
NODE_331_length_19985_cov_19.389140	fig|937.25.peg.881	peg	NODE_331_length_19985_cov_19.389140_5483_5926	5483	5926	+	hypothetical protein
NODE_331_length_19985_cov_19.389140	fig|937.25.peg.882	peg	NODE_331_length_19985_cov_19.389140_6188_6682	6188	6682	+	hypothetical protein
NODE_331_length_19985_cov_19.389140	fig|937.25.peg.883	peg	NODE_331_length_19985_cov_19.389140_6690_7343	6690	7343	+	hypothetical protein
NODE_331_length_19985_cov_19.389140	fig|937.25.peg.884	peg	NODE_331_length_19985_cov_19.389140_7324_8574	7324	8574	+	hypothetical protein
NODE_331_length_19985_cov_19.389140	fig|937.25.peg.885	peg	NODE_331_length_19985_cov_19.389140_9402_10559	9402	10559	+	hypothetical protein
NODE_331_length_19985_cov_19.389140	fig|937.25.peg.886	peg	NODE_331_length_19985_cov_19.389140_10561_12180	10561	12180	+	CTP synthase (EC 6.3.4.2)
NODE_331_length_19985_cov_19.389140	fig|937.25.peg.887	peg	NODE_331_length_19985_cov_19.389140_12182_12781	12182	12781	+	Imidazole glycerol phosphate synthase amidotransferase subunit HisH
NODE_331_length_19985_cov_19.389140	fig|937.25.peg.888	peg	NODE_331_length_19985_cov_19.389140_12781_13797	12781	13797	+	FIG006762: Phosphoglycerate mutase family
NODE_331_length_19985_cov_19.389140	fig|937.25.peg.889	peg	NODE_331_length_19985_cov_19.389140_13781_14971	13781	14971	+	hypothetical protein
NODE_331_length_19985_cov_19.389140	fig|937.25.peg.890	peg	NODE_331_length_19985_cov_19.389140_15669_14998	15669	14998	-	hypothetical protein
NODE_331_length_19985_cov_19.389140	fig|937.25.peg.891	peg	NODE_331_length_19985_cov_19.389140_16724_15678	16724	15678	-	hypothetical protein
NODE_331_length_19985_cov_19.389140	fig|937.25.peg.892	peg	NODE_331_length_19985_cov_19.389140_18286_16913	18286	16913	-	Coproporphyrinogen III oxidase, oxygen-independent (EC 1.3.99.22)			isu;Heme_and_Siroheme_Biosynthesis
NODE_331_length_19985_cov_19.389140	fig|937.25.peg.893	peg	NODE_331_length_19985_cov_19.389140_19836_18298	19836	18298	-	IMP cyclohydrolase (EC 3.5.4.10) / Phosphoribosylaminoimidazolecarboxamide formyltransferase (EC 2.1.2.3)			isu;5-FCL-like_protein
NODE_3359_length_4598_cov_9.234683	fig|937.25.peg.894	peg	NODE_3359_length_4598_cov_9.234683_250_1548	250	1548	+	3-phosphoshikimate 1-carboxyvinyltransferase (EC 2.5.1.19)
NODE_3359_length_4598_cov_9.234683	fig|937.25.peg.895	peg	NODE_3359_length_4598_cov_9.234683_1551_2639	1551	2639	+	tRNA pseudouridine(13) synthase (EC 5.4.99.27)
NODE_3359_length_4598_cov_9.234683	fig|937.25.peg.896	peg	NODE_3359_length_4598_cov_9.234683_2632_3564	2632	3564	+	hypothetical protein
NODE_3359_length_4598_cov_9.234683	fig|937.25.peg.897	peg	NODE_3359_length_4598_cov_9.234683_4597_3593	4597	3593	-	hypothetical protein
NODE_335_length_19765_cov_19.165024	fig|937.25.peg.898	peg	NODE_335_length_19765_cov_19.165024_340_2	340	2	-	hypothetical protein
NODE_335_length_19765_cov_19.165024	fig|937.25.peg.899	peg	NODE_335_length_19765_cov_19.165024_411_1718	411	1718	+	Hydroxylamine reductase (EC 1.7.99.1)
NODE_335_length_19765_cov_19.165024	fig|937.25.peg.900	peg	NODE_335_length_19765_cov_19.165024_1715_2116	1715	2116	+	hypothetical protein
NODE_335_length_19765_cov_19.165024	fig|937.25.peg.901	peg	NODE_335_length_19765_cov_19.165024_4173_2155	4173	2155	-	Glycyl-tRNA synthetase beta chain (EC 6.1.1.14)			isu;tRNA_aminoacylation,_Gly isu;Glycyl-tRNA_synthetase
NODE_335_length_19765_cov_19.165024	fig|937.25.peg.902	peg	NODE_335_length_19765_cov_19.165024_4769_4248	4769	4248	-	purine nucleoside phosphorylase (punB)
NODE_335_length_19765_cov_19.165024	fig|937.25.peg.903	peg	NODE_335_length_19765_cov_19.165024_5803_4826	5803	4826	-	Iron-sulfur cluster assembly scaffold protein IscU/NifU-like
NODE_335_length_19765_cov_19.165024	fig|937.25.peg.904	peg	NODE_335_length_19765_cov_19.165024_8873_5937	8873	5937	-	hypothetical protein
NODE_335_length_19765_cov_19.165024	fig|937.25.peg.905	peg	NODE_335_length_19765_cov_19.165024_8983_9765	8983	9765	+	Murein endolytic transglycosylase MltG
NODE_335_length_19765_cov_19.165024	fig|937.25.peg.906	peg	NODE_335_length_19765_cov_19.165024_11455_9827	11455	9827	-	Na(+)-dependent bicarbonate transporter BicA
NODE_335_length_19765_cov_19.165024	fig|937.25.peg.907	peg	NODE_335_length_19765_cov_19.165024_11855_11574	11855	11574	-	hypothetical protein
NODE_335_length_19765_cov_19.165024	fig|937.25.peg.908	peg	NODE_335_length_19765_cov_19.165024_12275_11889	12275	11889	-	hypothetical protein
NODE_335_length_19765_cov_19.165024	fig|937.25.peg.909	peg	NODE_335_length_19765_cov_19.165024_13207_12416	13207	12416	-	3-methyl-2-oxobutanoate hydroxymethyltransferase (EC 2.1.2.11)			isu;Coenzyme_A_Biosynthesis_cluster isu;Coenzyme_A_Biosynthesis
NODE_335_length_19765_cov_19.165024	fig|937.25.peg.910	peg	NODE_335_length_19765_cov_19.165024_14002_13214	14002	13214	-	Flagellar basal-body rod protein FlgG
NODE_335_length_19765_cov_19.165024	fig|937.25.peg.911	peg	NODE_335_length_19765_cov_19.165024_14361_14062	14361	14062	-	hypothetical protein
NODE_335_length_19765_cov_19.165024	fig|937.25.peg.912	peg	NODE_335_length_19765_cov_19.165024_14453_15895	14453	15895	+	L-aspartate oxidase (EC 1.4.3.16)			isu;Mycobacterium_virulence_operon_possibly_involved_in_quinolinate_biosynthesis isu;NAD_and_NADP_cofactor_biosynthesis_global
NODE_335_length_19765_cov_19.165024	fig|937.25.peg.913	peg	NODE_335_length_19765_cov_19.165024_15982_17202	15982	17202	+	hypothetical protein
NODE_335_length_19765_cov_19.165024	fig|937.25.peg.914	peg	NODE_335_length_19765_cov_19.165024_17205_18347	17205	18347	+	N-acetylmuramoyl-L-alanine amidase (EC 3.5.1.28)			isu;Murein_Hydrolases isu;Recycling_of_Peptidoglycan_Amino_Acids
NODE_335_length_19765_cov_19.165024	fig|937.25.peg.915	peg	NODE_335_length_19765_cov_19.165024_18360_19418	18360	19418	+	(E)-4-hydroxy-3-methylbut-2-enyl-diphosphate synthase (flavodoxin) (EC 1.17.7.3)
NODE_335_length_19765_cov_19.165024	fig|937.25.peg.916	peg	NODE_335_length_19765_cov_19.165024_19449_19763	19449	19763	+	hypothetical protein
NODE_337_length_19562_cov_18.113620	fig|937.25.peg.917	peg	NODE_337_length_19562_cov_18.113620_1_315	1	315	+	Transposase
NODE_337_length_19562_cov_18.113620	fig|937.25.peg.918	peg	NODE_337_length_19562_cov_18.113620_485_1090	485	1090	+	Arginine/ornithine antiporter ArcD			isu;Arginine_and_Ornithine_Degradation isu;Arginine_Deiminase_Pathway
NODE_337_length_19562_cov_18.113620	fig|937.25.peg.919	peg	NODE_337_length_19562_cov_18.113620_1083_1643	1083	1643	+	hypothetical protein
NODE_337_length_19562_cov_18.113620	fig|937.25.peg.920	peg	NODE_337_length_19562_cov_18.113620_1646_2050	1646	2050	+	hypothetical protein
NODE_337_length_19562_cov_18.113620	fig|937.25.peg.921	peg	NODE_337_length_19562_cov_18.113620_2573_2917	2573	2917	+	hypothetical protein
NODE_337_length_19562_cov_18.113620	fig|937.25.peg.922	peg	NODE_337_length_19562_cov_18.113620_2930_4609	2930	4609	+	hypothetical protein
NODE_337_length_19562_cov_18.113620	fig|937.25.peg.923	peg	NODE_337_length_19562_cov_18.113620_7020_4654	7020	4654	-	hypothetical protein
NODE_337_length_19562_cov_18.113620	fig|937.25.peg.924	peg	NODE_337_length_19562_cov_18.113620_7713_7024	7713	7024	-	Acyl-CoA:1-acyl-sn-glycerol-3-phosphate acyltransferase (EC 2.3.1.51)
NODE_337_length_19562_cov_18.113620	fig|937.25.peg.925	peg	NODE_337_length_19562_cov_18.113620_8860_7694	8860	7694	-	hypothetical protein
NODE_337_length_19562_cov_18.113620	fig|937.25.peg.926	peg	NODE_337_length_19562_cov_18.113620_9541_8864	9541	8864	-	Phosphoribosylformylglycinamidine synthase, glutamine amidotransferase subunit (EC 6.3.5.3)
NODE_337_length_19562_cov_18.113620	fig|937.25.peg.927	peg	NODE_337_length_19562_cov_18.113620_9782_9534	9782	9534	-	Phosphoribosylformylglycinamidine synthase, PurS subunit (EC 6.3.5.3)
NODE_337_length_19562_cov_18.113620	fig|937.25.peg.928	peg	NODE_337_length_19562_cov_18.113620_10500_9784	10500	9784	-	Phosphoribosylaminoimidazole-succinocarboxamide synthase (EC 6.3.2.6)
NODE_337_length_19562_cov_18.113620	fig|937.25.peg.929	peg	NODE_337_length_19562_cov_18.113620_10958_10575	10958	10575	-	NADPH-dependent 7-cyano-7-deazaguanine reductase (EC 1.7.1.13)
NODE_337_length_19562_cov_18.113620	fig|937.25.peg.930	peg	NODE_337_length_19562_cov_18.113620_11070_11723	11070	11723	+	Colicin V production protein
NODE_337_length_19562_cov_18.113620	fig|937.25.peg.931	peg	NODE_337_length_19562_cov_18.113620_11739_13244	11739	13244	+	Lysyl-tRNA synthetase (class II) (EC 6.1.1.6)			isu;tRNA_aminoacylation,_Lys
NODE_337_length_19562_cov_18.113620	fig|937.25.peg.932	peg	NODE_337_length_19562_cov_18.113620_13245_14492	13245	14492	+	Serine hydroxymethyltransferase (EC 2.1.2.1)			isu;Photorespiration_(oxidative_C2_cycle) isu;Serine_Biosynthesis isu;Glycine_and_Serine_Utilization isu;Glycine_Biosynthesis isu;5-FCL-like_protein
NODE_337_length_19562_cov_18.113620	fig|937.25.peg.933	peg	NODE_337_length_19562_cov_18.113620_14505_15047	14505	15047	+	hypothetical protein
NODE_337_length_19562_cov_18.113620	fig|937.25.peg.934	peg	NODE_337_length_19562_cov_18.113620_15074_15850	15074	15850	+	hypothetical protein
NODE_337_length_19562_cov_18.113620	fig|937.25.peg.935	peg	NODE_337_length_19562_cov_18.113620_15850_17256	15850	17256	+	Anthranilate synthase, aminase component (EC 4.1.3.27)			isu;Chorismate:_Intermediate_for_synthesis_of_Tryptophan,_PAPA_antibiotics,_PABA,_3-hydroxyanthranilate_and_more. isu;Tryptophan_synthesis
NODE_337_length_19562_cov_18.113620	fig|937.25.peg.936	peg	NODE_337_length_19562_cov_18.113620_17260_18312	17260	18312	+	hypothetical protein
NODE_337_length_19562_cov_18.113620	fig|937.25.peg.937	peg	NODE_337_length_19562_cov_18.113620_18312_18827	18312	18827	+	hypothetical protein
NODE_337_length_19562_cov_18.113620	fig|937.25.peg.938	peg	NODE_337_length_19562_cov_18.113620_18793_19560	18793	19560	+	hypothetical protein
NODE_3382_length_4580_cov_13.677326	fig|937.25.peg.939	peg	NODE_3382_length_4580_cov_13.677326_939_73	939	73	-	hypothetical protein
NODE_3382_length_4580_cov_13.677326	fig|937.25.peg.940	peg	NODE_3382_length_4580_cov_13.677326_1685_939	1685	939	-	hypothetical protein
NODE_3382_length_4580_cov_13.677326	fig|937.25.peg.941	peg	NODE_3382_length_4580_cov_13.677326_3977_1695	3977	1695	-	hypothetical protein
NODE_3382_length_4580_cov_13.677326	fig|937.25.peg.942	peg	NODE_3382_length_4580_cov_13.677326_4580_4038	4580	4038	-	hypothetical protein
NODE_3480_length_4493_cov_30.133379	fig|937.25.peg.943	peg	NODE_3480_length_4493_cov_30.133379_2_1246	2	1246	+	hypothetical protein
NODE_3480_length_4493_cov_30.133379	fig|937.25.peg.944	peg	NODE_3480_length_4493_cov_30.133379_1250_1798	1250	1798	+	hypothetical protein
NODE_3480_length_4493_cov_30.133379	fig|937.25.peg.945	peg	NODE_3480_length_4493_cov_30.133379_1776_2477	1776	2477	+	7-cyano-7-deazaguanine synthase (EC 6.3.4.20)
NODE_3480_length_4493_cov_30.133379	fig|937.25.peg.946	peg	NODE_3480_length_4493_cov_30.133379_3202_2534	3202	2534	-	16S rRNA (uracil(1498)-N(3))-methyltransferase (EC 2.1.1.193)
NODE_3480_length_4493_cov_30.133379	fig|937.25.peg.947	peg	NODE_3480_length_4493_cov_30.133379_3402_3202	3402	3202	-	thiamine biosynthesis protein ThiS
NODE_3480_length_4493_cov_30.133379	fig|937.25.peg.948	peg	NODE_3480_length_4493_cov_30.133379_3712_4491	3712	4491	+	hypothetical protein
NODE_3483_length_4491_cov_10.091527	fig|937.25.peg.949	peg	NODE_3483_length_4491_cov_10.091527_10_663	10	663	+	hypothetical protein
NODE_3483_length_4491_cov_10.091527	fig|937.25.peg.950	peg	NODE_3483_length_4491_cov_10.091527_726_1250	726	1250	+	Adenine phosphoribosyltransferase (EC 2.4.2.7)			isu;Purine_conversions isu;cAMP_signaling_in_bacteria
NODE_3483_length_4491_cov_10.091527	fig|937.25.peg.951	peg	NODE_3483_length_4491_cov_10.091527_1383_2543	1383	2543	+	hypothetical protein
NODE_3483_length_4491_cov_10.091527	fig|937.25.peg.952	peg	NODE_3483_length_4491_cov_10.091527_2777_3412	2777	3412	+	hypothetical protein
NODE_3483_length_4491_cov_10.091527	fig|937.25.peg.953	peg	NODE_3483_length_4491_cov_10.091527_3405_4490	3405	4490	+	hypothetical protein
NODE_353_length_18769_cov_17.321367	fig|937.25.peg.954	peg	NODE_353_length_18769_cov_17.321367_3_1556	3	1556	+	hypothetical protein
NODE_353_length_18769_cov_17.321367	fig|937.25.peg.955	peg	NODE_353_length_18769_cov_17.321367_1556_4213	1556	4213	+	hypothetical protein
NODE_353_length_18769_cov_17.321367	fig|937.25.peg.956	peg	NODE_353_length_18769_cov_17.321367_4200_4973	4200	4973	+	hypothetical protein
NODE_353_length_18769_cov_17.321367	fig|937.25.peg.957	peg	NODE_353_length_18769_cov_17.321367_4987_6408	4987	6408	+	hypothetical protein
NODE_353_length_18769_cov_17.321367	fig|937.25.peg.958	peg	NODE_353_length_18769_cov_17.321367_6791_6405	6791	6405	-	Biopolymer transport protein ExbD/TolR			icw(1);Ton_and_Tol_transport_systems
NODE_353_length_18769_cov_17.321367	fig|937.25.peg.959	peg	NODE_353_length_18769_cov_17.321367_7286_6792	7286	6792	-	hypothetical protein
NODE_353_length_18769_cov_17.321367	fig|937.25.peg.960	peg	NODE_353_length_18769_cov_17.321367_8007_7297	8007	7297	-	Ferric siderophore transport system, periplasmic binding protein TonB			isu;Hemin_transport_system isu;Heme,_hemin_uptake_and_utilization_systems_in_GramNegatives isu;Ton_and_Tol_transport_systems
NODE_353_length_18769_cov_17.321367	fig|937.25.peg.961	peg	NODE_353_length_18769_cov_17.321367_8564_8013	8564	8013	-	Ribonuclease HII (EC 3.1.26.4)			isu;Ribonucleases_in_Bacillus isu;DNA_replication,_archaeal isu;Ribonuclease_H
NODE_353_length_18769_cov_17.321367	fig|937.25.peg.962	peg	NODE_353_length_18769_cov_17.321367_8809_8558	8809	8558	-	TPR repeat-containing protein
NODE_353_length_18769_cov_17.321367	fig|937.25.peg.963	peg	NODE_353_length_18769_cov_17.321367_10077_8812	10077	8812	-	Adenylosuccinate synthetase (EC 6.3.4.4)			isu;Purine_conversions
NODE_353_length_18769_cov_17.321367	fig|937.25.peg.964	peg	NODE_353_length_18769_cov_17.321367_10259_11035	10259	11035	+	Thiazole synthase (EC 2.8.1.10)
NODE_353_length_18769_cov_17.321367	fig|937.25.peg.965	peg	NODE_353_length_18769_cov_17.321367_11185_13674	11185	13674	+	hypothetical protein
NODE_353_length_18769_cov_17.321367	fig|937.25.peg.966	peg	NODE_353_length_18769_cov_17.321367_13715_14857	13715	14857	+	hypothetical protein
NODE_353_length_18769_cov_17.321367	fig|937.25.peg.967	peg	NODE_353_length_18769_cov_17.321367_14869_16221	14869	16221	+	Two-component system sensor histidine kinase
NODE_353_length_18769_cov_17.321367	fig|937.25.peg.968	peg	NODE_353_length_18769_cov_17.321367_16265_17107	16265	17107	+	hypothetical protein
NODE_353_length_18769_cov_17.321367	fig|937.25.peg.969	peg	NODE_353_length_18769_cov_17.321367_17153_17827	17153	17827	+	23S rRNA (guanosine(2251)-2'-O)-methyltransferase (EC 2.1.1.185)
NODE_353_length_18769_cov_17.321367	fig|937.25.peg.970	peg	NODE_353_length_18769_cov_17.321367_17830_18639	17830	18639	+	hypothetical protein
NODE_353_length_18769_cov_17.321367	fig|937.25.peg.971	peg	NODE_353_length_18769_cov_17.321367_18639_18767	18639	18767	+	hypothetical protein
NODE_354_length_18768_cov_14.923011	fig|937.25.peg.972	peg	NODE_354_length_18768_cov_14.923011_2620_77	2620	77	-	hypothetical protein
NODE_354_length_18768_cov_14.923011	fig|937.25.peg.973	peg	NODE_354_length_18768_cov_14.923011_3401_2607	3401	2607	-	hypothetical protein
NODE_354_length_18768_cov_14.923011	fig|937.25.peg.974	peg	NODE_354_length_18768_cov_14.923011_4173_3415	4173	3415	-	hypothetical protein
NODE_354_length_18768_cov_14.923011	fig|937.25.peg.975	peg	NODE_354_length_18768_cov_14.923011_6427_4175	6427	4175	-	NAD-specific glutamate dehydrogenase (EC 1.4.1.2), large form			isu;Glutamate_dehydrogenases isu;Glutamine,_Glutamate,_Aspartate_and_Asparagine_Biosynthesis
NODE_354_length_18768_cov_14.923011	fig|937.25.peg.976	peg	NODE_354_length_18768_cov_14.923011_6638_7516	6638	7516	+	NAD-dependent epimerase/dehydratase			isu;CBSS-296591.1.peg.2330
NODE_354_length_18768_cov_14.923011	fig|937.25.peg.977	peg	NODE_354_length_18768_cov_14.923011_7513_8160	7513	8160	+	hypothetical protein
NODE_354_length_18768_cov_14.923011	fig|937.25.peg.978	peg	NODE_354_length_18768_cov_14.923011_9393_8167	9393	8167	-	Molybdopterin molybdenumtransferase (EC 2.10.1.1)
NODE_354_length_18768_cov_14.923011	fig|937.25.peg.979	peg	NODE_354_length_18768_cov_14.923011_10491_9433	10491	9433	-	Flagellar biosynthesis protein FlhB			isu;Flagellar_motility
NODE_354_length_18768_cov_14.923011	fig|937.25.peg.980	peg	NODE_354_length_18768_cov_14.923011_10793_10503	10793	10503	-	hypothetical protein
NODE_354_length_18768_cov_14.923011	fig|937.25.peg.981	peg	NODE_354_length_18768_cov_14.923011_12505_10814	12505	10814	-	hypothetical protein
NODE_354_length_18768_cov_14.923011	fig|937.25.peg.982	peg	NODE_354_length_18768_cov_14.923011_14507_12525	14507	12525	-	hypothetical protein
NODE_354_length_18768_cov_14.923011	fig|937.25.peg.983	peg	NODE_354_length_18768_cov_14.923011_15099_14545	15099	14545	-	Hypothetical alternative hydroxymethylpyrimidine phosphate kinase ThiD (EC 2.7.4.7)
NODE_354_length_18768_cov_14.923011	fig|937.25.peg.984	peg	NODE_354_length_18768_cov_14.923011_15560_15096	15560	15096	-	hypothetical protein
NODE_354_length_18768_cov_14.923011	fig|937.25.peg.985	peg	NODE_354_length_18768_cov_14.923011_15766_16032	15766	16032	+	Heat shock protein 10 kDa family chaperone GroES
NODE_354_length_18768_cov_14.923011	fig|937.25.peg.986	peg	NODE_354_length_18768_cov_14.923011_16043_17671	16043	17671	+	Heat shock protein 60 kDa family chaperone GroEL
NODE_354_length_18768_cov_14.923011	fig|937.25.peg.987	peg	NODE_354_length_18768_cov_14.923011_18031_17705	18031	17705	-	hypothetical protein
NODE_354_length_18768_cov_14.923011	fig|937.25.peg.988	peg	NODE_354_length_18768_cov_14.923011_18236_18021	18236	18021	-	hypothetical protein
NODE_354_length_18768_cov_14.923011	fig|937.25.peg.989	peg	NODE_354_length_18768_cov_14.923011_18392_18766	18392	18766	+	Diaminopimelate decarboxylase (EC 4.1.1.20)			idu(1);CBSS-323850.3.peg.3269 idu(1);Lysine_Biosynthesis_DAP_Pathway idu(1);Lysine_Biosynthesis_DAP_Pathway,_GJO_scratch
NODE_359_length_18529_cov_17.170876	fig|937.25.peg.990	peg	NODE_359_length_18529_cov_17.170876_2985_28	2985	28	-	MutS-related protein, family 9
NODE_359_length_18529_cov_17.170876	fig|937.25.peg.991	peg	NODE_359_length_18529_cov_17.170876_3781_2993	3781	2993	-	hypothetical protein
NODE_359_length_18529_cov_17.170876	fig|937.25.peg.992	peg	NODE_359_length_18529_cov_17.170876_4706_3774	4706	3774	-	DNA-cytosine methyltransferase (EC 2.1.1.37)			icw(2);DNA_repair,_bacterial
NODE_359_length_18529_cov_17.170876	fig|937.25.peg.993	peg	NODE_359_length_18529_cov_17.170876_5054_4749	5054	4749	-	DNA-cytosine methyltransferase (EC 2.1.1.37)			icw(2);DNA_repair,_bacterial
NODE_359_length_18529_cov_17.170876	fig|937.25.peg.994	peg	NODE_359_length_18529_cov_17.170876_5379_5032	5379	5032	-	hypothetical protein
NODE_359_length_18529_cov_17.170876	fig|937.25.peg.995	peg	NODE_359_length_18529_cov_17.170876_6718_5420	6718	5420	-	Glutamyl-tRNA(Gln) synthetase (EC 6.1.1.24)			isu;tRNA_aminoacylation,_Glu_and_Gln
NODE_359_length_18529_cov_17.170876	fig|937.25.rna.18	rna	NODE_359_length_18529_cov_17.170876_6894_6820	6894	6820	-	tRNA-Glu-TTC
NODE_359_length_18529_cov_17.170876	fig|937.25.peg.996	peg	NODE_359_length_18529_cov_17.170876_7932_7090	7932	7090	-	Endonuclease IV (EC 3.1.21.2)			isu;DNA_repair,_bacterial
NODE_359_length_18529_cov_17.170876	fig|937.25.peg.997	peg	NODE_359_length_18529_cov_17.170876_9232_7934	9232	7934	-	N-acetylglucosamine-1-phosphate uridyltransferase (EC 2.7.7.23) / Glucosamine-1-phosphate N-acetyltransferase (EC 2.3.1.157)			isu;UDP-N-acetylmuramate_from_Fructose-6-phosphate_Biosynthesis isu;UDP-N-acetylmuramate_from_Fructose-6-phosphate_Biosynthesis
NODE_359_length_18529_cov_17.170876	fig|937.25.peg.998	peg	NODE_359_length_18529_cov_17.170876_9848_9237	9848	9237	-	Guanylate kinase (EC 2.7.4.8)			isu;Purine_conversions
NODE_359_length_18529_cov_17.170876	fig|937.25.peg.999	peg	NODE_359_length_18529_cov_17.170876_10426_10046	10426	10046	-	hypothetical protein
NODE_359_length_18529_cov_17.170876	fig|937.25.peg.1000	peg	NODE_359_length_18529_cov_17.170876_11363_10620	11363	10620	-	2-hydroxy-6-oxohepta-2,4-dienoate hydrolase
NODE_359_length_18529_cov_17.170876	fig|937.25.peg.1001	peg	NODE_359_length_18529_cov_17.170876_12400_11369	12400	11369	-	D-alanine--D-alanine ligase (EC 6.3.2.4)
NODE_359_length_18529_cov_17.170876	fig|937.25.peg.1002	peg	NODE_359_length_18529_cov_17.170876_14650_12407	14650	12407	-	hypothetical protein
NODE_359_length_18529_cov_17.170876	fig|937.25.peg.1003	peg	NODE_359_length_18529_cov_17.170876_16070_14736	16070	14736	-	Thymidylate synthase ThyX (EC 2.1.1.148)
NODE_359_length_18529_cov_17.170876	fig|937.25.peg.1004	peg	NODE_359_length_18529_cov_17.170876_18250_16133	18250	16133	-	Flagellar biosynthesis protein FlhA			isu;Flagellar_motility
NODE_359_length_18529_cov_17.170876	fig|937.25.peg.1005	peg	NODE_359_length_18529_cov_17.170876_18285_18467	18285	18467	+	hypothetical protein
NODE_3607_length_4404_cov_14.538479	fig|937.25.peg.1006	peg	NODE_3607_length_4404_cov_14.538479_156_1304	156	1304	+	Mobile element protein
NODE_3607_length_4404_cov_14.538479	fig|937.25.peg.1007	peg	NODE_3607_length_4404_cov_14.538479_2452_1472	2452	1472	-	tRNA (5-methylaminomethyl-2-thiouridylate)-methyltransferase (EC 2.1.1.61)			isu;RNA_methylation isu;mnm5U34_biosynthesis_bacteria
NODE_3607_length_4404_cov_14.538479	fig|937.25.peg.1008	peg	NODE_3607_length_4404_cov_14.538479_3156_2449	3156	2449	-	Glutamine amidotransferase chain of NAD synthetase			idu(1);NAD_and_NADP_cofactor_biosynthesis_global
NODE_3607_length_4404_cov_14.538479	fig|937.25.peg.1009	peg	NODE_3607_length_4404_cov_14.538479_3867_3184	3867	3184	-	Flagellar basal-body rod modification protein FlgD			idu(1);Flagellar_motility
NODE_3607_length_4404_cov_14.538479	fig|937.25.peg.1010	peg	NODE_3607_length_4404_cov_14.538479_4239_3877	4239	3877	-	hypothetical protein
NODE_360_length_18413_cov_13.989256	fig|937.25.peg.1011	peg	NODE_360_length_18413_cov_13.989256_110_646	110	646	+	hypothetical protein
NODE_360_length_18413_cov_13.989256	fig|937.25.peg.1012	peg	NODE_360_length_18413_cov_13.989256_1096_710	1096	710	-	hypothetical protein
NODE_360_length_18413_cov_13.989256	fig|937.25.peg.1013	peg	NODE_360_length_18413_cov_13.989256_1238_2413	1238	2413	+	Carboxynorspermidine synthase (EC 1.5.1.43)
NODE_360_length_18413_cov_13.989256	fig|937.25.peg.1014	peg	NODE_360_length_18413_cov_13.989256_3774_2464	3774	2464	-	tRNA-i(6)A37 methylthiotransferase (EC 2.8.4.3)
NODE_360_length_18413_cov_13.989256	fig|937.25.peg.1015	peg	NODE_360_length_18413_cov_13.989256_4178_3795	4178	3795	-	hypothetical protein
NODE_360_length_18413_cov_13.989256	fig|937.25.peg.1016	peg	NODE_360_length_18413_cov_13.989256_4727_4188	4727	4188	-	hypothetical protein
NODE_360_length_18413_cov_13.989256	fig|937.25.peg.1017	peg	NODE_360_length_18413_cov_13.989256_6750_4738	6750	4738	-	hypothetical protein
NODE_360_length_18413_cov_13.989256	fig|937.25.peg.1018	peg	NODE_360_length_18413_cov_13.989256_7323_6757	7323	6757	-	Membrane protein
NODE_360_length_18413_cov_13.989256	fig|937.25.peg.1019	peg	NODE_360_length_18413_cov_13.989256_7540_7977	7540	7977	+	hypothetical protein
NODE_360_length_18413_cov_13.989256	fig|937.25.peg.1020	peg	NODE_360_length_18413_cov_13.989256_7993_8844	7993	8844	+	N-acetylglutamate kinase (EC 2.7.2.8)
NODE_360_length_18413_cov_13.989256	fig|937.25.peg.1021	peg	NODE_360_length_18413_cov_13.989256_8963_10282	8963	10282	+	Putative efflux protein
NODE_360_length_18413_cov_13.989256	fig|937.25.peg.1022	peg	NODE_360_length_18413_cov_13.989256_10283_10930	10283	10930	+	ABC transporter, ATP-binding protein
NODE_360_length_18413_cov_13.989256	fig|937.25.peg.1023	peg	NODE_360_length_18413_cov_13.989256_11604_11032	11604	11032	-	Uncharacterized protein HP_1473
NODE_360_length_18413_cov_13.989256	fig|937.25.peg.1024	peg	NODE_360_length_18413_cov_13.989256_12517_11645	12517	11645	-	hypothetical protein
NODE_360_length_18413_cov_13.989256	fig|937.25.peg.1025	peg	NODE_360_length_18413_cov_13.989256_15342_12592	15342	12592	-	Two-component system sensor histidine kinase
NODE_360_length_18413_cov_13.989256	fig|937.25.peg.1026	peg	NODE_360_length_18413_cov_13.989256_16573_15335	16573	15335	-	tRNA t(6)A37-methylthiotransferase (EC 2.8.4.5)
NODE_360_length_18413_cov_13.989256	fig|937.25.peg.1027	peg	NODE_360_length_18413_cov_13.989256_16774_18411	16774	18411	+	hypothetical protein
NODE_3617_length_4398_cov_16.530201	fig|937.25.peg.1028	peg	NODE_3617_length_4398_cov_16.530201_309_1	309	1	-	hypothetical protein
NODE_3617_length_4398_cov_16.530201	fig|937.25.peg.1029	peg	NODE_3617_length_4398_cov_16.530201_1475_318	1475	318	-	Formate-dependent phosphoribosylglycinamide formyltransferase
NODE_3617_length_4398_cov_16.530201	fig|937.25.peg.1030	peg	NODE_3617_length_4398_cov_16.530201_1639_2130	1639	2130	+	hypothetical protein
NODE_3617_length_4398_cov_16.530201	fig|937.25.peg.1031	peg	NODE_3617_length_4398_cov_16.530201_2960_2205	2960	2205	-	tRNA-(cytosine32)-2-thiocytidine synthetase TtcA
NODE_3617_length_4398_cov_16.530201	fig|937.25.peg.1032	peg	NODE_3617_length_4398_cov_16.530201_3894_2950	3894	2950	-	D-3-phosphoglycerate dehydrogenase (EC 1.1.1.95)			idu(1);Serine_Biosynthesis idu(1);Pyridoxin_(Vitamin_B6)_Biosynthesis idu(1);Glycine_and_Serine_Utilization
NODE_3617_length_4398_cov_16.530201	fig|937.25.rna.19	rna	NODE_3617_length_4398_cov_16.530201_4014_4091	4014	4091	+	tRNA-Pro-TGG
NODE_3617_length_4398_cov_16.530201	fig|937.25.rna.20	rna	NODE_3617_length_4398_cov_16.530201_4109_4185	4109	4185	+	tRNA-His-GTG
NODE_3617_length_4398_cov_16.530201	fig|937.25.rna.21	rna	NODE_3617_length_4398_cov_16.530201_4222_4298	4222	4298	+	tRNA-Arg-TCG
NODE_3617_length_4398_cov_16.530201	fig|937.25.rna.22	rna	NODE_3617_length_4398_cov_16.530201_4318_4394	4318	4394	+	tRNA-Arg-TCT
NODE_3685_length_4351_cov_19.968180	fig|937.25.peg.1033	peg	NODE_3685_length_4351_cov_19.968180_156_2333	156	2333	+	RecA protein			isu;DNA_repair,_bacterial_UmuCD_system isu;DNA_repair,_bacterial isu;DNA_repair,_bacterial_RecFOR_pathway
NODE_3685_length_4351_cov_19.968180	fig|937.25.peg.1034	peg	NODE_3685_length_4351_cov_19.968180_2341_3612	2341	3612	+	Enolase (EC 4.2.1.11)
NODE_3685_length_4351_cov_19.968180	fig|937.25.peg.1035	peg	NODE_3685_length_4351_cov_19.968180_3617_3922	3617	3922	+	hypothetical protein
NODE_3685_length_4351_cov_19.968180	fig|937.25.peg.1036	peg	NODE_3685_length_4351_cov_19.968180_3915_4349	3915	4349	+	hypothetical protein
NODE_3717_length_4326_cov_8.281243	fig|937.25.peg.1037	peg	NODE_3717_length_4326_cov_8.281243_328_2	328	2	-	hypothetical protein
NODE_3717_length_4326_cov_8.281243	fig|937.25.peg.1038	peg	NODE_3717_length_4326_cov_8.281243_2963_441	2963	441	-	hypothetical protein
NODE_3717_length_4326_cov_8.281243	fig|937.25.peg.1039	peg	NODE_3717_length_4326_cov_8.281243_4326_2953	4326	2953	-	hypothetical protein
NODE_3778_length_4289_cov_13.764482	fig|937.25.peg.1040	peg	NODE_3778_length_4289_cov_13.764482_17_3679	17	3679	+	dna-binding protein smubp-2
NODE_3778_length_4289_cov_13.764482	fig|937.25.peg.1041	peg	NODE_3778_length_4289_cov_13.764482_3705_4217	3705	4217	+	Nicotinate-nucleotide adenylyltransferase (EC 2.7.7.18)			isu;NAD_and_NADP_cofactor_biosynthesis_global
NODE_3866_length_4230_cov_14.529738	fig|937.25.peg.1042	peg	NODE_3866_length_4230_cov_14.529738_1371_1	1371	1	-	hypothetical protein
NODE_3866_length_4230_cov_14.529738	fig|937.25.peg.1043	peg	NODE_3866_length_4230_cov_14.529738_2453_1371	2453	1371	-	Chorismate synthase (EC 4.2.3.5)			isu;Common_Pathway_For_Synthesis_of_Aromatic_Compounds_(DAHP_synthase_to_chorismate)
NODE_3866_length_4230_cov_14.529738	fig|937.25.peg.1044	peg	NODE_3866_length_4230_cov_14.529738_4193_2460	4193	2460	-	diguanylate cyclase/phosphodiesterase (GGDEF & EAL domains) with PAS/PAC sensor(s)			idu(4);Bacterial_hemoglobins
NODE_3893_length_4212_cov_21.247158	fig|937.25.peg.1045	peg	NODE_3893_length_4212_cov_21.247158_2_535	2	535	+	hypothetical protein
NODE_3893_length_4212_cov_21.247158	fig|937.25.peg.1046	peg	NODE_3893_length_4212_cov_21.247158_618_1667	618	1667	+	ISSoc2, transposase
NODE_3893_length_4212_cov_21.247158	fig|937.25.peg.1047	peg	NODE_3893_length_4212_cov_21.247158_1790_4210	1790	4210	+	hypothetical protein
NODE_398_length_17415_cov_14.737225	fig|937.25.peg.1048	peg	NODE_398_length_17415_cov_14.737225_2_139	2	139	+	hypothetical protein
NODE_398_length_17415_cov_14.737225	fig|937.25.peg.1049	peg	NODE_398_length_17415_cov_14.737225_425_207	425	207	-	hypothetical protein
NODE_398_length_17415_cov_14.737225	fig|937.25.peg.1050	peg	NODE_398_length_17415_cov_14.737225_808_425	808	425	-	hypothetical protein
NODE_398_length_17415_cov_14.737225	fig|937.25.peg.1051	peg	NODE_398_length_17415_cov_14.737225_1044_868	1044	868	-	hypothetical protein
NODE_398_length_17415_cov_14.737225	fig|937.25.peg.1052	peg	NODE_398_length_17415_cov_14.737225_1279_1049	1279	1049	-	hypothetical protein
NODE_398_length_17415_cov_14.737225	fig|937.25.peg.1053	peg	NODE_398_length_17415_cov_14.737225_1552_1406	1552	1406	-	hypothetical protein
NODE_398_length_17415_cov_14.737225	fig|937.25.rna.23	rna	NODE_398_length_17415_cov_14.737225_1849_1773	1849	1773	-	tRNA-Met-CAT
NODE_398_length_17415_cov_14.737225	fig|937.25.peg.1054	peg	NODE_398_length_17415_cov_14.737225_2719_1952	2719	1952	-	2-dehydro-3-deoxyglucarate aldolase (EC 4.1.2.20)			isu;D-galactarate,_D-glucarate_and_D-glycerate_catabolism isu;L-Talarate_Dehydratase isu;D-galactarate,_D-glucarate_and_D-glycerate_catabolism_-_gjo
NODE_398_length_17415_cov_14.737225	fig|937.25.peg.1055	peg	NODE_398_length_17415_cov_14.737225_3184_2729	3184	2729	-	tRNA threonylcarbamoyladenosine biosynthesis protein TsaB
NODE_398_length_17415_cov_14.737225	fig|937.25.peg.1056	peg	NODE_398_length_17415_cov_14.737225_4013_3171	4013	3171	-	UDP-3-O-[3-hydroxymyristoyl] N-acetylglucosamine deacetylase (EC 3.5.1.108)
NODE_398_length_17415_cov_14.737225	fig|937.25.peg.1057	peg	NODE_398_length_17415_cov_14.737225_4663_4040	4663	4040	-	septum formation inhibitor
NODE_398_length_17415_cov_14.737225	fig|937.25.peg.1058	peg	NODE_398_length_17415_cov_14.737225_6098_4665	6098	4665	-	Putative periplasmic protein
NODE_398_length_17415_cov_14.737225	fig|937.25.peg.1059	peg	NODE_398_length_17415_cov_14.737225_7332_6163	7332	6163	-	hypothetical protein
NODE_398_length_17415_cov_14.737225	fig|937.25.peg.1060	peg	NODE_398_length_17415_cov_14.737225_8378_7332	8378	7332	-	3-dehydroquinate synthase (EC 4.2.3.4)			isu;Common_Pathway_For_Synthesis_of_Aromatic_Compounds_(DAHP_synthase_to_chorismate)
NODE_398_length_17415_cov_14.737225	fig|937.25.peg.1061	peg	NODE_398_length_17415_cov_14.737225_11032_8423	11032	8423	-	hypothetical protein
NODE_398_length_17415_cov_14.737225	fig|937.25.peg.1062	peg	NODE_398_length_17415_cov_14.737225_11158_11529	11158	11529	+	hypothetical protein
NODE_398_length_17415_cov_14.737225	fig|937.25.peg.1063	peg	NODE_398_length_17415_cov_14.737225_11679_13604	11679	13604	+	hypothetical protein
NODE_398_length_17415_cov_14.737225	fig|937.25.peg.1064	peg	NODE_398_length_17415_cov_14.737225_13842_15473	13842	15473	+	Proteins incorrectly called adenylate cyclase
NODE_398_length_17415_cov_14.737225	fig|937.25.peg.1065	peg	NODE_398_length_17415_cov_14.737225_15545_16930	15545	16930	+	Peptidoglycan glycosyltransferase FtsW (EC 2.4.1.129)
NODE_398_length_17415_cov_14.737225	fig|937.25.peg.1066	peg	NODE_398_length_17415_cov_14.737225_16931_17413	16931	17413	+	Flagellar biosynthesis protein FliR			isu;Flagellar_motility
NODE_3992_length_4165_cov_12.430039	fig|937.25.peg.1067	peg	NODE_3992_length_4165_cov_12.430039_1_852	1	852	+	ISSoc2, transposase
NODE_3992_length_4165_cov_12.430039	fig|937.25.peg.1068	peg	NODE_3992_length_4165_cov_12.430039_2157_913	2157	913	-	hypothetical protein
NODE_3992_length_4165_cov_12.430039	fig|937.25.peg.1069	peg	NODE_3992_length_4165_cov_12.430039_2807_2136	2807	2136	-	Phosphate regulon transcriptional regulatory protein PhoB (SphR)			isu;Phosphate_metabolism
NODE_3992_length_4165_cov_12.430039	fig|937.25.peg.1070	peg	NODE_3992_length_4165_cov_12.430039_3278_2991	3278	2991	-	Ferredoxin			idu(2);Soluble_cytochromes_and_functionally_related_electron_carriers
NODE_3992_length_4165_cov_12.430039	fig|937.25.peg.1071	peg	NODE_3992_length_4165_cov_12.430039_3793_3344	3793	3344	-	Uncharacterized protein YhiN
NODE_3992_length_4165_cov_12.430039	fig|937.25.peg.1072	peg	NODE_3992_length_4165_cov_12.430039_4165_3794	4165	3794	-	hypothetical protein
NODE_407_length_17171_cov_15.898327	fig|937.25.peg.1073	peg	NODE_407_length_17171_cov_15.898327_221_1885	221	1885	+	hypothetical protein
NODE_407_length_17171_cov_15.898327	fig|937.25.peg.1074	peg	NODE_407_length_17171_cov_15.898327_1896_2579	1896	2579	+	Flagellar basal-body rod modification protein FlgD			idu(1);Flagellar_motility
NODE_407_length_17171_cov_15.898327	fig|937.25.peg.1075	peg	NODE_407_length_17171_cov_15.898327_2603_3313	2603	3313	+	Glutamine amidotransferase chain of NAD synthetase			idu(1);NAD_and_NADP_cofactor_biosynthesis_global
NODE_407_length_17171_cov_15.898327	fig|937.25.peg.1076	peg	NODE_407_length_17171_cov_15.898327_3310_4290	3310	4290	+	Possible RNA methyltransferase aq_898
NODE_407_length_17171_cov_15.898327	fig|937.25.peg.1077	peg	NODE_407_length_17171_cov_15.898327_4291_5490	4291	5490	+	hypothetical protein
NODE_407_length_17171_cov_15.898327	fig|937.25.peg.1078	peg	NODE_407_length_17171_cov_15.898327_5789_5514	5789	5514	-	Protein PhnA
NODE_407_length_17171_cov_15.898327	fig|937.25.peg.1079	peg	NODE_407_length_17171_cov_15.898327_7692_6163	7692	6163	-	hypothetical protein
NODE_407_length_17171_cov_15.898327	fig|937.25.peg.1080	peg	NODE_407_length_17171_cov_15.898327_8786_7758	8786	7758	-	Ferredoxin			idu(2);Soluble_cytochromes_and_functionally_related_electron_carriers
NODE_407_length_17171_cov_15.898327	fig|937.25.peg.1081	peg	NODE_407_length_17171_cov_15.898327_9405_8779	9405	8779	-	Anaerobic respiratory reductase chaperone
NODE_407_length_17171_cov_15.898327	fig|937.25.peg.1082	peg	NODE_407_length_17171_cov_15.898327_10523_9465	10523	9465	-	Oligopeptide ABC transporter, permease protein OppB (TC 3.A.1.5.1)
NODE_407_length_17171_cov_15.898327	fig|937.25.peg.1083	peg	NODE_407_length_17171_cov_15.898327_11212_10712	11212	10712	-	DNA polymerase III alpha subunit (EC 2.7.7.7)			idu(2);Inteins
NODE_407_length_17171_cov_15.898327	fig|937.25.peg.1084	peg	NODE_407_length_17171_cov_15.898327_13040_11223	13040	11223	-	GTP-binding protein TypA/BipA
NODE_407_length_17171_cov_15.898327	fig|937.25.peg.1085	peg	NODE_407_length_17171_cov_15.898327_13212_15158	13212	15158	+	Multimodular transpeptidase-transglycosylase (EC 2.4.1.129) (EC 3.4.-.-)
NODE_407_length_17171_cov_15.898327	fig|937.25.peg.1086	peg	NODE_407_length_17171_cov_15.898327_17171_15162	17171	15162	-	Response regulator
NODE_4099_length_4098_cov_20.073862	fig|937.25.peg.1087	peg	NODE_4099_length_4098_cov_20.073862_591_10	591	10	-	Outer membrane protein romA
NODE_4099_length_4098_cov_20.073862	fig|937.25.peg.1088	peg	NODE_4099_length_4098_cov_20.073862_774_1748	774	1748	+	hypothetical protein
NODE_4099_length_4098_cov_20.073862	fig|937.25.peg.1089	peg	NODE_4099_length_4098_cov_20.073862_1741_2523	1741	2523	+	hypothetical protein
NODE_4099_length_4098_cov_20.073862	fig|937.25.peg.1090	peg	NODE_4099_length_4098_cov_20.073862_3102_2677	3102	2677	-	hypothetical protein
NODE_4099_length_4098_cov_20.073862	fig|937.25.peg.1091	peg	NODE_4099_length_4098_cov_20.073862_3164_4096	3164	4096	+	hypothetical protein
NODE_4158_length_4059_cov_13.170768	fig|937.25.peg.1092	peg	NODE_4158_length_4059_cov_13.170768_1_492	1	492	+	hypothetical protein
NODE_4158_length_4059_cov_13.170768	fig|937.25.peg.1093	peg	NODE_4158_length_4059_cov_13.170768_2038_533	2038	533	-	Potassium voltage-gated channel subfamily KQT; possible potassium channel, VIC family			isu;Potassium_homeostasis
NODE_4158_length_4059_cov_13.170768	fig|937.25.peg.1094	peg	NODE_4158_length_4059_cov_13.170768_4059_2041	4059	2041	-	hypothetical protein
NODE_4187_length_4038_cov_13.177985	fig|937.25.peg.1095	peg	NODE_4187_length_4038_cov_13.177985_3_656	3	656	+	Flagellar L-ring protein FlgH			idu(1);Flagellar_motility
NODE_4187_length_4038_cov_13.177985	fig|937.25.peg.1096	peg	NODE_4187_length_4038_cov_13.177985_658_1278	658	1278	+	5-formyltetrahydrofolate cyclo-ligase (EC 6.3.3.2)			isu;One-carbon_metabolism_by_tetrahydropterines isu;5-FCL-like_protein
NODE_4187_length_4038_cov_13.177985	fig|937.25.peg.1097	peg	NODE_4187_length_4038_cov_13.177985_1289_2737	1289	2737	+	Ribonuclease Y
NODE_4187_length_4038_cov_13.177985	fig|937.25.peg.1098	peg	NODE_4187_length_4038_cov_13.177985_4037_2862	4037	2862	-	hypothetical protein
NODE_423_length_16653_cov_25.378318	fig|937.25.peg.1099	peg	NODE_423_length_16653_cov_25.378318_1_861	1	861	+	Translation elongation factor Tu			isu;Translation_elongation_factors_bacterial isu;Mycobacterium_virulence_operon_involved_in_protein_synthesis_(SSU_ribosomal_proteins)
NODE_423_length_16653_cov_25.378318	fig|937.25.peg.1100	peg	NODE_423_length_16653_cov_25.378318_870_1022	870	1022	+	LSU ribosomal protein L33p @ LSU ribosomal protein L33p, zinc-dependent
NODE_423_length_16653_cov_25.378318	fig|937.25.rna.24	rna	NODE_423_length_16653_cov_25.378318_1061_1136	1061	1136	+	tRNA-Trp-CCA
NODE_423_length_16653_cov_25.378318	fig|937.25.peg.1101	peg	NODE_423_length_16653_cov_25.378318_1158_1343	1158	1343	+	Protein translocase subunit SecE
NODE_423_length_16653_cov_25.378318	fig|937.25.peg.1102	peg	NODE_423_length_16653_cov_25.378318_1347_1892	1347	1892	+	Transcription antitermination protein NusG			isu;Transcription_factors_bacterial
NODE_423_length_16653_cov_25.378318	fig|937.25.peg.1103	peg	NODE_423_length_16653_cov_25.378318_1916_2341	1916	2341	+	LSU ribosomal protein L11p (L12e)
NODE_423_length_16653_cov_25.378318	fig|937.25.peg.1104	peg	NODE_423_length_16653_cov_25.378318_2406_3110	2406	3110	+	LSU ribosomal protein L1p (L10Ae)
NODE_423_length_16653_cov_25.378318	fig|937.25.peg.1105	peg	NODE_423_length_16653_cov_25.378318_3199_3684	3199	3684	+	LSU ribosomal protein L10p (P0)
NODE_423_length_16653_cov_25.378318	fig|937.25.peg.1106	peg	NODE_423_length_16653_cov_25.378318_3716_4087	3716	4087	+	LSU ribosomal protein L7p/L12p (P1/P2)
NODE_423_length_16653_cov_25.378318	fig|937.25.peg.1107	peg	NODE_423_length_16653_cov_25.378318_4220_8410	4220	8410	+	DNA-directed RNA polymerase beta subunit (EC 2.7.7.6)			icw(1);Mycobacterium_virulence_operon_involved_in_DNA_transcription icw(1);RNA_polymerase_bacterial
NODE_423_length_16653_cov_25.378318	fig|937.25.peg.1108	peg	NODE_423_length_16653_cov_25.378318_8414_12943	8414	12943	+	DNA-directed RNA polymerase beta' subunit (EC 2.7.7.6)			isu;Mycobacterium_virulence_operon_involved_in_DNA_transcription isu;RNA_polymerase_bacterial
NODE_423_length_16653_cov_25.378318	fig|937.25.peg.1109	peg	NODE_423_length_16653_cov_25.378318_14345_13008	14345	13008	-	Transcription termination factor Rho			isu;Transcription_factors_bacterial
NODE_423_length_16653_cov_25.378318	fig|937.25.peg.1110	peg	NODE_423_length_16653_cov_25.378318_15112_16017	15112	16017	+	Hypothetical protein PBPRB0710
NODE_423_length_16653_cov_25.378318	fig|937.25.peg.1111	peg	NODE_423_length_16653_cov_25.378318_16001_16573	16001	16573	+	Molybdenum cofactor guanylyltransferase (EC 2.7.7.77)
NODE_423_length_16653_cov_25.378318	fig|937.25.rna.25	rna	NODE_423_length_16653_cov_25.378318_16653_16580	16653	16580	-	tRNA-Phe-GAA
NODE_426_length_16629_cov_17.478190	fig|937.25.peg.1112	peg	NODE_426_length_16629_cov_17.478190_3_254	3	254	+	Tetraacyldisaccharide 4'-kinase (EC 2.7.1.130)
NODE_426_length_16629_cov_17.478190	fig|937.25.peg.1113	peg	NODE_426_length_16629_cov_17.478190_269_517	269	517	+	hypothetical protein
NODE_426_length_16629_cov_17.478190	fig|937.25.peg.1114	peg	NODE_426_length_16629_cov_17.478190_514_858	514	858	+	COG2337: Growth inhibitor
NODE_426_length_16629_cov_17.478190	fig|937.25.peg.1115	peg	NODE_426_length_16629_cov_17.478190_909_1724	909	1724	+	hypothetical protein
NODE_426_length_16629_cov_17.478190	fig|937.25.peg.1116	peg	NODE_426_length_16629_cov_17.478190_1780_1989	1780	1989	+	hypothetical protein
NODE_426_length_16629_cov_17.478190	fig|937.25.peg.1117	peg	NODE_426_length_16629_cov_17.478190_1979_2299	1979	2299	+	hypothetical protein
NODE_426_length_16629_cov_17.478190	fig|937.25.peg.1118	peg	NODE_426_length_16629_cov_17.478190_4906_2357	4906	2357	-	Aconitate hydratase 2 (EC 4.2.1.3)
NODE_426_length_16629_cov_17.478190	fig|937.25.peg.1119	peg	NODE_426_length_16629_cov_17.478190_7322_5106	7322	5106	-	Phosphoribosylformylglycinamidine synthase, synthetase subunit (EC 6.3.5.3)
NODE_426_length_16629_cov_17.478190	fig|937.25.peg.1120	peg	NODE_426_length_16629_cov_17.478190_7470_9221	7470	9221	+	Cell division-associated, ATP-dependent zinc metalloprotease FtsH
NODE_426_length_16629_cov_17.478190	fig|937.25.peg.1121	peg	NODE_426_length_16629_cov_17.478190_9755_9213	9755	9213	-	Esterase YqiA
NODE_426_length_16629_cov_17.478190	fig|937.25.peg.1122	peg	NODE_426_length_16629_cov_17.478190_10124_9759	10124	9759	-	Diacylglycerol kinase (EC 2.7.1.107)
NODE_426_length_16629_cov_17.478190	fig|937.25.peg.1123	peg	NODE_426_length_16629_cov_17.478190_10990_10124	10990	10124	-	hypothetical protein
NODE_426_length_16629_cov_17.478190	fig|937.25.peg.1124	peg	NODE_426_length_16629_cov_17.478190_11910_10987	11910	10987	-	hypothetical protein
NODE_426_length_16629_cov_17.478190	fig|937.25.peg.1125	peg	NODE_426_length_16629_cov_17.478190_13045_11900	13045	11900	-	hypothetical protein
NODE_426_length_16629_cov_17.478190	fig|937.25.peg.1126	peg	NODE_426_length_16629_cov_17.478190_15187_13118	15187	13118	-	NAD-dependent formate dehydrogenase alpha subunit			isu;Formate_hydrogenase
NODE_426_length_16629_cov_17.478190	fig|937.25.peg.1127	peg	NODE_426_length_16629_cov_17.478190_16596_15247	16596	15247	-	Putative membrane protein related to metalloendopeptidases
NODE_4306_length_3971_cov_15.107088	fig|937.25.peg.1128	peg	NODE_4306_length_3971_cov_15.107088_283_2	283	2	-	hypothetical protein
NODE_4306_length_3971_cov_15.107088	fig|937.25.peg.1129	peg	NODE_4306_length_3971_cov_15.107088_447_2039	447	2039	+	D-3-phosphoglycerate dehydrogenase (EC 1.1.1.95)			idu(1);Serine_Biosynthesis idu(1);Pyridoxin_(Vitamin_B6)_Biosynthesis idu(1);Glycine_and_Serine_Utilization
NODE_4306_length_3971_cov_15.107088	fig|937.25.peg.1130	peg	NODE_4306_length_3971_cov_15.107088_2048_2656	2048	2656	+	Orotate phosphoribosyltransferase (EC 2.4.2.10)
NODE_4306_length_3971_cov_15.107088	fig|937.25.peg.1131	peg	NODE_4306_length_3971_cov_15.107088_2657_3148	2657	3148	+	S-ribosylhomocysteine lyase (EC 4.4.1.21) @ Autoinducer-2 production protein LuxS			idu(1);Autoinducer_2_(AI-2)_transport_and_processing_(lsrACDBFGE_operon) idu(1);Methionine_Degradation
NODE_4306_length_3971_cov_15.107088	fig|937.25.peg.1132	peg	NODE_4306_length_3971_cov_15.107088_3252_3971	3252	3971	+	Predicted L-lactate dehydrogenase, Iron-sulfur cluster-binding subunit YkgF			isu;L-rhamnose_utilization
NODE_4319_length_3961_cov_18.344748	fig|937.25.peg.1133	peg	NODE_4319_length_3961_cov_18.344748_79_1194	79	1194	+	hypothetical protein
NODE_4319_length_3961_cov_18.344748	fig|937.25.peg.1134	peg	NODE_4319_length_3961_cov_18.344748_2606_1353	2606	1353	-	hypothetical protein
NODE_4319_length_3961_cov_18.344748	fig|937.25.peg.1135	peg	NODE_4319_length_3961_cov_18.344748_2666_3487	2666	3487	+	hypothetical protein
NODE_4319_length_3961_cov_18.344748	fig|937.25.peg.1136	peg	NODE_4319_length_3961_cov_18.344748_3799_3488	3799	3488	-	hypothetical protein
NODE_431_length_16487_cov_17.241560	fig|937.25.peg.1137	peg	NODE_431_length_16487_cov_17.241560_247_615	247	615	+	Cytochrome c, class I
NODE_431_length_16487_cov_17.241560	fig|937.25.peg.1138	peg	NODE_431_length_16487_cov_17.241560_615_1217	615	1217	+	hypothetical protein
NODE_431_length_16487_cov_17.241560	fig|937.25.peg.1139	peg	NODE_431_length_16487_cov_17.241560_2107_1214	2107	1214	-	hypothetical protein
NODE_431_length_16487_cov_17.241560	fig|937.25.peg.1140	peg	NODE_431_length_16487_cov_17.241560_2658_2113	2658	2113	-	hypothetical protein
NODE_431_length_16487_cov_17.241560	fig|937.25.peg.1141	peg	NODE_431_length_16487_cov_17.241560_3656_2655	3656	2655	-	Dihydroorotase (EC 3.5.2.3)
NODE_431_length_16487_cov_17.241560	fig|937.25.peg.1142	peg	NODE_431_length_16487_cov_17.241560_4128_3649	4128	3649	-	Thiol peroxidase, Bcp-type (EC 1.11.1.15)			isu;Thioredoxin-disulfide_reductase
NODE_431_length_16487_cov_17.241560	fig|937.25.peg.1143	peg	NODE_431_length_16487_cov_17.241560_5858_4263	5858	4263	-	Bis-ABC ATPase YbiT
NODE_431_length_16487_cov_17.241560	fig|937.25.peg.1144	peg	NODE_431_length_16487_cov_17.241560_6020_6553	6020	6553	+	Flagellar biosynthesis protein FliL
NODE_431_length_16487_cov_17.241560	fig|937.25.peg.1145	peg	NODE_431_length_16487_cov_17.241560_6570_8423	6570	8423	+	hypothetical protein
NODE_431_length_16487_cov_17.241560	fig|937.25.peg.1146	peg	NODE_431_length_16487_cov_17.241560_8573_8956	8573	8956	+	SSU ribosomal protein S12p (S23e)			isu;Ribosomal_protein_S12p_Asp_methylthiotransferase icw(2);Mycobacterium_virulence_operon_involved_in_protein_synthesis_(SSU_ribosomal_proteins)
NODE_431_length_16487_cov_17.241560	fig|937.25.peg.1147	peg	NODE_431_length_16487_cov_17.241560_9055_9528	9055	9528	+	SSU ribosomal protein S7p (S5e)			isu;Mycobacterium_virulence_operon_involved_in_protein_synthesis_(SSU_ribosomal_proteins)
NODE_431_length_16487_cov_17.241560	fig|937.25.peg.1148	peg	NODE_431_length_16487_cov_17.241560_9618_11708	9618	11708	+	Translation elongation factor G			isu;Tetracycline_resistance,_ribosome_protection_type,_too isu;Translation_elongation_factor_G_family isu;Translation_elongation_factors_bacterial isu;Tetracycline_resistance,_ribosome_protection_type icw(1);Mycobacterium_virulence_operon_involved_in_protein_synthesis_(SSU_ribosomal_proteins)
NODE_431_length_16487_cov_17.241560	fig|937.25.peg.1149	peg	NODE_431_length_16487_cov_17.241560_11879_14896	11879	14896	+	DNA-binding response regulator, AraC family
NODE_431_length_16487_cov_17.241560	fig|937.25.peg.1150	peg	NODE_431_length_16487_cov_17.241560_14995_15516	14995	15516	+	Flavin prenyltransferase UbiX
NODE_431_length_16487_cov_17.241560	fig|937.25.peg.1151	peg	NODE_431_length_16487_cov_17.241560_15507_16412	15507	16412	+	Tetraacyldisaccharide 4'-kinase (EC 2.7.1.130)
NODE_4349_length_3950_cov_14.638523	fig|937.25.peg.1152	peg	NODE_4349_length_3950_cov_14.638523_73_2	73	2	-	hypothetical protein
NODE_4349_length_3950_cov_14.638523	fig|937.25.peg.1153	peg	NODE_4349_length_3950_cov_14.638523_706_206	706	206	-	hypothetical protein
NODE_4349_length_3950_cov_14.638523	fig|937.25.peg.1154	peg	NODE_4349_length_3950_cov_14.638523_1019_804	1019	804	-	Phage antirepressor protein
NODE_4349_length_3950_cov_14.638523	fig|937.25.peg.1155	peg	NODE_4349_length_3950_cov_14.638523_1150_1019	1150	1019	-	hypothetical protein
NODE_4349_length_3950_cov_14.638523	fig|937.25.peg.1156	peg	NODE_4349_length_3950_cov_14.638523_1265_1513	1265	1513	+	hypothetical protein
NODE_4349_length_3950_cov_14.638523	fig|937.25.peg.1157	peg	NODE_4349_length_3950_cov_14.638523_1503_1838	1503	1838	+	hypothetical protein
NODE_4349_length_3950_cov_14.638523	fig|937.25.peg.1158	peg	NODE_4349_length_3950_cov_14.638523_1874_2104	1874	2104	+	Proteic killer gene system protein , suppressor of inhibitory function of MazF
NODE_4349_length_3950_cov_14.638523	fig|937.25.peg.1159	peg	NODE_4349_length_3950_cov_14.638523_2101_2379	2101	2379	+	Death on curing protein, Doc toxin			isu;Phd-Doc,_YdcE-YdcD_toxin-antitoxin_(programmed_cell_death)_systems
NODE_4349_length_3950_cov_14.638523	fig|937.25.peg.1160	peg	NODE_4349_length_3950_cov_14.638523_2664_2356	2664	2356	-	Mobile element protein
NODE_4349_length_3950_cov_14.638523	fig|937.25.peg.1161	peg	NODE_4349_length_3950_cov_14.638523_3349_2945	3349	2945	-	hypothetical protein
NODE_4349_length_3950_cov_14.638523	fig|937.25.peg.1162	peg	NODE_4349_length_3950_cov_14.638523_3438_3686	3438	3686	+	hypothetical protein
NODE_4349_length_3950_cov_14.638523	fig|937.25.peg.1163	peg	NODE_4349_length_3950_cov_14.638523_3676_3948	3676	3948	+	hypothetical protein
NODE_436_length_16452_cov_14.880000	fig|937.25.peg.1164	peg	NODE_436_length_16452_cov_14.880000_2266_2	2266	2	-	hypothetical protein
NODE_436_length_16452_cov_14.880000	fig|937.25.peg.1165	peg	NODE_436_length_16452_cov_14.880000_2775_2287	2775	2287	-	Acetyltransferase, GNAT family
NODE_436_length_16452_cov_14.880000	fig|937.25.peg.1166	peg	NODE_436_length_16452_cov_14.880000_3535_2753	3535	2753	-	hypothetical protein
NODE_436_length_16452_cov_14.880000	fig|937.25.peg.1167	peg	NODE_436_length_16452_cov_14.880000_3968_3522	3968	3522	-	Low molecular weight protein tyrosine phosphatase (EC 3.1.3.48)			isu;Protein_deglycation isu;CBSS-176280.1.peg.1561 isu;LMPTP_YfkJ_cluster
NODE_436_length_16452_cov_14.880000	fig|937.25.peg.1168	peg	NODE_436_length_16452_cov_14.880000_4769_3978	4769	3978	-	hypothetical protein
NODE_436_length_16452_cov_14.880000	fig|937.25.peg.1169	peg	NODE_436_length_16452_cov_14.880000_4946_5419	4946	5419	+	Adenosine (5')-pentaphospho-(5'')-adenosine pyrophosphohydrolase
NODE_436_length_16452_cov_14.880000	fig|937.25.peg.1170	peg	NODE_436_length_16452_cov_14.880000_5413_6642	5413	6642	+	Aspartokinase (EC 2.7.2.4)			isu;Threonine_and_Homoserine_Biosynthesis isu;Lysine_Biosynthesis_DAP_Pathway isu;Lysine_Biosynthesis_DAP_Pathway,_GJO_scratch
NODE_436_length_16452_cov_14.880000	fig|937.25.peg.1171	peg	NODE_436_length_16452_cov_14.880000_6657_7178	6657	7178	+	hypothetical protein
NODE_436_length_16452_cov_14.880000	fig|937.25.peg.1172	peg	NODE_436_length_16452_cov_14.880000_7175_7939	7175	7939	+	Enoyl-[acyl-carrier-protein] reductase (EC 1.3.1.-), 7-alpha-HSDH-like => refractory to triclosan
NODE_436_length_16452_cov_14.880000	fig|937.25.peg.1173	peg	NODE_436_length_16452_cov_14.880000_8056_9084	8056	9084	+	Alanine racemase (EC 5.1.1.1)			isu;Pyruvate_Alanine_Serine_Interconversions isu;Alanine_biosynthesis
NODE_436_length_16452_cov_14.880000	fig|937.25.peg.1174	peg	NODE_436_length_16452_cov_14.880000_9399_9109	9399	9109	-	Cytochrome C553 (soluble cytochrome f)			isu;Soluble_cytochromes_and_functionally_related_electron_carriers
NODE_436_length_16452_cov_14.880000	fig|937.25.peg.1175	peg	NODE_436_length_16452_cov_14.880000_9727_10623	9727	10623	+	Transcriptional regulator, LysR family
NODE_436_length_16452_cov_14.880000	fig|937.25.peg.1176	peg	NODE_436_length_16452_cov_14.880000_10801_12063	10801	12063	+	O-acetylhomoserine sulfhydrylase (EC 2.5.1.49) @ O-succinylhomoserine sulfhydrylase (EC 2.5.1.48)
NODE_436_length_16452_cov_14.880000	fig|937.25.peg.1177	peg	NODE_436_length_16452_cov_14.880000_12073_12450	12073	12450	+	Ribosome-binding factor A			isu;CBSS-138119.3.peg.2719 isu;NusA-TFII_Cluster
NODE_436_length_16452_cov_14.880000	fig|937.25.peg.1178	peg	NODE_436_length_16452_cov_14.880000_12437_12874	12437	12874	+	Bacterial ribosome SSU maturation protein RimP
NODE_436_length_16452_cov_14.880000	fig|937.25.peg.1179	peg	NODE_436_length_16452_cov_14.880000_12875_13420	12875	13420	+	hypothetical protein
NODE_436_length_16452_cov_14.880000	fig|937.25.peg.1180	peg	NODE_436_length_16452_cov_14.880000_14192_13593	14192	13593	-	Alkyl hydroperoxide reductase subunit C-like protein			isu;Oxidative_stress isu;Thioredoxin-disulfide_reductase
NODE_436_length_16452_cov_14.880000	fig|937.25.peg.1181	peg	NODE_436_length_16452_cov_14.880000_14498_15712	14498	15712	+	Ammonium transporter			icw(1);Ammonia_assimilation
NODE_436_length_16452_cov_14.880000	fig|937.25.peg.1182	peg	NODE_436_length_16452_cov_14.880000_15742_16080	15742	16080	+	Nitrogen regulatory protein P-II			idu(1);Ammonia_assimilation
NODE_436_length_16452_cov_14.880000	fig|937.25.peg.1183	peg	NODE_436_length_16452_cov_14.880000_16451_16296	16451	16296	-	hypothetical protein
NODE_438_length_16405_cov_16.990691	fig|937.25.peg.1184	peg	NODE_438_length_16405_cov_16.990691_3_1892	3	1892	+	hypothetical protein
NODE_438_length_16405_cov_16.990691	fig|937.25.peg.1185	peg	NODE_438_length_16405_cov_16.990691_1885_2841	1885	2841	+	hypothetical protein
NODE_438_length_16405_cov_16.990691	fig|937.25.peg.1186	peg	NODE_438_length_16405_cov_16.990691_3035_5932	3035	5932	+	hypothetical protein
NODE_438_length_16405_cov_16.990691	fig|937.25.peg.1187	peg	NODE_438_length_16405_cov_16.990691_6191_6946	6191	6946	+	Diaminopimelate epimerase (EC 5.1.1.7)			isu;CBSS-323850.3.peg.3269 isu;Lysine_Biosynthesis_DAP_Pathway isu;Lysine_Biosynthesis_DAP_Pathway,_GJO_scratch
NODE_438_length_16405_cov_16.990691	fig|937.25.peg.1188	peg	NODE_438_length_16405_cov_16.990691_6946_8046	6946	8046	+	Dihydrofolate synthase (EC 6.3.2.12) @ Folylpolyglutamate synthase (EC 6.3.2.17)
NODE_438_length_16405_cov_16.990691	fig|937.25.peg.1189	peg	NODE_438_length_16405_cov_16.990691_8069_9196	8069	9196	+	hypothetical protein
NODE_438_length_16405_cov_16.990691	fig|937.25.peg.1190	peg	NODE_438_length_16405_cov_16.990691_10233_9193	10233	9193	-	Flagellar motor switch protein FliG
NODE_438_length_16405_cov_16.990691	fig|937.25.peg.1191	peg	NODE_438_length_16405_cov_16.990691_10370_10921	10370	10921	+	Mobile element protein
NODE_438_length_16405_cov_16.990691	fig|937.25.peg.1192	peg	NODE_438_length_16405_cov_16.990691_10990_11529	10990	11529	+	Mobile element protein
NODE_438_length_16405_cov_16.990691	fig|937.25.peg.1193	peg	NODE_438_length_16405_cov_16.990691_11833_12078	11833	12078	+	hypothetical protein
NODE_438_length_16405_cov_16.990691	fig|937.25.peg.1194	peg	NODE_438_length_16405_cov_16.990691_12083_13891	12083	13891	+	Oxaloacetate decarboxylase Na(+) pump, alpha chain (EC 4.1.1.3)
NODE_438_length_16405_cov_16.990691	fig|937.25.peg.1195	peg	NODE_438_length_16405_cov_16.990691_13901_15214	13901	15214	+	Oxaloacetate decarboxylase Na(+) pump, beta chain (EC 4.1.1.3)
NODE_438_length_16405_cov_16.990691	fig|937.25.peg.1196	peg	NODE_438_length_16405_cov_16.990691_15906_15679	15906	15679	-	ATP synthase F0 sector subunit c (EC 3.6.3.14)			idu(1);F0F1-type_ATP_synthase
NODE_438_length_16405_cov_16.990691	fig|937.25.peg.1197	peg	NODE_438_length_16405_cov_16.990691_16404_16024	16404	16024	-	ATP synthase F0 sector subunit a (EC 3.6.3.14)			icw(1);F0F1-type_ATP_synthase
NODE_4453_length_3899_cov_14.344322	fig|937.25.peg.1198	peg	NODE_4453_length_3899_cov_14.344322_427_38	427	38	-	hypothetical protein
NODE_4453_length_3899_cov_14.344322	fig|937.25.peg.1199	peg	NODE_4453_length_3899_cov_14.344322_567_1715	567	1715	+	UDP-N-acetylglucosamine 2-epimerase (EC 5.1.3.14)			isu;CMP-N-acetylneuraminate_Biosynthesis isu;Legionaminic_Acid_Biosynthesis
NODE_4453_length_3899_cov_14.344322	fig|937.25.peg.1200	peg	NODE_4453_length_3899_cov_14.344322_1708_2901	1708	2901	+	UDP-N-acetyl-D-mannosamine dehydrogenase (EC 1.1.1.336)
NODE_4453_length_3899_cov_14.344322	fig|937.25.peg.1201	peg	NODE_4453_length_3899_cov_14.344322_2902_3897	2902	3897	+	hypothetical protein
NODE_4556_length_3850_cov_10.535118	fig|937.25.peg.1202	peg	NODE_4556_length_3850_cov_10.535118_3_2855	3	2855	+	DNA polymerase III alpha subunit (EC 2.7.7.7)			idu(2);Inteins
NODE_4556_length_3850_cov_10.535118	fig|937.25.peg.1203	peg	NODE_4556_length_3850_cov_10.535118_3848_2925	3848	2925	-	Probable low-affinity inorganic phosphate transporter			idu(1);Phosphate_metabolism
NODE_458_length_16028_cov_14.213404	fig|937.25.peg.1204	peg	NODE_458_length_16028_cov_14.213404_1437_211	1437	211	-	hypothetical protein
NODE_458_length_16028_cov_14.213404	fig|937.25.peg.1205	peg	NODE_458_length_16028_cov_14.213404_3581_1437	3581	1437	-	diguanylate cyclase (GGDEF domain) with PAS/PAC sensor
NODE_458_length_16028_cov_14.213404	fig|937.25.peg.1206	peg	NODE_458_length_16028_cov_14.213404_4763_3732	4763	3732	-	hypothetical protein
NODE_458_length_16028_cov_14.213404	fig|937.25.peg.1207	peg	NODE_458_length_16028_cov_14.213404_4971_5510	4971	5510	+	Thiamin-phosphate pyrophosphorylase (EC 2.5.1.3)			isu;Thiamin_biosynthesis isu;5-FCL-like_protein
NODE_458_length_16028_cov_14.213404	fig|937.25.peg.1208	peg	NODE_458_length_16028_cov_14.213404_5507_5974	5507	5974	+	23S rRNA (pseudouridine(1915)-N(3))-methyltransferase (EC 2.1.1.177)
NODE_458_length_16028_cov_14.213404	fig|937.25.peg.1209	peg	NODE_458_length_16028_cov_14.213404_5984_6361	5984	6361	+	hypothetical protein
NODE_458_length_16028_cov_14.213404	fig|937.25.peg.1210	peg	NODE_458_length_16028_cov_14.213404_6373_7398	6373	7398	+	hypothetical protein
NODE_458_length_16028_cov_14.213404	fig|937.25.peg.1211	peg	NODE_458_length_16028_cov_14.213404_7401_8330	7401	8330	+	tRNA-dihydrouridine synthase DusB
NODE_458_length_16028_cov_14.213404	fig|937.25.peg.1212	peg	NODE_458_length_16028_cov_14.213404_8733_8371	8733	8371	-	HIT family protein
NODE_458_length_16028_cov_14.213404	fig|937.25.peg.1213	peg	NODE_458_length_16028_cov_14.213404_8885_9463	8885	9463	+	hypothetical protein
NODE_458_length_16028_cov_14.213404	fig|937.25.peg.1214	peg	NODE_458_length_16028_cov_14.213404_10536_9460	10536	9460	-	hypothetical protein
NODE_458_length_16028_cov_14.213404	fig|937.25.peg.1215	peg	NODE_458_length_16028_cov_14.213404_10672_13299	10672	13299	+	hypothetical protein
NODE_458_length_16028_cov_14.213404	fig|937.25.peg.1216	peg	NODE_458_length_16028_cov_14.213404_14270_13347	14270	13347	-	Fructose-bisphosphate aldolase class II (EC 4.1.2.13)
NODE_458_length_16028_cov_14.213404	fig|937.25.peg.1217	peg	NODE_458_length_16028_cov_14.213404_15110_14280	15110	14280	-	Foldase protein PrsA precursor (EC 5.2.1.8)			isu;EcsAB_transporter_affecting_expression_and_secretion_of_secretory_preproteins isu;Peptidyl-prolyl_cis-trans_isomerase
NODE_458_length_16028_cov_14.213404	fig|937.25.peg.1218	peg	NODE_458_length_16028_cov_14.213404_15836_15120	15836	15120	-	Probable transcriptional regulatory protein YebC
NODE_460_length_15927_cov_13.836856	fig|937.25.peg.1219	peg	NODE_460_length_15927_cov_13.836856_3_2897	3	2897	+	hypothetical protein
NODE_460_length_15927_cov_13.836856	fig|937.25.peg.1220	peg	NODE_460_length_15927_cov_13.836856_2928_4313	2928	4313	+	Response regulator
NODE_460_length_15927_cov_13.836856	fig|937.25.peg.1221	peg	NODE_460_length_15927_cov_13.836856_4367_5707	4367	5707	+	ATP-dependent hsl protease ATP-binding subunit HslU			isu;Proteolysis_in_bacteria,_ATP-dependent
NODE_460_length_15927_cov_13.836856	fig|937.25.peg.1222	peg	NODE_460_length_15927_cov_13.836856_5859_7037	5859	7037	+	Succinyl-CoA ligase [ADP-forming] beta chain (EC 6.2.1.5)
NODE_460_length_15927_cov_13.836856	fig|937.25.peg.1223	peg	NODE_460_length_15927_cov_13.836856_7034_7459	7034	7459	+	hypothetical protein
NODE_460_length_15927_cov_13.836856	fig|937.25.peg.1224	peg	NODE_460_length_15927_cov_13.836856_7463_7744	7463	7744	+	hypothetical protein
NODE_460_length_15927_cov_13.836856	fig|937.25.peg.1225	peg	NODE_460_length_15927_cov_13.836856_7741_7959	7741	7959	+	hypothetical protein
NODE_460_length_15927_cov_13.836856	fig|937.25.peg.1226	peg	NODE_460_length_15927_cov_13.836856_7934_8287	7934	8287	+	hypothetical protein
NODE_460_length_15927_cov_13.836856	fig|937.25.peg.1227	peg	NODE_460_length_15927_cov_13.836856_8284_9156	8284	9156	+	Succinyl-CoA ligase [ADP-forming] alpha chain (EC 6.2.1.5)
NODE_460_length_15927_cov_13.836856	fig|937.25.peg.1228	peg	NODE_460_length_15927_cov_13.836856_10457_9222	10457	9222	-	Gamma-glutamyl phosphate reductase (EC 1.2.1.41)			isu;Proline_Synthesis
NODE_460_length_15927_cov_13.836856	fig|937.25.peg.1229	peg	NODE_460_length_15927_cov_13.836856_13603_10487	13603	10487	-	Putative cytochrome C-type biogenesis protein			isu;Biogenesis_of_c-type_cytochromes
NODE_460_length_15927_cov_13.836856	fig|937.25.peg.1230	peg	NODE_460_length_15927_cov_13.836856_14435_13692	14435	13692	-	3-deoxy-manno-octulosonate cytidylyltransferase (EC 2.7.7.38)
NODE_460_length_15927_cov_13.836856	fig|937.25.peg.1231	peg	NODE_460_length_15927_cov_13.836856_15818_14445	15818	14445	-	hypothetical protein
NODE_461_length_15900_cov_13.895026	fig|937.25.peg.1232	peg	NODE_461_length_15900_cov_13.895026_54_806	54	806	+	hypothetical protein
NODE_461_length_15900_cov_13.895026	fig|937.25.peg.1233	peg	NODE_461_length_15900_cov_13.895026_806_2143	806	2143	+	MotA/TolQ/ExbB proton channel family protein			icw(1);Ton_and_Tol_transport_systems
NODE_461_length_15900_cov_13.895026	fig|937.25.peg.1234	peg	NODE_461_length_15900_cov_13.895026_2146_2754	2146	2754	+	MotA/TolQ/ExbB proton channel family protein			icw(2);Ton_and_Tol_transport_systems
NODE_461_length_15900_cov_13.895026	fig|937.25.peg.1235	peg	NODE_461_length_15900_cov_13.895026_2751_3158	2751	3158	+	Biopolymer transport protein ExbD/TolR			icw(3);Ton_and_Tol_transport_systems
NODE_461_length_15900_cov_13.895026	fig|937.25.peg.1236	peg	NODE_461_length_15900_cov_13.895026_3158_3808	3158	3808	+	hypothetical protein
NODE_461_length_15900_cov_13.895026	fig|937.25.peg.1237	peg	NODE_461_length_15900_cov_13.895026_3818_4960	3818	4960	+	hypothetical protein
NODE_461_length_15900_cov_13.895026	fig|937.25.peg.1238	peg	NODE_461_length_15900_cov_13.895026_4957_8088	4957	8088	+	TonB-dependent receptor			idu(4);Ton_and_Tol_transport_systems
NODE_461_length_15900_cov_13.895026	fig|937.25.peg.1239	peg	NODE_461_length_15900_cov_13.895026_9551_8085	9551	8085	-	hypothetical protein
NODE_461_length_15900_cov_13.895026	fig|937.25.peg.1240	peg	NODE_461_length_15900_cov_13.895026_10352_9552	10352	9552	-	KilA-N domain-containing protein
NODE_461_length_15900_cov_13.895026	fig|937.25.peg.1241	peg	NODE_461_length_15900_cov_13.895026_14335_10460	14335	10460	-	Mobile element protein
NODE_461_length_15900_cov_13.895026	fig|937.25.peg.1242	peg	NODE_461_length_15900_cov_13.895026_15309_14614	15309	14614	-	hypothetical protein
NODE_461_length_15900_cov_13.895026	fig|937.25.peg.1243	peg	NODE_461_length_15900_cov_13.895026_15762_15310	15762	15310	-	hypothetical protein
NODE_466_length_15819_cov_16.724512	fig|937.25.peg.1244	peg	NODE_466_length_15819_cov_16.724512_107_3	107	3	-	hypothetical protein
NODE_466_length_15819_cov_16.724512	fig|937.25.peg.1245	peg	NODE_466_length_15819_cov_16.724512_752_3742	752	3742	+	hypothetical protein
[truncated: 616 more rows]

## Sheet: DRAM
	fasta	scaffold	gene_position	start_position	end_position	strandedness	rank	kegg_id	kegg_hit	kegg_RBH	kegg_identity	kegg_bitScore	kegg_eVal	peptidase_id	peptidase_family	peptidase_hit	peptidase_RBH	peptidase_identity	peptidase_bitScore	peptidase_eVal	pfam_hits	cazy_hits	vogdb_description	vogdb_categories	heme_regulatory_motif_count
[truncated: 1,818 more rows]

[truncated: 6 more sheets: Thiovulum_karukerense_kegg_deta, PROKKA_GFF, Thiovulum_karukerense_prokka, EGG_NOGG, Link_prokka_PTOOLS_RAST, Sheet8]
