# Supplementary material for: Cave Thiovulum (Candidatus Thiovulum stygium) differs metabolically and genomically from marine species
Source: ISME J. 2022 Dec 17;17(3):340–53. doi: 10.1038/s41396-022-01350-4 (PMC9938260; doi:10.1038/s41396-022-01350-4)
Supplement: Supplementary file 12 — Supplementary dataset 5 [file 41396_2022_1350_MOESM12_ESM.xlsx]

## Sheet: PTools
UNIQUE-ID	NAME	PRODUCT-NAME	SWISS-PROT-ID	REPLICON	START-BASE	END-BASE
G32-216	G32-216	Cytochrome c-type biogenesis protein DsbD, protein-disulfide reductase		DTUW01000077.1	5528	3843
G32-217	G32-217	hypothetical protein		DTUW01000077.1	5631	5975
G32-218	G32-218	hypothetical protein		DTUW01000077.1	6083	7474
G32-1243	G32-1243	ATP citrate synthase, alpha chain		DTUW01000039.1	749	2077
G32-1244	G32-1244	hypothetical protein		DTUW01000039.1	2082	2444
G32-771	G32-771	Possible restriction /modification enzyme		DTUW01000094.1	3	3299
G32-772	G32-772	Adenylate cyclase		DTUW01000094.1	5529	3289
G32-773	G32-773	hypothetical protein		DTUW01000094.1	6764	5541
G32-774	G32-774	hypothetical protein		DTUW01000094.1	6974	6777
G32-206	G32-206	hypothetical protein		DTUW01000100.1	355	2
G32-775	G32-775	hypothetical protein		DTUW01000094.1	9495	6961
G32-776	G32-776	hypothetical protein		DTUW01000094.1	9565	10047
G32-207	G32-207	hypothetical protein		DTUW01000100.1	1817	366
G32-777	G32-777	hypothetical protein		DTUW01000094.1	10048	10476
G32-778	G32-778	16S rRNA (guanine(966)-N(2))-methyltransferase		DTUW01000094.1	10473	11060
G32-208	G32-208	hypothetical protein		DTUW01000100.1	2037	1819
G32-779	G32-779	4-hydroxythreonine-4-phosphate dehydrogenase		DTUW01000094.1	11948	11034
G32-780	G32-780	Bis-ABC ATPase YbiT		DTUW01000094.1	13540	11945
G32-209	G32-209	hypothetical protein		DTUW01000100.1	6053	2067
G32-781	G32-781	hypothetical protein		DTUW01000094.1	13626	14468
G32-782	G32-782	hypothetical protein		DTUW01000094.1	14472	15278
G32-210	G32-210	hypothetical protein		DTUW01000100.1	6463	6110
G32-783	G32-783	hypothetical protein		DTUW01000094.1	15873	15268
G32-784	G32-784	Aerotolerance protein BatA		DTUW01000094.1	16790	15870
G32-785	G32-785	hypothetical protein		DTUW01000094.1	17166	16783
G32-786	G32-786	Methyl-accepting chemotaxis protein		DTUW01000094.1	17210	19195
G32-787	G32-787	N-acetylornithine aminotransferase		DTUW01000094.1	19179	20333
G32-788	G32-788	Amidophosphoribosyltransferase		DTUW01000094.1	20323	21708
G32-789	G32-789	UDP-N-acetylenolpyruvoylglucosamine reductase		DTUW01000094.1	21698	22489
G32-790	G32-790	hypothetical protein		DTUW01000094.1	22692	22540
G32-768	G32-768	hypothetical protein		DTUW01000079.1	2936	3
G32-769	G32-769	hypothetical protein		DTUW01000079.1	3877	2933
G32-770	G32-770	hypothetical protein		DTUW01000079.1	7383	3919
G32-761	G32-761	hypothetical protein		DTUW01000101.1	714	1
G32-762	G32-762	Thiamin-phosphate pyrophosphorylase		DTUW01000101.1	1305	757
G32-763	G32-763	hypothetical protein		DTUW01000101.1	2927	1314
G32-764	G32-764	LSU ribosomal protein L25p		DTUW01000101.1	2994	3530
G32-1	G32-1	Single-stranded DNA-binding protein		DTUW01000132.1	518	3
G32-765	G32-765	Peptidyl-tRNA hydrolase		DTUW01000101.1	3530	4105
G32-1232	G32-1232	Recombination inhibitory protein MutS2		DTUW01000060.1	1426	2
G32-766	G32-766	Permease YjgP/YjgQ		DTUW01000101.1	4098	5162
G32-2	G32-2	SSU ribosomal protein S6p		DTUW01000132.1	963	538
G32-767	G32-767	putative ATP/GTP-binding protein (mrp protein homolog)		DTUW01000101.1	5226	6359
G32-3	G32-3	D-glycero-beta-D-manno-heptose 1-phosphate adenylyltransferase / D-glycero-beta-D-manno-heptose-7-phosphate kinase		DTUW01000132.1	1127	2551
G32-4	G32-4	Succinate dehydrogenase flavoprotein subunit		DTUW01000132.1	2544	3551
G32-759	G32-759	hypothetical protein		DTUW01000042.1	3	2273
G32-5	G32-5	Succinate dehydrogenase flavoprotein subunit		DTUW01000132.1	3612	4334
G32-760	G32-760	Tryptophanyl-tRNA synthetase		DTUW01000042.1	2391	2450
G32-6	G32-6	Succinate dehydrogenase iron-sulfur protein		DTUW01000132.1	4336	5316
G32-7	G32-7	Heterodisulfide reductase subunit B-like protein @ Putative succinate dehydrogenase subunit		DTUW01000132.1	5326	6207
G32-8	G32-8	Epoxyqueuosine reductase QueH / hypothetical domain		DTUW01000132.1	7235	6204
G32-9	G32-9	Menaquinone via futalosine polyprenyltransferase (MenA homolog)		DTUW01000132.1	7280	8125
G32-10	G32-10	hypothetical protein		DTUW01000132.1	8140	8658
G32-751	G32-751	hypothetical protein		DTUW01000051.1	2	91
G32-752	G32-752	hypothetical protein		DTUW01000051.1	100	801
G32-11	G32-11	hypothetical protein		DTUW01000132.1	8659	9159
G32-753	G32-753	Flagellar protein FlgP		DTUW01000051.1	866	1378
G32-754	G32-754	hypothetical protein		DTUW01000051.1	1382	1558
G32-12	G32-12	Fluoride ion transporter CrcB		DTUW01000132.1	9161	9544
G32-755	G32-755	hypothetical protein		DTUW01000051.1	1576	4677
G32-756	G32-756	Oligopeptidase A		DTUW01000051.1	4692	6641
G32-13	G32-13	hypothetical protein		DTUW01000132.1	9554	10645
G32-757	G32-757	Molybdenum ABC transporter, periplasmic molybdenum-binding protein ModA (TC 3.A.1.8.1)		DTUW01000051.1	6638	7363
G32-758	G32-758	tRNA-5-carboxymethylaminomethyl-2- thiouridine(34) synthesis protein MnmE		DTUW01000051.1	7353	8717
G32-14	G32-14	McrBC restriction endonuclease system, McrB subunit, putative		DTUW01000132.1	10638	12299
G32-15	G32-15	Similarity with glutathionylspermidine synthase, group 2		DTUW01000132.1	12286	13464
G32-16	G32-16	Diacylglycerol kinase		DTUW01000132.1	13461	13826
G32-1233	G32-1233	hypothetical protein		DTUW01000060.1	1910	1413
G32-17	G32-17	hypothetical protein		DTUW01000132.1	13836	14606
G32-18	G32-18	hypothetical protein		DTUW01000132.1	14612	16132
G32-1234	G32-1234	hypothetical protein		DTUW01000060.1	1927	2127
G32-1235	G32-1235	hypothetical protein		DTUW01000060.1	2394	2549
G32-19	G32-19	Type I restriction-modification system, DNA-methyltransferase subunit M / Type I restriction-modification system, specificity subunit S		DTUW01000132.1	16175	17038
G32-1237	G32-1237	Peptide chain release factor 1		DTUW01000060.1	2829	4988
G32-20	G32-20	Type I restriction-modification system, DNA-methyltransferase subunit M / Type I restriction-modification system, specificity subunit S		DTUW01000132.1	17010	17978
G32-1236	G32-1236	SSU ribosomal protein S20p		DTUW01000060.1	2554	2829
G32-187	G32-187	hypothetical protein		DTUW01000126.1	545	3
G32-1238	G32-1238	Flagellar motor rotation protein MotB		DTUW01000060.1	5035	5838
G32-188	G32-188	Cysteinyl-tRNA synthetase		DTUW01000126.1	1945	542
G32-189	G32-189	hypothetical protein		DTUW01000126.1	3516	1942
G32-1239	G32-1239	Flagellar biosynthesis protein FliP		DTUW01000060.1	5843	6577
G32-190	G32-190	hypothetical protein		DTUW01000126.1	3634	3843
G32-1240	G32-1240	Sulfide:quinone oxidoreductase, Type VI		DTUW01000060.1	7772	6597
G32-1241	G32-1241	hypothetical protein		DTUW01000060.1	7970	7776
G32-191	G32-191	GTP cyclohydrolase I type 1		DTUW01000126.1	4406	3852
G32-1242	G32-1242	hypothetical protein		DTUW01000060.1	8086	8409
G32-192	G32-192	hypothetical protein		DTUW01000126.1	4867	4406
G32-731	G32-731	Putative N-acetylgalactosaminyl-diphosphoundecaprenol glucuronosyltransferase		DTUW01000134.1	1	834
G32-732	G32-732	Argininosuccinate lyase		DTUW01000134.1	834	2216
G32-193	G32-193	protease IV (PspA)		DTUW01000126.1	5741	4896
G32-733	G32-733	Quinolinate phosphoribosyltransferase [decarboxylating]		DTUW01000134.1	2219	3037
G32-734	G32-734	Thymidylate synthase ThyX		DTUW01000134.1	3037	4374
G32-194	G32-194	Transaldolase		DTUW01000126.1	6679	5741
G32-735	G32-735	Phosphopantothenoylcysteine decarboxylase / Phosphopantothenoylcysteine synthetase		DTUW01000134.1	5646	4375
G32-736	G32-736	tRNA (adenine37-N(6))-methyltransferase TrmN6		DTUW01000134.1	6235	5636
G32-195	G32-195	ATP phosphoribosyltransferase => HisGs		DTUW01000126.1	6749	7363
G32-737	G32-737	Flagellar hook-associated protein FlgK		DTUW01000134.1	8154	6346
G32-738	G32-738	hypothetical protein		DTUW01000134.1	8586	8158
G32-196	G32-196	Twin-arginine translocation protein TatB		DTUW01000126.1	7356	7730
G32-739	G32-739	hypothetical protein		DTUW01000134.1	8805	8587
G32-740	G32-740	hypothetical protein		DTUW01000134.1	9441	8857
G32-197	G32-197	Twin-arginine translocation protein TatC		DTUW01000126.1	7723	8469
G32-741	G32-741	Bis-ABC ATPase Uup		DTUW01000134.1	9457	11400
G32-742	G32-742	Uracil-DNA glycosylase, family 1		DTUW01000134.1	11838	12512
G32-198	G32-198	hypothetical protein		DTUW01000126.1	8469	10019
G32-743	G32-743	Inner membrane protein, KefB/KefC family		DTUW01000134.1	12523	14160
G32-744	G32-744	hypothetical protein		DTUW01000134.1	14777	14157
G32-199	G32-199	Lipid carrier : UDP-N-acetylgalactosaminyltransferase / Alpha-1,3-N-acetylgalactosamine transferase PglA; Putative glycosyltransferase		DTUW01000126.1	10020	11147
G32-745	G32-745	hypothetical protein		DTUW01000134.1	15670	14777
G32-746	G32-746	hypothetical protein		DTUW01000134.1	16243	15767
G32-200	G32-200	TRAP dicarboxylate transporter, DctM subunit, unknown substrate 6		DTUW01000126.1	11144	12412
G32-201	G32-201	Anthranilate phosphoribosyltransferase		DTUW01000126.1	13412	12429
G32-202	G32-202	Cell division-associated, ATP-dependent zinc metalloprotease FtsH		DTUW01000126.1	15426	13393
G32-203	G32-203	SSU ribosomal protein S1p		DTUW01000126.1	15554	17269
G32-1229	G32-1229	Peptidyl-prolyl cis-trans isomerase		DTUW01000159.1	95	607
G32-204	G32-204	hypothetical protein		DTUW01000126.1	17277	17765
G32-1230	G32-1230	Protein translocase subunit SecA		DTUW01000159.1	608	3253
G32-205	G32-205	D-3-phosphoglycerate dehydrogenase		DTUW01000126.1	17775	18833
G32-1231	G32-1231	Peptide chain release factor N(5)-glutamine methyltransferase		DTUW01000159.1	3254	4078
G32-714	G32-714	hypothetical protein		DTUW01000148.1	2	877
G32-715	G32-715	Molybdopterin molybdenumtransferase		DTUW01000148.1	886	2100
G32-716	G32-716	Chemotaxis regulator - transmits chemoreceptor signals to flagellar motor components CheY		DTUW01000148.1	2163	2537
G32-1222	G32-1222	hypothetical protein		DTUW01000096.1	1	150
G32-717	G32-717	Ribosomal protein L11 methyltransferase		DTUW01000148.1	2530	3366
G32-718	G32-718	2-keto-3-deoxy-D-arabino-heptulosonate-7- phosphate synthase I beta		DTUW01000148.1	3372	4430
G32-1223	G32-1223	Twitching motility protein PilT		DTUW01000096.1	151	1206
G32-719	G32-719	Twin-arginine translocation protein TatA		DTUW01000148.1	4441	4680
G32-1224	G32-1224	Translation initiation factor SUI1		DTUW01000096.1	1203	1496
G32-720	G32-720	Arginyl-tRNA synthetase		DTUW01000148.1	4774	6351
G32-1225	G32-1225	Single-stranded-DNA-specific exonuclease RecJ		DTUW01000096.1	1493	3058
G32-721	G32-721	GTP-binding protein Era		DTUW01000148.1	6352	7230
G32-722	G32-722	Putative membrane protein related to metalloendopeptidases		DTUW01000148.1	8621	7227
G32-723	G32-723	2-isopropylmalate synthase		DTUW01000148.1	10296	8629
G32-1226	G32-1226	AAA+ ATPase superfamily protein YifB/ComM, associated with DNA recombination		DTUW01000096.1	4567	3059
G32-724	G32-724	3,4-dihydroxy-2-butanone 4-phosphate synthase / GTP cyclohydrolase II		DTUW01000148.1	11303	10338
G32-1227	G32-1227	Flagellar biosynthesis protein FliR		DTUW01000096.1	5340	4576
G32-725	G32-725	Lipopolysaccharide core heptosyltransferase I		DTUW01000148.1	12360	11293
G32-182	G32-182	Transcription termination protein NusB		DTUW01000157.1	1	294
G32-726	G32-726	UTP--glucose-1-phosphate uridylyltransferase		DTUW01000148.1	13184	12357
G32-1228	G32-1228	Peptidoglycan glycosyltransferase FtsW		DTUW01000096.1	6591	5341
G32-727	G32-727	hypothetical protein		DTUW01000148.1	14276	13293
G32-183	G32-183	hypothetical protein		DTUW01000157.1	299	1015
G32-728	G32-728	hypothetical protein		DTUW01000148.1	15119	14517
G32-729	G32-729	hypothetical protein		DTUW01000148.1	15705	15211
G32-184	G32-184	hypothetical protein		DTUW01000157.1	1002	1394
G32-730	G32-730	hypothetical protein		DTUW01000148.1	16169	16092
G32-185	G32-185	Agmatine deiminase		DTUW01000157.1	2308	1391
G32-186	G32-186	Translation elongation factor LepA		DTUW01000157.1	4097	2298
G32-1218	G32-1218	hypothetical protein		DTUW01000143.1	1563	55
G32-710	G32-710	Phospho-N-acetylmuramoyl-pentapeptide- transferase		DTUW01000037.1	3	692
G32-1219	G32-1219	hypothetical protein		DTUW01000143.1	2683	1565
G32-711	G32-711	Methyl-accepting chemotaxis protein		DTUW01000037.1	739	2094
G32-1220	G32-1220	hypothetical protein		DTUW01000143.1	3794	2685
G32-712	G32-712	response regulator receiver domain protein (CheY-like)		DTUW01000037.1	2095	2484
G32-1221	G32-1221	hypothetical protein		DTUW01000143.1	4064	4594
G32-713	G32-713	hypothetical protein		DTUW01000037.1	2468	2563
G32-1214	G32-1214	hypothetical protein		DTUW01000004.1	983	3
G32-1215	G32-1215	hypothetical protein		DTUW01000004.1	2438	993
G32-1216	G32-1216	hypothetical protein		DTUW01000004.1	3324	2422
G32-1217	G32-1217	hypothetical protein		DTUW01000004.1	3443	3321
G32-179	G32-179	hypothetical protein		DTUW01000050.1	725	3
G32-180	G32-180	Cell-division-associated, ABC-transporter-like signaling protein FtsE		DTUW01000050.1	1426	725
G32-181	G32-181	tRNA (guanine(46)-N(7))-methyltransferase		DTUW01000050.1	2217	1429
G32-1210	G32-1210	Chemotactic transducer-related protein		DTUW01000172.1	1	1404
G32-1211	G32-1211	Putative ABC transporter ATP binding protein		DTUW01000172.1	2031	1393
G32-691	G32-691	hypothetical protein		DTUW01000002.1	1	123
G32-1212	G32-1212	Translation elongation factor Ts		DTUW01000172.1	3094	2036
G32-692	G32-692	Dihydroxy-acid dehydratase		DTUW01000002.1	1842	148
G32-1213	G32-1213	SSU ribosomal protein S2p (SAe)		DTUW01000172.1	3801	3094
G32-693	G32-693	Transcription termination protein NusA		DTUW01000002.1	2996	1854
G32-694	G32-694	hypothetical protein		DTUW01000002.1	3344	3012
G32-695	G32-695	Ribose-5-phosphate isomerase B		DTUW01000002.1	3818	3345
G32-178	G32-178	Proteins incorrectly called adenylate cyclase		DTUW01000087.1	1651	2
G32-696	G32-696	UDP-3-O-[3-hydroxymyristoyl] glucosamine N-acyltransferase		DTUW01000002.1	3892	4854
G32-697	G32-697	hypothetical protein		DTUW01000002.1	4858	5082
G32-698	G32-698	response regulator receiver domain protein (CheY-like)		DTUW01000002.1	5075	5650
G32-699	G32-699	Ribose-phosphate pyrophosphokinase		DTUW01000002.1	6612	5677
G32-700	G32-700	LSU ribosomal protein L19p		DTUW01000002.1	6972	6616
G32-701	G32-701	tRNA (guanine(37)-N(1))-methyltransferase		DTUW01000002.1	7652	6969
G32-702	G32-702	16S rRNA processing protein RimM		DTUW01000002.1	8162	7653
G32-703	G32-703	SSU ribosomal protein S16p		DTUW01000002.1	8411	8181
G32-704	G32-704	CTP synthase		DTUW01000002.1	10100	8478
G32-705	G32-705	hypothetical protein		DTUW01000002.1	10138	10476
G32-706	G32-706	Flagellum-specific ATP synthase FliI		DTUW01000002.1	11784	10477
G32-707	G32-707	hypothetical protein		DTUW01000002.1	12587	11787
G32-1203	G32-1203	hypothetical protein		DTUW01000124.1	295	2
G32-708	G32-708	23S rRNA (guanosine(2251)-2'-O)-methyltransferase		DTUW01000002.1	13263	12589
G32-1204	G32-1204	Aspartyl-tRNA(Asn) amidotransferase subunit A @ Glutamyl-tRNA(Gln) amidotransferase subunit A		DTUW01000124.1	364	1698
G32-1205	G32-1205	Aldehyde dehydrogenase		DTUW01000124.1	1786	3201
G32-1206	G32-1206	Uncharacterized protein HP0287		DTUW01000124.1	3201	3710
G32-1207	G32-1207	Integral membrane protein		DTUW01000124.1	4711	3740
G32-1208	G32-1208	hypothetical protein		DTUW01000124.1	5196	4723
G32-1209	G32-1209	hypothetical protein		DTUW01000124.1	5316	5200
G32-686	G32-686	5'-nucleotidase SurE		DTUW01000160.1	869	87
G32-687	G32-687	Phosphate regulon transcriptional regulatory protein PhoB (SphR)		DTUW01000160.1	991	1662
G32-688	G32-688	Sensor kinase cusS		DTUW01000160.1	1641	2876
G32-689	G32-689	Molybdenum transport ATP-binding protein ModC (TC 3.A.1.8.1)		DTUW01000160.1	3497	2859
G32-690	G32-690	Molybdenum ABC transporter permease protein ModB		DTUW01000160.1	4134	3484
G32-170	G32-170	hypothetical protein		DTUW01000106.1	2	652
G32-171	G32-171	hypothetical protein		DTUW01000106.1	1431	694
G32-172	G32-172	Tryptophan synthase alpha chain		DTUW01000106.1	2158	1424
G32-1198	G32-1198	Glycerol-3-phosphate dehydrogenase [NAD(P)+]		DTUW01000165.1	876	1
G32-1199	G32-1199	Transcriptional regulator, AraC family		DTUW01000165.1	2189	873
G32-173	G32-173	Tetraacyldisaccharide 4'-kinase		DTUW01000106.1	2237	3145
G32-1200	G32-1200	hypothetical protein		DTUW01000165.1	2760	2164
G32-174	G32-174	hypothetical protein		DTUW01000106.1	3126	4640
G32-1201	G32-1201	Phosphoribosyl-AMP cyclohydrolase / Phosphoribosyl-ATP pyrophosphatase		DTUW01000165.1	3436	2753
G32-1202	G32-1202	Peptide deformylase		DTUW01000165.1	3935	3420
G32-175	G32-175	hypothetical protein		DTUW01000106.1	4649	5020
G32-176	G32-176	hypothetical protein		DTUW01000106.1	5771	5022
G32-177	G32-177	hypothetical protein		DTUW01000106.1	6333	5773
G32-672	G32-672	hypothetical protein		DTUW01000034.1	1	936
G32-673	G32-673	hypothetical protein		DTUW01000034.1	951	1502
G32-674	G32-674	7-cyano-7-deazaguanine synthase		DTUW01000034.1	1502	2191
G32-675	G32-675	hypothetical protein		DTUW01000034.1	2196	2453
G32-676	G32-676	Tol-Pal system beta propeller repeat protein TolB		DTUW01000034.1	2463	3740
G32-677	G32-677	Tol-Pal system peptidoglycan-associated lipoprotein PAL		DTUW01000034.1	3756	4394
G32-678	G32-678	hypothetical protein		DTUW01000034.1	4404	5471
G32-679	G32-679	FKBP-type peptidyl-prolyl cis-trans isomerase SlyD		DTUW01000034.1	5473	6084
G32-680	G32-680	hypothetical protein		DTUW01000034.1	6063	6284
G32-681	G32-681	hypothetical protein		DTUW01000034.1	6286	6726
G32-682	G32-682	2,3-bisphosphoglycerate-independent phosphoglycerate mutase		DTUW01000034.1	6782	8257
G32-683	G32-683	hypothetical protein		DTUW01000034.1	8870	8214
G32-684	G32-684	Dihydroorotase		DTUW01000034.1	9879	8863
G32-685	G32-685	Thiol peroxidase, Bcp-type		DTUW01000034.1	10339	9872
G32-1191	G32-1191	Phosphoglycerol transferase-like protein		DTUW01000092.1	1825	2
G32-1192	G32-1192	hypothetical protein		DTUW01000092.1	2329	1829
G32-1193	G32-1193	Biotin synthase		DTUW01000092.1	3202	2366
G32-668	G32-668	hypothetical protein		DTUW01000044.1	82	2
G32-669	G32-669	hypothetical protein		DTUW01000044.1	451	131
G32-1194	G32-1194	hypothetical protein		DTUW01000092.1	3996	3208
G32-670	G32-670	hypothetical protein		DTUW01000044.1	1323	451
G32-1195	G32-1195	hypothetical protein		DTUW01000092.1	5807	3993
G32-671	G32-671	hypothetical protein		DTUW01000044.1	1412	2365
G32-1196	G32-1196	Two-component system response regulator		DTUW01000092.1	6481	5804
G32-1197	G32-1197	PUTATIVE MCP-TYPE SIGNAL TRANSDUCTION PROTEIN		DTUW01000092.1	6781	6485
G32-661	G32-661	Imidazole glycerol phosphate synthase amidotransferase subunit HisH		DTUW01000028.1	599	3
G32-662	G32-662	Succinyl-CoA ligase [ADP-forming] alpha chain		DTUW01000028.1	1539	667
G32-663	G32-663	hypothetical protein		DTUW01000028.1	1772	1566
G32-664	G32-664	hypothetical protein		DTUW01000028.1	2073	1750
G32-665	G32-665	hypothetical protein		DTUW01000028.1	2177	2073
G32-666	G32-666	hypothetical protein		DTUW01000028.1	2710	2198
G32-667	G32-667	Succinyl-CoA ligase [ADP-forming] beta chain		DTUW01000028.1	2835	2707
G32-163	G32-163	hypothetical protein		DTUW01000121.1	1055	3
G32-164	G32-164	hypothetical protein		DTUW01000121.1	1496	1062
G32-165	G32-165	hypothetical protein		DTUW01000121.1	2002	1505
G32-166	G32-166	Phosphatidylserine decarboxylase		DTUW01000121.1	2826	2011
G32-167	G32-167	Prephenate and/or arogenate dehydrogenase (unknown specificity)		DTUW01000121.1	3665	2838
G32-168	G32-168	hypothetical protein		DTUW01000121.1	3753	4526
G32-169	G32-169	Succinyl-CoA ligase [ADP-forming] beta chain		DTUW01000121.1	4644	5729
G32-1171	G32-1171	hypothetical protein		DTUW01000142.1	1632	1
G32-1172	G32-1172	hypothetical protein		DTUW01000142.1	2314	1643
G32-155	G32-155	hypothetical protein		DTUW01000129.1	3	182
G32-1173	G32-1173	hypothetical protein		DTUW01000142.1	2471	2316
G32-1174	G32-1174	Flagellar motor switch protein FliN		DTUW01000142.1	2531	3412
G32-156	G32-156	Flagellar biosynthesis protein FlhF		DTUW01000129.1	263	1720
G32-157	G32-157	Flagellar synthesis regulator FleN		DTUW01000129.1	1707	2624
G32-1175	G32-1175	SSU ribosomal protein S13p (S18e)		DTUW01000142.1	3693	4064
G32-158	G32-158	hypothetical protein		DTUW01000129.1	2647	2985
G32-1176	G32-1176	SSU ribosomal protein S11p (S14e)		DTUW01000142.1	4073	4471
G32-645	G32-645	hypothetical protein		DTUW01000170.1	211	2
G32-159	G32-159	RNA polymerase sigma factor for flagellar operon		DTUW01000129.1	2989	3456
G32-1177	G32-1177	SSU ribosomal protein S4p (S9e) @ SSU ribosomal protein S4p (S9e), zinc-independent		DTUW01000142.1	4481	5107
G32-1178	G32-1178	DNA-directed RNA polymerase alpha subunit		DTUW01000142.1	5124	6206
G32-646	G32-646	Valyl-tRNA synthetase		DTUW01000170.1	2911	299
G32-160	G32-160	RNA polymerase sigma factor for flagellar operon		DTUW01000129.1	3486	3671
G32-647	G32-647	hypothetical protein		DTUW01000170.1	2901	3395
G32-162	G32-162	hypothetical protein		DTUW01000129.1	4735	5070
G32-648	G32-648	DNA polymerase III beta subunit		DTUW01000170.1	3462	4547
G32-161	G32-161	Flagellar motor switch protein FliM		DTUW01000129.1	3675	4745
G32-649	G32-649	Pyrroline-5-carboxylate reductase		DTUW01000170.1	4544	5323
G32-1179	G32-1179	LSU ribosomal protein L17p		DTUW01000142.1	6218	6574
G32-650	G32-650	hypothetical protein		DTUW01000170.1	5310	6542
G32-1180	G32-1180	Phosphoglucomutase @ Phosphomannomutase		DTUW01000142.1	8021	6651
G32-651	G32-651	hypothetical protein		DTUW01000170.1	6542	6991
G32-1181	G32-1181	Glutamine amidotransferase chain of NAD synthetase		DTUW01000142.1	8094	8807
G32-652	G32-652	ATP synthase F0 sector subunit b		DTUW01000170.1	7003	7512
G32-1182	G32-1182	(2E,6E)-farnesyl diphosphate synthase		DTUW01000142.1	8809	9663
G32-653	G32-653	hypothetical protein		DTUW01000170.1	7513	8034
G32-1183	G32-1183	Cyclic dehypoxanthine futalosine synthase		DTUW01000142.1	9673	10719
G32-654	G32-654	ATP synthase alpha chain		DTUW01000170.1	8060	9571
G32-1184	G32-1184	hypothetical protein		DTUW01000142.1	10757	12559
G32-655	G32-655	ATP synthase gamma chain		DTUW01000170.1	9589	10473
G32-1185	G32-1185	tRNA (uracil(54)-C5)-methyltransferase @ tmRNA (uracil(341)-C5)-methyltransferase		DTUW01000142.1	12559	13674
G32-656	G32-656	ATP synthase beta chain		DTUW01000170.1	10485	11897
G32-657	G32-657	ATP synthase epsilon chain		DTUW01000170.1	11902	12273
G32-1186	G32-1186	4-hydroxy-tetrahydrodipicolinate reductase		DTUW01000142.1	14433	13663
G32-1187	G32-1187	Thioredoxin reductase		DTUW01000142.1	15365	14430
G32-658	G32-658	Tol-Pal system protein TolQ		DTUW01000170.1	12289	12921
G32-1188	G32-1188	hypothetical protein		DTUW01000142.1	15824	15381
G32-659	G32-659	Biopolymer transport protein ExbD/TolR		DTUW01000170.1	12914	13312
G32-1189	G32-1189	Thioredoxin		DTUW01000142.1	16160	15837
G32-660	G32-660	hypothetical protein		DTUW01000170.1	13305	14207
G32-1190	G32-1190	Holo-[acyl-carrier protein] synthase		DTUW01000142.1	16540	16169
G32-154	G32-154	hypothetical protein		DTUW01000088.1	1734	25
G32-642	G32-642	hypothetical protein		DTUW01000032.1	1378	2
G32-643	G32-643	hypothetical protein		DTUW01000032.1	2413	1382
G32-644	G32-644	hypothetical protein		DTUW01000032.1	2614	2468
G32-637	G32-637	Glutamyl-tRNA reductase		DTUW01000118.1	1280	3
G32-638	G32-638	All-trans-hexaprenyl-diphosphate synthase		DTUW01000118.1	2192	1281
G32-639	G32-639	hypothetical protein		DTUW01000118.1	2256	2486
G32-640	G32-640	Oxaloacetate decarboxylase Na(+) pump, alpha chain		DTUW01000118.1	2487	4286
G32-1163	G32-1163	Acetyl-CoA synthetase		DTUW01000071.1	104	2053
G32-641	G32-641	Oxaloacetate decarboxylase Na(+) pump, beta chain		DTUW01000118.1	4297	5589
G32-1164	G32-1164	hypothetical protein		DTUW01000071.1	2058	2897
G32-1165	G32-1165	Ferredoxin		DTUW01000071.1	4036	2993
G32-1166	G32-1166	hypothetical protein		DTUW01000071.1	4598	4017
G32-1167	G32-1167	SSU ribosomal protein S12p (S23e)		DTUW01000071.1	4697	5071
G32-1168	G32-1168	SSU ribosomal protein S7p (S5e)		DTUW01000071.1	5088	5561
G32-150	G32-150	hypothetical protein		DTUW01000011.1	173	3
G32-1169	G32-1169	Translation elongation factor G		DTUW01000071.1	5642	7732
G32-151	G32-151	IncP-type DNA transfer protein TraL		DTUW01000011.1	883	176
G32-152	G32-152	Tryptophan synthase beta chain		DTUW01000011.1	975	2180
G32-153	G32-153	N-acetyl-gamma-glutamyl-phosphate reductase		DTUW01000011.1	2183	3196
G32-1429	G32-1429	Acid membrane antigen A		DTUW01000108.1	15148	16197
G32-1262	G32-1262	hypothetical protein		DTUW01000083.1	2319	1441
G32-148	G32-148	ATPase, AAA family		DTUW01000085.1	1	1578
G32-1413	G32-1413	N-Acetylneuraminate cytidylyltransferase		DTUW01000009.1	2786	3319
G32-149	G32-149	hypothetical protein		DTUW01000085.1	1759	1583
G32-1157	G32-1157	Queuine tRNA-ribosyltransferase		DTUW01000057.1	1109	3
G32-1158	G32-1158	Biotin carboxylase of acetyl-CoA carboxylase		DTUW01000057.1	2460	1114
G32-1159	G32-1159	Biotin carboxyl carrier protein of acetyl-CoA carboxylase		DTUW01000057.1	2921	2463
G32-1160	G32-1160	Cytochrome c family protein		DTUW01000057.1	5324	2961
G32-1161	G32-1161	hypothetical protein		DTUW01000057.1	7891	5339
G32-1162	G32-1162	hypothetical protein		DTUW01000057.1	8252	8130
G32-609	G32-609	PUTATIVE MCP-TYPE SIGNAL TRANSDUCTION PROTEIN		DTUW01000058.1	2784	109
G32-610	G32-610	Aminodeoxychorismate lyase		DTUW01000058.1	2967	3425
G32-611	G32-611	hypothetical protein		DTUW01000058.1	3791	3417
G32-612	G32-612	hypothetical protein		DTUW01000058.1	4065	3784
G32-613	G32-613	hypothetical protein		DTUW01000058.1	4752	4069
G32-614	G32-614	hypothetical protein		DTUW01000058.1	6127	4736
G32-615	G32-615	Ribulose-phosphate 3-epimerase		DTUW01000058.1	6222	6860
G32-616	G32-616	hypothetical protein		DTUW01000058.1	6857	7792
G32-617	G32-617	Putative periplasmic protein		DTUW01000058.1	8763	7789
G32-618	G32-618	Cell division topological specificity factor MinE		DTUW01000058.1	9019	8723
G32-619	G32-619	Septum site-determining protein MinD		DTUW01000058.1	9828	9019
G32-620	G32-620	Ketol-acid reductoisomerase (NADP(+))		DTUW01000058.1	10896	9874
G32-621	G32-621	tRNA (cytidine(34)-2'-O)-methyltransferase		DTUW01000058.1	10952	11419
G32-622	G32-622	Lipid-A-disaccharide synthase		DTUW01000058.1	11416	12423
G32-623	G32-623	Pyruvate:ferredoxin oxidoreductase, beta subunit		DTUW01000058.1	13506	12553
G32-624	G32-624	Pyruvate:ferredoxin oxidoreductase, alpha subunit		DTUW01000058.1	14756	13506
G32-625	G32-625	Pyruvate:ferredoxin oxidoreductase, delta subunit		DTUW01000058.1	15166	14756
G32-626	G32-626	Pyruvate:ferredoxin oxidoreductase, gamma subunit		DTUW01000058.1	15733	15176
G32-627	G32-627	Phosphatidylglycerophosphatase A		DTUW01000058.1	15909	16397
G32-628	G32-628	UDP-N-acetylglucosamine--N-acetylmuramyl- (pentapeptide) pyrophosphoryl-undecaprenol N-acetylglucosamine transferase		DTUW01000058.1	16394	17416
G32-629	G32-629	SAM-dependent methyltransferase, MidA		DTUW01000058.1	18377	17388
G32-630	G32-630	Flavin prenyltransferase UbiX		DTUW01000058.1	18897	18367
G32-631	G32-631	Quad-[4Fe-4S] ferredoxin, HycB/HydN/HyfA family		DTUW01000058.1	19075	19707
G32-632	G32-632	Oxidoreductase, anchor subunit		DTUW01000058.1	19709	20608
G32-633	G32-633	Oxidoreductase, molybdopterin-binding		DTUW01000058.1	20622	23957
G32-634	G32-634	DNA repair protein RecN		DTUW01000058.1	25549	23990
G32-635	G32-635	NAD kinase		DTUW01000058.1	26417	25542
G32-636	G32-636	GTP-binding protein Obg		DTUW01000058.1	27420	26410
G32-606	G32-606	DNA topoisomerase I		DTUW01000110.1	923	3
G32-1144	G32-1144	Diaminopimelate epimerase		DTUW01000015.1	713	3
G32-607	G32-607	hypothetical protein		DTUW01000110.1	973	1146
G32-608	G32-608	hypothetical protein		DTUW01000110.1	1124	1381
G32-1145	G32-1145	hypothetical protein		DTUW01000015.1	1393	710
G32-1146	G32-1146	N-acetylglutamate kinase		DTUW01000015.1	2237	1386
G32-1147	G32-1147	hypothetical protein		DTUW01000015.1	2640	2239
G32-1148	G32-1148	3-phosphoshikimate 1-carboxyvinyltransferase		DTUW01000015.1	3941	2643
G32-145	G32-145	hypothetical protein		DTUW01000158.1	1369	2175
G32-600	G32-600	hypothetical protein		DTUW01000116.1	855	1
G32-143	G32-143	N-acetylglucosamine-1-phosphate uridyltransferase / Glucosamine-1-phosphate N-acetyltransferase		DTUW01000158.1	3	1001
G32-1149	G32-1149	Fructose-bisphosphate aldolase class II		DTUW01000015.1	4864	3941
G32-1150	G32-1150	Foldase protein PrsA precursor		DTUW01000015.1	5702	4875
G32-601	G32-601	Hydrogenase maturation protease		DTUW01000116.1	1403	855
G32-144	G32-144	RidA/YER057c/UK114 superfamily protein		DTUW01000158.1	998	1369
G32-602	G32-602	Quinone-reactive Ni/Fe hydrogenase, cytochrome b subunit		DTUW01000116.1	2151	1453
G32-605	G32-605	hypothetical protein		DTUW01000116.1	5302	5814
G32-603	G32-603	Quinone-reactive Ni/Fe-hydrogenase large chain		DTUW01000116.1	3907	2162
G32-1151	G32-1151	Probable transcriptional regulatory protein YebC		DTUW01000015.1	6434	5718
G32-604	G32-604	Quinone-reactive Ni/Fe-hydrogenase small chain		DTUW01000116.1	5139	3922
G32-1152	G32-1152	hypothetical protein		DTUW01000015.1	8989	6473
G32-1317	G32-1317	tRNA-Thr-GGT		DTUW01000107.1	5507	5433
G32-146	G32-146	Probable low-affinity inorganic phosphate transporter		DTUW01000158.1	3576	2212
G32-147	G32-147	hypothetical protein		DTUW01000158.1	4147	3593
G32-1153	G32-1153	Glucose-1-phosphate cytidylyltransferase		DTUW01000015.1	9774	9001
G32-1154	G32-1154	hypothetical protein		DTUW01000015.1	10317	9784
G32-1318	G32-1318	tRNA-Gly-TCC		DTUW01000107.1	5634	5558
G32-596	G32-596	hypothetical protein		DTUW01000162.1	1452	238
G32-747	G32-747	tRNA-Lys-TTT		DTUW01000134.1	11460	11535
G32-599	G32-599	hypothetical protein		DTUW01000162.1	4075	3032
G32-597	G32-597	hypothetical protein		DTUW01000162.1	1610	1476
G32-1155	G32-1155	Glucose-6-phosphate isomerase		DTUW01000015.1	11510	10314
G32-598	G32-598	putative facilitator of salicylate uptake		DTUW01000162.1	2914	1607
G32-1156	G32-1156	hypothetical protein		DTUW01000015.1	11924	11577
G32-1319	G32-1319	tRNA-Tyr-GTA		DTUW01000107.1	5727	5642
G32-1320	G32-1320	tRNA-Thr-TGT		DTUW01000107.1	5814	5739
G32-594	G32-594	hypothetical protein		DTUW01000093.1	1	201
G32-595	G32-595	hypothetical protein		DTUW01000093.1	198	1598
G32-1276	G32-1276	tRNA-Glu-TTC		DTUW01000036.1	2368	2294
G32-1170	G32-1170	tRNA-Val-GAC		DTUW01000071.1	2918	2992
G32-591	G32-591	FIG000124: Ribosomal large subunit pseudouridine synthase D		DTUW01000139.1	770	30
G32-592	G32-592	Homoserine dehydrogenase		DTUW01000139.1	2035	767
G32-1132	G32-1132	SSU rRNA # 16S rRNA, small subunit ribosomal RNA - 3 prime truncation		DTUW01000089.1	327	1
G32-593	G32-593	ATP-dependent protease La Type I		DTUW01000139.1	2138	4513
G32-1095	G32-1095	tRNA-Met-CAT		DTUW01000122.1	170	246
G32-749	G32-749	tRNA-Val-TAC		DTUW01000134.1	11649	11724
G32-1040	G32-1040	tRNA-Phe-GAA		DTUW01000076.1	5216	5141
G32-585	G32-585	DNA polymerase I		DTUW01000059.1	2702	93
G32-586	G32-586	Phosphoglucosamine mutase		DTUW01000059.1	2794	4137
G32-1001	G32-1001	tRNA-Arg-GCG		DTUW01000117.1	5184	5108
G32-587	G32-587	Lipoprotein signal peptidase		DTUW01000059.1	4130	4564
G32-588	G32-588	Histidyl-tRNA synthetase		DTUW01000059.1	4576	5793
G32-589	G32-589	hypothetical protein		DTUW01000059.1	5762	7339
G32-590	G32-590	hypothetical protein		DTUW01000059.1	7342	8403
G32-954	G32-954	tRNA-Gly-GCC		DTUW01000073.1	5175	5251
G32-955	G32-955	tRNA-Leu-TAA		DTUW01000073.1	5271	5358
G32-1133	G32-1133	hypothetical protein		DTUW01000064.1	3	119
G32-1134	G32-1134	3-oxoacyl-[acyl-carrier protein] reductase, FadG		DTUW01000064.1	116	859
G32-956	G32-956	tRNA-Cys-GCA		DTUW01000073.1	5370	5444
G32-1135	G32-1135	membrane protein, putative		DTUW01000064.1	860	1597
G32-817	G32-817	tRNA-Ser-GGA		DTUW01000053.1	13652	13739
G32-1136	G32-1136	GTP-binding protein EngA		DTUW01000064.1	1594	2946
G32-957	G32-957	tRNA-Ser-TGA		DTUW01000073.1	5477	5565
G32-1137	G32-1137	Type IV fimbrial assembly, ATPase PilB		DTUW01000064.1	2939	4639
G32-1138	G32-1138	8-amino-7-oxononanoate synthase		DTUW01000064.1	5722	4619
G32-140	G32-140	Multimodular transpeptidase-transglycosylase		DTUW01000166.1	1980	28
G32-899	G32-899	tRNA-Leu-CAA		DTUW01000102.1	20025	19939
G32-1139	G32-1139	HspR, transcriptional repressor of DnaK operon		DTUW01000064.1	6105	5719
G32-1140	G32-1140	DnaJ-class molecular chaperone CbpA		DTUW01000064.1	6975	6106
G32-141	G32-141	Type IV fimbrial assembly, ATPase PilB		DTUW01000166.1	3513	1984
G32-748	G32-748	tRNA-Glu-TTC		DTUW01000134.1	11563	11640
G32-1141	G32-1141	Nicotinate-nucleotide adenylyltransferase		DTUW01000064.1	7577	7029
G32-142	G32-142	General secretion pathway protein D / Type II secretion outermembrane pore forming protein (PulD)		DTUW01000166.1	3967	3506
G32-1142	G32-1142	fimbrial protein		DTUW01000064.1	8128	7592
G32-1143	G32-1143	hypothetical protein		DTUW01000064.1	8218	8138
G32-750	G32-750	tRNA-Asp-GTC		DTUW01000134.1	11730	11806
G32-709	G32-709	tRNA-Met-CAT		DTUW01000002.1	13362	13286
G32-389	G32-389	tRNA-Asn-GTT		DTUW01000023.1	1162	1088
G32-335	G32-335	tRNA-Leu-GAG		DTUW01000067.1	20982	20898
G32-1125	G32-1125	hypothetical protein		DTUW01000089.1	1709	450
G32-553	G32-553	Phospholipid ABC transporter ATP-binding protein MlaF		DTUW01000178.1	9	761
G32-562	G32-562	hypothetical protein		DTUW01000178.1	7244	7729
G32-554	G32-554	hypothetical protein		DTUW01000178.1	758	2257
G32-1126	G32-1126	ATP-dependent protease subunit HslV		DTUW01000089.1	2252	1716
G32-555	G32-555	Aminodeoxyfutalosine synthase		DTUW01000178.1	2254	3318
G32-556	G32-556	hypothetical protein		DTUW01000178.1	3660	3319
G32-128	G32-128	tRNA-Ser-GCT		DTUW01000007.1	4201	4291
G32-1127	G32-1127	LSU ribosomal protein L9p		DTUW01000089.1	2701	2255
G32-557	G32-557	hypothetical protein		DTUW01000178.1	4073	3660
G32-558	G32-558	hypothetical protein		DTUW01000178.1	4312	4437
G32-23	G32-23	tRNA-Gln-TTG		DTUW01000003.1	167	241
G32-1128	G32-1128	FIG015547: peptidase, M16 family		DTUW01000089.1	2818	4080
G32-559	G32-559	Molybdenum cofactor guanylyltransferase		DTUW01000178.1	4773	5357
G32-24	G32-24	tRNA-Met-CAT		DTUW01000003.1	267	343
G32-560	G32-560	Gamma-glutamyl phosphate reductase		DTUW01000178.1	5386	6621
G32-129	G32-129	Homoserine kinase		DTUW01000031.1	1011	121
G32-561	G32-561	Carbonic anhydrase, beta class		DTUW01000178.1	6618	7247
G32-1129	G32-1129	3'(2'),5'-bisphosphate nucleotidase		DTUW01000089.1	4876	4085
G32-1130	G32-1130	Signal recognition particle protein Ffh		DTUW01000089.1	6233	4881
G32-130	G32-130	tRNA threonylcarbamoyladenosine biosynthesis protein TsaB		DTUW01000031.1	1484	1023
G32-563	G32-563	hypothetical protein		DTUW01000178.1	7819	8388
G32-567	G32-567	hypothetical protein		DTUW01000178.1	13971	13483
G32-564	G32-564	Cysteine desulfurase		DTUW01000178.1	8397	9584
G32-131	G32-131	UDP-3-O-[3-hydroxymyristoyl] N-acetylglucosamine deacetylase		DTUW01000031.1	2313	1468
G32-565	G32-565	Iron-sulfur cluster assembly scaffold protein IscU/NifU-like		DTUW01000178.1	9593	11416
G32-1131	G32-1131	Demethylmenaquinone methyltransferase		DTUW01000089.1	6946	6236
G32-566	G32-566	hypothetical protein		DTUW01000178.1	11542	13473
G32-132	G32-132	septum formation inhibitor		DTUW01000031.1	2912	2319
G32-1376	G32-1376	Metal-dependent hydrolase YbeY, involved in rRNA and/or ribosome maturation and assembly		DTUW01000005.1	2929	3348
G32-568	G32-568	Cytochrome c, class I		DTUW01000178.1	15180	13972
G32-133	G32-133	Putative periplasmic protein		DTUW01000031.1	4330	2909
G32-1435	G32-1435	Aerotolerance protein BatB		DTUW01000103.1	1395	1
G32-569	G32-569	Respiratory nitrate reductase beta chain		DTUW01000178.1	16286	15180
G32-134	G32-134	hypothetical protein		DTUW01000031.1	4561	4340
G32-135	G32-135	hypothetical protein		DTUW01000031.1	5453	4650
G32-1436	G32-1436	hypothetical protein		DTUW01000103.1	1506	1568
G32-570	G32-570	Respiratory nitrate reductase alpha chain		DTUW01000178.1	19191	16297
G32-1360	G32-1360	Glycyl-tRNA synthetase beta chain		DTUW01000024.1	11071	9053
G32-571	G32-571	Thiosulfate sulfurtransferase, rhodanese		DTUW01000178.1	20334	19198
G32-136	G32-136	LSU rRNA pseudouridine(2605) synthase		DTUW01000031.1	6245	5496
G32-572	G32-572	Na+/H+ antiporter NhaD type		DTUW01000178.1	20550	21863
G32-573	G32-573	Seryl-tRNA synthetase		DTUW01000178.1	23137	21893
G32-137	G32-137	Enoyl-[acyl-carrier-protein] reductase, 7-alpha-HSDH-like => refractory to triclosan		DTUW01000031.1	7010	6246
G32-574	G32-574	Mg/Co/Ni transporter MgtE, CBS domain-containing		DTUW01000178.1	23200	24549
G32-138	G32-138	4-hydroxy-tetrahydrodipicolinate synthase		DTUW01000031.1	7897	7010
G32-575	G32-575	Replicative DNA helicase (DnaB)		DTUW01000178.1	24560	26428
G32-139	G32-139	Cellulose synthase catalytic subunit [UDP-forming]		DTUW01000031.1	7980	10391
G32-576	G32-576	tRNA pseudouridine(13) synthase		DTUW01000178.1	26438	27532
G32-577	G32-577	hypothetical protein		DTUW01000178.1	27537	27941
G32-578	G32-578	hypothetical protein		DTUW01000178.1	27935	28561
G32-579	G32-579	hypothetical protein		DTUW01000178.1	28613	30751
G32-582	G32-582	hypothetical protein		DTUW01000178.1	34840	35088
G32-580	G32-580	hypothetical protein		DTUW01000178.1	30872	32821
G32-1121	G32-1121	hypothetical protein		DTUW01000175.1	61	2
G32-581	G32-581	hypothetical protein		DTUW01000178.1	32825	34843
G32-1122	G32-1122	Serine phosphatase RsbU, regulator of sigma subunit		DTUW01000175.1	171	1340
G32-1378	G32-1378	hypothetical protein		DTUW01000052.1	264	1700
G32-583	G32-583	hypothetical protein		DTUW01000178.1	35108	37099
G32-1123	G32-1123	Flagellar hook-associated protein FlgL		DTUW01000175.1	1343	3199
G32-584	G32-584	hypothetical protein		DTUW01000178.1	37092	38129
G32-1124	G32-1124	GTP-binding protein EngB		DTUW01000175.1	3199	3735
G32-550	G32-550	hypothetical protein		DTUW01000086.1	179	3
G32-551	G32-551	2',3'-cyclic-nucleotide 2'-phosphodiesterase, Bsub YmdB		DTUW01000086.1	999	205
G32-552	G32-552	Pantoate--beta-alanine ligase		DTUW01000086.1	1746	1000
G32-1118	G32-1118	hypothetical protein		DTUW01000082.1	635	51
G32-1119	G32-1119	hypothetical protein		DTUW01000082.1	1071	637
G32-1350	G32-1350	hypothetical protein		DTUW01000024.1	1547	933
G32-1120	G32-1120	hypothetical protein		DTUW01000082.1	1685	1068
G32-1115	G32-1115	hypothetical protein		DTUW01000169.1	1206	1
G32-1116	G32-1116	GMP synthase [glutamine-hydrolyzing], amidotransferase subunit / GMP synthase [glutamine-hydrolyzing], ATP pyrophosphatase subunit		DTUW01000169.1	2753	1212
G32-1117	G32-1117	PUTATIVE MCP-TYPE SIGNAL TRANSDUCTION PROTEIN		DTUW01000169.1	2899	3906
G32-1414	G32-1414	hypothetical protein		DTUW01000108.1	2	1441
G32-526	G32-526	hypothetical protein		DTUW01000130.1	80	3
G32-1415	G32-1415	UDP-N-acetylglucosamine 4,6-dehydratase		DTUW01000108.1	3219	1465
G32-527	G32-527	Arginine decarboxylase		DTUW01000130.1	139	2010
G32-528	G32-528	Serine acetyltransferase		DTUW01000130.1	2001	2702
G32-529	G32-529	hypothetical protein		DTUW01000130.1	3057	2704
G32-1416	G32-1416	UDP-N-acetylbacillosamine transaminase		DTUW01000108.1	4321	3209
G32-530	G32-530	Putative flagellar motility protein		DTUW01000130.1	3737	3096
G32-1417	G32-1417	ADP-L-glycero-D-manno-heptose-6-epimerase		DTUW01000108.1	5303	4311
G32-531	G32-531	thioredoxin		DTUW01000130.1	4128	3763
G32-532	G32-532	Porphobilinogen deaminase		DTUW01000130.1	5068	4118
G32-1418	G32-1418	adenine specific DNA methyltransferase (MFOKI)		DTUW01000108.1	5363	6319
G32-533	G32-533	Chorismate mutase I / Prephenate dehydratase		DTUW01000130.1	5137	6210
G32-1419	G32-1419	hypothetical protein		DTUW01000108.1	6864	6322
G32-534	G32-534	Cell division trigger factor		DTUW01000130.1	6273	7583
G32-535	G32-535	ATP-dependent Clp protease proteolytic subunit ClpP		DTUW01000130.1	7586	8179
G32-536	G32-536	hypothetical protein		DTUW01000130.1	8201	9415
G32-1420	G32-1420	Adenosine deaminase, alternative form		DTUW01000108.1	8097	6868
G32-537	G32-537	hypothetical protein		DTUW01000130.1	9416	10162
G32-538	G32-538	hypothetical protein		DTUW01000130.1	10131	10985
G32-1421	G32-1421	Cytosol aminopeptidase PepA		DTUW01000108.1	8151	9476
G32-115	G32-115	Uncharacterized periplasmic protein HP0781		DTUW01000007.1	4312	5529
G32-546	G32-546	hypothetical protein		DTUW01000130.1	16040	16420
G32-1422	G32-1422	Integral membrane protein		DTUW01000108.1	9478	9816
G32-539	G32-539	Protein translocase subunit YajC		DTUW01000130.1	11040	11324
G32-543	G32-543	hypothetical protein		DTUW01000130.1	14688	15188
G32-540	G32-540	Protein translocase subunit SecD		DTUW01000130.1	11311	12870
G32-541	G32-541	hypothetical protein		DTUW01000130.1	12857	13720
G32-1423	G32-1423	Pyridoxine 5'-phosphate synthase		DTUW01000108.1	9816	10601
G32-111	G32-111	Aspartyl-tRNA synthetase @ Aspartyl-tRNA(Asn) synthetase		DTUW01000007.1	1713	1
G32-542	G32-542	Protein translocase subunit SecF		DTUW01000130.1	13720	14691
G32-1424	G32-1424	LSU rRNA pseudouridine(1911/1915/1917) synthase		DTUW01000108.1	10598	11581
G32-1425	G32-1425	hypothetical protein		DTUW01000108.1	11685	12773
G32-112	G32-112	Cell division integral membrane protein, YggT and half-length relatives		DTUW01000007.1	1783	2085
G32-1352	G32-1352	hypothetical protein		DTUW01000024.1	3380	3775
G32-1426	G32-1426	hypothetical protein		DTUW01000108.1	12786	13385
G32-544	G32-544	HIT family protein		DTUW01000130.1	15198	15560
G32-113	G32-113	Membrane protease family protein HP0248		DTUW01000007.1	3182	2124
G32-545	G32-545	Nucleoside diphosphate kinase		DTUW01000130.1	15608	16039
G32-1427	G32-1427	hypothetical protein		DTUW01000108.1	13378	13935
G32-1309	G32-1309	DNA-directed RNA polymerase beta subunit		DTUW01000140.1	1679	4426
G32-114	G32-114	Branched-chain amino acid aminotransferase		DTUW01000007.1	4106	3192
G32-547	G32-547	LSU ribosomal protein L32p @ LSU ribosomal protein L32p, zinc-independent		DTUW01000130.1	16433	16585
G32-1110	G32-1110	hypothetical protein		DTUW01000149.1	1	255
G32-548	G32-548	Phosphate:acyl-ACP acyltransferase PlsX		DTUW01000130.1	16582	17577
G32-1428	G32-1428	Lipoprotein releasing system transmembrane protein LolC/LolE		DTUW01000108.1	13928	15133
G32-549	G32-549	3-oxoacyl-[acyl-carrier-protein] synthase, KASIII		DTUW01000130.1	17587	18375
G32-1111	G32-1111	hypothetical protein		DTUW01000149.1	248	1765
G32-1112	G32-1112	Ferrous iron transporter FeoB		DTUW01000149.1	3814	1754
G32-116	G32-116	3-isopropylmalate dehydratase small subunit		DTUW01000007.1	5570	6067
G32-1113	G32-1113	hypothetical protein		DTUW01000149.1	4046	3798
G32-1114	G32-1114	Signal peptidase I		DTUW01000149.1	4464	4030
G32-117	G32-117	3-isopropylmalate dehydrogenase		DTUW01000007.1	6060	7139
G32-1430	G32-1430	Soluble lytic murein transglycosylase		DTUW01000108.1	16225	17874
G32-118	G32-118	hypothetical protein		DTUW01000007.1	7127	7276
G32-1431	G32-1431	Flagellar basal-body rod protein FlgG		DTUW01000108.1	17908	18696
G32-119	G32-119	hypothetical protein		DTUW01000007.1	7311	7430
G32-1432	G32-1432	3-methyl-2-oxobutanoate hydroxymethyltransferase		DTUW01000108.1	18708	19499
G32-120	G32-120	hypothetical protein		DTUW01000007.1	7589	7464
G32-1433	G32-1433	Threonine synthase		DTUW01000108.1	19512	20972
G32-121	G32-121	hypothetical protein		DTUW01000007.1	7598	7720
G32-518	G32-518	LSU ribosomal protein L2p (L8e)		DTUW01000154.1	178	2
G32-1434	G32-1434	hypothetical protein		DTUW01000108.1	20973	21572
G32-519	G32-519	LSU ribosomal protein L23p (L23Ae)		DTUW01000154.1	509	225
G32-122	G32-122	Flagellin		DTUW01000007.1	7756	9324
G32-520	G32-520	LSU ribosomal protein L4p (L1e)		DTUW01000154.1	1091	618
G32-521	G32-521	LSU ribosomal protein L3p (L3e)		DTUW01000154.1	1672	1091
G32-123	G32-123	UDP-N-acetylmuramate--L-alanine ligase		DTUW01000007.1	10626	9328
G32-522	G32-522	SSU ribosomal protein S10p (S20e)		DTUW01000154.1	1993	1682
G32-523	G32-523	UDP-N-acetylmuramoyl-dipeptide--2,6- diaminopimelate ligase		DTUW01000154.1	3415	2120
G32-124	G32-124	hypothetical protein		DTUW01000007.1	11198	10623
G32-524	G32-524	hypothetical protein		DTUW01000154.1	3996	3412
G32-525	G32-525	Iron-sulfur cluster assembly scaffold protein NifU		DTUW01000154.1	4281	4006
G32-125	G32-125	N(6)-L-threonylcarbamoyladenine synthase		DTUW01000007.1	12218	11223
G32-126	G32-126	6,7-dimethyl-8-ribityllumazine synthase		DTUW01000007.1	12281	12751
G32-127	G32-127	Transcription termination protein NusB		DTUW01000007.1	12755	12907
G32-515	G32-515	hypothetical protein		DTUW01000013.1	483	1
G32-516	G32-516	Prolipoprotein diacylglyceryl transferase		DTUW01000013.1	1289	480
G32-517	G32-517	hypothetical protein		DTUW01000013.1	3107	1290
G32-1343	G32-1343	Anaerobic respiratory reductase chaperone		DTUW01000151.1	1986	1375
G32-1409	G32-1409	Alcohol dehydrogenase		DTUW01000009.1	2	883
G32-1410	G32-1410	Aminotransferase, DegT/DnrJ/EryC1/StrS family		DTUW01000009.1	885	1379
G32-1411	G32-1411	Aminotransferase, DegT/DnrJ/EryC1/StrS family		DTUW01000009.1	1400	2098
G32-1412	G32-1412	hypothetical protein		DTUW01000009.1	2095	2796
G32-1102	G32-1102	hypothetical protein		DTUW01000046.1	1	294
G32-1103	G32-1103	Glycosyltransferase		DTUW01000046.1	1566	304
G32-1104	G32-1104	LSU ribosomal protein L34p		DTUW01000046.1	1627	1761
G32-1105	G32-1105	hypothetical protein		DTUW01000046.1	2654	2076
G32-492	G32-492	hypothetical protein		DTUW01000104.1	2016	1
G32-1106	G32-1106	Putative cytochrome C-type biogenesis protein		DTUW01000046.1	5786	2685
G32-493	G32-493	hypothetical protein		DTUW01000104.1	2157	2432
G32-494	G32-494	Coproporphyrinogen III oxidase, oxygen-independent		DTUW01000104.1	3978	2602
G32-495	G32-495	Phosphoribosylformylglycinamidine synthase, synthetase subunit		DTUW01000104.1	6197	3978
G32-1107	G32-1107	Phenylalanyl-tRNA synthetase beta chain		DTUW01000046.1	8053	5837
G32-496	G32-496	Molybdopterin-synthase adenylyltransferase		DTUW01000104.1	6914	6243
G32-1108	G32-1108	Adenine phosphoribosyltransferase		DTUW01000046.1	8107	8634
G32-497	G32-497	Flagellar basal-body rod protein FlgB		DTUW01000104.1	6993	7418
G32-498	G32-498	Flagellar basal-body rod protein FlgC		DTUW01000104.1	7428	7919
G32-1109	G32-1109	hypothetical protein		DTUW01000046.1	8687	9211
G32-499	G32-499	Flagellar hook-basal body complex protein FliE		DTUW01000104.1	7930	8223
G32-500	G32-500	Cell division protein FtsZ		DTUW01000104.1	9685	8243
G32-501	G32-501	Cell division protein FtsA		DTUW01000104.1	11288	9702
G32-502	G32-502	Peptidyl-prolyl cis-trans isomerase PpiD		DTUW01000104.1	12731	11292
G32-503	G32-503	hypothetical protein		DTUW01000104.1	13592	12780
G32-504	G32-504	hypothetical protein		DTUW01000104.1	14619	13582
G32-505	G32-505	UDP-glucose 4-epimerase		DTUW01000104.1	15555	14620
G32-506	G32-506	Putative periplasmic protein		DTUW01000104.1	16523	15561
G32-507	G32-507	hypothetical protein		DTUW01000104.1	16542	17030
G32-508	G32-508	1,4-dihydroxy-6-naphtoate synthase		DTUW01000104.1	17027	17890
G32-509	G32-509	tRNA pseudouridine(55) synthase		DTUW01000104.1	17890	18714
G32-510	G32-510	hypothetical protein		DTUW01000104.1	19452	18688
G32-511	G32-511	hypothetical protein		DTUW01000104.1	19502	19747
G32-101	G32-101	hypothetical protein		DTUW01000035.1	1666	2
G32-512	G32-512	ABC transporter, substrate-binding protein (cluster 14, Mn/Zn)		DTUW01000104.1	19740	20627
G32-1406	G32-1406	Proton/glutamate symport protein @ Sodium/glutamate symport protein		DTUW01000120.1	3	200
G32-513	G32-513	Zinc ABC transporter, ATP-binding protein ZnuC		DTUW01000104.1	20618	21349
G32-1335	G32-1335	Type I restriction-modification system, specificity subunit S		DTUW01000168.1	3	722
G32-514	G32-514	Molybdopterin synthase catalytic subunit MoaE		DTUW01000104.1	21726	21346
G32-1407	G32-1407	Glutamate synthase [NADPH] large chain		DTUW01000120.1	228	4658
G32-102	G32-102	Phosphopantetheine adenylyltransferase		DTUW01000035.1	2129	1659
G32-1408	G32-1408	Chorismate synthase		DTUW01000120.1	4661	5737
G32-103	G32-103	D-arabinose-5-phosphate isomerase		DTUW01000035.1	2218	3159
G32-104	G32-104	2-Keto-3-deoxy-D-manno-octulosonate-8-phosphate synthase		DTUW01000035.1	3168	3947
G32-105	G32-105	hypothetical protein		DTUW01000035.1	3949	5061
G32-106	G32-106	Glycosyltransferase		DTUW01000035.1	5061	6173
G32-1096	G32-1096	hypothetical protein		DTUW01000146.1	3	629
G32-107	G32-107	Mannose-1-phosphate guanylyltransferase / Mannose-6-phosphate isomerase		DTUW01000035.1	6177	7541
G32-1282	G32-1282	Biosynthetic Aromatic amino acid aminotransferase beta @ Histidinol-phosphate aminotransferase		DTUW01000131.1	2981	1887
G32-108	G32-108	D-sedoheptulose 7-phosphate isomerase		DTUW01000035.1	7538	8104
G32-1097	G32-1097	hypothetical protein		DTUW01000146.1	884	636
G32-109	G32-109	hypothetical protein		DTUW01000035.1	8101	9075
G32-1098	G32-1098	Aspartate aminotransferase		DTUW01000146.1	2226	1006
G32-110	G32-110	Homoserine O-acetyltransferase		DTUW01000035.1	9118	10233
G32-1099	G32-1099	Superoxide reductase		DTUW01000146.1	2334	2720
G32-1396	G32-1396	hypothetical protein		DTUW01000022.1	1519	2
G32-1100	G32-1100	Molybdopterin adenylyltransferase		DTUW01000146.1	2818	3354
G32-1101	G32-1101	Carboxynorspermidine decarboxylase		DTUW01000146.1	3362	4501
G32-471	G32-471	hypothetical protein		DTUW01000135.1	1	1812
G32-472	G32-472	hypothetical protein		DTUW01000135.1	1863	3449
G32-473	G32-473	Alkyl hydroperoxide reductase subunit C-like protein		DTUW01000135.1	3520	4119
G32-474	G32-474	Leucine rich repeat variant		DTUW01000135.1	4197	4766
G32-475	G32-475	hypothetical protein		DTUW01000135.1	4763	5131
G32-476	G32-476	hypothetical protein		DTUW01000135.1	5182	6663
G32-477	G32-477	Flagellar basal-body rod modification protein FlgD		DTUW01000135.1	6678	7358
G32-478	G32-478	hypothetical protein		DTUW01000135.1	7361	8644
G32-1380	G32-1380	hypothetical protein		DTUW01000052.1	3030	4379
G32-479	G32-479	tRNA ho5U(34) carboxymethyltransferase		DTUW01000135.1	8644	9531
G32-480	G32-480	DNA TRANSFER PROTEIN		DTUW01000135.1	9528	10748
G32-481	G32-481	LSU ribosomal protein L20p		DTUW01000135.1	11127	10774
G32-482	G32-482	LSU ribosomal protein L35p		DTUW01000135.1	11339	11148
G32-1337	G32-1337	General secretion pathway protein G		DTUW01000168.1	1753	2175
G32-483	G32-483	Chorismate dehydratase		DTUW01000135.1	12012	11344
G32-484	G32-484	hypothetical protein		DTUW01000135.1	12355	12014
G32-1399	G32-1399	hypothetical protein		DTUW01000115.1	2	1732
G32-1400	G32-1400	Uroporphyrinogen III decarboxylase		DTUW01000115.1	2800	1769
G32-485	G32-485	tRNA (5-methylaminomethyl-2-thiouridylate)-methyltransferase		DTUW01000135.1	12414	13148
G32-1401	G32-1401	Aspartate-semialdehyde dehydrogenase		DTUW01000115.1	3821	2793
G32-1402	G32-1402	hypothetical protein		DTUW01000115.1	4135	4284
G32-94	G32-94	DNA ligase (NAD(+))		DTUW01000112.1	1607	3
G32-486	G32-486	Uroporphyrinogen-III synthase		DTUW01000135.1	13755	13126
G32-1089	G32-1089	Ankyrin 1		DTUW01000122.1	267	815
G32-487	G32-487	Inner membrane protein translocase and chaperone YidC, long form		DTUW01000135.1	15316	13757
G32-95	G32-95	[4Fe-4S]-AdoMet protein YhcC/YtqA		DTUW01000112.1	2566	1607
G32-488	G32-488	Membrane protein insertion efficiency factor YidD		DTUW01000135.1	15644	15330
G32-1090	G32-1090	hypothetical protein		DTUW01000122.1	3109	806
G32-489	G32-489	GTP cyclohydrolase II		DTUW01000135.1	16228	15641
G32-96	G32-96	Dihydroorotate dehydrogenase (quinone)		DTUW01000112.1	3626	2571
G32-490	G32-490	hypothetical protein		DTUW01000135.1	17347	16229
G32-491	G32-491	hypothetical protein		DTUW01000135.1	17496	17347
G32-1403	G32-1403	Phospholipid ABC transporter permease protein MlaE		DTUW01000115.1	5183	4392
G32-97	G32-97	hypothetical protein		DTUW01000112.1	4640	3675
G32-1284	G32-1284	hypothetical protein		DTUW01000131.1	4202	4651
G32-1091	G32-1091	Amidohydrolase		DTUW01000122.1	4167	3151
G32-1404	G32-1404	3-deoxy-D-manno-octulosonate 8-phosphate phosphatase		DTUW01000115.1	5705	5193
G32-98	G32-98	ATP synthase F0 sector subunit a		DTUW01000112.1	5571	4894
G32-1405	G32-1405	hypothetical protein		DTUW01000115.1	5940	5734
G32-1092	G32-1092	hypothetical protein		DTUW01000122.1	4224	4985
G32-1093	G32-1093	hypothetical protein		DTUW01000122.1	4982	5278
G32-99	G32-99	SSU ribosomal protein S18p @ SSU ribosomal protein S18p, zinc-dependent		DTUW01000112.1	5941	5681
G32-100	G32-100	hypothetical protein		DTUW01000112.1	6042	5962
G32-1094	G32-1094	hypothetical protein		DTUW01000122.1	5283	5708
G32-1398	G32-1398	hypothetical protein		DTUW01000022.1	2960	2862
G32-1311	G32-1311	hypothetical protein		DTUW01000107.1	3	512
G32-460	G32-460	hypothetical protein		DTUW01000043.1	3	200
G32-461	G32-461	hypothetical protein		DTUW01000043.1	211	738
G32-462	G32-462	NADH-ubiquinone oxidoreductase chain J		DTUW01000043.1	765	1298
G32-463	G32-463	NADH-ubiquinone oxidoreductase chain K		DTUW01000043.1	1295	1597
G32-464	G32-464	NADH-ubiquinone oxidoreductase chain L		DTUW01000043.1	1601	3472
G32-465	G32-465	NADH-ubiquinone oxidoreductase chain M		DTUW01000043.1	3487	5016
G32-466	G32-466	NADH-ubiquinone oxidoreductase chain N		DTUW01000043.1	5016	6506
G32-467	G32-467	Ribonucleotide reductase of class Ia (aerobic), beta subunit		DTUW01000043.1	7584	6532
G32-468	G32-468	6-carboxy-5,6,7,8-tetrahydropterin synthase		DTUW01000043.1	8219	7638
G32-1274	G32-1274	hypothetical protein		DTUW01000036.1	8350	10032
G32-469	G32-469	7-carboxy-7-deazaguanine synthase		DTUW01000043.1	8962	8219
G32-470	G32-470	Carboxyl-terminal protease		DTUW01000043.1	9553	8969
G32-1085	G32-1085	hypothetical protein		DTUW01000014.1	1700	3
G32-1397	G32-1397	hypothetical protein		DTUW01000022.1	2843	1569
G32-1086	G32-1086	Acetyl-coenzyme A carboxyl transferase beta chain		DTUW01000014.1	1834	2694
G32-1087	G32-1087	hypothetical protein		DTUW01000014.1	2691	2924
G32-1088	G32-1088	hypothetical protein		DTUW01000014.1	2978	3079
G32-1329	G32-1329	hypothetical protein		DTUW01000174.1	2	136
G32-1062	G32-1062	Hot dog fold protein HP0420		DTUW01000152.1	139	621
G32-1082	G32-1082	hypothetical protein		DTUW01000136.1	1636	2
G32-1394	G32-1394	hypothetical protein		DTUW01000177.1	488	33
G32-1083	G32-1083	tRNA t(6)A37-methylthiotransferase		DTUW01000136.1	2864	1623
G32-1395	G32-1395	hypothetical protein		DTUW01000177.1	3622	479
G32-1313	G32-1313	hypothetical protein		DTUW01000107.1	980	1219
G32-1084	G32-1084	Glutamine--fructose-6-phosphate aminotransferase [isomerizing]		DTUW01000136.1	2955	4772
G32-1073	G32-1073	Thiamin-phosphate pyrophosphorylase		DTUW01000152.1	9103	8564
G32-1393	G32-1393	hypothetical protein		DTUW01000019.1	2923	2
G32-1363	G32-1363	Efflux ABC transporter, permease/ATP-binding protein		DTUW01000075.1	2142	454
G32-443	G32-443	D-3-phosphoglycerate dehydrogenase		DTUW01000153.1	3	587
G32-444	G32-444	hypothetical protein		DTUW01000153.1	598	1074
G32-445	G32-445	SSU rRNA (adenine(1518)-N(6)/adenine(1519)-N(6))- dimethyltransferase		DTUW01000153.1	1079	1864
G32-446	G32-446	Ribonuclease J (endonuclease and 5' exonuclease)		DTUW01000153.1	1851	3731
G32-447	G32-447	hypothetical protein		DTUW01000153.1	3734	4438
G32-1278	G32-1278	hypothetical protein		DTUW01000163.1	3220	3059
G32-448	G32-448	Chemotaxis protein CheV		DTUW01000153.1	4435	5388
G32-449	G32-449	Signal transduction histidine kinase CheA		DTUW01000153.1	5410	7800
G32-450	G32-450	Positive regulator of CheA protein activity (CheW)		DTUW01000153.1	7816	8313
G32-451	G32-451	hypothetical protein		DTUW01000153.1	8383	9369
G32-452	G32-452	hypothetical protein		DTUW01000153.1	9366	9995
G32-453	G32-453	Undecaprenyl diphosphate synthase		DTUW01000153.1	10009	10698
G32-454	G32-454	Malonyl CoA-acyl carrier protein transacylase		DTUW01000153.1	10764	11699
G32-455	G32-455	hypothetical protein		DTUW01000153.1	12572	11721
G32-456	G32-456	hypothetical protein		DTUW01000153.1	12648	12998
G32-457	G32-457	Chaperone protein DnaK		DTUW01000153.1	14930	13041
G32-458	G32-458	Heat shock protein GrpE		DTUW01000153.1	15450	14947
G32-459	G32-459	hypothetical protein		DTUW01000153.1	15997	15521
G32-1387	G32-1387	Quinolinate synthetase		DTUW01000105.1	758	3
G32-436	G32-436	hypothetical protein		DTUW01000063.1	2	1066
G32-1388	G32-1388	Heat shock protein 60 kDa family chaperone GroEL		DTUW01000105.1	2640	1015
G32-437	G32-437	Two-component system sensor histidine kinase		DTUW01000063.1	2472	1069
G32-438	G32-438	hypothetical protein		DTUW01000063.1	3624	2473
G32-1389	G32-1389	Heat shock protein 10 kDa family chaperone GroES		DTUW01000105.1	2913	2650
G32-439	G32-439	Isoleucyl-tRNA synthetase		DTUW01000063.1	3709	6450
G32-440	G32-440	hypothetical protein		DTUW01000063.1	6443	6556
G32-1390	G32-1390	hypothetical protein		DTUW01000105.1	3074	3658
G32-441	G32-441	hypothetical protein		DTUW01000063.1	7069	6557
G32-1391	G32-1391	hypothetical protein		DTUW01000105.1	3672	4103
G32-442	G32-442	DNA topoisomerase I		DTUW01000063.1	8304	7066
G32-1392	G32-1392	hypothetical protein		DTUW01000105.1	6269	4107
G32-1075	G32-1075	hypothetical protein		DTUW01000152.1	11160	10195
G32-1061	G32-1061	hypothetical protein		DTUW01000152.1	91	2
G32-1063	G32-1063	NAD synthetase		DTUW01000152.1	611	1420
G32-1064	G32-1064	WbgX protein		DTUW01000152.1	1431	2498
G32-425	G32-425	Type IV fimbrial biogenesis protein FimT		DTUW01000056.1	696	1
G32-1065	G32-1065	O-acetylhomoserine sulfhydrylase @ O-succinylhomoserine sulfhydrylase		DTUW01000152.1	2539	3813
G32-426	G32-426	Aspartokinase		DTUW01000056.1	1923	697
G32-427	G32-427	Adenosine (5')-pentaphospho-(5'')-adenosine pyrophosphohydrolase		DTUW01000056.1	2396	1917
G32-1067	G32-1067	Signal recognition particle receptor FtsY		DTUW01000152.1	4430	5320
G32-428	G32-428	hypothetical protein		DTUW01000056.1	2712	2470
G32-1066	G32-1066	PUTATIVE LIPOPROTEIN THIREDOXIN		DTUW01000152.1	3816	4430
G32-429	G32-429	thioredoxin-like		DTUW01000056.1	3059	2721
G32-430	G32-430	hypothetical protein		DTUW01000056.1	4039	3095
G32-431	G32-431	DNA polymerase III subunit delta		DTUW01000056.1	4100	4690
G32-1068	G32-1068	hypothetical protein		DTUW01000152.1	5348	5731
G32-432	G32-432	hypothetical protein		DTUW01000056.1	4734	5858
G32-433	G32-433	hypothetical protein		DTUW01000056.1	5845	6084
G32-1069	G32-1069	tRNA-dihydrouridine synthase DusB		DTUW01000152.1	6657	5728
G32-434	G32-434	UPF0324 inner membrane protein YeiH		DTUW01000056.1	6208	7221
G32-1384	G32-1384	Ribonucleotide reductase of class III (anaerobic), activating protein		DTUW01000062.1	1	591
G32-435	G32-435	Glutamate N-acetyltransferase @ N-acetylglutamate synthase		DTUW01000056.1	8399	7218
G32-1070	G32-1070	hypothetical protein		DTUW01000152.1	7719	6694
G32-1385	G32-1385	hypothetical protein		DTUW01000062.1	588	968
G32-1071	G32-1071	hypothetical protein		DTUW01000152.1	8091	7729
G32-1386	G32-1386	hypothetical protein		DTUW01000062.1	979	2061
G32-1072	G32-1072	23S rRNA (pseudouridine(1915)-N(3))-methyltransferase		DTUW01000152.1	8567	8100
G32-1365	G32-1365	hypothetical protein		DTUW01000075.1	3748	2804
G32-1074	G32-1074	TRAP transporter solute receptor, unknown substrate 6		DTUW01000152.1	10195	9107
G32-420	G32-420	hypothetical protein		DTUW01000144.1	103	2
G32-421	G32-421	NAD-specific glutamate dehydrogenase, large form		DTUW01000144.1	175	2427
G32-422	G32-422	hypothetical protein		DTUW01000144.1	2420	3175
G32-423	G32-423	hypothetical protein		DTUW01000144.1	3185	3886
G32-424	G32-424	hypothetical protein		DTUW01000144.1	3920	4585
G32-1076	G32-1076	N5-carboxyaminoimidazole ribonucleotide mutase		DTUW01000152.1	11750	11259
G32-1077	G32-1077	Formate-dependent phosphoribosylglycinamide formyltransferase		DTUW01000152.1	11817	12974
G32-1078	G32-1078	hypothetical protein		DTUW01000152.1	12971	13645
G32-1079	G32-1079	haloacid dehalogenase-like hydrolase, putative		DTUW01000152.1	13635	14288
G32-416	G32-416	hypothetical protein		DTUW01000127.1	3	1190
G32-417	G32-417	Endoglucanase precursor		DTUW01000127.1	1204	2220
G32-418	G32-418	hypothetical protein		DTUW01000127.1	2234	4744
G32-1080	G32-1080	UDP-N-acetylglucosamine 1-carboxyvinyltransferase		DTUW01000152.1	15509	14247
G32-419	G32-419	hypothetical protein		DTUW01000127.1	4972	4841
G32-1081	G32-1081	Ferredoxin		DTUW01000152.1	15853	15566
G32-414	G32-414	5-formyltetrahydrofolate cyclo-ligase		DTUW01000072.1	639	7
G32-415	G32-415	Carboxynorspermidine synthase		DTUW01000072.1	1825	632
G32-409	G32-409	hypothetical protein		DTUW01000123.1	3	98
G32-410	G32-410	hypothetical protein		DTUW01000123.1	1286	117
G32-411	G32-411	hypothetical protein		DTUW01000123.1	2008	1283
G32-412	G32-412	hypothetical protein		DTUW01000123.1	5098	2018
G32-413	G32-413	Quinolinate synthetase		DTUW01000123.1	5586	5149
G32-1377	G32-1377	hypothetical protein		DTUW01000052.1	2	280
G32-407	G32-407	hypothetical protein		DTUW01000027.1	137	529
G32-408	G32-408	Lead, cadmium, zinc and mercury transporting ATPase; Copper-translocating P-type ATPase		DTUW01000027.1	537	2885
G32-1379	G32-1379	3-isopropylmalate dehydratase large subunit		DTUW01000052.1	2989	1724
G32-405	G32-405	hypothetical protein		DTUW01000091.1	1	864
G32-1381	G32-1381	Leucyl-tRNA synthetase		DTUW01000052.1	6862	4448
G32-406	G32-406	endo alpha-1,4 polygalactosaminidase precusor		DTUW01000091.1	865	1677
G32-1054	G32-1054	tRNA (guanine(46)-N(7))-methyltransferase		DTUW01000012.1	459	1
G32-1382	G32-1382	Nitrogen regulatory protein P-II		DTUW01000052.1	7349	7011
G32-1383	G32-1383	Ammonium transporter		DTUW01000052.1	8588	7374
G32-1055	G32-1055	asparaginase		DTUW01000012.1	492	989
G32-1056	G32-1056	Heat shock protein DnaJ-like		DTUW01000012.1	1002	1919
G32-1057	G32-1057	LSU ribosomal protein L27p		DTUW01000012.1	2205	1951
G32-1058	G32-1058	LSU ribosomal protein L21p		DTUW01000012.1	2512	2219
G32-1059	G32-1059	rhodanese-like domain protein		DTUW01000012.1	2912	2553
G32-1060	G32-1060	hypothetical protein		DTUW01000012.1	3143	2913
G32-390	G32-390	hypothetical protein		DTUW01000128.1	1	297
G32-391	G32-391	Flagellar motor switch protein FliN		DTUW01000128.1	301	708
G32-392	G32-392	hypothetical protein		DTUW01000128.1	712	1764
G32-393	G32-393	ADP-heptose--lipooligosaccharide heptosyltransferase II		DTUW01000128.1	1761	2756
G32-394	G32-394	Protein YrdA		DTUW01000128.1	3712	3182
G32-395	G32-395	hypothetical protein		DTUW01000128.1	9752	3723
G32-396	G32-396	hypothetical protein		DTUW01000128.1	10164	9745
G32-397	G32-397	hypothetical protein		DTUW01000128.1	11914	10169
G32-1053	G32-1053	Aconitate hydratase 2		DTUW01000145.1	1947	4496
G32-398	G32-398	Sodium-dependent transporter, SNF family		DTUW01000128.1	13251	11923
G32-399	G32-399	hypothetical protein		DTUW01000128.1	14057	13254
G32-400	G32-400	(E)-4-hydroxy-3-methylbut-2-enyl-diphosphate synthase (flavodoxin)		DTUW01000128.1	14160	15224
G32-401	G32-401	Modification methylase NlaIII		DTUW01000128.1	15205	16194
G32-402	G32-402	Membrane-bound lytic murein transglycosylase C		DTUW01000128.1	17405	16200
G32-403	G32-403	hypothetical protein		DTUW01000128.1	17839	17405
G32-404	G32-404	hypothetical protein		DTUW01000128.1	18491	17853
G32-1051	G32-1051	hypothetical protein		DTUW01000145.1	617	3
G32-1052	G32-1052	UDP-N-acetylmuramoyl-L-alanine--D-glutamate ligase		DTUW01000145.1	1817	618
G32-1372	G32-1372	hypothetical protein		DTUW01000005.1	1026	844
G32-1370	G32-1370	hypothetical protein		DTUW01000005.1	1	264
G32-1371	G32-1371	hypothetical protein		DTUW01000005.1	847	317
G32-379	G32-379	hypothetical protein		DTUW01000023.1	1068	82
G32-1373	G32-1373	Fructose-1,6-bisphosphatase, type I		DTUW01000005.1	1855	1019
G32-380	G32-380	Aspartyl-tRNA(Asn) amidotransferase subunit C @ Glutamyl-tRNA(Gln) amidotransferase subunit C		DTUW01000023.1	1503	1216
G32-381	G32-381	ATP phosphoribosyltransferase regulatory subunit, divergent variant		DTUW01000023.1	2367	1534
G32-1374	G32-1374	Molybdopterin-guanine dinucleotide biosynthesis protein MobB		DTUW01000005.1	2348	1857
G32-382	G32-382	Leader peptidase (Prepilin peptidase) / N-methyltransferase		DTUW01000023.1	3120	2380
G32-383	G32-383	hypothetical protein		DTUW01000023.1	3491	3117
G32-1375	G32-1375	hypothetical protein		DTUW01000005.1	2864	2349
G32-384	G32-384	hypothetical protein		DTUW01000023.1	6144	3553
G32-385	G32-385	hypothetical protein		DTUW01000023.1	8397	6178
G32-386	G32-386	hypothetical protein		DTUW01000023.1	10149	8569
G32-387	G32-387	Potassium channel protein		DTUW01000023.1	11344	10229
G32-388	G32-388	LSU ribosomal protein L28p		DTUW01000023.1	11486	11358
G32-1048	G32-1048	SSU ribosomal protein S15p (S13e)		DTUW01000038.1	141	1
G32-1357	G32-1357	3-deoxy-manno-octulosonate cytidylyltransferase		DTUW01000024.1	6693	7418
G32-1049	G32-1049	Polyribonucleotide nucleotidyltransferase		DTUW01000038.1	2302	188
G32-1050	G32-1050	hypothetical protein		DTUW01000038.1	2558	2313
G32-375	G32-375	Guanosine-3',5'-bis(diphosphate) 3'-pyrophosphohydrolase / GTP pyrophosphokinase, (p)ppGpp synthetase II		DTUW01000006.1	2218	41
G32-376	G32-376	hypothetical protein		DTUW01000006.1	2441	2220
G32-377	G32-377	Uridylate kinase		DTUW01000006.1	3161	2442
G32-378	G32-378	SSU ribosomal protein S15p (S13e)		DTUW01000006.1	3391	3164
G32-1045	G32-1045	hypothetical protein		DTUW01000066.1	1	756
G32-1046	G32-1046	Aminotransferase, DegT/DnrJ/EryC1/StrS family		DTUW01000066.1	761	1879
G32-1047	G32-1047	hypothetical protein		DTUW01000066.1	1876	2019
G32-1362	G32-1362	Phospho-N-acetylmuramoyl-pentapeptide- transferase		DTUW01000075.1	422	3
G32-1364	G32-1364	hypothetical protein		DTUW01000075.1	2801	2151
G32-1366	G32-1366	hypothetical protein		DTUW01000075.1	4749	3748
G32-1368	G32-1368	hypothetical protein		DTUW01000075.1	5357	6235
G32-1367	G32-1367	DJ-1/YajL/PfpI superfamily, includes chaperone protein YajL (former ThiJ), parkinsonism-associated protein DJ-1, peptidases PfpI, Hsp31		DTUW01000075.1	4800	5357
G32-1369	G32-1369	Fibronectin/fibrinogen-binding protein		DTUW01000075.1	7575	6232
G32-1359	G32-1359	Glycyl-tRNA synthetase alpha chain		DTUW01000024.1	9059	8199
G32-356	G32-356	hypothetical protein		DTUW01000109.1	443	3
G32-1041	G32-1041	hypothetical protein		DTUW01000156.1	165	58
G32-357	G32-357	NADH-ubiquinone oxidoreductase chain I		DTUW01000109.1	1155	559
G32-358	G32-358	NADH-ubiquinone oxidoreductase chain H		DTUW01000109.1	2152	1169
G32-359	G32-359	NADH-ubiquinone oxidoreductase chain G		DTUW01000109.1	4453	2156
G32-1042	G32-1042	Ribosomal silencing factor RsfA		DTUW01000156.1	491	159
G32-1043	G32-1043	Ribonucleotide reductase of class Ia (aerobic), alpha subunit		DTUW01000156.1	2756	501
G32-360	G32-360	NADH-ubiquinone oxidoreductase chain G		DTUW01000109.1	6614	4440
G32-361	G32-361	Glutamate synthase [NADPH] small chain		DTUW01000109.1	8661	6625
G32-362	G32-362	NADH-ubiquinone oxidoreductase chain E		DTUW01000109.1	8925	8674
G32-1044	G32-1044	Adenylosuccinate lyase @ SAICAR lyase		DTUW01000156.1	4096	2753
G32-363	G32-363	hypothetical protein		DTUW01000109.1	9601	8912
G32-364	G32-364	NADH-ubiquinone oxidoreductase chain D		DTUW01000109.1	10879	9644
G32-365	G32-365	NADH-ubiquinone oxidoreductase chain C		DTUW01000109.1	11694	10879
G32-366	G32-366	NADH-ubiquinone oxidoreductase chain B		DTUW01000109.1	12210	11695
G32-367	G32-367	NADH ubiquinone oxidoreductase chain A		DTUW01000109.1	12581	12192
G32-368	G32-368	Sodium-dependent phosphate transporter		DTUW01000109.1	12776	14551
G32-369	G32-369	hypothetical protein		DTUW01000109.1	14541	14780
G32-370	G32-370	hypothetical protein		DTUW01000109.1	14784	15368
G32-371	G32-371	hypothetical protein		DTUW01000109.1	15445	17298
G32-372	G32-372	Thiazole synthase		DTUW01000109.1	17339	18115
G32-373	G32-373	NAD-dependent formate dehydrogenase alpha subunit		DTUW01000109.1	18120	20195
G32-374	G32-374	NAD(P)H-hydrate epimerase / ADP-dependent (S)-NAD(P)H-hydrate dehydratase		DTUW01000109.1	20188	21558
G32-346	G32-346	FIG000605: protein co-occurring with transport systems (COG1739)		DTUW01000176.1	595	47
G32-347	G32-347	hypothetical protein		DTUW01000176.1	1941	592
G32-348	G32-348	hypothetical protein		DTUW01000176.1	5910	1942
G32-349	G32-349	hypothetical protein		DTUW01000176.1	6503	5907
G32-350	G32-350	hypothetical protein		DTUW01000176.1	7874	6504
G32-351	G32-351	Oligosaccharyltransferase PglB		DTUW01000176.1	7972	10158
G32-352	G32-352	Probable lipoprotein Cj1090c		DTUW01000176.1	10155	10667
G32-353	G32-353	hypothetical protein		DTUW01000176.1	12056	10659
G32-354	G32-354	Glycosyltransferase		DTUW01000176.1	13105	12059
G32-355	G32-355	Response regulator		DTUW01000176.1	13892	13074
G32-1348	G32-1348	hypothetical protein		DTUW01000024.1	175	2
G32-1353	G32-1353	hypothetical protein		DTUW01000024.1	3772	4920
G32-1349	G32-1349	Phosphoribosylformimino-5-aminoimidazole carboxamide ribotide isomerase		DTUW01000024.1	918	199
G32-1355	G32-1355	tRNA threonylcarbamoyladenosine biosynthesis protein TsaE		DTUW01000024.1	5555	5986
G32-1351	G32-1351	Prolyl-tRNA synthetase, bacterial type		DTUW01000024.1	1680	3383
G32-1354	G32-1354	hypothetical protein		DTUW01000024.1	4920	5546
G32-1356	G32-1356	Lipopolysaccharide ABC transporter, ATP-binding protein LptB		DTUW01000024.1	5974	6696
G32-1358	G32-1358	hypothetical protein		DTUW01000024.1	8198	7638
G32-336	G32-336	UFA synthesis enzyme FabX, enoyl-[ACP] 2,3-dehydrogenase/trans-2-decenoyl-[ACP] isomerase		DTUW01000010.1	1079	3
G32-337	G32-337	Tyrosyl-tRNA synthetase		DTUW01000010.1	2281	1076
G32-338	G32-338	DNA gyrase subunit B		DTUW01000010.1	4475	2325
G32-339	G32-339	Carboxy-S-adenosyl-L-methionine synthase		DTUW01000010.1	5229	4516
G32-340	G32-340	Shikimate 5-dehydrogenase I alpha		DTUW01000010.1	6007	5222
G32-341	G32-341	hypothetical protein		DTUW01000010.1	6297	6010
G32-1361	G32-1361	hypothetical protein		DTUW01000024.1	11280	11414
G32-342	G32-342	Transketolase		DTUW01000010.1	8231	6297
G32-343	G32-343	hypothetical protein		DTUW01000010.1	8372	8512
G32-344	G32-344	hypothetical protein		DTUW01000010.1	8750	8553
G32-345	G32-345	DNA polymerase III alpha subunit		DTUW01000010.1	8886	12443
G32-1341	G32-1341	SSU ribosomal protein S2p (SAe)		DTUW01000151.1	235	2
G32-1344	G32-1344	hypothetical protein		DTUW01000151.1	2522	1989
G32-1342	G32-1342	Ferredoxin		DTUW01000151.1	1388	360
G32-1345	G32-1345	Thiamine-monophosphate kinase		DTUW01000151.1	3489	2659
G32-1346	G32-1346	Flagellar basal-body rod protein FlgF		DTUW01000151.1	4277	3489
G32-1347	G32-1347	hypothetical protein		DTUW01000151.1	4440	4372
G32-1331	G32-1331	Sulfate adenylyltransferase subunit 1		DTUW01000174.1	1013	2356
G32-312	G32-312	hypothetical protein		DTUW01000067.1	1624	2
G32-313	G32-313	hypothetical protein		DTUW01000067.1	1781	1614
G32-314	G32-314	Malate dehydrogenase		DTUW01000067.1	1800	2762
G32-1008	G32-1008	Peptide chain release factor 2		DTUW01000076.1	102	1208
G32-315	G32-315	Fumarate hydratase class I, alpha region; L(+)-tartrate dehydratase alpha subunit		DTUW01000067.1	2771	3622
G32-83	G32-83	dTDP-4-dehydrorhamnose 3,5-epimerase		DTUW01000030.1	409	5
G32-316	G32-316	Fumarate hydratase class I, beta region; L(+)-tartrate dehydratase beta subunit		DTUW01000067.1	3632	4189
G32-1009	G32-1009	Adenylate kinase		DTUW01000076.1	1243	1812
G32-317	G32-317	Isocitrate dehydrogenase [NADP]; Monomeric isocitrate dehydrogenase [NADP]		DTUW01000067.1	4298	6472
G32-318	G32-318	hypothetical protein		DTUW01000067.1	7148	6546
G32-1010	G32-1010	Lipid carrier : UDP-N-acetylgalactosaminyltransferase		DTUW01000076.1	1821	2432
G32-319	G32-319	Undecaprenyl-diphosphatase		DTUW01000067.1	7912	7148
G32-84	G32-84	FIG015287: Zinc protease		DTUW01000030.1	499	1734
G32-320	G32-320	Acetolactate synthase large subunit		DTUW01000067.1	8011	9690
G32-85	G32-85	hypothetical protein		DTUW01000030.1	1736	2890
G32-321	G32-321	Acetolactate synthase small subunit		DTUW01000067.1	9701	10174
G32-1011	G32-1011	Flagellar motor switch protein FliG		DTUW01000076.1	2433	3497
G32-322	G32-322	Methionyl-tRNA synthetase		DTUW01000067.1	10393	12294
G32-1012	G32-1012	CoA-binding domain protein		DTUW01000076.1	3506	3934
G32-323	G32-323	Membrane alanine aminopeptidase N		DTUW01000067.1	12311	14782
G32-324	G32-324	hypothetical protein		DTUW01000067.1	14769	15416
G32-86	G32-86	hypothetical protein		DTUW01000030.1	2880	3413
G32-87	G32-87	dTDP-glucose 4,6-dehydratase		DTUW01000030.1	3415	4509
G32-325	G32-325	3'-to-5' oligoribonuclease B, Bacillus type		DTUW01000067.1	15447	16541
G32-1013	G32-1013	Threonine dehydratase, catabolic @ L-serine dehydratase, (PLP)-dependent		DTUW01000076.1	3931	5139
G32-326	G32-326	Acyl-phosphate:glycerol-3-phosphate O-acyltransferase PlsY		DTUW01000067.1	16542	17156
G32-88	G32-88	N-carbamoylputrescine amidase @ Aliphatic amidase AmiE		DTUW01000030.1	5366	4506
G32-327	G32-327	Glutamyl-tRNA synthetase		DTUW01000067.1	17168	18514
G32-1014	G32-1014	hypothetical protein		DTUW01000076.1	5409	5287
G32-328	G32-328	Glutamine synthetase type I		DTUW01000067.1	19995	18580
G32-1015	G32-1015	5,10-methylenetetrahydrofolate reductase		DTUW01000076.1	5505	6410
G32-329	G32-329	Carbonic anhydrase, alpha class		DTUW01000067.1	20864	20061
G32-89	G32-89	hypothetical protein		DTUW01000030.1	5414	5896
G32-330	G32-330	ATP synthase F0 sector subunit c		DTUW01000067.1	21346	21041
G32-90	G32-90	hypothetical protein		DTUW01000030.1	6562	5879
G32-331	G32-331	Imidazole glycerol phosphate synthase cyclase subunit		DTUW01000067.1	21462	22223
G32-1016	G32-1016	hypothetical protein		DTUW01000076.1	6420	7211
G32-332	G32-332	CDP-diacylglycerol--serine O-phosphatidyltransferase		DTUW01000067.1	22777	22220
G32-333	G32-333	Carbamoyl-phosphate synthase large chain		DTUW01000067.1	26021	22779
G32-1017	G32-1017	hypothetical protein		DTUW01000076.1	7331	7242
G32-91	G32-91	Zinc ABC transporter, permease protein ZnuB		DTUW01000030.1	7356	6559
G32-334	G32-334	hypothetical protein		DTUW01000067.1	26406	26110
G32-1018	G32-1018	hypothetical protein		DTUW01000076.1	7572	7342
G32-92	G32-92	hypothetical protein		DTUW01000030.1	9516	7384
G32-1019	G32-1019	Cytochrome c oxidase (cbb3-type) subunit CcoP		DTUW01000076.1	8511	7576
G32-93	G32-93	hypothetical protein		DTUW01000030.1	9593	10375
G32-1336	G32-1336	16S rRNA (cytosine(1402)-N(4))-methyltransferase		DTUW01000168.1	1627	719
G32-1020	G32-1020	Cytochrome c oxidase subunit CcoQ		DTUW01000076.1	8711	8508
G32-1021	G32-1021	Cytochrome c oxidase (cbb3-type) subunit CcoO		DTUW01000076.1	9422	8730
G32-1338	G32-1338	hypothetical protein		DTUW01000168.1	2153	2704
G32-1022	G32-1022	Cytochrome c oxidase (cbb3-type) subunit CcoN		DTUW01000076.1	10918	9434
G32-1339	G32-1339	16S rRNA (uracil(1498)-N(3))-methyltransferase		DTUW01000168.1	3374	2709
G32-1023	G32-1023	Triosephosphate isomerase		DTUW01000076.1	11685	10978
G32-1340	G32-1340	hypothetical protein		DTUW01000168.1	3455	3925
G32-1024	G32-1024	Phosphoglycerate kinase		DTUW01000076.1	12881	11688
G32-1025	G32-1025	NAD-dependent glyceraldehyde-3-phosphate dehydrogenase		DTUW01000076.1	13886	12885
G32-1026	G32-1026	hypothetical protein		DTUW01000076.1	13922	14035
G32-306	G32-306	hypothetical protein		DTUW01000113.1	848	3
G32-307	G32-307	Translation initiation factor 2		DTUW01000113.1	3416	861
G32-308	G32-308	hypothetical protein		DTUW01000113.1	3658	3416
G32-1333	G32-1333	Adenylylsulfate kinase		DTUW01000174.1	3064	3666
G32-1027	G32-1027	2-oxoglutarate/2-oxoacid ferredoxin oxidoreductase, gamma subunit		DTUW01000076.1	14638	14072
G32-309	G32-309	Translation elongation factor P		DTUW01000113.1	4221	3655
G32-1028	G32-1028	2-oxoglutarate/2-oxoacid ferredoxin oxidoreductase, beta subunit		DTUW01000076.1	15505	14648
G32-310	G32-310	hypothetical protein		DTUW01000113.1	4355	5218
G32-311	G32-311	Pyridoxal phosphate-containing protein YggS		DTUW01000113.1	5227	5901
G32-1029	G32-1029	2-oxoglutarate/2-oxoacid ferredoxin oxidoreductase, alpha subunit		DTUW01000076.1	16659	15508
G32-1030	G32-1030	2-oxoglutarate/2-oxoacid ferredoxin oxidoreductase, delta subunit, ferredoxin-like 4Fe-4S binding protein		DTUW01000076.1	16982	16668
G32-1031	G32-1031	hypothetical protein		DTUW01000076.1	17421	17134
G32-1032	G32-1032	Type II restriction enzyme Eco47II		DTUW01000076.1	17872	17465
G32-1033	G32-1033	type II site-specific deoxyribonuclease (Sau96I-li( EC:3.1.21.4 )		DTUW01000076.1	18222	17869
G32-1034	G32-1034	DNA-cytosine methyltransferase		DTUW01000076.1	19231	18194
G32-1035	G32-1035	Aminodeoxyfutalosine nucleosidase		DTUW01000076.1	19291	19983
G32-1036	G32-1036	Anthranilate synthase, amidotransferase component @ Para-aminobenzoate synthase, amidotransferase component		DTUW01000076.1	19986	20558
G32-1324	G32-1324	Deoxyuridine 5'-triphosphate nucleotidohydrolase		DTUW01000111.1	2391	1960
G32-1037	G32-1037	DNA repair protein RadA		DTUW01000076.1	21893	20559
G32-1038	G32-1038	Phosphoribosylamine--glycine ligase		DTUW01000076.1	23166	21877
G32-292	G32-292	Dethiobiotin synthase BioD		DTUW01000008.1	1	489
G32-293	G32-293	hypothetical protein		DTUW01000008.1	1373	480
G32-1039	G32-1039	tRNA-5-carboxymethylaminomethyl-2- thiouridine(34) synthesis protein MnmG		DTUW01000076.1	23233	25116
G32-294	G32-294	hypothetical protein PA3071		DTUW01000008.1	2320	1499
G32-295	G32-295	NADPH-dependent 7-cyano-7-deazaguanine reductase		DTUW01000008.1	2708	2313
G32-296	G32-296	hypothetical protein		DTUW01000008.1	3088	2876
G32-297	G32-297	hypothetical protein		DTUW01000008.1	5261	3279
G32-298	G32-298	tRNA-(cytosine32)-2-thiocytidine synthetase TtcA		DTUW01000008.1	6019	5261
G32-299	G32-299	hypothetical protein		DTUW01000008.1	6918	6016
G32-300	G32-300	hypothetical protein		DTUW01000008.1	7621	6899
G32-301	G32-301	hypothetical protein		DTUW01000008.1	8972	7614
G32-1330	G32-1330	Sulfate adenylyltransferase subunit 2		DTUW01000174.1	123	1016
G32-302	G32-302	Flagellar motor rotation protein MotA		DTUW01000008.1	9745	8981
G32-303	G32-303	tRNA-specific 2-thiouridylase MnmA		DTUW01000008.1	10787	9771
G32-304	G32-304	hypothetical protein		DTUW01000008.1	11653	10784
G32-76	G32-76	Alanyl-tRNA synthetase		DTUW01000054.1	97	2619
G32-1332	G32-1332	Adenylylsulfate kinase		DTUW01000174.1	2349	3074
G32-305	G32-305	N-succinyl-L,L-diaminopimelate aminotransferase, type 2		DTUW01000008.1	12744	11656
G32-77	G32-77	Cysteine synthase		DTUW01000054.1	2600	3511
G32-1334	G32-1334	N-succinyl-L,L-diaminopimelate aminotransferase, type 2		DTUW01000174.1	3663	3743
G32-78	G32-78	Phosphoribosylformylglycinamidine cyclo-ligase		DTUW01000054.1	3508	4506
G32-79	G32-79	TolA protein		DTUW01000054.1	4517	5221
G32-1005	G32-1005	Putative type IIS restriction /modification enzyme, N-terminal half		DTUW01000018.1	2465	3
G32-80	G32-80	3-deoxy-D-manno-octulosonic acid transferase		DTUW01000054.1	6436	5261
G32-1006	G32-1006	hypothetical protein		DTUW01000018.1	2649	2479
G32-81	G32-81	FIG137478: Hypothetical protein		DTUW01000054.1	7176	6454
G32-286	G32-286	hypothetical protein		DTUW01000138.1	361	2
G32-1007	G32-1007	hypothetical protein		DTUW01000018.1	2812	3045
G32-82	G32-82	Ribonuclease Y		DTUW01000054.1	8591	7221
G32-287	G32-287	Imidazoleglycerol-phosphate dehydratase		DTUW01000138.1	937	365
G32-288	G32-288	Septum-associated rare lipoprotein A		DTUW01000138.1	2115	937
G32-289	G32-289	Membrane-bound lytic murein transglycosylase D		DTUW01000138.1	3358	2105
G32-290	G32-290	Uncharacterized metal-dependent hydrolase YcfH		DTUW01000138.1	4125	3361
G32-1002	G32-1002	N-acetylneuraminate synthase		DTUW01000068.1	158	3
G32-1003	G32-1003	Spore coat polysaccharide biosynthesis protein SpsF		DTUW01000068.1	844	155
G32-291	G32-291	hypothetical protein		DTUW01000138.1	4745	4128
G32-1004	G32-1004	N-Acetylneuraminate cytidylyltransferase		DTUW01000068.1	1962	841
G32-996	G32-996	hypothetical protein		DTUW01000117.1	536	3
G32-997	G32-997	Paralog of flagellar hook protein FlgE		DTUW01000117.1	2324	642
G32-998	G32-998	hypothetical protein		DTUW01000117.1	2407	2694
G32-1322	G32-1322	Peroxide stress regulator; Ferric uptake regulation protein; Fe2+/Zn2+ uptake regulation proteins		DTUW01000111.1	3	308
G32-999	G32-999	hypothetical protein		DTUW01000117.1	2735	5101
G32-1000	G32-1000	Translation elongation factor Tu		DTUW01000117.1	5307	5876
G32-993	G32-993	GTP-binding and nucleic acid-binding protein YchF		DTUW01000040.1	28	1128
G32-994	G32-994	hypothetical protein		DTUW01000040.1	1661	1125
G32-995	G32-995	hypothetical protein		DTUW01000040.1	2464	1664
G32-992	G32-992	hypothetical protein		DTUW01000033.1	49	2610
G32-285	G32-285	hypothetical protein		DTUW01000167.1	3411	3953
G32-284	G32-284	hypothetical protein		DTUW01000167.1	3097	2612
G32-279	G32-279	hypothetical protein		DTUW01000167.1	89	3
G32-280	G32-280	Uncharacterized protein YjqA		DTUW01000167.1	476	93
G32-65	G32-65	hypothetical protein		DTUW01000080.1	1014	1
G32-984	G32-984	hypothetical protein		DTUW01000099.1	3	134
G32-985	G32-985	hypothetical protein		DTUW01000099.1	210	848
G32-986	G32-986	hypothetical protein		DTUW01000099.1	838	1962
G32-66	G32-66	Shikimate kinase I		DTUW01000080.1	1562	1035
G32-281	G32-281	Tellurium resistance protein TerD		DTUW01000167.1	1057	473
G32-1323	G32-1323	Phosphoenolpyruvate carboxykinase [ATP]		DTUW01000111.1	1906	305
G32-282	G32-282	Histidinol-phosphatase		DTUW01000167.1	1107	1892
G32-67	G32-67	hypothetical protein		DTUW01000080.1	2406	1543
G32-987	G32-987	Type II secretion system protein		DTUW01000099.1	3210	1963
G32-283	G32-283	hypothetical protein		DTUW01000167.1	2615	1896
G32-988	G32-988	ATP-dependent hsl protease ATP-binding subunit HslU		DTUW01000099.1	3276	4622
G32-68	G32-68	hypothetical protein		DTUW01000080.1	2698	2390
G32-989	G32-989	hypothetical protein		DTUW01000099.1	4623	5744
G32-1325	G32-1325	Transcription elongation factor GreA		DTUW01000111.1	2926	2381
G32-990	G32-990	hypothetical protein		DTUW01000099.1	5725	6483
G32-69	G32-69	Enolase		DTUW01000080.1	3970	2702
G32-991	G32-991	Pantoate--beta-alanine ligase		DTUW01000099.1	6480	6584
G32-1326	G32-1326	ATP-dependent DNA helicase RecG		DTUW01000111.1	4740	2938
G32-1327	G32-1327	Diaminohydroxyphosphoribosylaminopyrimidine deaminase / 5-amino-6-(5-phosphoribosylamino)uracil reductase		DTUW01000111.1	5720	4707
G32-70	G32-70	RecA protein		DTUW01000080.1	4996	3971
G32-71	G32-71	Transamidase GatB domain protein		DTUW01000080.1	5069	5515
G32-1328	G32-1328	SSU ribosomal protein S21p		DTUW01000111.1	5939	5727
G32-72	G32-72	hypothetical protein		DTUW01000080.1	5526	5993
G32-73	G32-73	16S rRNA (guanine(527)-N(7))-methyltransferase		DTUW01000080.1	5997	6578
G32-980	G32-980	purine nucleoside phosphorylase (punB)		DTUW01000026.1	389	3
G32-981	G32-981	D-glycero-beta-D-manno-heptose-1,7-bisphosphate 7-phosphatase		DTUW01000026.1	870	370
G32-74	G32-74	hypothetical protein		DTUW01000080.1	6587	6793
G32-982	G32-982	hypothetical protein		DTUW01000026.1	2014	860
G32-75	G32-75	hypothetical protein		DTUW01000080.1	6787	7167
G32-983	G32-983	4-diphosphocytidyl-2-C-methyl-D-erythritol kinase		DTUW01000026.1	2819	2022
G32-1321	G32-1321	Cellulose synthase catalytic subunit [UDP-forming]		DTUW01000049.1	3	2255
G32-976	G32-976	hypothetical protein		DTUW01000069.1	1	282
G32-273	G32-273	Carboxyl-terminal protease		DTUW01000097.1	793	2
G32-977	G32-977	2-dehydro-3-deoxyglucarate aldolase		DTUW01000069.1	279	1043
G32-978	G32-978	3-deoxy-manno-octulosonate cytidylyltransferase		DTUW01000069.1	1040	1804
G32-274	G32-274	23S rRNA (adenine(2503)-C(2))-methyltransferase @ tRNA (adenine(37)-C(2))-methyltransferase		DTUW01000097.1	1893	817
G32-979	G32-979	hypothetical protein		DTUW01000069.1	1801	1935
G32-275	G32-275	Flagellar biosynthesis protein FlhB		DTUW01000097.1	2963	1902
G32-276	G32-276	hypothetical protein		DTUW01000097.1	3283	2993
G32-277	G32-277	hypothetical protein		DTUW01000097.1	4992	3304
G32-278	G32-278	hypothetical protein		DTUW01000097.1	6614	5001
G32-966	G32-966	hypothetical protein		DTUW01000045.1	796	2
G32-967	G32-967	hypothetical protein		DTUW01000045.1	851	2680
G32-968	G32-968	hypothetical protein		DTUW01000045.1	2733	3014
G32-969	G32-969	hypothetical protein		DTUW01000045.1	3027	3854
G32-970	G32-970	hypothetical protein		DTUW01000045.1	3832	4569
G32-971	G32-971	Peptidoglycan lipid II flippase MurJ		DTUW01000045.1	4566	5900
G32-972	G32-972	UDP-glucose 6-dehydrogenase		DTUW01000045.1	5897	7060
G32-973	G32-973	chemotaxis protein CheD		DTUW01000045.1	7509	7057
G32-974	G32-974	hypothetical protein		DTUW01000045.1	7654	8631
G32-975	G32-975	hypothetical protein		DTUW01000045.1	9233	8673
G32-269	G32-269	hypothetical protein		DTUW01000021.1	133	2
G32-270	G32-270	hypothetical protein		DTUW01000021.1	429	130
G32-59	G32-59	Assimilatory nitrate reductase large subunit		DTUW01000070.1	1665	1
G32-271	G32-271	Flagellar P-ring protein FlgI		DTUW01000021.1	1482	439
G32-60	G32-60	Ferredoxin--nitrite reductase		DTUW01000070.1	3566	1662
G32-272	G32-272	Uncharacterized integral membrane protein HP0284		DTUW01000021.1	1550	2968
G32-61	G32-61	Uroporphyrinogen-III methyltransferase		DTUW01000070.1	4812	3556
G32-1312	G32-1312	Cyclic pyranopterin monophosphate synthase		DTUW01000107.1	513	983
G32-62	G32-62	Protein serine/threonine phosphatase PrpC, regulation of stationary phase		DTUW01000070.1	6433	4814
G32-63	G32-63	Nitrate transporter NasA		DTUW01000070.1	7685	6420
G32-1314	G32-1314	Transcription-repair coupling factor		DTUW01000107.1	1236	3950
G32-64	G32-64	hypothetical protein		DTUW01000070.1	7779	7675
G32-962	G32-962	hypothetical protein		DTUW01000074.1	1	1161
G32-1315	G32-1315	Phosphoribosylanthranilate isomerase		DTUW01000107.1	5405	4812
G32-963	G32-963	PDP protein		DTUW01000074.1	1172	1702
G32-1316	G32-1316	hypothetical protein		DTUW01000107.1	6172	5867
G32-964	G32-964	Adenosylmethionine-8-amino-7-oxononanoate aminotransferase		DTUW01000074.1	1689	2999
G32-965	G32-965	hypothetical protein		DTUW01000074.1	3074	7612
G32-1296	G32-1296	2-amino-4-hydroxy-6- hydroxymethyldihydropteridine pyrophosphokinase		DTUW01000131.1	13004	12537
G32-1280	G32-1280	hypothetical protein		DTUW01000131.1	132	1
G32-958	G32-958	purine nucleoside phosphorylase (punB)		DTUW01000047.1	3	191
G32-959	G32-959	Crossover junction endodeoxyribonuclease RuvC		DTUW01000047.1	188	655
G32-960	G32-960	hypothetical protein		DTUW01000047.1	664	1281
G32-961	G32-961	Alanine racemase		DTUW01000047.1	2300	1278
G32-52	G32-52	Radical SAM domain protein		DTUW01000164.1	183	1
G32-53	G32-53	hypothetical protein		DTUW01000164.1	240	494
G32-54	G32-54	Chaperone protein DnaJ		DTUW01000164.1	506	1597
G32-1306	G32-1306	LSU ribosomal protein L1p (L10Ae)		DTUW01000140.1	3	494
G32-55	G32-55	hypothetical protein		DTUW01000164.1	1594	2265
G32-1307	G32-1307	LSU ribosomal protein L10p (P0)		DTUW01000140.1	582	1082
G32-56	G32-56	hypothetical protein		DTUW01000164.1	2253	2663
G32-1308	G32-1308	LSU ribosomal protein L7p/L12p (P1/P2)		DTUW01000140.1	1104	1475
G32-57	G32-57	hypothetical protein		DTUW01000164.1	2660	3316
G32-946	G32-946	[NiFe] hydrogenase nickel incorporation-associated protein HypB		DTUW01000073.1	1	570
G32-1298	G32-1298	3-dehydroquinate dehydratase II		DTUW01000131.1	14513	14037
G32-947	G32-947	[NiFe] hydrogenase metallocenter assembly protein HypC		DTUW01000073.1	570	860
G32-948	G32-948	[NiFe] hydrogenase metallocenter assembly protein HypD		DTUW01000073.1	860	1981
G32-58	G32-58	hypothetical protein		DTUW01000164.1	3282	3899
G32-949	G32-949	NAD-dependent epimerase/dehydratase		DTUW01000073.1	2950	2078
G32-1310	G32-1310	hypothetical protein		DTUW01000140.1	4474	4632
G32-950	G32-950	D-3-phosphoglycerate dehydrogenase		DTUW01000073.1	3858	2947
G32-951	G32-951	Argininosuccinate synthase		DTUW01000073.1	5073	3859
G32-952	G32-952	Integral membrane zinc-metalloprotease HP0382, M48 family		DTUW01000073.1	5592	6797
G32-953	G32-953	tRNA dimethylallyltransferase		DTUW01000073.1	6785	7663
G32-1300	G32-1300	Endonuclease III		DTUW01000119.1	1	207
G32-935	G32-935	hypothetical protein		DTUW01000055.1	3	293
G32-936	G32-936	hypothetical protein		DTUW01000055.1	302	1549
G32-937	G32-937	Spermidine synthase-like		DTUW01000055.1	1600	2127
G32-938	G32-938	Dephospho-CoA kinase		DTUW01000055.1	2129	2725
G32-939	G32-939	hypothetical protein		DTUW01000055.1	3191	2718
G32-940	G32-940	Tellurium resistance protein TerD		DTUW01000055.1	3763	3200
G32-941	G32-941	hypothetical protein		DTUW01000055.1	3846	4052
G32-942	G32-942	Histidinol dehydrogenase		DTUW01000055.1	4064	5359
G32-44	G32-44	hypothetical protein		DTUW01000081.1	3	170
G32-943	G32-943	hypothetical protein		DTUW01000055.1	5359	5814
G32-944	G32-944	LPS-assembly protein LptD @ Organic solvent tolerance protein precursor		DTUW01000055.1	5804	7933
G32-45	G32-45	DNA primase DnaG		DTUW01000081.1	509	1843
G32-945	G32-945	hypothetical protein		DTUW01000055.1	8526	7930
G32-46	G32-46	hypothetical protein		DTUW01000081.1	1824	2924
G32-1301	G32-1301	Phenylalanyl-tRNA synthetase alpha chain		DTUW01000119.1	223	1221
G32-47	G32-47	Magnesium and cobalt efflux protein CorC		DTUW01000081.1	3930	2902
G32-48	G32-48	Para-aminobenzoate synthase, aminase component		DTUW01000081.1	4885	3944
G32-932	G32-932	hypothetical protein		DTUW01000041.1	1515	25
G32-49	G32-49	Flagellar biosynthesis protein FliQ		DTUW01000081.1	5210	4887
G32-933	G32-933	Glutamate 5-kinase / RNA-binding C-terminal domain PUA		DTUW01000041.1	1585	2349
G32-1302	G32-1302	hypothetical protein		DTUW01000119.1	1223	2368
G32-934	G32-934	hypothetical protein		DTUW01000041.1	2377	2451
G32-1303	G32-1303	hypothetical protein		DTUW01000119.1	2365	3693
G32-50	G32-50	Helicase PriA essential for oriC/DnaA-independent DNA replication		DTUW01000081.1	6990	5227
G32-51	G32-51	ATP citrate synthase, beta chain		DTUW01000081.1	7209	7126
G32-1304	G32-1304	Dihydropteroate synthase		DTUW01000119.1	3702	4859
G32-1305	G32-1305	Indole-3-glycerol phosphate synthase		DTUW01000119.1	4869	5684
G32-262	G32-262	Transcription termination factor Rho		DTUW01000065.1	195	1547
G32-263	G32-263	hypothetical protein		DTUW01000065.1	1553	2011
G32-264	G32-264	hypothetical protein		DTUW01000065.1	4763	1998
G32-265	G32-265	LSU ribosomal protein L13p (L13Ae)		DTUW01000065.1	4859	5290
G32-266	G32-266	SSU ribosomal protein S9p (S16e)		DTUW01000065.1	5303	5692
G32-267	G32-267	Potassium voltage-gated channel subfamily KQT; possible potassium channel, VIC family		DTUW01000065.1	7236	5728
G32-268	G32-268	hypothetical protein		DTUW01000065.1	8191	7238
G32-918	G32-918	hypothetical protein		DTUW01000029.1	435	94
G32-919	G32-919	hypothetical protein		DTUW01000029.1	1024	446
G32-920	G32-920	hypothetical protein		DTUW01000029.1	1299	1021
G32-921	G32-921	hypothetical protein		DTUW01000029.1	1787	1308
G32-922	G32-922	Nucleoside 5-triphosphatase RdgB (dHAPTP, dITP, XTP-specific)		DTUW01000029.1	2398	1799
G32-37	G32-37	BRAMP		DTUW01000125.1	265	2
G32-923	G32-923	Ubiquinol-cytochrome C reductase, cytochrome C1 subunit		DTUW01000029.1	3313	2468
G32-924	G32-924	Ubiquinol-cytochrome C reductase, cytochrome B subunit		DTUW01000029.1	4575	3313
G32-38	G32-38	lipoprotein, putative		DTUW01000125.1	851	327
G32-925	G32-925	Ubiquinol-cytochrome C reductase iron-sulfur subunit		DTUW01000029.1	5088	4588
G32-39	G32-39	hypothetical protein		DTUW01000125.1	1334	870
G32-926	G32-926	hypothetical protein		DTUW01000029.1	5189	7786
G32-1291	G32-1291	Phosphoribosylformylglycinamidine synthase, PurS subunit		DTUW01000131.1	9294	9043
G32-927	G32-927	hypothetical protein		DTUW01000029.1	7795	8541
G32-260	G32-260	hypothetical protein		DTUW01000017.1	104	2368
G32-40	G32-40	hypothetical protein		DTUW01000125.1	1888	1331
G32-928	G32-928	Ribonuclease III		DTUW01000029.1	8561	9244
G32-261	G32-261	hypothetical protein		DTUW01000017.1	2381	3052
G32-41	G32-41	tRNA pseudouridine(38-40) synthase		DTUW01000125.1	2655	1930
G32-929	G32-929	4-hydroxybenzoyl-CoA thioesterase family active site		DTUW01000029.1	9234	9599
G32-42	G32-42	4-hydroxy-3-methylbut-2-enyl diphosphate reductase		DTUW01000125.1	2736	3563
G32-930	G32-930	hypothetical protein		DTUW01000029.1	9644	9889
G32-43	G32-43	diguanylate cyclase/phosphodiesterase (GGDEF &amp; EAL domains) with PAS/PAC sensor(s)		DTUW01000125.1	5342	3555
G32-931	G32-931	hypothetical protein		DTUW01000029.1	10016	10867
G32-906	G32-906	Adenylosuccinate synthetase		DTUW01000016.1	17	1327
G32-907	G32-907	hypothetical protein		DTUW01000016.1	1351	1602
G32-908	G32-908	UDP-N-acetylmuramoyl-tripeptide--D-alanyl-D- alanine ligase		DTUW01000016.1	1620	3092
G32-909	G32-909	hypothetical protein		DTUW01000016.1	3095	4129
G32-910	G32-910	Site-specific DNA-methyltransferase (cytosine-N(4)-specific)		DTUW01000016.1	4140	4904
G32-911	G32-911	hypothetical protein		DTUW01000016.1	4879	6084
G32-912	G32-912	hypothetical protein		DTUW01000016.1	6068	6895
G32-31	G32-31	Protoporphyrinogen IX oxidase, novel form, HemJ		DTUW01000133.1	430	2
G32-913	G32-913	NagD, Predicted sugar phosphatases of the HAD superfamily		DTUW01000016.1	6895	7680
G32-914	G32-914	S-adenosylmethionine synthetase		DTUW01000016.1	7673	8830
G32-32	G32-32	Aspartyl-tRNA(Asn) amidotransferase subunit B @ Glutamyl-tRNA(Gln) amidotransferase subunit B		DTUW01000133.1	1842	427
G32-915	G32-915	Membrane protein		DTUW01000016.1	8907	9632
G32-916	G32-916	Hypothetical alternative hydroxymethylpyrimidine phosphate kinase ThiD		DTUW01000016.1	9625	10050
G32-33	G32-33	Rossmann fold nucleotide-binding protein Smf possibly involved in DNA uptake		DTUW01000133.1	1879	2691
G32-917	G32-917	Cell division protein FtsI [Peptidoglycan synthetase]		DTUW01000016.1	11784	10033
G32-34	G32-34	competence lipoprotein (comL)		DTUW01000133.1	2688	3326
G32-35	G32-35	Ferrochelatase, protoheme ferro-lyase		DTUW01000133.1	3335	4249
G32-904	G32-904	Murein endolytic transglycosylase MltG		DTUW01000173.1	772	2
G32-905	G32-905	hypothetical protein		DTUW01000173.1	813	3752
G32-36	G32-36	hypothetical protein		DTUW01000133.1	4252	5055
G32-1283	G32-1283	1-deoxy-D-xylulose 5-phosphate reductoisomerase		DTUW01000131.1	4082	3021
G32-1281	G32-1281	Flagellar M-ring protein FliF		DTUW01000131.1	1871	129
G32-1285	G32-1285	Phosphatidate cytidylyltransferase		DTUW01000131.1	5433	4690
G32-900	G32-900	hypothetical protein		DTUW01000020.1	148	2
G32-901	G32-901	Sulfide:quinone oxidoreductase, Type IV		DTUW01000020.1	1611	169
G32-902	G32-902	hypothetical protein		DTUW01000020.1	1733	2077
G32-903	G32-903	Aspartate carbamoyltransferase		DTUW01000020.1	2077	2958
G32-30	G32-30	hypothetical protein		DTUW01000048.1	2212	2
G32-1286	G32-1286	hypothetical protein		DTUW01000131.1	5810	5430
G32-1292	G32-1292	Phosphoribosylaminoimidazole-succinocarboxamide synthase		DTUW01000131.1	10014	9295
G32-1287	G32-1287	hypothetical protein		DTUW01000131.1	6594	5833
G32-243	G32-243	Ribosome recycling factor		DTUW01000161.1	102	668
G32-1288	G32-1288	Acyl-CoA:1-acyl-sn-glycerol-3-phosphate acyltransferase		DTUW01000131.1	7279	6587
G32-244	G32-244	Orotate phosphoribosyltransferase		DTUW01000161.1	683	1294
G32-1289	G32-1289	hypothetical protein		DTUW01000131.1	8369	7260
G32-245	G32-245	S-ribosylhomocysteine lyase @ Autoinducer-2 production protein LuxS		DTUW01000161.1	1295	1795
G32-246	G32-246	Membrane protein		DTUW01000161.1	1796	2356
G32-1290	G32-1290	Phosphoribosylformylglycinamidine synthase, glutamine amidotransferase subunit		DTUW01000131.1	9050	8373
G32-1294	G32-1294	2-C-methyl-D-erythritol 2,4-cyclodiphosphate synthase		DTUW01000131.1	10498	11634
G32-247	G32-247	GTP 3',8-cyclase		DTUW01000161.1	2686	3645
G32-248	G32-248	Ferredoxin domain-containing integral membrane protein		DTUW01000161.1	3713	5101
G32-1293	G32-1293	hypothetical protein		DTUW01000131.1	10437	10063
G32-249	G32-249	Anthranilate synthase, aminase component		DTUW01000161.1	6538	5132
G32-250	G32-250	hypothetical protein		DTUW01000161.1	7209	6538
G32-251	G32-251	hypothetical protein		DTUW01000161.1	7788	7246
G32-1295	G32-1295	Possible two-component regulator		DTUW01000131.1	11631	12536
G32-252	G32-252	Serine hydroxymethyltransferase		DTUW01000161.1	9055	7808
G32-1297	G32-1297	Aminopeptidase YpdF (MP-, MA-, MS-, AP-, NP- specific)		DTUW01000131.1	14028	13012
G32-253	G32-253	Lysyl-tRNA synthetase (class II)		DTUW01000161.1	10554	9055
G32-878	G32-878	hypothetical protein		DTUW01000102.1	1	1875
G32-879	G32-879	hypothetical protein		DTUW01000102.1	1892	3364
G32-254	G32-254	hypothetical protein		DTUW01000161.1	11193	10558
G32-880	G32-880	hypothetical protein		DTUW01000102.1	3364	4113
G32-1299	G32-1299	DNA-directed RNA polymerase beta' subunit		DTUW01000131.1	18372	14524
G32-881	G32-881	N-succinyl-L,L-diaminopimelate desuccinylase		DTUW01000102.1	4114	5223
G32-255	G32-255	MoxR-like ATPase in aerotolerance operon		DTUW01000161.1	12188	11241
G32-882	G32-882	hypothetical protein		DTUW01000102.1	5662	5213
G32-883	G32-883	hypothetical protein		DTUW01000102.1	5738	6328
G32-256	G32-256	Flagellar L-ring protein FlgH		DTUW01000161.1	12901	12227
G32-884	G32-884	N-acetylglutamate synthase		DTUW01000102.1	6337	6813
G32-885	G32-885	hypothetical protein		DTUW01000102.1	6810	8378
G32-257	G32-257	hypothetical protein		DTUW01000161.1	13849	12911
G32-886	G32-886	Biotin--protein ligase		DTUW01000102.1	8387	9019
G32-887	G32-887	outer membrane efflux protein		DTUW01000102.1	9093	10466
G32-258	G32-258	Protein translocase membrane subunit SecG		DTUW01000161.1	14146	13853
G32-888	G32-888	hypothetical protein		DTUW01000102.1	10467	11261
G32-889	G32-889	RND multidrug efflux transporter; Acriflavin resistance protein		DTUW01000102.1	11270	12844
G32-259	G32-259	tRNA(Ile)-lysidine synthetase		DTUW01000161.1	14259	15203
G32-890	G32-890	Acriflavin resistance protein		DTUW01000102.1	12837	14555
G32-891	G32-891	hypothetical protein		DTUW01000102.1	14613	15476
G32-892	G32-892	Intramembrane protease RasP/YluC, implicated in cell division based on FtsL cleavage		DTUW01000102.1	15478	16530
G32-893	G32-893	hypothetical protein		DTUW01000102.1	17424	16519
G32-894	G32-894	hypothetical protein		DTUW01000102.1	17843	17484
G32-895	G32-895	Aspartate aminotransferase		DTUW01000102.1	19009	17840
G32-896	G32-896	hypothetical protein		DTUW01000102.1	19927	19061
G32-897	G32-897	hypothetical protein		DTUW01000102.1	20413	20084
G32-898	G32-898	Flagellin		DTUW01000102.1	21821	20541
G32-1277	G32-1277	MutS-related protein, family 9		DTUW01000163.1	3013	56
G32-876	G32-876	hypothetical protein		DTUW01000090.1	3	890
G32-877	G32-877	Glutamate racemase		DTUW01000090.1	1637	885
G32-25	G32-25	hypothetical protein		DTUW01000061.1	2	1957
G32-1279	G32-1279	hypothetical protein		DTUW01000163.1	4043	3201
G32-26	G32-26	hypothetical protein		DTUW01000061.1	2009	4342
G32-27	G32-27	hypothetical protein		DTUW01000061.1	4919	4326
G32-28	G32-28	Ribosomal protein S12p Asp88 (E. coli) methylthiotransferase		DTUW01000061.1	4979	6283
G32-29	G32-29	Chaperone protein HtpG		DTUW01000061.1	8167	6308
G32-854	G32-854	hypothetical protein		DTUW01000114.1	1	126
G32-855	G32-855	hypothetical protein		DTUW01000114.1	136	1797
G32-856	G32-856	hypothetical protein		DTUW01000114.1	2839	1820
G32-857	G32-857	Inosine-5'-monophosphate dehydrogenase / CBS domain		DTUW01000114.1	4296	2851
G32-1272	G32-1272	Two-component system sensor histidine kinase		DTUW01000036.1	6060	4792
G32-858	G32-858	(S)-2-hydroxy-acid oxidase		DTUW01000114.1	4382	5764
G32-1268	G32-1268	hypothetical protein		DTUW01000036.1	938	3
G32-859	G32-859	Conserved protein YcjX with nucleoside triphosphate hydrolase domain		DTUW01000114.1	5761	7053
G32-860	G32-860	3-dehydroquinate synthase		DTUW01000114.1	7050	8099
G32-1269	G32-1269	Glutamyl-tRNA(Gln) synthetase		DTUW01000036.1	2259	964
G32-861	G32-861	ATP synthase protein I-like membrane protein		DTUW01000114.1	8096	8383
G32-862	G32-862	hypothetical protein		DTUW01000114.1	8380	8697
G32-1270	G32-1270	N-acetylmuramoyl-L-alanine amidase		DTUW01000036.1	3572	2436
G32-863	G32-863	Translation initiation factor 3		DTUW01000114.1	9248	8718
G32-864	G32-864	Threonyl-tRNA synthetase		DTUW01000114.1	11059	9245
G32-1271	G32-1271	General secretion pathway protein F		DTUW01000036.1	4795	3575
G32-865	G32-865	Ferredoxin, 2Fe-2S		DTUW01000114.1	11182	11559
G32-866	G32-866	Aspartate 1-decarboxylase		DTUW01000114.1	11563	11928
G32-867	G32-867	hypothetical protein		DTUW01000114.1	11931	12233
G32-868	G32-868	hypothetical protein		DTUW01000114.1	12233	13393
G32-1273	G32-1273	Flagellar biosynthesis protein FlhA		DTUW01000036.1	6159	8363
G32-869	G32-869	Membrane-bound lytic murein transglycosylase A		DTUW01000114.1	13350	14504
G32-870	G32-870	Glutamate synthase [NADPH] small chain		DTUW01000114.1	15876	14494
G32-871	G32-871	Ribosome-associated heat shock protein implicated in the recycling of the 50S subunit (S4 paralog)		DTUW01000114.1	16171	15923
G32-872	G32-872	hypothetical protein		DTUW01000114.1	16228	18780
G32-1275	G32-1275	hypothetical protein		DTUW01000036.1	10196	10029
G32-873	G32-873	hypothetical protein		DTUW01000114.1	18777	19394
G32-874	G32-874	Enoyl-[acyl-carrier-protein] reductase [NADH]		DTUW01000114.1	20177	19386
G32-875	G32-875	hypothetical protein		DTUW01000114.1	20866	20180
G32-233	G32-233	hypothetical protein		DTUW01000084.1	1	531
G32-234	G32-234	hypothetical protein		DTUW01000084.1	1034	528
G32-235	G32-235	FIG057251: Fe-S oxidoreductase		DTUW01000084.1	1416	1027
G32-236	G32-236	Glutamate-1-semialdehyde 2,1-aminomutase		DTUW01000084.1	2719	1430
G32-237	G32-237	Diaminopimelate decarboxylase		DTUW01000084.1	3936	2728
G32-238	G32-238	Bacterial ribosome SSU maturation protein RimP		DTUW01000084.1	4388	3945
G32-239	G32-239	Ribosome-binding factor A		DTUW01000084.1	4737	4381
G32-240	G32-240	Oxygen-independent coproporphyrinogen-III oxidase-like protein YggW		DTUW01000084.1	5808	4753
G32-241	G32-241	hypothetical protein		DTUW01000084.1	6378	5818
G32-21	G32-21	RNA polymerase sigma factor RpoD		DTUW01000003.1	391	2232
G32-242	G32-242	hypothetical protein		DTUW01000084.1	7149	6490
G32-22	G32-22	hypothetical protein		DTUW01000003.1	3458	2277
G32-1261	G32-1261	General secretion pathway protein D / Type II secretion outermembrane pore forming protein (PulD)		DTUW01000083.1	1454	3
G32-1263	G32-1263	hypothetical protein		DTUW01000083.1	2821	2288
G32-837	G32-837	SSU ribosomal protein S5p (S2e)		DTUW01000001.1	39	482
G32-838	G32-838	LSU ribosomal protein L15p (L27Ae)		DTUW01000001.1	486	893
G32-1264	G32-1264	hypothetical protein		DTUW01000083.1	3210	2818
G32-839	G32-839	Protein translocase subunit SecY		DTUW01000001.1	896	2155
G32-840	G32-840	Methionine aminopeptidase		DTUW01000001.1	2155	2913
G32-1265	G32-1265	hypothetical protein		DTUW01000083.1	4143	3214
G32-841	G32-841	Translation initiation factor 1		DTUW01000001.1	2927	3244
G32-842	G32-842	Endonuclease IV		DTUW01000001.1	4097	3252
G32-1266	G32-1266	hypothetical protein		DTUW01000083.1	5081	4146
G32-843	G32-843	Thymidylate kinase		DTUW01000001.1	4687	4094
G32-844	G32-844	hypothetical protein		DTUW01000001.1	5515	4694
G32-845	G32-845	1-deoxy-D-xylulose 5-phosphate synthase		DTUW01000001.1	7335	5512
G32-1267	G32-1267	ATP-dependent DNA helicase UvrD/PcrA/Rep, epsilon proteobacterial type 1		DTUW01000083.1	5130	7163
G32-846	G32-846	Thioredoxin reductase		DTUW01000001.1	7400	8359
G32-847	G32-847	Uridine diphosphate glucose pyrophosphatase		DTUW01000001.1	8352	8927
G32-848	G32-848	Thiol peroxidase, Tpx-type		DTUW01000001.1	9003	9506
G32-849	G32-849	FAD dependent oxidoreductase		DTUW01000001.1	9510	10490
G32-850	G32-850	hypothetical protein		DTUW01000001.1	10525	10755
G32-851	G32-851	Type cbb3 cytochrome oxidase biogenesis protein CcoS, involved in heme b insertion		DTUW01000001.1	10765	10965
G32-852	G32-852	Transcriptional regulator, LysR family		DTUW01000001.1	11032	11928
G32-853	G32-853	Hydroxylamine reductase		DTUW01000001.1	11986	13305
G32-224	G32-224	Riboflavin synthase eubacterial/eukaryotic		DTUW01000078.1	3	623
G32-1257	G32-1257	Threonylcarbamoyl-AMP synthase		DTUW01000137.1	3	455
G32-225	G32-225	ATP-dependent Clp protease ATP-binding subunit ClpX		DTUW01000078.1	1844	624
G32-832	G32-832	Methionyl-tRNA formyltransferase		DTUW01000155.1	550	2
G32-226	G32-226	Acyl-[acyl-carrier-protein]--UDP-N- acetylglucosamine O-acyltransferase		DTUW01000078.1	2652	1837
G32-833	G32-833	[4Fe-4S] cluster assembly scaffold protein Mrp (=ApbC)		DTUW01000155.1	1581	547
G32-834	G32-834	DNA gyrase subunit A		DTUW01000155.1	1658	3373
G32-227	G32-227	3-hydroxyacyl-[acyl-carrier-protein] dehydratase, FabZ form		DTUW01000078.1	3114	2668
G32-835	G32-835	DNA gyrase subunit A		DTUW01000155.1	3456	4040
G32-836	G32-836	hypothetical protein		DTUW01000155.1	4163	4261
G32-228	G32-228	Carbamoyl-phosphate synthase small chain		DTUW01000078.1	4253	3108
G32-229	G32-229	hypothetical protein		DTUW01000078.1	4804	4253
G32-1259	G32-1259	UbiD family decarboxylase associated with menaquinone via futalosine		DTUW01000137.1	2721	2945
G32-230	G32-230	Molybdopterin molybdenumtransferase		DTUW01000078.1	6051	4828
G32-231	G32-231	Uncharacterized protease HP_0169		DTUW01000078.1	7308	6052
G32-1258	G32-1258	Outer membrane protein assembly factor YaeT		DTUW01000137.1	493	2712
G32-232	G32-232	hypothetical protein		DTUW01000078.1	7386	7312
G32-826	G32-826	hypothetical protein		DTUW01000171.1	3	104
G32-827	G32-827	methyl-accepting chemotaxis protein		DTUW01000171.1	1720	128
G32-828	G32-828	PUTATIVE SIGNAL-TRANSDUCTION SENSOR PROTEIN		DTUW01000171.1	2234	1689
G32-829	G32-829	Signal transduction protein CetB, mediates an energy taxis response		DTUW01000171.1	2953	2258
G32-1260	G32-1260	UbiD family decarboxylase associated with menaquinone via futalosine		DTUW01000137.1	2989	4626
G32-830	G32-830	CDP-diacylglycerol--glycerol-3-phosphate 3-phosphatidyltransferase		DTUW01000171.1	3488	2988
G32-831	G32-831	hypothetical protein		DTUW01000171.1	3813	3496
G32-821	G32-821	Putative pre-16S rRNA nuclease YqgF		DTUW01000150.1	452	63
G32-822	G32-822	Inorganic pyrophosphatase		DTUW01000150.1	525	1043
G32-1254	G32-1254	hypothetical protein		DTUW01000147.1	1034	777
G32-823	G32-823	hypothetical protein		DTUW01000150.1	1925	1386
G32-824	G32-824	hypothetical protein		DTUW01000150.1	3308	1926
G32-825	G32-825	hypothetical protein		DTUW01000150.1	4452	3355
G32-818	G32-818	hypothetical protein		DTUW01000025.1	951	136
G32-819	G32-819	Protein containing aminopeptidase domain		DTUW01000025.1	2255	948
G32-820	G32-820	N-acetylneuraminate synthase		DTUW01000025.1	2917	2237
G32-1253	G32-1253	hypothetical protein		DTUW01000147.1	714	1
G32-1255	G32-1255	hypothetical protein		DTUW01000147.1	2941	1031
G32-1256	G32-1256	Phage tail fibers		DTUW01000147.1	4479	3031
G32-1248	G32-1248	hypothetical protein		DTUW01000141.1	1687	1322
G32-1250	G32-1250	2-hydroxy-6-oxohepta-2,4-dienoate hydrolase		DTUW01000141.1	2922	2200
G32-219	G32-219	[Protein-PII] uridylyltransferase / [Protein-PII]-UMP uridylyl-removing enzyme		DTUW01000098.1	2300	3
G32-220	G32-220	Exopolyphosphatase		DTUW01000098.1	3781	2297
G32-221	G32-221	Uncharacterized ferredoxin-like protein YfhL		DTUW01000098.1	4036	3785
G32-222	G32-222	L-aspartate oxidase		DTUW01000098.1	4261	5691
G32-223	G32-223	hypothetical protein		DTUW01000098.1	5688	6602
G32-1246	G32-1246	GTP cyclohydrolase 1 type 2 homolog YbgI		DTUW01000141.1	692	3
G32-1247	G32-1247	hypothetical protein		DTUW01000141.1	1322	729
G32-1249	G32-1249	Esterase YqiA		DTUW01000141.1	2231	1680
G32-791	G32-791	TRAP dicarboxylate transporter, DctQ subunit, unknown substrate 6		DTUW01000053.1	2	406
G32-792	G32-792	hypothetical protein		DTUW01000053.1	414	2267
G32-1251	G32-1251	D-alanine--D-alanine ligase		DTUW01000141.1	3947	2922
G32-793	G32-793	hypothetical protein		DTUW01000053.1	2307	2711
G32-794	G32-794	Flagellar hook-associated protein FliD		DTUW01000053.1	2715	4091
G32-1252	G32-1252	hypothetical protein		DTUW01000141.1	4628	3954
G32-795	G32-795	Flagellar biosynthesis protein FliS		DTUW01000053.1	4102	4521
G32-796	G32-796	hypothetical protein		DTUW01000053.1	4508	4786
G32-797	G32-797	Arsenate reductase thioredoxin-coupled, LMWP family		DTUW01000053.1	5193	4783
G32-798	G32-798	hypothetical protein		DTUW01000053.1	6718	5207
G32-799	G32-799	Chaperone protein ClpB (ATP-dependent unfoldase)		DTUW01000053.1	6857	9361
G32-800	G32-800	hypothetical protein		DTUW01000053.1	9447	12632
G32-801	G32-801	Cytochrome C553 (soluble cytochrome f)		DTUW01000053.1	12682	13152
G32-802	G32-802	tmRNA-binding protein SmpB		DTUW01000053.1	13182	13631
G32-803	G32-803	Acetyl-coenzyme A carboxyl transferase alpha chain		DTUW01000053.1	14737	13742
G32-804	G32-804	3-oxoacyl-[acyl-carrier-protein] synthase, KASII		DTUW01000053.1	15969	14743
G32-805	G32-805	Acyl carrier protein		DTUW01000053.1	16269	16039
G32-806	G32-806	Putative oxidoreductase ferredoxin-type protein, clusters with CPO		DTUW01000053.1	16358	17605
G32-807	G32-807	thiamine biosynthesis protein ThiS		DTUW01000053.1	17617	17820
G32-808	G32-808	2,3,4,5-tetrahydropyridine-2,6-dicarboxylate N-succinyltransferase		DTUW01000053.1	19016	17838
G32-809	G32-809	Inner membrane transport protein YajR		DTUW01000053.1	19096	20406
G32-810	G32-810	Formyltetrahydrofolate deformylase		DTUW01000053.1	20407	21246
G32-811	G32-811	Orotidine 5'-phosphate decarboxylase		DTUW01000053.1	21255	21944
G32-211	G32-211	Porphobilinogen synthase		DTUW01000077.1	1	945
G32-812	G32-812	IMP cyclohydrolase / Phosphoribosylaminoimidazolecarboxamide formyltransferase		DTUW01000053.1	21941	23476
G32-813	G32-813	Phosphomethylpyrimidine synthase ThiC		DTUW01000053.1	23568	24923
G32-212	G32-212	Ornithine carbamoyltransferase		DTUW01000077.1	945	1853
G32-814	G32-814	hypothetical protein		DTUW01000053.1	24934	25152
G32-815	G32-815	DNA polymerase III subunits gamma and tau		DTUW01000053.1	26672	25173
G32-213	G32-213	hypothetical protein		DTUW01000077.1	2266	1850
G32-816	G32-816	hypothetical protein		DTUW01000053.1	27589	26765
G32-214	G32-214	hypothetical protein		DTUW01000077.1	2888	2271
G32-1245	G32-1245	5-methyltetrahydropteroyltriglutamate-- homocysteine methyltransferase		DTUW01000095.1	1443	1
G32-215	G32-215	Polyphosphate kinase 2		DTUW01000077.1	3846	2893

## Sheet: RAST
contig_id	feature_id	type	location	start	stop	strand	function	aliases	figfam	evidence_codes
DTUW01000001.1	fig|937.26.peg.1	peg	DTUW01000001.1_39_482	39	482	+	SSU ribosomal protein S5p (S2e)			isu;Ribosomal_protein_S5p_acylation
DTUW01000001.1	fig|937.26.peg.2	peg	DTUW01000001.1_486_893	486	893	+	LSU ribosomal protein L15p (L27Ae)
DTUW01000001.1	fig|937.26.peg.3	peg	DTUW01000001.1_896_2155	896	2155	+	Protein translocase subunit SecY
DTUW01000001.1	fig|937.26.peg.4	peg	DTUW01000001.1_2155_2913	2155	2913	+	Methionine aminopeptidase (EC 3.4.11.18)			isu;CBSS-312309.3.peg.1965 isu;Translation_termination_factors_bacterial
DTUW01000001.1	fig|937.26.peg.5	peg	DTUW01000001.1_2927_3244	2927	3244	+	Translation initiation factor 1			isu;Translation_initiation_factors_bacterial
DTUW01000001.1	fig|937.26.peg.6	peg	DTUW01000001.1_4097_3252	4097	3252	-	Endonuclease IV (EC 3.1.21.2)			isu;DNA_repair,_bacterial
DTUW01000001.1	fig|937.26.peg.7	peg	DTUW01000001.1_4687_4094	4687	4094	-	Thymidylate kinase (EC 2.7.4.9)			isu;CBSS-393133.3.peg.2787
DTUW01000001.1	fig|937.26.peg.8	peg	DTUW01000001.1_5515_4694	5515	4694	-	hypothetical protein
DTUW01000001.1	fig|937.26.peg.9	peg	DTUW01000001.1_7335_5512	7335	5512	-	1-deoxy-D-xylulose 5-phosphate synthase (EC 2.2.1.7)			isu;Pyridoxin_(Vitamin_B6)_Biosynthesis isu;Thiamin_biosynthesis
DTUW01000001.1	fig|937.26.peg.10	peg	DTUW01000001.1_7400_8359	7400	8359	+	Thioredoxin reductase (EC 1.8.1.9)			icw(1);Thioredoxin-disulfide_reductase idu(1);Glycine_reductase,_sarcosine_reductase_and_betaine_reductase
DTUW01000001.1	fig|937.26.peg.11	peg	DTUW01000001.1_8352_8927	8352	8927	+	Uridine diphosphate glucose pyrophosphatase (EC 3.6.1.45)			isu;Nudix_proteins_(nucleoside_triphosphate_hydrolases)
DTUW01000001.1	fig|937.26.peg.12	peg	DTUW01000001.1_9003_9506	9003	9506	+	Thiol peroxidase, Tpx-type (EC 1.11.1.15)			isu;Thioredoxin-disulfide_reductase
DTUW01000001.1	fig|937.26.peg.13	peg	DTUW01000001.1_9510_10490	9510	10490	+	FAD dependent oxidoreductase
DTUW01000001.1	fig|937.26.peg.14	peg	DTUW01000001.1_10525_10755	10525	10755	+	hypothetical protein
DTUW01000001.1	fig|937.26.peg.15	peg	DTUW01000001.1_10765_10965	10765	10965	+	Type cbb3 cytochrome oxidase biogenesis protein CcoS, involved in heme b insertion			isu;Biogenesis_of_cbb3-type_cytochrome_c_oxidases
DTUW01000001.1	fig|937.26.peg.16	peg	DTUW01000001.1_11032_11928	11032	11928	+	Transcriptional regulator, LysR family
DTUW01000001.1	fig|937.26.peg.17	peg	DTUW01000001.1_11986_13305	11986	13305	+	Hydroxylamine reductase (EC 1.7.99.1)
DTUW01000002.1	fig|937.26.peg.18	peg	DTUW01000002.1_1_123	1	123	+	hypothetical protein
DTUW01000002.1	fig|937.26.peg.19	peg	DTUW01000002.1_1842_148	1842	148	-	Dihydroxy-acid dehydratase (EC 4.2.1.9)			isu;Branched-Chain_Amino_Acid_Biosynthesis
DTUW01000002.1	fig|937.26.peg.20	peg	DTUW01000002.1_2996_1854	2996	1854	-	Transcription termination protein NusA			isu;NusA-TFII_Cluster isu;Transcription_factors_bacterial
DTUW01000002.1	fig|937.26.peg.21	peg	DTUW01000002.1_3344_3012	3344	3012	-	hypothetical protein
DTUW01000002.1	fig|937.26.peg.22	peg	DTUW01000002.1_3818_3345	3818	3345	-	Ribose-5-phosphate isomerase B (EC 5.3.1.6)
DTUW01000002.1	fig|937.26.peg.23	peg	DTUW01000002.1_3892_4854	3892	4854	+	UDP-3-O-[3-hydroxymyristoyl] glucosamine N-acyltransferase (EC 2.3.1.191)
DTUW01000002.1	fig|937.26.peg.24	peg	DTUW01000002.1_4858_5082	4858	5082	+	hypothetical protein
DTUW01000002.1	fig|937.26.peg.25	peg	DTUW01000002.1_5075_5650	5075	5650	+	response regulator receiver domain protein (CheY-like)
DTUW01000002.1	fig|937.26.peg.26	peg	DTUW01000002.1_6612_5677	6612	5677	-	Ribose-phosphate pyrophosphokinase (EC 2.7.6.1)
DTUW01000002.1	fig|937.26.peg.27	peg	DTUW01000002.1_6972_6616	6972	6616	-	LSU ribosomal protein L19p
DTUW01000002.1	fig|937.26.peg.28	peg	DTUW01000002.1_7652_6969	7652	6969	-	tRNA (guanine(37)-N(1))-methyltransferase (EC 2.1.1.228)
DTUW01000002.1	fig|937.26.peg.29	peg	DTUW01000002.1_8162_7653	8162	7653	-	16S rRNA processing protein RimM			isu;KH_domain_RNA_binding_protein_YlqC
DTUW01000002.1	fig|937.26.peg.30	peg	DTUW01000002.1_8411_8181	8411	8181	-	SSU ribosomal protein S16p			icw(1);KH_domain_RNA_binding_protein_YlqC
DTUW01000002.1	fig|937.26.peg.31	peg	DTUW01000002.1_10100_8478	10100	8478	-	CTP synthase (EC 6.3.4.2)
DTUW01000002.1	fig|937.26.peg.32	peg	DTUW01000002.1_10138_10476	10138	10476	+	hypothetical protein
DTUW01000002.1	fig|937.26.peg.33	peg	DTUW01000002.1_11784_10477	11784	10477	-	Flagellum-specific ATP synthase FliI			isu;Flagellar_motility isu;Flagellum
DTUW01000002.1	fig|937.26.peg.34	peg	DTUW01000002.1_12587_11787	12587	11787	-	hypothetical protein
DTUW01000002.1	fig|937.26.peg.35	peg	DTUW01000002.1_13263_12589	13263	12589	-	23S rRNA (guanosine(2251)-2'-O)-methyltransferase (EC 2.1.1.185)
DTUW01000002.1	fig|937.26.rna.1	rna	DTUW01000002.1_13362_13286	13362	13286	-	tRNA-Met-CAT
DTUW01000003.1	fig|937.26.rna.2	rna	DTUW01000003.1_167_241	167	241	+	tRNA-Gln-TTG
DTUW01000003.1	fig|937.26.rna.3	rna	DTUW01000003.1_267_343	267	343	+	tRNA-Met-CAT
DTUW01000003.1	fig|937.26.peg.36	peg	DTUW01000003.1_391_2232	391	2232	+	RNA polymerase sigma factor RpoD			isu;Flagellum isu;Transcription_initiation,_bacterial_sigma_factors
DTUW01000003.1	fig|937.26.peg.37	peg	DTUW01000003.1_3458_2277	3458	2277	-	hypothetical protein
DTUW01000004.1	fig|937.26.peg.38	peg	DTUW01000004.1_983_3	983	3	-	hypothetical protein
DTUW01000004.1	fig|937.26.peg.39	peg	DTUW01000004.1_2438_993	2438	993	-	hypothetical protein
DTUW01000004.1	fig|937.26.peg.40	peg	DTUW01000004.1_3324_2422	3324	2422	-	hypothetical protein
DTUW01000004.1	fig|937.26.peg.41	peg	DTUW01000004.1_3443_3321	3443	3321	-	hypothetical protein
DTUW01000005.1	fig|937.26.peg.42	peg	DTUW01000005.1_1_264	1	264	+	hypothetical protein
DTUW01000005.1	fig|937.26.peg.43	peg	DTUW01000005.1_847_317	847	317	-	hypothetical protein
DTUW01000005.1	fig|937.26.peg.44	peg	DTUW01000005.1_1026_844	1026	844	-	hypothetical protein
DTUW01000005.1	fig|937.26.peg.45	peg	DTUW01000005.1_1855_1019	1855	1019	-	Fructose-1,6-bisphosphatase, type I (EC 3.1.3.11)			isu;Putative_sugar_ABC_transporter_(ytf_cluster)
DTUW01000005.1	fig|937.26.peg.46	peg	DTUW01000005.1_2348_1857	2348	1857	-	Molybdopterin-guanine dinucleotide biosynthesis protein MobB			isu;ar-431-EC_Molybdopterin-guanine_dinucleotide_biosynthesis isu;Molybdenum_cofactor_biosynthesis
DTUW01000005.1	fig|937.26.peg.47	peg	DTUW01000005.1_2864_2349	2864	2349	-	hypothetical protein
DTUW01000005.1	fig|937.26.peg.48	peg	DTUW01000005.1_2929_3348	2929	3348	+	Metal-dependent hydrolase YbeY, involved in rRNA and/or ribosome maturation and assembly			isu;CBSS-56780.10.peg.1536 isu;Glycyl-tRNA_synthetase_containing_cluster
DTUW01000006.1	fig|937.26.peg.49	peg	DTUW01000006.1_2218_41	2218	41	-	Guanosine-3',5'-bis(diphosphate) 3'-pyrophosphohydrolase (EC 3.1.7.2) / GTP pyrophosphokinase (EC 2.7.6.5), (p)ppGpp synthetase II			isu;Stringent_Response,_(p)ppGpp_metabolism isu;Stringent_Response,_(p)ppGpp_metabolism
DTUW01000006.1	fig|937.26.peg.50	peg	DTUW01000006.1_2441_2220	2441	2220	-	hypothetical protein
DTUW01000006.1	fig|937.26.peg.51	peg	DTUW01000006.1_3161_2442	3161	2442	-	Uridylate kinase (EC 2.7.4.22)
DTUW01000006.1	fig|937.26.peg.52	peg	DTUW01000006.1_3391_3164	3391	3164	-	SSU ribosomal protein S15p (S13e)
DTUW01000007.1	fig|937.26.peg.53	peg	DTUW01000007.1_1713_1	1713	1	-	Aspartyl-tRNA synthetase (EC 6.1.1.12) @ Aspartyl-tRNA(Asn) synthetase (EC 6.1.1.23)			isu;tRNA_aminoacylation,_Asp_and_Asn isu;tRNA_aminoacylation,_Asp_and_Asn
DTUW01000007.1	fig|937.26.peg.54	peg	DTUW01000007.1_1783_2085	1783	2085	+	Cell division integral membrane protein, YggT and half-length relatives
DTUW01000007.1	fig|937.26.peg.55	peg	DTUW01000007.1_3182_2124	3182	2124	-	Membrane protease family protein HP0248
DTUW01000007.1	fig|937.26.peg.56	peg	DTUW01000007.1_4106_3192	4106	3192	-	Branched-chain amino acid aminotransferase (EC 2.6.1.42)			isu;Pyruvate_Alanine_Serine_Interconversions isu;Isoleucine_degradation icw(1);Branched-Chain_Amino_Acid_Biosynthesis isu;Alanine_biosynthesis isu;Leucine_Degradation_and_HMG-CoA_Metabolism isu;Valine_degradation icw(1);Leucine_Biosynthesis
DTUW01000007.1	fig|937.26.rna.4	rna	DTUW01000007.1_4201_4291	4201	4291	+	tRNA-Ser-GCT
DTUW01000007.1	fig|937.26.peg.57	peg	DTUW01000007.1_4312_5529	4312	5529	+	Uncharacterized periplasmic protein HP0781
DTUW01000007.1	fig|937.26.peg.58	peg	DTUW01000007.1_5570_6067	5570	6067	+	3-isopropylmalate dehydratase small subunit (EC 4.2.1.33)			isu;Branched-Chain_Amino_Acid_Biosynthesis isu;Leucine_Biosynthesis
DTUW01000007.1	fig|937.26.peg.59	peg	DTUW01000007.1_6060_7139	6060	7139	+	3-isopropylmalate dehydrogenase (EC 1.1.1.85)			icw(2);Branched-Chain_Amino_Acid_Biosynthesis icw(2);Leucine_Biosynthesis
DTUW01000007.1	fig|937.26.peg.60	peg	DTUW01000007.1_7127_7276	7127	7276	+	hypothetical protein
DTUW01000007.1	fig|937.26.peg.61	peg	DTUW01000007.1_7311_7430	7311	7430	+	hypothetical protein
DTUW01000007.1	fig|937.26.peg.62	peg	DTUW01000007.1_7589_7464	7589	7464	-	hypothetical protein
DTUW01000007.1	fig|937.26.peg.63	peg	DTUW01000007.1_7598_7720	7598	7720	+	hypothetical protein
DTUW01000007.1	fig|937.26.peg.64	peg	DTUW01000007.1_7756_9324	7756	9324	+	Flagellin			idu(1);Flagellar_motility
DTUW01000007.1	fig|937.26.peg.65	peg	DTUW01000007.1_10626_9328	10626	9328	-	UDP-N-acetylmuramate--L-alanine ligase (EC 6.3.2.8)
DTUW01000007.1	fig|937.26.peg.66	peg	DTUW01000007.1_11198_10623	11198	10623	-	hypothetical protein
DTUW01000007.1	fig|937.26.peg.67	peg	DTUW01000007.1_12218_11223	12218	11223	-	N(6)-L-threonylcarbamoyladenine synthase (EC 2.3.1.234)
DTUW01000007.1	fig|937.26.peg.68	peg	DTUW01000007.1_12281_12751	12281	12751	+	6,7-dimethyl-8-ribityllumazine synthase (EC 2.5.1.78)			icw(1);Riboflavin_synthesis_cluster isu;Riboflavin,_FMN_and_FAD_metabolism
DTUW01000007.1	fig|937.26.peg.69	peg	DTUW01000007.1_12755_12907	12755	12907	+	Transcription termination protein NusB			idu(1);Riboflavin_synthesis_cluster idu(1);Transcription_factors_bacterial
DTUW01000008.1	fig|937.26.peg.70	peg	DTUW01000008.1_1_489	1	489	+	Dethiobiotin synthase BioD (EC 6.3.3.3)
DTUW01000008.1	fig|937.26.peg.71	peg	DTUW01000008.1_1373_480	1373	480	-	hypothetical protein
DTUW01000008.1	fig|937.26.peg.72	peg	DTUW01000008.1_2320_1499	2320	1499	-	hypothetical protein PA3071			isu;Aerotolerance_operon_in_Bacteroides_and_potentially_orthologous_operons_in_other_organisms
DTUW01000008.1	fig|937.26.peg.73	peg	DTUW01000008.1_2708_2313	2708	2313	-	NADPH-dependent 7-cyano-7-deazaguanine reductase (EC 1.7.1.13)
DTUW01000008.1	fig|937.26.peg.74	peg	DTUW01000008.1_3088_2876	3088	2876	-	hypothetical protein
DTUW01000008.1	fig|937.26.peg.75	peg	DTUW01000008.1_5261_3279	5261	3279	-	hypothetical protein
DTUW01000008.1	fig|937.26.peg.76	peg	DTUW01000008.1_6019_5261	6019	5261	-	tRNA-(cytosine32)-2-thiocytidine synthetase TtcA
DTUW01000008.1	fig|937.26.peg.77	peg	DTUW01000008.1_6918_6016	6918	6016	-	hypothetical protein
DTUW01000008.1	fig|937.26.peg.78	peg	DTUW01000008.1_7621_6899	7621	6899	-	hypothetical protein
DTUW01000008.1	fig|937.26.peg.79	peg	DTUW01000008.1_8972_7614	8972	7614	-	hypothetical protein
DTUW01000008.1	fig|937.26.peg.80	peg	DTUW01000008.1_9745_8981	9745	8981	-	Flagellar motor rotation protein MotA			isu;Flagellar_motility isu;Flagellum
DTUW01000008.1	fig|937.26.peg.81	peg	DTUW01000008.1_10787_9771	10787	9771	-	tRNA-specific 2-thiouridylase MnmA (EC 2.8.1.13)
DTUW01000008.1	fig|937.26.peg.82	peg	DTUW01000008.1_11653_10784	11653	10784	-	hypothetical protein
DTUW01000008.1	fig|937.26.peg.83	peg	DTUW01000008.1_12744_11656	12744	11656	-	N-succinyl-L,L-diaminopimelate aminotransferase (EC 2.6.1.17), type 2
DTUW01000009.1	fig|937.26.peg.84	peg	DTUW01000009.1_2_883	2	883	+	Alcohol dehydrogenase (EC 1.1.1.1)			isu;Fermentations:_Mixed_acid isu;5-FCL-like_protein
DTUW01000009.1	fig|937.26.peg.85	peg	DTUW01000009.1_885_1379	885	1379	+	Aminotransferase, DegT/DnrJ/EryC1/StrS family
DTUW01000009.1	fig|937.26.peg.86	peg	DTUW01000009.1_1400_2098	1400	2098	+	Aminotransferase, DegT/DnrJ/EryC1/StrS family
DTUW01000009.1	fig|937.26.peg.87	peg	DTUW01000009.1_2095_2796	2095	2796	+	hypothetical protein
DTUW01000009.1	fig|937.26.peg.88	peg	DTUW01000009.1_2786_3319	2786	3319	+	N-Acetylneuraminate cytidylyltransferase (EC 2.7.7.43)			idu(1);CMP-N-acetylneuraminate_Biosynthesis
DTUW01000010.1	fig|937.26.peg.89	peg	DTUW01000010.1_1079_3	1079	3	-	UFA synthesis enzyme FabX, enoyl-[ACP] 2,3-dehydrogenase/trans-2-decenoyl-[ACP] isomerase
DTUW01000010.1	fig|937.26.peg.90	peg	DTUW01000010.1_2281_1076	2281	1076	-	Tyrosyl-tRNA synthetase (EC 6.1.1.1)			isu;tRNA_aminoacylation,_Tyr
DTUW01000010.1	fig|937.26.peg.91	peg	DTUW01000010.1_4475_2325	4475	2325	-	DNA gyrase subunit B (EC 5.99.1.3)			isu;DNA_gyrase_subunits isu;DNA_topoisomerases,_Type_II,_ATP-dependent isu;Resistance_to_fluoroquinolones isu;DNA_replication_cluster_1
DTUW01000010.1	fig|937.26.peg.92	peg	DTUW01000010.1_5229_4516	5229	4516	-	Carboxy-S-adenosyl-L-methionine synthase
DTUW01000010.1	fig|937.26.peg.93	peg	DTUW01000010.1_6007_5222	6007	5222	-	Shikimate 5-dehydrogenase I alpha (EC 1.1.1.25)			isu;Common_Pathway_For_Synthesis_of_Aromatic_Compounds_(DAHP_synthase_to_chorismate)
DTUW01000010.1	fig|937.26.peg.94	peg	DTUW01000010.1_6297_6010	6297	6010	-	hypothetical protein
DTUW01000010.1	fig|937.26.peg.95	peg	DTUW01000010.1_8231_6297	8231	6297	-	Transketolase (EC 2.2.1.1)
DTUW01000010.1	fig|937.26.peg.96	peg	DTUW01000010.1_8372_8512	8372	8512	+	hypothetical protein
DTUW01000010.1	fig|937.26.peg.97	peg	DTUW01000010.1_8750_8553	8750	8553	-	hypothetical protein
DTUW01000010.1	fig|937.26.peg.98	peg	DTUW01000010.1_8886_12443	8886	12443	+	DNA polymerase III alpha subunit (EC 2.7.7.7)			isu;Inteins
DTUW01000011.1	fig|937.26.peg.99	peg	DTUW01000011.1_173_3	173	3	-	hypothetical protein
DTUW01000011.1	fig|937.26.peg.100	peg	DTUW01000011.1_883_176	883	176	-	IncP-type DNA transfer protein TraL
DTUW01000011.1	fig|937.26.peg.101	peg	DTUW01000011.1_975_2180	975	2180	+	Tryptophan synthase beta chain (EC 4.2.1.20)			isu;Chorismate:_Intermediate_for_synthesis_of_Tryptophan,_PAPA_antibiotics,_PABA,_3-hydroxyanthranilate_and_more. isu;Auxin_biosynthesis isu;Tryptophan_synthesis
DTUW01000011.1	fig|937.26.peg.102	peg	DTUW01000011.1_2183_3196	2183	3196	+	N-acetyl-gamma-glutamyl-phosphate reductase (EC 1.2.1.38)
DTUW01000012.1	fig|937.26.peg.103	peg	DTUW01000012.1_459_1	459	1	-	tRNA (guanine(46)-N(7))-methyltransferase (EC 2.1.1.33)
DTUW01000012.1	fig|937.26.peg.104	peg	DTUW01000012.1_492_989	492	989	+	asparaginase
DTUW01000012.1	fig|937.26.peg.105	peg	DTUW01000012.1_1002_1919	1002	1919	+	Heat shock protein DnaJ-like
DTUW01000012.1	fig|937.26.peg.106	peg	DTUW01000012.1_2205_1951	2205	1951	-	LSU ribosomal protein L27p			icw(1);CBSS-176279.3.peg.868
DTUW01000012.1	fig|937.26.peg.107	peg	DTUW01000012.1_2512_2219	2512	2219	-	LSU ribosomal protein L21p			isu;CBSS-176279.3.peg.868
DTUW01000012.1	fig|937.26.peg.108	peg	DTUW01000012.1_2912_2553	2912	2553	-	rhodanese-like domain protein
DTUW01000012.1	fig|937.26.peg.109	peg	DTUW01000012.1_3143_2913	3143	2913	-	hypothetical protein
DTUW01000013.1	fig|937.26.peg.110	peg	DTUW01000013.1_483_1	483	1	-	hypothetical protein
DTUW01000013.1	fig|937.26.peg.111	peg	DTUW01000013.1_1289_480	1289	480	-	Prolipoprotein diacylglyceryl transferase
DTUW01000013.1	fig|937.26.peg.112	peg	DTUW01000013.1_3107_1290	3107	1290	-	hypothetical protein
DTUW01000014.1	fig|937.26.peg.113	peg	DTUW01000014.1_1700_3	1700	3	-	hypothetical protein
DTUW01000014.1	fig|937.26.peg.114	peg	DTUW01000014.1_1834_2694	1834	2694	+	Acetyl-coenzyme A carboxyl transferase beta chain (EC 6.4.1.2)			isu;Fatty_Acid_Biosynthesis_FASII
DTUW01000014.1	fig|937.26.peg.115	peg	DTUW01000014.1_2691_2924	2691	2924	+	hypothetical protein
DTUW01000014.1	fig|937.26.peg.116	peg	DTUW01000014.1_2978_3079	2978	3079	+	hypothetical protein
DTUW01000015.1	fig|937.26.peg.117	peg	DTUW01000015.1_713_3	713	3	-	Diaminopimelate epimerase (EC 5.1.1.7)			isu;CBSS-323850.3.peg.3269 isu;Lysine_Biosynthesis_DAP_Pathway isu;Lysine_Biosynthesis_DAP_Pathway,_GJO_scratch
DTUW01000015.1	fig|937.26.peg.118	peg	DTUW01000015.1_1393_710	1393	710	-	hypothetical protein
DTUW01000015.1	fig|937.26.peg.119	peg	DTUW01000015.1_2237_1386	2237	1386	-	N-acetylglutamate kinase (EC 2.7.2.8)
DTUW01000015.1	fig|937.26.peg.120	peg	DTUW01000015.1_2640_2239	2640	2239	-	hypothetical protein
DTUW01000015.1	fig|937.26.peg.121	peg	DTUW01000015.1_3941_2643	3941	2643	-	3-phosphoshikimate 1-carboxyvinyltransferase (EC 2.5.1.19)
DTUW01000015.1	fig|937.26.peg.122	peg	DTUW01000015.1_4864_3941	4864	3941	-	Fructose-bisphosphate aldolase class II (EC 4.1.2.13)
DTUW01000015.1	fig|937.26.peg.123	peg	DTUW01000015.1_5702_4875	5702	4875	-	Foldase protein PrsA precursor (EC 5.2.1.8)			isu;EcsAB_transporter_affecting_expression_and_secretion_of_secretory_preproteins isu;Peptidyl-prolyl_cis-trans_isomerase
DTUW01000015.1	fig|937.26.peg.124	peg	DTUW01000015.1_6434_5718	6434	5718	-	Probable transcriptional regulatory protein YebC
DTUW01000015.1	fig|937.26.peg.125	peg	DTUW01000015.1_8989_6473	8989	6473	-	hypothetical protein
DTUW01000015.1	fig|937.26.peg.126	peg	DTUW01000015.1_9774_9001	9774	9001	-	Glucose-1-phosphate cytidylyltransferase (EC 2.7.7.33)			isu;dTDP-rhamnose_synthesis
DTUW01000015.1	fig|937.26.peg.127	peg	DTUW01000015.1_10317_9784	10317	9784	-	hypothetical protein
DTUW01000015.1	fig|937.26.peg.128	peg	DTUW01000015.1_11510_10314	11510	10314	-	Glucose-6-phosphate isomerase (EC 5.3.1.9)
DTUW01000015.1	fig|937.26.peg.129	peg	DTUW01000015.1_11924_11577	11924	11577	-	hypothetical protein
DTUW01000016.1	fig|937.26.peg.130	peg	DTUW01000016.1_17_1327	17	1327	+	Adenylosuccinate synthetase (EC 6.3.4.4)			isu;Purine_conversions
DTUW01000016.1	fig|937.26.peg.131	peg	DTUW01000016.1_1351_1602	1351	1602	+	hypothetical protein
DTUW01000016.1	fig|937.26.peg.132	peg	DTUW01000016.1_1620_3092	1620	3092	+	UDP-N-acetylmuramoyl-tripeptide--D-alanyl-D-alanine ligase (EC 6.3.2.10)
DTUW01000016.1	fig|937.26.peg.133	peg	DTUW01000016.1_3095_4129	3095	4129	+	hypothetical protein
DTUW01000016.1	fig|937.26.peg.134	peg	DTUW01000016.1_4140_4904	4140	4904	+	Site-specific DNA-methyltransferase (cytosine-N(4)-specific) (EC 2.1.1.113)
DTUW01000016.1	fig|937.26.peg.135	peg	DTUW01000016.1_4879_6084	4879	6084	+	hypothetical protein
DTUW01000016.1	fig|937.26.peg.136	peg	DTUW01000016.1_6068_6895	6068	6895	+	hypothetical protein
DTUW01000016.1	fig|937.26.peg.137	peg	DTUW01000016.1_6895_7680	6895	7680	+	NagD, Predicted sugar phosphatases of the HAD superfamily
DTUW01000016.1	fig|937.26.peg.138	peg	DTUW01000016.1_7673_8830	7673	8830	+	S-adenosylmethionine synthetase (EC 2.5.1.6)			isu;Methionine_Degradation
DTUW01000016.1	fig|937.26.peg.139	peg	DTUW01000016.1_8907_9632	8907	9632	+	Membrane protein
DTUW01000016.1	fig|937.26.peg.140	peg	DTUW01000016.1_9625_10050	9625	10050	+	Hypothetical alternative hydroxymethylpyrimidine phosphate kinase ThiD (EC 2.7.4.7)
DTUW01000016.1	fig|937.26.peg.141	peg	DTUW01000016.1_11784_10033	11784	10033	-	Cell division protein FtsI [Peptidoglycan synthetase] (EC 2.4.1.129)			isu;Flagellum_in_Campylobacter isu;CBSS-83331.1.peg.3039
DTUW01000017.1	fig|937.26.peg.142	peg	DTUW01000017.1_104_2368	104	2368	+	hypothetical protein
DTUW01000017.1	fig|937.26.peg.143	peg	DTUW01000017.1_2381_3052	2381	3052	+	hypothetical protein
DTUW01000018.1	fig|937.26.peg.144	peg	DTUW01000018.1_2465_3	2465	3	-	Putative type IIS restriction /modification enzyme, N-terminal half
DTUW01000018.1	fig|937.26.peg.145	peg	DTUW01000018.1_2649_2479	2649	2479	-	hypothetical protein
DTUW01000018.1	fig|937.26.peg.146	peg	DTUW01000018.1_2812_3045	2812	3045	+	hypothetical protein
DTUW01000019.1	fig|937.26.peg.147	peg	DTUW01000019.1_2923_2	2923	2	-	hypothetical protein
DTUW01000020.1	fig|937.26.peg.148	peg	DTUW01000020.1_148_2	148	2	-	hypothetical protein
DTUW01000020.1	fig|937.26.peg.149	peg	DTUW01000020.1_1611_169	1611	169	-	Sulfide:quinone oxidoreductase, Type IV
DTUW01000020.1	fig|937.26.peg.150	peg	DTUW01000020.1_1733_2077	1733	2077	+	hypothetical protein
DTUW01000020.1	fig|937.26.peg.151	peg	DTUW01000020.1_2077_2958	2077	2958	+	Aspartate carbamoyltransferase (EC 2.1.3.2)
DTUW01000021.1	fig|937.26.peg.152	peg	DTUW01000021.1_133_2	133	2	-	hypothetical protein
DTUW01000021.1	fig|937.26.peg.153	peg	DTUW01000021.1_429_130	429	130	-	hypothetical protein
DTUW01000021.1	fig|937.26.peg.154	peg	DTUW01000021.1_1482_439	1482	439	-	Flagellar P-ring protein FlgI			isu;Flagellum
DTUW01000021.1	fig|937.26.peg.155	peg	DTUW01000021.1_1550_2968	1550	2968	+	Uncharacterized integral membrane protein HP0284
DTUW01000022.1	fig|937.26.peg.156	peg	DTUW01000022.1_1519_2	1519	2	-	hypothetical protein
DTUW01000022.1	fig|937.26.peg.157	peg	DTUW01000022.1_2843_1569	2843	1569	-	hypothetical protein
DTUW01000022.1	fig|937.26.peg.158	peg	DTUW01000022.1_2960_2862	2960	2862	-	hypothetical protein
DTUW01000023.1	fig|937.26.peg.159	peg	DTUW01000023.1_1068_82	1068	82	-	hypothetical protein
DTUW01000023.1	fig|937.26.rna.5	rna	DTUW01000023.1_1162_1088	1162	1088	-	tRNA-Asn-GTT
DTUW01000023.1	fig|937.26.peg.160	peg	DTUW01000023.1_1503_1216	1503	1216	-	Aspartyl-tRNA(Asn) amidotransferase subunit C (EC 6.3.5.6) @ Glutamyl-tRNA(Gln) amidotransferase subunit C (EC 6.3.5.7)			isu;tRNA_aminoacylation,_Asp_and_Asn isu;tRNA_aminoacylation,_Glu_and_Gln
DTUW01000023.1	fig|937.26.peg.161	peg	DTUW01000023.1_2367_1534	2367	1534	-	ATP phosphoribosyltransferase regulatory subunit, divergent variant (EC 2.4.2.17)			isu;Histidine_Biosynthesis
DTUW01000023.1	fig|937.26.peg.162	peg	DTUW01000023.1_3120_2380	3120	2380	-	Leader peptidase (Prepilin peptidase) (EC 3.4.23.43) / N-methyltransferase (EC 2.1.1.-)
DTUW01000023.1	fig|937.26.peg.163	peg	DTUW01000023.1_3491_3117	3491	3117	-	hypothetical protein
DTUW01000023.1	fig|937.26.peg.164	peg	DTUW01000023.1_6144_3553	6144	3553	-	hypothetical protein
DTUW01000023.1	fig|937.26.peg.165	peg	DTUW01000023.1_8397_6178	8397	6178	-	hypothetical protein
DTUW01000023.1	fig|937.26.peg.166	peg	DTUW01000023.1_10149_8569	10149	8569	-	hypothetical protein
DTUW01000023.1	fig|937.26.peg.167	peg	DTUW01000023.1_11344_10229	11344	10229	-	Potassium channel protein			isu;Potassium_homeostasis
DTUW01000023.1	fig|937.26.peg.168	peg	DTUW01000023.1_11486_11358	11486	11358	-	LSU ribosomal protein L28p
DTUW01000024.1	fig|937.26.peg.169	peg	DTUW01000024.1_175_2	175	2	-	hypothetical protein
DTUW01000024.1	fig|937.26.peg.170	peg	DTUW01000024.1_918_199	918	199	-	Phosphoribosylformimino-5-aminoimidazole carboxamide ribotide isomerase (EC 5.3.1.16)			isu;Chorismate:_Intermediate_for_synthesis_of_Tryptophan,_PAPA_antibiotics,_PABA,_3-hydroxyanthranilate_and_more. isu;Histidine_Biosynthesis
DTUW01000024.1	fig|937.26.peg.171	peg	DTUW01000024.1_1547_933	1547	933	-	hypothetical protein
DTUW01000024.1	fig|937.26.peg.172	peg	DTUW01000024.1_1680_3383	1680	3383	+	Prolyl-tRNA synthetase (EC 6.1.1.15), bacterial type			isu;tRNA_aminoacylation,_Pro
DTUW01000024.1	fig|937.26.peg.173	peg	DTUW01000024.1_3380_3775	3380	3775	+	hypothetical protein
DTUW01000024.1	fig|937.26.peg.174	peg	DTUW01000024.1_3772_4920	3772	4920	+	hypothetical protein
DTUW01000024.1	fig|937.26.peg.175	peg	DTUW01000024.1_4920_5546	4920	5546	+	hypothetical protein
DTUW01000024.1	fig|937.26.peg.176	peg	DTUW01000024.1_5555_5986	5555	5986	+	tRNA threonylcarbamoyladenosine biosynthesis protein TsaE
DTUW01000024.1	fig|937.26.peg.177	peg	DTUW01000024.1_5974_6696	5974	6696	+	Lipopolysaccharide ABC transporter, ATP-binding protein LptB
DTUW01000024.1	fig|937.26.peg.178	peg	DTUW01000024.1_6693_7418	6693	7418	+	3-deoxy-manno-octulosonate cytidylyltransferase (EC 2.7.7.38)
DTUW01000024.1	fig|937.26.peg.179	peg	DTUW01000024.1_8198_7638	8198	7638	-	hypothetical protein
DTUW01000024.1	fig|937.26.peg.180	peg	DTUW01000024.1_9059_8199	9059	8199	-	Glycyl-tRNA synthetase alpha chain (EC 6.1.1.14)			isu;tRNA_aminoacylation,_Gly isu;Glycyl-tRNA_synthetase_containing_cluster isu;Glycyl-tRNA_synthetase
DTUW01000024.1	fig|937.26.peg.181	peg	DTUW01000024.1_11071_9053	11071	9053	-	Glycyl-tRNA synthetase beta chain (EC 6.1.1.14)			icw(1);tRNA_aminoacylation,_Gly icw(1);Glycyl-tRNA_synthetase_containing_cluster icw(1);Glycyl-tRNA_synthetase
DTUW01000024.1	fig|937.26.peg.182	peg	DTUW01000024.1_11280_11414	11280	11414	+	hypothetical protein
DTUW01000025.1	fig|937.26.peg.183	peg	DTUW01000025.1_951_136	951	136	-	hypothetical protein
DTUW01000025.1	fig|937.26.peg.184	peg	DTUW01000025.1_2255_948	2255	948	-	Protein containing aminopeptidase domain
DTUW01000025.1	fig|937.26.peg.185	peg	DTUW01000025.1_2917_2237	2917	2237	-	N-acetylneuraminate synthase (EC 2.5.1.56)			idu(1);CMP-N-acetylneuraminate_Biosynthesis
DTUW01000026.1	fig|937.26.peg.186	peg	DTUW01000026.1_389_3	389	3	-	purine nucleoside phosphorylase (punB)
DTUW01000026.1	fig|937.26.peg.187	peg	DTUW01000026.1_870_370	870	370	-	D-glycero-beta-D-manno-heptose-1,7-bisphosphate 7-phosphatase (EC 3.1.3.82)
DTUW01000026.1	fig|937.26.peg.188	peg	DTUW01000026.1_2014_860	2014	860	-	hypothetical protein
DTUW01000026.1	fig|937.26.peg.189	peg	DTUW01000026.1_2819_2022	2819	2022	-	4-diphosphocytidyl-2-C-methyl-D-erythritol kinase (EC 2.7.1.148)
DTUW01000027.1	fig|937.26.peg.190	peg	DTUW01000027.1_137_529	137	529	+	hypothetical protein
DTUW01000027.1	fig|937.26.peg.191	peg	DTUW01000027.1_537_2885	537	2885	+	Lead, cadmium, zinc and mercury transporting ATPase (EC 3.6.3.3) (EC 3.6.3.5); Copper-translocating P-type ATPase (EC 3.6.3.4)			isu;Copper_Transport_System isu;Copper_homeostasis
DTUW01000028.1	fig|937.26.peg.192	peg	DTUW01000028.1_599_3	599	3	-	Imidazole glycerol phosphate synthase amidotransferase subunit HisH
DTUW01000028.1	fig|937.26.peg.193	peg	DTUW01000028.1_1539_667	1539	667	-	Succinyl-CoA ligase [ADP-forming] alpha chain (EC 6.2.1.5)
DTUW01000028.1	fig|937.26.peg.194	peg	DTUW01000028.1_1772_1566	1772	1566	-	hypothetical protein
DTUW01000028.1	fig|937.26.peg.195	peg	DTUW01000028.1_2073_1750	2073	1750	-	hypothetical protein
DTUW01000028.1	fig|937.26.peg.196	peg	DTUW01000028.1_2177_2073	2177	2073	-	hypothetical protein
DTUW01000028.1	fig|937.26.peg.197	peg	DTUW01000028.1_2710_2198	2710	2198	-	hypothetical protein
DTUW01000028.1	fig|937.26.peg.198	peg	DTUW01000028.1_2835_2707	2835	2707	-	Succinyl-CoA ligase [ADP-forming] beta chain (EC 6.2.1.5)
DTUW01000029.1	fig|937.26.peg.199	peg	DTUW01000029.1_435_94	435	94	-	hypothetical protein
DTUW01000029.1	fig|937.26.peg.200	peg	DTUW01000029.1_1024_446	1024	446	-	hypothetical protein
DTUW01000029.1	fig|937.26.peg.201	peg	DTUW01000029.1_1299_1021	1299	1021	-	hypothetical protein
DTUW01000029.1	fig|937.26.peg.202	peg	DTUW01000029.1_1787_1308	1787	1308	-	hypothetical protein
DTUW01000029.1	fig|937.26.peg.203	peg	DTUW01000029.1_2398_1799	2398	1799	-	Nucleoside 5-triphosphatase RdgB (dHAPTP, dITP, XTP-specific) (EC 3.6.1.66)
DTUW01000029.1	fig|937.26.peg.204	peg	DTUW01000029.1_3313_2468	3313	2468	-	Ubiquinol-cytochrome C reductase, cytochrome C1 subunit
DTUW01000029.1	fig|937.26.peg.205	peg	DTUW01000029.1_4575_3313	4575	3313	-	Ubiquinol-cytochrome C reductase, cytochrome B subunit (EC 1.10.2.2)
DTUW01000029.1	fig|937.26.peg.206	peg	DTUW01000029.1_5088_4588	5088	4588	-	Ubiquinol-cytochrome C reductase iron-sulfur subunit (EC 1.10.2.2)
DTUW01000029.1	fig|937.26.peg.207	peg	DTUW01000029.1_5189_7786	5189	7786	+	hypothetical protein
DTUW01000029.1	fig|937.26.peg.208	peg	DTUW01000029.1_7795_8541	7795	8541	+	hypothetical protein
DTUW01000029.1	fig|937.26.peg.209	peg	DTUW01000029.1_8561_9244	8561	9244	+	Ribonuclease III (EC 3.1.26.3)			isu;RNA_processing_and_degradation,_bacterial
DTUW01000029.1	fig|937.26.peg.210	peg	DTUW01000029.1_9234_9599	9234	9599	+	4-hydroxybenzoyl-CoA thioesterase family active site			isu;Ton_and_Tol_transport_systems
DTUW01000029.1	fig|937.26.peg.211	peg	DTUW01000029.1_9644_9889	9644	9889	+	hypothetical protein
DTUW01000029.1	fig|937.26.peg.212	peg	DTUW01000029.1_10016_10867	10016	10867	+	hypothetical protein
DTUW01000030.1	fig|937.26.peg.213	peg	DTUW01000030.1_409_5	409	5	-	dTDP-4-dehydrorhamnose 3,5-epimerase (EC 5.1.3.13)			icw(1);dTDP-rhamnose_synthesis icw(1);Rhamnose_containing_glycans isu;Capsular_heptose_biosynthesis
DTUW01000030.1	fig|937.26.peg.214	peg	DTUW01000030.1_499_1734	499	1734	+	FIG015287: Zinc protease
DTUW01000030.1	fig|937.26.peg.215	peg	DTUW01000030.1_1736_2890	1736	2890	+	hypothetical protein
DTUW01000030.1	fig|937.26.peg.216	peg	DTUW01000030.1_2880_3413	2880	3413	+	hypothetical protein
DTUW01000030.1	fig|937.26.peg.217	peg	DTUW01000030.1_3415_4509	3415	4509	+	dTDP-glucose 4,6-dehydratase (EC 4.2.1.46)			isu;CBSS-296591.1.peg.2330 isu;dTDP-rhamnose_synthesis isu;Rhamnose_containing_glycans
DTUW01000030.1	fig|937.26.peg.218	peg	DTUW01000030.1_5366_4506	5366	4506	-	N-carbamoylputrescine amidase (EC 3.5.1.53) @ Aliphatic amidase AmiE (EC 3.5.1.4)
DTUW01000030.1	fig|937.26.peg.219	peg	DTUW01000030.1_5414_5896	5414	5896	+	hypothetical protein
DTUW01000030.1	fig|937.26.peg.220	peg	DTUW01000030.1_6562_5879	6562	5879	-	hypothetical protein
DTUW01000030.1	fig|937.26.peg.221	peg	DTUW01000030.1_7356_6559	7356	6559	-	Zinc ABC transporter, permease protein ZnuB
DTUW01000030.1	fig|937.26.peg.222	peg	DTUW01000030.1_9516_7384	9516	7384	-	hypothetical protein
DTUW01000030.1	fig|937.26.peg.223	peg	DTUW01000030.1_9593_10375	9593	10375	+	hypothetical protein
DTUW01000031.1	fig|937.26.peg.224	peg	DTUW01000031.1_1011_121	1011	121	-	Homoserine kinase (EC 2.7.1.39)			isu;Threonine_and_Homoserine_Biosynthesis isu;CBSS-269482.1.peg.1294
DTUW01000031.1	fig|937.26.peg.225	peg	DTUW01000031.1_1484_1023	1484	1023	-	tRNA threonylcarbamoyladenosine biosynthesis protein TsaB
DTUW01000031.1	fig|937.26.peg.226	peg	DTUW01000031.1_2313_1468	2313	1468	-	UDP-3-O-[3-hydroxymyristoyl] N-acetylglucosamine deacetylase (EC 3.5.1.108)
DTUW01000031.1	fig|937.26.peg.227	peg	DTUW01000031.1_2912_2319	2912	2319	-	septum formation inhibitor
DTUW01000031.1	fig|937.26.peg.228	peg	DTUW01000031.1_4330_2909	4330	2909	-	Putative periplasmic protein
DTUW01000031.1	fig|937.26.peg.229	peg	DTUW01000031.1_4561_4340	4561	4340	-	hypothetical protein
DTUW01000031.1	fig|937.26.peg.230	peg	DTUW01000031.1_5453_4650	5453	4650	-	hypothetical protein
DTUW01000031.1	fig|937.26.peg.231	peg	DTUW01000031.1_6245_5496	6245	5496	-	LSU rRNA pseudouridine(2605) synthase (EC 5.4.99.22)
DTUW01000031.1	fig|937.26.peg.232	peg	DTUW01000031.1_7010_6246	7010	6246	-	Enoyl-[acyl-carrier-protein] reductase (EC 1.3.1.-), 7-alpha-HSDH-like => refractory to triclosan
DTUW01000031.1	fig|937.26.peg.233	peg	DTUW01000031.1_7897_7010	7897	7010	-	4-hydroxy-tetrahydrodipicolinate synthase (EC 4.3.3.7)			isu;Lysine_Biosynthesis_DAP_Pathway isu;Lysine_Biosynthesis_DAP_Pathway,_GJO_scratch
DTUW01000031.1	fig|937.26.peg.234	peg	DTUW01000031.1_7980_10391	7980	10391	+	Cellulose synthase catalytic subunit [UDP-forming] (EC 2.4.1.12)
DTUW01000032.1	fig|937.26.peg.235	peg	DTUW01000032.1_1378_2	1378	2	-	hypothetical protein
DTUW01000032.1	fig|937.26.peg.236	peg	DTUW01000032.1_2413_1382	2413	1382	-	hypothetical protein
DTUW01000032.1	fig|937.26.peg.237	peg	DTUW01000032.1_2614_2468	2614	2468	-	hypothetical protein
DTUW01000033.1	fig|937.26.peg.238	peg	DTUW01000033.1_49_2610	49	2610	+	hypothetical protein
DTUW01000034.1	fig|937.26.peg.239	peg	DTUW01000034.1_1_936	1	936	+	hypothetical protein
DTUW01000034.1	fig|937.26.peg.240	peg	DTUW01000034.1_951_1502	951	1502	+	hypothetical protein
DTUW01000034.1	fig|937.26.peg.241	peg	DTUW01000034.1_1502_2191	1502	2191	+	7-cyano-7-deazaguanine synthase (EC 6.3.4.20)
DTUW01000034.1	fig|937.26.peg.242	peg	DTUW01000034.1_2196_2453	2196	2453	+	hypothetical protein
DTUW01000034.1	fig|937.26.peg.243	peg	DTUW01000034.1_2463_3740	2463	3740	+	Tol-Pal system beta propeller repeat protein TolB
DTUW01000034.1	fig|937.26.peg.244	peg	DTUW01000034.1_3756_4394	3756	4394	+	Tol-Pal system peptidoglycan-associated lipoprotein PAL
DTUW01000034.1	fig|937.26.peg.245	peg	DTUW01000034.1_4404_5471	4404	5471	+	hypothetical protein
DTUW01000034.1	fig|937.26.peg.246	peg	DTUW01000034.1_5473_6084	5473	6084	+	FKBP-type peptidyl-prolyl cis-trans isomerase SlyD (EC 5.2.1.8)			isu;Potassium_homeostasis isu;Peptidyl-prolyl_cis-trans_isomerase
DTUW01000034.1	fig|937.26.peg.247	peg	DTUW01000034.1_6063_6284	6063	6284	+	hypothetical protein
DTUW01000034.1	fig|937.26.peg.248	peg	DTUW01000034.1_6286_6726	6286	6726	+	hypothetical protein
DTUW01000034.1	fig|937.26.peg.249	peg	DTUW01000034.1_6782_8257	6782	8257	+	2,3-bisphosphoglycerate-independent phosphoglycerate mutase (EC 5.4.2.12)
DTUW01000034.1	fig|937.26.peg.250	peg	DTUW01000034.1_8870_8214	8870	8214	-	hypothetical protein
DTUW01000034.1	fig|937.26.peg.251	peg	DTUW01000034.1_9879_8863	9879	8863	-	Dihydroorotase (EC 3.5.2.3)
DTUW01000034.1	fig|937.26.peg.252	peg	DTUW01000034.1_10339_9872	10339	9872	-	Thiol peroxidase, Bcp-type (EC 1.11.1.15)			isu;Thioredoxin-disulfide_reductase
DTUW01000035.1	fig|937.26.peg.253	peg	DTUW01000035.1_1666_2	1666	2	-	hypothetical protein
DTUW01000035.1	fig|937.26.peg.254	peg	DTUW01000035.1_2129_1659	2129	1659	-	Phosphopantetheine adenylyltransferase (EC 2.7.7.3)			isu;CBSS-269801.1.peg.1715 isu;CBSS-266117.6.peg.1260 isu;Coenzyme_A_Biosynthesis
DTUW01000035.1	fig|937.26.peg.255	peg	DTUW01000035.1_2218_3159	2218	3159	+	D-arabinose-5-phosphate isomerase (EC 5.3.1.13)
DTUW01000035.1	fig|937.26.peg.256	peg	DTUW01000035.1_3168_3947	3168	3947	+	2-Keto-3-deoxy-D-manno-octulosonate-8-phosphate synthase (EC 2.5.1.55)
DTUW01000035.1	fig|937.26.peg.257	peg	DTUW01000035.1_3949_5061	3949	5061	+	hypothetical protein
DTUW01000035.1	fig|937.26.peg.258	peg	DTUW01000035.1_5061_6173	5061	6173	+	Glycosyltransferase			idu(2);CBSS-258594.1.peg.3339
DTUW01000035.1	fig|937.26.peg.259	peg	DTUW01000035.1_6177_7541	6177	7541	+	Mannose-1-phosphate guanylyltransferase (EC 2.7.7.13) / Mannose-6-phosphate isomerase (EC 5.3.1.8)			isu;Mannose_Metabolism
DTUW01000035.1	fig|937.26.peg.260	peg	DTUW01000035.1_7538_8104	7538	8104	+	D-sedoheptulose 7-phosphate isomerase (EC 5.3.1.28)
DTUW01000035.1	fig|937.26.peg.261	peg	DTUW01000035.1_8101_9075	8101	9075	+	hypothetical protein
DTUW01000035.1	fig|937.26.peg.262	peg	DTUW01000035.1_9118_10233	9118	10233	+	Homoserine O-acetyltransferase (EC 2.3.1.31)
DTUW01000036.1	fig|937.26.peg.263	peg	DTUW01000036.1_938_3	938	3	-	hypothetical protein
DTUW01000036.1	fig|937.26.peg.264	peg	DTUW01000036.1_2259_964	2259	964	-	Glutamyl-tRNA(Gln) synthetase (EC 6.1.1.24)			isu;tRNA_aminoacylation,_Glu_and_Gln
DTUW01000036.1	fig|937.26.rna.6	rna	DTUW01000036.1_2368_2294	2368	2294	-	tRNA-Glu-TTC
DTUW01000036.1	fig|937.26.peg.265	peg	DTUW01000036.1_3572_2436	3572	2436	-	N-acetylmuramoyl-L-alanine amidase (EC 3.5.1.28)			isu;Murein_Hydrolases isu;Recycling_of_Peptidoglycan_Amino_Acids
DTUW01000036.1	fig|937.26.peg.266	peg	DTUW01000036.1_4795_3575	4795	3575	-	General secretion pathway protein F
DTUW01000036.1	fig|937.26.peg.267	peg	DTUW01000036.1_6060_4792	6060	4792	-	Two-component system sensor histidine kinase
DTUW01000036.1	fig|937.26.peg.268	peg	DTUW01000036.1_6159_8363	6159	8363	+	Flagellar biosynthesis protein FlhA			isu;Flagellar_motility isu;Flagellum
DTUW01000036.1	fig|937.26.peg.269	peg	DTUW01000036.1_8350_10032	8350	10032	+	hypothetical protein
DTUW01000036.1	fig|937.26.peg.270	peg	DTUW01000036.1_10196_10029	10196	10029	-	hypothetical protein
DTUW01000037.1	fig|937.26.peg.271	peg	DTUW01000037.1_3_692	3	692	+	Phospho-N-acetylmuramoyl-pentapeptide-transferase (EC 2.7.8.13)
DTUW01000037.1	fig|937.26.peg.272	peg	DTUW01000037.1_739_2094	739	2094	+	Methyl-accepting chemotaxis protein
DTUW01000037.1	fig|937.26.peg.273	peg	DTUW01000037.1_2095_2484	2095	2484	+	response regulator receiver domain protein (CheY-like)
DTUW01000037.1	fig|937.26.peg.274	peg	DTUW01000037.1_2468_2563	2468	2563	+	hypothetical protein
DTUW01000038.1	fig|937.26.peg.275	peg	DTUW01000038.1_141_1	141	1	-	SSU ribosomal protein S15p (S13e)
DTUW01000038.1	fig|937.26.peg.276	peg	DTUW01000038.1_2302_188	2302	188	-	Polyribonucleotide nucleotidyltransferase (EC 2.7.7.8)			isu;Polyadenylation_bacterial
DTUW01000038.1	fig|937.26.peg.277	peg	DTUW01000038.1_2558_2313	2558	2313	-	hypothetical protein
DTUW01000039.1	fig|937.26.peg.278	peg	DTUW01000039.1_749_2077	749	2077	+	ATP citrate synthase, alpha chain (EC 2.3.3.8)
DTUW01000039.1	fig|937.26.peg.279	peg	DTUW01000039.1_2082_2444	2082	2444	+	hypothetical protein
DTUW01000040.1	fig|937.26.peg.280	peg	DTUW01000040.1_28_1128	28	1128	+	GTP-binding and nucleic acid-binding protein YchF
DTUW01000040.1	fig|937.26.peg.281	peg	DTUW01000040.1_1661_1125	1661	1125	-	hypothetical protein
DTUW01000040.1	fig|937.26.peg.282	peg	DTUW01000040.1_2464_1664	2464	1664	-	hypothetical protein
DTUW01000041.1	fig|937.26.peg.283	peg	DTUW01000041.1_1515_25	1515	25	-	hypothetical protein
DTUW01000041.1	fig|937.26.peg.284	peg	DTUW01000041.1_1585_2349	1585	2349	+	Glutamate 5-kinase (EC 2.7.2.11) / RNA-binding C-terminal domain PUA			isu;Proline_Synthesis isu;Proline_Synthesis
DTUW01000041.1	fig|937.26.peg.285	peg	DTUW01000041.1_2377_2451	2377	2451	+	hypothetical protein
DTUW01000042.1	fig|937.26.peg.286	peg	DTUW01000042.1_3_2273	3	2273	+	hypothetical protein
DTUW01000042.1	fig|937.26.peg.287	peg	DTUW01000042.1_2391_2450	2391	2450	+	Tryptophanyl-tRNA synthetase (EC 6.1.1.2)			isu;tRNA_aminoacylation,_Trp
DTUW01000043.1	fig|937.26.peg.288	peg	DTUW01000043.1_3_200	3	200	+	hypothetical protein
DTUW01000043.1	fig|937.26.peg.289	peg	DTUW01000043.1_211_738	211	738	+	hypothetical protein
DTUW01000043.1	fig|937.26.peg.290	peg	DTUW01000043.1_765_1298	765	1298	+	NADH-ubiquinone oxidoreductase chain J (EC 1.6.5.3)			icw(2);Respiratory_Complex_I icw(2);NADH_ubiquinone_oxidoreductase
DTUW01000043.1	fig|937.26.peg.291	peg	DTUW01000043.1_1295_1597	1295	1597	+	NADH-ubiquinone oxidoreductase chain K (EC 1.6.5.3)			isu;Respiratory_Complex_I isu;NADH_ubiquinone_oxidoreductase
DTUW01000043.1	fig|937.26.peg.292	peg	DTUW01000043.1_1601_3472	1601	3472	+	NADH-ubiquinone oxidoreductase chain L (EC 1.6.5.3)			icw(1);Respiratory_Complex_I icw(1);NADH_ubiquinone_oxidoreductase
DTUW01000043.1	fig|937.26.peg.293	peg	DTUW01000043.1_3487_5016	3487	5016	+	NADH-ubiquinone oxidoreductase chain M (EC 1.6.5.3)			icw(4);Respiratory_Complex_I icw(4);NADH_ubiquinone_oxidoreductase
DTUW01000043.1	fig|937.26.peg.294	peg	DTUW01000043.1_5016_6506	5016	6506	+	NADH-ubiquinone oxidoreductase chain N (EC 1.6.5.3)			icw(3);Respiratory_Complex_I icw(3);NADH_ubiquinone_oxidoreductase
DTUW01000043.1	fig|937.26.peg.295	peg	DTUW01000043.1_7584_6532	7584	6532	-	Ribonucleotide reductase of class Ia (aerobic), beta subunit (EC 1.17.4.1)			isu;Ribonucleotide_reduction
DTUW01000043.1	fig|937.26.peg.296	peg	DTUW01000043.1_8219_7638	8219	7638	-	6-carboxy-5,6,7,8-tetrahydropterin synthase (EC 4.1.2.50)
DTUW01000043.1	fig|937.26.peg.297	peg	DTUW01000043.1_8962_8219	8962	8219	-	7-carboxy-7-deazaguanine synthase (EC 4.3.99.3)
DTUW01000043.1	fig|937.26.peg.298	peg	DTUW01000043.1_9553_8969	9553	8969	-	Carboxyl-terminal protease (EC 3.4.21.102)			idu(1);CBSS-224911.1.peg.435
DTUW01000044.1	fig|937.26.peg.299	peg	DTUW01000044.1_82_2	82	2	-	hypothetical protein
DTUW01000044.1	fig|937.26.peg.300	peg	DTUW01000044.1_451_131	451	131	-	hypothetical protein
DTUW01000044.1	fig|937.26.peg.301	peg	DTUW01000044.1_1323_451	1323	451	-	hypothetical protein
DTUW01000044.1	fig|937.26.peg.302	peg	DTUW01000044.1_1412_2365	1412	2365	+	hypothetical protein
DTUW01000045.1	fig|937.26.peg.303	peg	DTUW01000045.1_796_2	796	2	-	hypothetical protein
DTUW01000045.1	fig|937.26.peg.304	peg	DTUW01000045.1_851_2680	851	2680	+	hypothetical protein
DTUW01000045.1	fig|937.26.peg.305	peg	DTUW01000045.1_2733_3014	2733	3014	+	hypothetical protein
DTUW01000045.1	fig|937.26.peg.306	peg	DTUW01000045.1_3027_3854	3027	3854	+	hypothetical protein
DTUW01000045.1	fig|937.26.peg.307	peg	DTUW01000045.1_3832_4569	3832	4569	+	hypothetical protein
DTUW01000045.1	fig|937.26.peg.308	peg	DTUW01000045.1_4566_5900	4566	5900	+	Peptidoglycan lipid II flippase MurJ
DTUW01000045.1	fig|937.26.peg.309	peg	DTUW01000045.1_5897_7060	5897	7060	+	UDP-glucose 6-dehydrogenase (EC 1.1.1.22)			isu;Lipid_A-Ara4N_pathway_(_Polymyxin_resistance_) isu;Inteins
DTUW01000045.1	fig|937.26.peg.310	peg	DTUW01000045.1_7509_7057	7509	7057	-	chemotaxis protein CheD
DTUW01000045.1	fig|937.26.peg.311	peg	DTUW01000045.1_7654_8631	7654	8631	+	hypothetical protein
DTUW01000045.1	fig|937.26.peg.312	peg	DTUW01000045.1_9233_8673	9233	8673	-	hypothetical protein
DTUW01000046.1	fig|937.26.peg.313	peg	DTUW01000046.1_1_294	1	294	+	hypothetical protein
DTUW01000046.1	fig|937.26.peg.314	peg	DTUW01000046.1_1566_304	1566	304	-	Glycosyltransferase			idu(2);CBSS-258594.1.peg.3339
DTUW01000046.1	fig|937.26.peg.315	peg	DTUW01000046.1_1627_1761	1627	1761	+	LSU ribosomal protein L34p
DTUW01000046.1	fig|937.26.peg.316	peg	DTUW01000046.1_2654_2076	2654	2076	-	hypothetical protein
DTUW01000046.1	fig|937.26.peg.317	peg	DTUW01000046.1_5786_2685	5786	2685	-	Putative cytochrome C-type biogenesis protein			isu;Biogenesis_of_c-type_cytochromes
DTUW01000046.1	fig|937.26.peg.318	peg	DTUW01000046.1_8053_5837	8053	5837	-	Phenylalanyl-tRNA synthetase beta chain (EC 6.1.1.20)			isu;tRNA_aminoacylation,_Phe
DTUW01000046.1	fig|937.26.peg.319	peg	DTUW01000046.1_8107_8634	8107	8634	+	Adenine phosphoribosyltransferase (EC 2.4.2.7)			isu;Purine_conversions isu;cAMP_signaling_in_bacteria
DTUW01000046.1	fig|937.26.peg.320	peg	DTUW01000046.1_8687_9211	8687	9211	+	hypothetical protein
DTUW01000047.1	fig|937.26.peg.321	peg	DTUW01000047.1_3_191	3	191	+	purine nucleoside phosphorylase (punB)
DTUW01000047.1	fig|937.26.peg.322	peg	DTUW01000047.1_188_655	188	655	+	Crossover junction endodeoxyribonuclease RuvC (EC 3.1.22.4)
DTUW01000047.1	fig|937.26.peg.323	peg	DTUW01000047.1_664_1281	664	1281	+	hypothetical protein
DTUW01000047.1	fig|937.26.peg.324	peg	DTUW01000047.1_2300_1278	2300	1278	-	Alanine racemase (EC 5.1.1.1)			isu;Pyruvate_Alanine_Serine_Interconversions isu;Alanine_biosynthesis
DTUW01000048.1	fig|937.26.peg.325	peg	DTUW01000048.1_2212_2	2212	2	-	hypothetical protein
DTUW01000049.1	fig|937.26.peg.326	peg	DTUW01000049.1_3_2255	3	2255	+	Cellulose synthase catalytic subunit [UDP-forming] (EC 2.4.1.12)
DTUW01000050.1	fig|937.26.peg.327	peg	DTUW01000050.1_725_3	725	3	-	hypothetical protein
DTUW01000050.1	fig|937.26.peg.328	peg	DTUW01000050.1_1426_725	1426	725	-	Cell-division-associated, ABC-transporter-like signaling protein FtsE
DTUW01000050.1	fig|937.26.peg.329	peg	DTUW01000050.1_2217_1429	2217	1429	-	tRNA (guanine(46)-N(7))-methyltransferase (EC 2.1.1.33)
DTUW01000051.1	fig|937.26.peg.330	peg	DTUW01000051.1_2_91	2	91	+	hypothetical protein
DTUW01000051.1	fig|937.26.peg.331	peg	DTUW01000051.1_100_801	100	801	+	hypothetical protein
DTUW01000051.1	fig|937.26.peg.332	peg	DTUW01000051.1_866_1378	866	1378	+	Flagellar protein FlgP
DTUW01000051.1	fig|937.26.peg.333	peg	DTUW01000051.1_1382_1558	1382	1558	+	hypothetical protein
DTUW01000051.1	fig|937.26.peg.334	peg	DTUW01000051.1_1576_4677	1576	4677	+	hypothetical protein
DTUW01000051.1	fig|937.26.peg.335	peg	DTUW01000051.1_4692_6641	4692	6641	+	Oligopeptidase A (EC 3.4.24.70)			isu;Protein_degradation
DTUW01000051.1	fig|937.26.peg.336	peg	DTUW01000051.1_6638_7363	6638	7363	+	Molybdenum ABC transporter, periplasmic molybdenum-binding protein ModA (TC 3.A.1.8.1)			isu;Molybdenum_cofactor_biosynthesis
DTUW01000051.1	fig|937.26.peg.337	peg	DTUW01000051.1_7353_8717	7353	8717	+	tRNA-5-carboxymethylaminomethyl-2-thiouridine(34) synthesis protein MnmE
DTUW01000052.1	fig|937.26.peg.338	peg	DTUW01000052.1_2_280	2	280	+	hypothetical protein
DTUW01000052.1	fig|937.26.peg.339	peg	DTUW01000052.1_264_1700	264	1700	+	hypothetical protein
DTUW01000052.1	fig|937.26.peg.340	peg	DTUW01000052.1_2989_1724	2989	1724	-	3-isopropylmalate dehydratase large subunit (EC 4.2.1.33)			isu;Branched-Chain_Amino_Acid_Biosynthesis isu;Leucine_Biosynthesis
DTUW01000052.1	fig|937.26.peg.341	peg	DTUW01000052.1_3030_4379	3030	4379	+	hypothetical protein
DTUW01000052.1	fig|937.26.peg.342	peg	DTUW01000052.1_6862_4448	6862	4448	-	Leucyl-tRNA synthetase (EC 6.1.1.4)			isu;tRNA_aminoacylation,_Leu
DTUW01000052.1	fig|937.26.peg.343	peg	DTUW01000052.1_7349_7011	7349	7011	-	Nitrogen regulatory protein P-II			isu;Ammonia_assimilation
DTUW01000052.1	fig|937.26.peg.344	peg	DTUW01000052.1_8588_7374	8588	7374	-	Ammonium transporter			icw(1);Ammonia_assimilation
DTUW01000053.1	fig|937.26.peg.345	peg	DTUW01000053.1_2_406	2	406	+	TRAP dicarboxylate transporter, DctQ subunit, unknown substrate 6			isu;TRAP_Transporter_unknown_substrate_6
DTUW01000053.1	fig|937.26.peg.346	peg	DTUW01000053.1_414_2267	414	2267	+	hypothetical protein
DTUW01000053.1	fig|937.26.peg.347	peg	DTUW01000053.1_2307_2711	2307	2711	+	hypothetical protein
DTUW01000053.1	fig|937.26.peg.348	peg	DTUW01000053.1_2715_4091	2715	4091	+	Flagellar hook-associated protein FliD			isu;Flagellum
DTUW01000053.1	fig|937.26.peg.349	peg	DTUW01000053.1_4102_4521	4102	4521	+	Flagellar biosynthesis protein FliS			icw(1);Flagellum
DTUW01000053.1	fig|937.26.peg.350	peg	DTUW01000053.1_4508_4786	4508	4786	+	hypothetical protein
DTUW01000053.1	fig|937.26.peg.351	peg	DTUW01000053.1_5193_4783	5193	4783	-	Arsenate reductase (EC 1.20.4.4) thioredoxin-coupled, LMWP family
DTUW01000053.1	fig|937.26.peg.352	peg	DTUW01000053.1_6718_5207	6718	5207	-	hypothetical protein
DTUW01000053.1	fig|937.26.peg.353	peg	DTUW01000053.1_6857_9361	6857	9361	+	Chaperone protein ClpB (ATP-dependent unfoldase)
DTUW01000053.1	fig|937.26.peg.354	peg	DTUW01000053.1_9447_12632	9447	12632	+	hypothetical protein
DTUW01000053.1	fig|937.26.peg.355	peg	DTUW01000053.1_12682_13152	12682	13152	+	Cytochrome C553 (soluble cytochrome f)			isu;Soluble_cytochromes_and_functionally_related_electron_carriers
DTUW01000053.1	fig|937.26.peg.356	peg	DTUW01000053.1_13182_13631	13182	13631	+	tmRNA-binding protein SmpB			isu;Staphylococcal_pathogenicity_islands_SaPI isu;Translation_termination_factors_bacterial
DTUW01000053.1	fig|937.26.rna.7	rna	DTUW01000053.1_13652_13739	13652	13739	+	tRNA-Ser-GGA
DTUW01000053.1	fig|937.26.peg.357	peg	DTUW01000053.1_14737_13742	14737	13742	-	Acetyl-coenzyme A carboxyl transferase alpha chain (EC 6.4.1.2)			isu;Fatty_Acid_Biosynthesis_FASII
DTUW01000053.1	fig|937.26.peg.358	peg	DTUW01000053.1_15969_14743	15969	14743	-	3-oxoacyl-[acyl-carrier-protein] synthase, KASII (EC 2.3.1.179)
DTUW01000053.1	fig|937.26.peg.359	peg	DTUW01000053.1_16269_16039	16269	16039	-	Acyl carrier protein			icw(1);Fatty_Acid_Biosynthesis_FASII
DTUW01000053.1	fig|937.26.peg.360	peg	DTUW01000053.1_16358_17605	16358	17605	+	Putative oxidoreductase ferredoxin-type protein, clusters with CPO
DTUW01000053.1	fig|937.26.peg.361	peg	DTUW01000053.1_17617_17820	17617	17820	+	thiamine biosynthesis protein ThiS
DTUW01000053.1	fig|937.26.peg.362	peg	DTUW01000053.1_19016_17838	19016	17838	-	2,3,4,5-tetrahydropyridine-2,6-dicarboxylate N-succinyltransferase (EC 2.3.1.117)			isu;Lysine_Biosynthesis_DAP_Pathway isu;Lysine_Biosynthesis_DAP_Pathway,_GJO_scratch
DTUW01000053.1	fig|937.26.peg.363	peg	DTUW01000053.1_19096_20406	19096	20406	+	Inner membrane transport protein YajR
DTUW01000053.1	fig|937.26.peg.364	peg	DTUW01000053.1_20407_21246	20407	21246	+	Formyltetrahydrofolate deformylase (EC 3.5.1.10)			isu;One-carbon_metabolism_by_tetrahydropterines isu;5-FCL-like_protein
DTUW01000053.1	fig|937.26.peg.365	peg	DTUW01000053.1_21255_21944	21255	21944	+	Orotidine 5'-phosphate decarboxylase (EC 4.1.1.23)			isu;Riboflavin_synthesis_cluster
DTUW01000053.1	fig|937.26.peg.366	peg	DTUW01000053.1_21941_23476	21941	23476	+	IMP cyclohydrolase (EC 3.5.4.10) / Phosphoribosylaminoimidazolecarboxamide formyltransferase (EC 2.1.2.3)			icw(1);5-FCL-like_protein
DTUW01000053.1	fig|937.26.peg.367	peg	DTUW01000053.1_23568_24923	23568	24923	+	Phosphomethylpyrimidine synthase ThiC (EC 4.1.99.17)
DTUW01000053.1	fig|937.26.peg.368	peg	DTUW01000053.1_24934_25152	24934	25152	+	hypothetical protein
DTUW01000053.1	fig|937.26.peg.369	peg	DTUW01000053.1_26672_25173	26672	25173	-	DNA polymerase III subunits gamma and tau (EC 2.7.7.7)			isu;DNA_processing_cluster
DTUW01000053.1	fig|937.26.peg.370	peg	DTUW01000053.1_27589_26765	27589	26765	-	hypothetical protein
DTUW01000054.1	fig|937.26.peg.371	peg	DTUW01000054.1_97_2619	97	2619	+	Alanyl-tRNA synthetase (EC 6.1.1.7)			isu;tRNA_aminoacylation,_Ala
DTUW01000054.1	fig|937.26.peg.372	peg	DTUW01000054.1_2600_3511	2600	3511	+	Cysteine synthase (EC 2.5.1.47)			isu;Cysteine_Biosynthesis
DTUW01000054.1	fig|937.26.peg.373	peg	DTUW01000054.1_3508_4506	3508	4506	+	Phosphoribosylformylglycinamidine cyclo-ligase (EC 6.3.3.1)
DTUW01000054.1	fig|937.26.peg.374	peg	DTUW01000054.1_4517_5221	4517	5221	+	TolA protein			isu;Ton_and_Tol_transport_systems
DTUW01000054.1	fig|937.26.peg.375	peg	DTUW01000054.1_6436_5261	6436	5261	-	3-deoxy-D-manno-octulosonic acid transferase (EC 2.4.99.12)(EC 2.4.99.13)
DTUW01000054.1	fig|937.26.peg.376	peg	DTUW01000054.1_7176_6454	7176	6454	-	FIG137478: Hypothetical protein
DTUW01000054.1	fig|937.26.peg.377	peg	DTUW01000054.1_8591_7221	8591	7221	-	Ribonuclease Y
DTUW01000055.1	fig|937.26.peg.378	peg	DTUW01000055.1_3_293	3	293	+	hypothetical protein
DTUW01000055.1	fig|937.26.peg.379	peg	DTUW01000055.1_302_1549	302	1549	+	hypothetical protein
DTUW01000055.1	fig|937.26.peg.380	peg	DTUW01000055.1_1600_2127	1600	2127	+	Spermidine synthase-like
DTUW01000055.1	fig|937.26.peg.381	peg	DTUW01000055.1_2129_2725	2129	2725	+	Dephospho-CoA kinase (EC 2.7.1.24)			isu;Coenzyme_A_Biosynthesis
DTUW01000055.1	fig|937.26.peg.382	peg	DTUW01000055.1_3191_2718	3191	2718	-	hypothetical protein
DTUW01000055.1	fig|937.26.peg.383	peg	DTUW01000055.1_3763_3200	3763	3200	-	Tellurium resistance protein TerD
DTUW01000055.1	fig|937.26.peg.384	peg	DTUW01000055.1_3846_4052	3846	4052	+	hypothetical protein
DTUW01000055.1	fig|937.26.peg.385	peg	DTUW01000055.1_4064_5359	4064	5359	+	Histidinol dehydrogenase (EC 1.1.1.23)			isu;Histidine_Biosynthesis
DTUW01000055.1	fig|937.26.peg.386	peg	DTUW01000055.1_5359_5814	5359	5814	+	hypothetical protein
DTUW01000055.1	fig|937.26.peg.387	peg	DTUW01000055.1_5804_7933	5804	7933	+	LPS-assembly protein LptD @ Organic solvent tolerance protein precursor			isu;ECSIG4-SIG7
DTUW01000055.1	fig|937.26.peg.388	peg	DTUW01000055.1_8526_7930	8526	7930	-	hypothetical protein
DTUW01000056.1	fig|937.26.peg.389	peg	DTUW01000056.1_696_1	696	1	-	Type IV fimbrial biogenesis protein FimT
DTUW01000056.1	fig|937.26.peg.390	peg	DTUW01000056.1_1923_697	1923	697	-	Aspartokinase (EC 2.7.2.4)			isu;Threonine_and_Homoserine_Biosynthesis isu;Lysine_Biosynthesis_DAP_Pathway isu;Lysine_Biosynthesis_DAP_Pathway,_GJO_scratch
DTUW01000056.1	fig|937.26.peg.391	peg	DTUW01000056.1_2396_1917	2396	1917	-	Adenosine (5')-pentaphospho-(5'')-adenosine pyrophosphohydrolase
DTUW01000056.1	fig|937.26.peg.392	peg	DTUW01000056.1_2712_2470	2712	2470	-	hypothetical protein
DTUW01000056.1	fig|937.26.peg.393	peg	DTUW01000056.1_3059_2721	3059	2721	-	thioredoxin-like
DTUW01000056.1	fig|937.26.peg.394	peg	DTUW01000056.1_4039_3095	4039	3095	-	hypothetical protein
DTUW01000056.1	fig|937.26.peg.395	peg	DTUW01000056.1_4100_4690	4100	4690	+	DNA polymerase III subunit delta
DTUW01000056.1	fig|937.26.peg.396	peg	DTUW01000056.1_4734_5858	4734	5858	+	hypothetical protein
DTUW01000056.1	fig|937.26.peg.397	peg	DTUW01000056.1_5845_6084	5845	6084	+	hypothetical protein
DTUW01000056.1	fig|937.26.peg.398	peg	DTUW01000056.1_6208_7221	6208	7221	+	UPF0324 inner membrane protein YeiH
DTUW01000056.1	fig|937.26.peg.399	peg	DTUW01000056.1_8399_7218	8399	7218	-	Glutamate N-acetyltransferase (EC 2.3.1.35) @ N-acetylglutamate synthase (EC 2.3.1.1)
DTUW01000057.1	fig|937.26.peg.400	peg	DTUW01000057.1_1109_3	1109	3	-	Queuine tRNA-ribosyltransferase (EC 2.4.2.29)
DTUW01000057.1	fig|937.26.peg.401	peg	DTUW01000057.1_2460_1114	2460	1114	-	Biotin carboxylase of acetyl-CoA carboxylase (EC 6.3.4.14)			icw(1);Fatty_Acid_Biosynthesis_FASII
DTUW01000057.1	fig|937.26.peg.402	peg	DTUW01000057.1_2921_2463	2921	2463	-	Biotin carboxyl carrier protein of acetyl-CoA carboxylase			isu;Fatty_Acid_Biosynthesis_FASII
DTUW01000057.1	fig|937.26.peg.403	peg	DTUW01000057.1_5324_2961	5324	2961	-	Cytochrome c family protein
DTUW01000057.1	fig|937.26.peg.404	peg	DTUW01000057.1_7891_5339	7891	5339	-	hypothetical protein
DTUW01000057.1	fig|937.26.peg.405	peg	DTUW01000057.1_8252_8130	8252	8130	-	hypothetical protein
DTUW01000058.1	fig|937.26.peg.406	peg	DTUW01000058.1_2784_109	2784	109	-	PUTATIVE MCP-TYPE SIGNAL TRANSDUCTION PROTEIN
DTUW01000058.1	fig|937.26.peg.407	peg	DTUW01000058.1_2967_3425	2967	3425	+	Aminodeoxychorismate lyase (EC 4.1.3.38)			isu;Chorismate:_Intermediate_for_synthesis_of_Tryptophan,_PAPA_antibiotics,_PABA,_3-hydroxyanthranilate_and_more. isu;Tryptophan_synthesis
DTUW01000058.1	fig|937.26.peg.408	peg	DTUW01000058.1_3791_3417	3791	3417	-	hypothetical protein
DTUW01000058.1	fig|937.26.peg.409	peg	DTUW01000058.1_4065_3784	4065	3784	-	hypothetical protein
DTUW01000058.1	fig|937.26.peg.410	peg	DTUW01000058.1_4752_4069	4752	4069	-	hypothetical protein
DTUW01000058.1	fig|937.26.peg.411	peg	DTUW01000058.1_6127_4736	6127	4736	-	hypothetical protein
DTUW01000058.1	fig|937.26.peg.412	peg	DTUW01000058.1_6222_6860	6222	6860	+	Ribulose-phosphate 3-epimerase (EC 5.1.3.1)			isu;Riboflavin_synthesis_cluster
DTUW01000058.1	fig|937.26.peg.413	peg	DTUW01000058.1_6857_7792	6857	7792	+	hypothetical protein
DTUW01000058.1	fig|937.26.peg.414	peg	DTUW01000058.1_8763_7789	8763	7789	-	Putative periplasmic protein
DTUW01000058.1	fig|937.26.peg.415	peg	DTUW01000058.1_9019_8723	9019	8723	-	Cell division topological specificity factor MinE			icw(1);Septum_site-determining_cluster_Min
DTUW01000058.1	fig|937.26.peg.416	peg	DTUW01000058.1_9828_9019	9828	9019	-	Septum site-determining protein MinD			isu;Septum_site-determining_cluster_Min
DTUW01000058.1	fig|937.26.peg.417	peg	DTUW01000058.1_10896_9874	10896	9874	-	Ketol-acid reductoisomerase (NADP(+)) (EC 1.1.1.86)
DTUW01000058.1	fig|937.26.peg.418	peg	DTUW01000058.1_10952_11419	10952	11419	+	tRNA (cytidine(34)-2'-O)-methyltransferase (EC 2.1.1.207)			isu;RNA_methylation
DTUW01000058.1	fig|937.26.peg.419	peg	DTUW01000058.1_11416_12423	11416	12423	+	Lipid-A-disaccharide synthase (EC 2.4.1.182)
DTUW01000058.1	fig|937.26.peg.420	peg	DTUW01000058.1_13506_12553	13506	12553	-	Pyruvate:ferredoxin oxidoreductase, beta subunit (EC 1.2.7.1)			icw(2);Pyruvate:ferredoxin_oxidoreductase
DTUW01000058.1	fig|937.26.peg.421	peg	DTUW01000058.1_14756_13506	14756	13506	-	Pyruvate:ferredoxin oxidoreductase, alpha subunit (EC 1.2.7.1)			icw(1);Pyruvate:ferredoxin_oxidoreductase
DTUW01000058.1	fig|937.26.peg.422	peg	DTUW01000058.1_15166_14756	15166	14756	-	Pyruvate:ferredoxin oxidoreductase, delta subunit (EC 1.2.7.1)			isu;Pyruvate:ferredoxin_oxidoreductase
DTUW01000058.1	fig|937.26.peg.423	peg	DTUW01000058.1_15733_15176	15733	15176	-	Pyruvate:ferredoxin oxidoreductase, gamma subunit (EC 1.2.7.1)			isu;Ketoisovalerate_oxidoreductase icw(3);Pyruvate:ferredoxin_oxidoreductase
DTUW01000058.1	fig|937.26.peg.424	peg	DTUW01000058.1_15909_16397	15909	16397	+	Phosphatidylglycerophosphatase A (EC 3.1.3.27)			isu;Riboflavin_synthesis_cluster
DTUW01000058.1	fig|937.26.peg.425	peg	DTUW01000058.1_16394_17416	16394	17416	+	UDP-N-acetylglucosamine--N-acetylmuramyl-(pentapeptide) pyrophosphoryl-undecaprenol N-acetylglucosamine transferase (EC 2.4.1.227)
DTUW01000058.1	fig|937.26.peg.426	peg	DTUW01000058.1_18377_17388	18377	17388	-	SAM-dependent methyltransferase, MidA
DTUW01000058.1	fig|937.26.peg.427	peg	DTUW01000058.1_18897_18367	18897	18367	-	Flavin prenyltransferase UbiX
DTUW01000058.1	fig|937.26.peg.428	peg	DTUW01000058.1_19075_19707	19075	19707	+	Quad-[4Fe-4S] ferredoxin, HycB/HydN/HyfA family
DTUW01000058.1	fig|937.26.peg.429	peg	DTUW01000058.1_19709_20608	19709	20608	+	Oxidoreductase, anchor subunit
DTUW01000058.1	fig|937.26.peg.430	peg	DTUW01000058.1_20622_23957	20622	23957	+	Oxidoreductase, molybdopterin-binding
DTUW01000058.1	fig|937.26.peg.431	peg	DTUW01000058.1_25549_23990	25549	23990	-	DNA repair protein RecN			isu;DNA_repair,_bacterial
DTUW01000058.1	fig|937.26.peg.432	peg	DTUW01000058.1_26417_25542	26417	25542	-	NAD kinase (EC 2.7.1.23)			isu;NAD_and_NADP_cofactor_biosynthesis_global
DTUW01000058.1	fig|937.26.peg.433	peg	DTUW01000058.1_27420_26410	27420	26410	-	GTP-binding protein Obg			isu;CBSS-176279.3.peg.868
DTUW01000059.1	fig|937.26.peg.434	peg	DTUW01000059.1_2702_93	2702	93	-	DNA polymerase I (EC 2.7.7.7)
DTUW01000059.1	fig|937.26.peg.435	peg	DTUW01000059.1_2794_4137	2794	4137	+	Phosphoglucosamine mutase (EC 5.4.2.10)			isu;UDP-N-acetylmuramate_from_Fructose-6-phosphate_Biosynthesis
DTUW01000059.1	fig|937.26.peg.436	peg	DTUW01000059.1_4130_4564	4130	4564	+	Lipoprotein signal peptidase (EC 3.4.23.36)			isu;Signal_peptidase isu;Sex_pheromones_in_Enterococcus_faecalis_and_other_Firmicutes isu;CBSS-36873.1.peg.4752
DTUW01000059.1	fig|937.26.peg.437	peg	DTUW01000059.1_4576_5793	4576	5793	+	Histidyl-tRNA synthetase (EC 6.1.1.21)			isu;tRNA_aminoacylation,_His
DTUW01000059.1	fig|937.26.peg.438	peg	DTUW01000059.1_5762_7339	5762	7339	+	hypothetical protein
DTUW01000059.1	fig|937.26.peg.439	peg	DTUW01000059.1_7342_8403	7342	8403	+	hypothetical protein
DTUW01000060.1	fig|937.26.peg.440	peg	DTUW01000060.1_1426_2	1426	2	-	Recombination inhibitory protein MutS2			isu;DNA_repair,_bacterial_MutL-MutS_system
DTUW01000060.1	fig|937.26.peg.441	peg	DTUW01000060.1_1910_1413	1910	1413	-	hypothetical protein
DTUW01000060.1	fig|937.26.peg.442	peg	DTUW01000060.1_1927_2127	1927	2127	+	hypothetical protein
DTUW01000060.1	fig|937.26.peg.443	peg	DTUW01000060.1_2394_2549	2394	2549	+	hypothetical protein
DTUW01000060.1	fig|937.26.peg.444	peg	DTUW01000060.1_2554_2829	2554	2829	+	SSU ribosomal protein S20p
DTUW01000060.1	fig|937.26.peg.445	peg	DTUW01000060.1_2829_4988	2829	4988	+	Peptide chain release factor 1			isu;Translation_termination_factors_bacterial
DTUW01000060.1	fig|937.26.peg.446	peg	DTUW01000060.1_5035_5838	5035	5838	+	Flagellar motor rotation protein MotB			isu;Flagellar_motility isu;Flagellum isu;CBSS-323098.3.peg.2823
DTUW01000060.1	fig|937.26.peg.447	peg	DTUW01000060.1_5843_6577	5843	6577	+	Flagellar biosynthesis protein FliP			icw(1);Flagellum
DTUW01000060.1	fig|937.26.peg.448	peg	DTUW01000060.1_7772_6597	7772	6597	-	Sulfide:quinone oxidoreductase, Type VI
DTUW01000060.1	fig|937.26.peg.449	peg	DTUW01000060.1_7970_7776	7970	7776	-	hypothetical protein
DTUW01000060.1	fig|937.26.peg.450	peg	DTUW01000060.1_8086_8409	8086	8409	+	hypothetical protein
DTUW01000061.1	fig|937.26.peg.451	peg	DTUW01000061.1_2_1957	2	1957	+	hypothetical protein
DTUW01000061.1	fig|937.26.peg.452	peg	DTUW01000061.1_2009_4342	2009	4342	+	hypothetical protein
DTUW01000061.1	fig|937.26.peg.453	peg	DTUW01000061.1_4919_4326	4919	4326	-	hypothetical protein
DTUW01000061.1	fig|937.26.peg.454	peg	DTUW01000061.1_4979_6283	4979	6283	+	Ribosomal protein S12p Asp88 (E. coli) methylthiotransferase (EC 2.8.4.4)
DTUW01000061.1	fig|937.26.peg.455	peg	DTUW01000061.1_8167_6308	8167	6308	-	Chaperone protein HtpG			isu;Protein_chaperones
DTUW01000062.1	fig|937.26.peg.456	peg	DTUW01000062.1_1_591	1	591	+	Ribonucleotide reductase of class III (anaerobic), activating protein
DTUW01000062.1	fig|937.26.peg.457	peg	DTUW01000062.1_588_968	588	968	+	hypothetical protein
DTUW01000062.1	fig|937.26.peg.458	peg	DTUW01000062.1_979_2061	979	2061	+	hypothetical protein
DTUW01000063.1	fig|937.26.peg.459	peg	DTUW01000063.1_2_1066	2	1066	+	hypothetical protein
DTUW01000063.1	fig|937.26.peg.460	peg	DTUW01000063.1_2472_1069	2472	1069	-	Two-component system sensor histidine kinase
DTUW01000063.1	fig|937.26.peg.461	peg	DTUW01000063.1_3624_2473	3624	2473	-	hypothetical protein
DTUW01000063.1	fig|937.26.peg.462	peg	DTUW01000063.1_3709_6450	3709	6450	+	Isoleucyl-tRNA synthetase (EC 6.1.1.5)			isu;tRNA_aminoacylation,_Ile
DTUW01000063.1	fig|937.26.peg.463	peg	DTUW01000063.1_6443_6556	6443	6556	+	hypothetical protein
DTUW01000063.1	fig|937.26.peg.464	peg	DTUW01000063.1_7069_6557	7069	6557	-	hypothetical protein
DTUW01000063.1	fig|937.26.peg.465	peg	DTUW01000063.1_8304_7066	8304	7066	-	DNA topoisomerase I (EC 5.99.1.2)			idu(1);Inteins idu(1);pVir_Plasmid_of_Campylobacter idu(1);CBSS-272943.3.peg.1367 idu(1);DNA_topoisomerases,_Type_I,_ATP-independent
DTUW01000064.1	fig|937.26.peg.466	peg	DTUW01000064.1_3_119	3	119	+	hypothetical protein
DTUW01000064.1	fig|937.26.peg.467	peg	DTUW01000064.1_116_859	116	859	+	3-oxoacyl-[acyl-carrier protein] reductase (EC 1.1.1.100), FadG
DTUW01000064.1	fig|937.26.peg.468	peg	DTUW01000064.1_860_1597	860	1597	+	membrane protein, putative
DTUW01000064.1	fig|937.26.peg.469	peg	DTUW01000064.1_1594_2946	1594	2946	+	GTP-binding protein EngA			isu;CBSS-290633.1.peg.1906
DTUW01000064.1	fig|937.26.peg.470	peg	DTUW01000064.1_2939_4639	2939	4639	+	Type IV fimbrial assembly, ATPase PilB
DTUW01000064.1	fig|937.26.peg.471	peg	DTUW01000064.1_5722_4619	5722	4619	-	8-amino-7-oxononanoate synthase (EC 2.3.1.47)			isu;Biotin_biosynthesis_Experimental isu;Biotin_biosynthesis
DTUW01000064.1	fig|937.26.peg.472	peg	DTUW01000064.1_6105_5719	6105	5719	-	HspR, transcriptional repressor of DnaK operon			isu;Protein_chaperones
DTUW01000064.1	fig|937.26.peg.473	peg	DTUW01000064.1_6975_6106	6975	6106	-	DnaJ-class molecular chaperone CbpA			icw(1);Protein_chaperones
DTUW01000064.1	fig|937.26.peg.474	peg	DTUW01000064.1_7577_7029	7577	7029	-	Nicotinate-nucleotide adenylyltransferase (EC 2.7.7.18)			isu;NAD_and_NADP_cofactor_biosynthesis_global
DTUW01000064.1	fig|937.26.peg.475	peg	DTUW01000064.1_8128_7592	8128	7592	-	fimbrial protein
DTUW01000064.1	fig|937.26.peg.476	peg	DTUW01000064.1_8218_8138	8218	8138	-	hypothetical protein
DTUW01000065.1	fig|937.26.peg.477	peg	DTUW01000065.1_195_1547	195	1547	+	Transcription termination factor Rho			isu;Transcription_factors_bacterial
DTUW01000065.1	fig|937.26.peg.478	peg	DTUW01000065.1_1553_2011	1553	2011	+	hypothetical protein
DTUW01000065.1	fig|937.26.peg.479	peg	DTUW01000065.1_4763_1998	4763	1998	-	hypothetical protein
DTUW01000065.1	fig|937.26.peg.480	peg	DTUW01000065.1_4859_5290	4859	5290	+	LSU ribosomal protein L13p (L13Ae)
DTUW01000065.1	fig|937.26.peg.481	peg	DTUW01000065.1_5303_5692	5303	5692	+	SSU ribosomal protein S9p (S16e)
DTUW01000065.1	fig|937.26.peg.482	peg	DTUW01000065.1_7236_5728	7236	5728	-	Potassium voltage-gated channel subfamily KQT; possible potassium channel, VIC family			isu;Potassium_homeostasis
DTUW01000065.1	fig|937.26.peg.483	peg	DTUW01000065.1_8191_7238	8191	7238	-	hypothetical protein
DTUW01000066.1	fig|937.26.peg.484	peg	DTUW01000066.1_1_756	1	756	+	hypothetical protein
DTUW01000066.1	fig|937.26.peg.485	peg	DTUW01000066.1_761_1879	761	1879	+	Aminotransferase, DegT/DnrJ/EryC1/StrS family
DTUW01000066.1	fig|937.26.peg.486	peg	DTUW01000066.1_1876_2019	1876	2019	+	hypothetical protein
DTUW01000067.1	fig|937.26.peg.487	peg	DTUW01000067.1_1624_2	1624	2	-	hypothetical protein
DTUW01000067.1	fig|937.26.peg.488	peg	DTUW01000067.1_1781_1614	1781	1614	-	hypothetical protein
DTUW01000067.1	fig|937.26.peg.489	peg	DTUW01000067.1_1800_2762	1800	2762	+	Malate dehydrogenase (EC 1.1.1.37)
DTUW01000067.1	fig|937.26.peg.490	peg	DTUW01000067.1_2771_3622	2771	3622	+	Fumarate hydratase class I, alpha region (EC 4.2.1.2); L(+)-tartrate dehydratase alpha subunit (EC 4.2.1.32)			icw(1);Muconate_lactonizing_enzyme_family
DTUW01000067.1	fig|937.26.peg.491	peg	DTUW01000067.1_3632_4189	3632	4189	+	Fumarate hydratase class I, beta region (EC 4.2.1.2); L(+)-tartrate dehydratase beta subunit (EC 4.2.1.32)			isu;Muconate_lactonizing_enzyme_family
DTUW01000067.1	fig|937.26.peg.492	peg	DTUW01000067.1_4298_6472	4298	6472	+	Isocitrate dehydrogenase [NADP] (EC 1.1.1.42); Monomeric isocitrate dehydrogenase [NADP] (EC 1.1.1.42)			isu;5-FCL-like_protein
DTUW01000067.1	fig|937.26.peg.493	peg	DTUW01000067.1_7148_6546	7148	6546	-	hypothetical protein
DTUW01000067.1	fig|937.26.peg.494	peg	DTUW01000067.1_7912_7148	7912	7148	-	Undecaprenyl-diphosphatase (EC 3.6.1.27)
DTUW01000067.1	fig|937.26.peg.495	peg	DTUW01000067.1_8011_9690	8011	9690	+	Acetolactate synthase large subunit (EC 2.2.1.6)			isu;Acetolactate_synthase_subunits isu;Branched-Chain_Amino_Acid_Biosynthesis isu;Acetoin,_butanediol_metabolism
DTUW01000067.1	fig|937.26.peg.496	peg	DTUW01000067.1_9701_10174	9701	10174	+	Acetolactate synthase small subunit (EC 2.2.1.6)			icw(1);Acetolactate_synthase_subunits icw(1);Branched-Chain_Amino_Acid_Biosynthesis icw(1);Acetoin,_butanediol_metabolism
DTUW01000067.1	fig|937.26.peg.497	peg	DTUW01000067.1_10393_12294	10393	12294	+	Methionyl-tRNA synthetase (EC 6.1.1.10)			isu;tRNA_aminoacylation,_Met isu;Scaffold_proteins_for_[4Fe-4S]_cluster_assembly_(MRP_family)
DTUW01000067.1	fig|937.26.peg.498	peg	DTUW01000067.1_12311_14782	12311	14782	+	Membrane alanine aminopeptidase N (EC 3.4.11.2)			isu;Aminopeptidases_(EC_3.4.11.-)
DTUW01000067.1	fig|937.26.peg.499	peg	DTUW01000067.1_14769_15416	14769	15416	+	hypothetical protein
DTUW01000067.1	fig|937.26.peg.500	peg	DTUW01000067.1_15447_16541	15447	16541	+	3'-to-5' oligoribonuclease B, Bacillus type			isu;RNA_processing_and_degradation,_bacterial
DTUW01000067.1	fig|937.26.peg.501	peg	DTUW01000067.1_16542_17156	16542	17156	+	Acyl-phosphate:glycerol-3-phosphate O-acyltransferase PlsY (EC 2.3.1.n3)
DTUW01000067.1	fig|937.26.peg.502	peg	DTUW01000067.1_17168_18514	17168	18514	+	Glutamyl-tRNA synthetase (EC 6.1.1.17)			isu;Heme_and_Siroheme_Biosynthesis isu;tRNA_aminoacylation,_Glu_and_Gln
DTUW01000067.1	fig|937.26.peg.503	peg	DTUW01000067.1_19995_18580	19995	18580	-	Glutamine synthetase type I (EC 6.3.1.2)			isu;Glutamine,_Glutamate,_Aspartate_and_Asparagine_Biosynthesis isu;Ammonia_assimilation isu;Glutamine_synthetases
DTUW01000067.1	fig|937.26.peg.504	peg	DTUW01000067.1_20864_20061	20864	20061	-	Carbonic anhydrase, alpha class (EC 4.2.1.1)
DTUW01000067.1	fig|937.26.rna.8	rna	DTUW01000067.1_20982_20898	20982	20898	-	tRNA-Leu-GAG
DTUW01000067.1	fig|937.26.peg.505	peg	DTUW01000067.1_21346_21041	21346	21041	-	ATP synthase F0 sector subunit c (EC 3.6.3.14)			isu;F0F1-type_ATP_synthase
DTUW01000067.1	fig|937.26.peg.506	peg	DTUW01000067.1_21462_22223	21462	22223	+	Imidazole glycerol phosphate synthase cyclase subunit
DTUW01000067.1	fig|937.26.peg.507	peg	DTUW01000067.1_22777_22220	22777	22220	-	CDP-diacylglycerol--serine O-phosphatidyltransferase (EC 2.7.8.8)
DTUW01000067.1	fig|937.26.peg.508	peg	DTUW01000067.1_26021_22779	26021	22779	-	Carbamoyl-phosphate synthase large chain (EC 6.3.5.5)
DTUW01000067.1	fig|937.26.peg.509	peg	DTUW01000067.1_26406_26110	26406	26110	-	hypothetical protein
DTUW01000068.1	fig|937.26.peg.510	peg	DTUW01000068.1_158_3	158	3	-	N-acetylneuraminate synthase (EC 2.5.1.56)			idu(1);CMP-N-acetylneuraminate_Biosynthesis
DTUW01000068.1	fig|937.26.peg.511	peg	DTUW01000068.1_844_155	844	155	-	Spore coat polysaccharide biosynthesis protein SpsF
DTUW01000068.1	fig|937.26.peg.512	peg	DTUW01000068.1_1962_841	1962	841	-	N-Acetylneuraminate cytidylyltransferase (EC 2.7.7.43)			icw(1);CMP-N-acetylneuraminate_Biosynthesis
DTUW01000069.1	fig|937.26.peg.513	peg	DTUW01000069.1_1_282	1	282	+	hypothetical protein
DTUW01000069.1	fig|937.26.peg.514	peg	DTUW01000069.1_279_1043	279	1043	+	2-dehydro-3-deoxyglucarate aldolase (EC 4.1.2.20)			isu;D-galactarate,_D-glucarate_and_D-glycerate_catabolism isu;L-Talarate_Dehydratase isu;D-galactarate,_D-glucarate_and_D-glycerate_catabolism_-_gjo
DTUW01000069.1	fig|937.26.peg.515	peg	DTUW01000069.1_1040_1804	1040	1804	+	3-deoxy-manno-octulosonate cytidylyltransferase (EC 2.7.7.38)
DTUW01000069.1	fig|937.26.peg.516	peg	DTUW01000069.1_1801_1935	1801	1935	+	hypothetical protein
DTUW01000070.1	fig|937.26.peg.517	peg	DTUW01000070.1_1665_1	1665	1	-	Assimilatory nitrate reductase large subunit (EC 1.7.99.4)
DTUW01000070.1	fig|937.26.peg.518	peg	DTUW01000070.1_3566_1662	3566	1662	-	Ferredoxin--nitrite reductase (EC 1.7.7.1)			isu;Nitrate_and_nitrite_ammonification
DTUW01000070.1	fig|937.26.peg.519	peg	DTUW01000070.1_4812_3556	4812	3556	-	Uroporphyrinogen-III methyltransferase (EC 2.1.1.107)			isu;Dissimilatory_nitrite_reductase isu;Heme_and_Siroheme_Biosynthesis isu;Coenzyme_B12_biosynthesis
DTUW01000070.1	fig|937.26.peg.520	peg	DTUW01000070.1_6433_4814	6433	4814	-	Protein serine/threonine phosphatase PrpC, regulation of stationary phase
DTUW01000070.1	fig|937.26.peg.521	peg	DTUW01000070.1_7685_6420	7685	6420	-	Nitrate transporter NasA
DTUW01000070.1	fig|937.26.peg.522	peg	DTUW01000070.1_7779_7675	7779	7675	-	hypothetical protein
DTUW01000071.1	fig|937.26.peg.523	peg	DTUW01000071.1_104_2053	104	2053	+	Acetyl-CoA synthetase (EC 6.2.1.1)
DTUW01000071.1	fig|937.26.peg.524	peg	DTUW01000071.1_2058_2897	2058	2897	+	hypothetical protein
DTUW01000071.1	fig|937.26.rna.9	rna	DTUW01000071.1_2918_2992	2918	2992	+	tRNA-Val-GAC
DTUW01000071.1	fig|937.26.peg.525	peg	DTUW01000071.1_4036_2993	4036	2993	-	Ferredoxin			idu(2);Soluble_cytochromes_and_functionally_related_electron_carriers
DTUW01000071.1	fig|937.26.peg.526	peg	DTUW01000071.1_4598_4017	4598	4017	-	hypothetical protein
DTUW01000071.1	fig|937.26.peg.527	peg	DTUW01000071.1_4697_5071	4697	5071	+	SSU ribosomal protein S12p (S23e)			isu;Ribosomal_protein_S12p_Asp_methylthiotransferase icw(2);Mycobacterium_virulence_operon_involved_in_protein_synthesis_(SSU_ribosomal_proteins)
DTUW01000071.1	fig|937.26.peg.528	peg	DTUW01000071.1_5088_5561	5088	5561	+	SSU ribosomal protein S7p (S5e)			isu;Mycobacterium_virulence_operon_involved_in_protein_synthesis_(SSU_ribosomal_proteins)
DTUW01000071.1	fig|937.26.peg.529	peg	DTUW01000071.1_5642_7732	5642	7732	+	Translation elongation factor G			isu;Tetracycline_resistance,_ribosome_protection_type,_too isu;Translation_elongation_factor_G_family isu;Translation_elongation_factors_bacterial isu;Tetracycline_resistance,_ribosome_protection_type icw(1);Mycobacterium_virulence_operon_involved_in_protein_synthesis_(SSU_ribosomal_proteins)
DTUW01000072.1	fig|937.26.peg.530	peg	DTUW01000072.1_639_7	639	7	-	5-formyltetrahydrofolate cyclo-ligase (EC 6.3.3.2)			isu;One-carbon_metabolism_by_tetrahydropterines isu;5-FCL-like_protein
DTUW01000072.1	fig|937.26.peg.531	peg	DTUW01000072.1_1825_632	1825	632	-	Carboxynorspermidine synthase (EC 1.5.1.43)
DTUW01000073.1	fig|937.26.peg.532	peg	DTUW01000073.1_1_570	1	570	+	[NiFe] hydrogenase nickel incorporation-associated protein HypB			icw(1);NiFe_hydrogenase_maturation
DTUW01000073.1	fig|937.26.peg.533	peg	DTUW01000073.1_570_860	570	860	+	[NiFe] hydrogenase metallocenter assembly protein HypC			isu;NiFe_hydrogenase_maturation
DTUW01000073.1	fig|937.26.peg.534	peg	DTUW01000073.1_860_1981	860	1981	+	[NiFe] hydrogenase metallocenter assembly protein HypD			icw(2);NiFe_hydrogenase_maturation
DTUW01000073.1	fig|937.26.peg.535	peg	DTUW01000073.1_2950_2078	2950	2078	-	NAD-dependent epimerase/dehydratase			isu;CBSS-296591.1.peg.2330
DTUW01000073.1	fig|937.26.peg.536	peg	DTUW01000073.1_3858_2947	3858	2947	-	D-3-phosphoglycerate dehydrogenase (EC 1.1.1.95)			idu(2);Serine_Biosynthesis idu(2);Pyridoxin_(Vitamin_B6)_Biosynthesis
DTUW01000073.1	fig|937.26.peg.537	peg	DTUW01000073.1_5073_3859	5073	3859	-	Argininosuccinate synthase (EC 6.3.4.5)
DTUW01000073.1	fig|937.26.rna.10	rna	DTUW01000073.1_5175_5251	5175	5251	+	tRNA-Gly-GCC
DTUW01000073.1	fig|937.26.rna.11	rna	DTUW01000073.1_5271_5358	5271	5358	+	tRNA-Leu-TAA
DTUW01000073.1	fig|937.26.rna.12	rna	DTUW01000073.1_5370_5444	5370	5444	+	tRNA-Cys-GCA
DTUW01000073.1	fig|937.26.rna.13	rna	DTUW01000073.1_5477_5565	5477	5565	+	tRNA-Ser-TGA
DTUW01000073.1	fig|937.26.peg.538	peg	DTUW01000073.1_5592_6797	5592	6797	+	Integral membrane zinc-metalloprotease HP0382, M48 family
DTUW01000073.1	fig|937.26.peg.539	peg	DTUW01000073.1_6785_7663	6785	7663	+	tRNA dimethylallyltransferase (EC 2.5.1.75)
DTUW01000074.1	fig|937.26.peg.540	peg	DTUW01000074.1_1_1161	1	1161	+	hypothetical protein
DTUW01000074.1	fig|937.26.peg.541	peg	DTUW01000074.1_1172_1702	1172	1702	+	PDP protein
DTUW01000074.1	fig|937.26.peg.542	peg	DTUW01000074.1_1689_2999	1689	2999	+	Adenosylmethionine-8-amino-7-oxononanoate aminotransferase (EC 2.6.1.62)			isu;Biotin_biosynthesis_Experimental isu;Biotin_biosynthesis
DTUW01000074.1	fig|937.26.peg.543	peg	DTUW01000074.1_3074_7612	3074	7612	+	hypothetical protein
DTUW01000075.1	fig|937.26.peg.544	peg	DTUW01000075.1_422_3	422	3	-	Phospho-N-acetylmuramoyl-pentapeptide-transferase (EC 2.7.8.13)
DTUW01000075.1	fig|937.26.peg.545	peg	DTUW01000075.1_2142_454	2142	454	-	Efflux ABC transporter, permease/ATP-binding protein
DTUW01000075.1	fig|937.26.peg.546	peg	DTUW01000075.1_2801_2151	2801	2151	-	hypothetical protein
DTUW01000075.1	fig|937.26.peg.547	peg	DTUW01000075.1_3748_2804	3748	2804	-	hypothetical protein
DTUW01000075.1	fig|937.26.peg.548	peg	DTUW01000075.1_4749_3748	4749	3748	-	hypothetical protein
DTUW01000075.1	fig|937.26.peg.549	peg	DTUW01000075.1_4800_5357	4800	5357	+	DJ-1/YajL/PfpI superfamily, includes chaperone protein YajL (former ThiJ), parkinsonism-associated protein DJ-1, peptidases PfpI, Hsp31
DTUW01000075.1	fig|937.26.peg.550	peg	DTUW01000075.1_5357_6235	5357	6235	+	hypothetical protein
DTUW01000075.1	fig|937.26.peg.551	peg	DTUW01000075.1_7575_6232	7575	6232	-	Fibronectin/fibrinogen-binding protein			isu;Adhesion_of_Campylobacter
DTUW01000076.1	fig|937.26.peg.552	peg	DTUW01000076.1_102_1208	102	1208	+	Peptide chain release factor 2			isu;Programmed_frameshift isu;Translation_termination_factors_bacterial
DTUW01000076.1	fig|937.26.peg.553	peg	DTUW01000076.1_1243_1812	1243	1812	+	Adenylate kinase (EC 2.7.4.3)			isu;Purine_conversions
DTUW01000076.1	fig|937.26.peg.554	peg	DTUW01000076.1_1821_2432	1821	2432	+	Lipid carrier : UDP-N-acetylgalactosaminyltransferase (EC 2.4.1.-)			idu(1);CBSS-296591.1.peg.2330
DTUW01000076.1	fig|937.26.peg.555	peg	DTUW01000076.1_2433_3497	2433	3497	+	Flagellar motor switch protein FliG			isu;Flagellum
DTUW01000076.1	fig|937.26.peg.556	peg	DTUW01000076.1_3506_3934	3506	3934	+	CoA-binding domain protein
DTUW01000076.1	fig|937.26.peg.557	peg	DTUW01000076.1_3931_5139	3931	5139	+	Threonine dehydratase, catabolic (EC 4.3.1.19) @ L-serine dehydratase, (PLP)-dependent (EC 4.3.1.17)			isu;Threonine_degradation isu;Branched-Chain_Amino_Acid_Biosynthesis isu;Threonine_anaerobic_catabolism_gene_cluster
DTUW01000076.1	fig|937.26.rna.14	rna	DTUW01000076.1_5216_5141	5216	5141	-	tRNA-Phe-GAA
DTUW01000076.1	fig|937.26.peg.558	peg	DTUW01000076.1_5409_5287	5409	5287	-	hypothetical protein
DTUW01000076.1	fig|937.26.peg.559	peg	DTUW01000076.1_5505_6410	5505	6410	+	5,10-methylenetetrahydrofolate reductase (EC 1.5.1.20)			isu;One-carbon_metabolism_by_tetrahydropterines isu;5-FCL-like_protein
DTUW01000076.1	fig|937.26.peg.560	peg	DTUW01000076.1_6420_7211	6420	7211	+	hypothetical protein
DTUW01000076.1	fig|937.26.peg.561	peg	DTUW01000076.1_7331_7242	7331	7242	-	hypothetical protein
DTUW01000076.1	fig|937.26.peg.562	peg	DTUW01000076.1_7572_7342	7572	7342	-	hypothetical protein
DTUW01000076.1	fig|937.26.peg.563	peg	DTUW01000076.1_8511_7576	8511	7576	-	Cytochrome c oxidase (cbb3-type) subunit CcoP (EC 1.9.3.1)
DTUW01000076.1	fig|937.26.peg.564	peg	DTUW01000076.1_8711_8508	8711	8508	-	Cytochrome c oxidase subunit CcoQ (EC 1.9.3.1)
DTUW01000076.1	fig|937.26.peg.565	peg	DTUW01000076.1_9422_8730	9422	8730	-	Cytochrome c oxidase (cbb3-type) subunit CcoO (EC 1.9.3.1)
DTUW01000076.1	fig|937.26.peg.566	peg	DTUW01000076.1_10918_9434	10918	9434	-	Cytochrome c oxidase (cbb3-type) subunit CcoN (EC 1.9.3.1)
DTUW01000076.1	fig|937.26.peg.567	peg	DTUW01000076.1_11685_10978	11685	10978	-	Triosephosphate isomerase (EC 5.3.1.1)
DTUW01000076.1	fig|937.26.peg.568	peg	DTUW01000076.1_12881_11688	12881	11688	-	Phosphoglycerate kinase (EC 2.7.2.3)
DTUW01000076.1	fig|937.26.peg.569	peg	DTUW01000076.1_13886_12885	13886	12885	-	NAD-dependent glyceraldehyde-3-phosphate dehydrogenase (EC 1.2.1.12)			isu;Pyridoxin_(Vitamin_B6)_Biosynthesis
DTUW01000076.1	fig|937.26.peg.570	peg	DTUW01000076.1_13922_14035	13922	14035	+	hypothetical protein
DTUW01000076.1	fig|937.26.peg.571	peg	DTUW01000076.1_14638_14072	14638	14072	-	2-oxoglutarate/2-oxoacid ferredoxin oxidoreductase, gamma subunit (EC 1.2.7.-)
DTUW01000076.1	fig|937.26.peg.572	peg	DTUW01000076.1_15505_14648	15505	14648	-	2-oxoglutarate/2-oxoacid ferredoxin oxidoreductase, beta subunit (EC 1.2.7.-)
DTUW01000076.1	fig|937.26.peg.573	peg	DTUW01000076.1_16659_15508	16659	15508	-	2-oxoglutarate/2-oxoacid ferredoxin oxidoreductase, alpha subunit (EC 1.2.7.-)
DTUW01000076.1	fig|937.26.peg.574	peg	DTUW01000076.1_16982_16668	16982	16668	-	2-oxoglutarate/2-oxoacid ferredoxin oxidoreductase, delta subunit, ferredoxin-like 4Fe-4S binding protein (EC 1.2.7.-)
DTUW01000076.1	fig|937.26.peg.575	peg	DTUW01000076.1_17421_17134	17421	17134	-	hypothetical protein
DTUW01000076.1	fig|937.26.peg.576	peg	DTUW01000076.1_17872_17465	17872	17465	-	Type II restriction enzyme Eco47II (EC 3.1.21.4)
DTUW01000076.1	fig|937.26.peg.577	peg	DTUW01000076.1_18222_17869	18222	17869	-	type II site-specific deoxyribonuclease (Sau96I-li( EC:3.1.21.4 )
DTUW01000076.1	fig|937.26.peg.578	peg	DTUW01000076.1_19231_18194	19231	18194	-	DNA-cytosine methyltransferase (EC 2.1.1.37)			icw(1);DNA_repair,_bacterial
DTUW01000076.1	fig|937.26.peg.579	peg	DTUW01000076.1_19291_19983	19291	19983	+	Aminodeoxyfutalosine nucleosidase (EC 3.2.2.30)
DTUW01000076.1	fig|937.26.peg.580	peg	DTUW01000076.1_19986_20558	19986	20558	+	Anthranilate synthase, amidotransferase component (EC 4.1.3.27) @ Para-aminobenzoate synthase, amidotransferase component (EC 2.6.1.85)			isu;Chorismate:_Intermediate_for_synthesis_of_Tryptophan,_PAPA_antibiotics,_PABA,_3-hydroxyanthranilate_and_more. isu;Chorismate:_Intermediate_for_synthesis_of_Tryptophan,_PAPA_antibiotics,_PABA,_3-hydroxyanthranilate_and_more. isu;Tryptophan_synthesis isu;Tryptophan_synthesis
DTUW01000076.1	fig|937.26.peg.581	peg	DTUW01000076.1_21893_20559	21893	20559	-	DNA repair protein RadA			isu;Proteolysis_in_bacteria,_ATP-dependent isu;DNA_repair,_bacterial
DTUW01000076.1	fig|937.26.peg.582	peg	DTUW01000076.1_23166_21877	23166	21877	-	Phosphoribosylamine--glycine ligase (EC 6.3.4.13)
DTUW01000076.1	fig|937.26.peg.583	peg	DTUW01000076.1_23233_25116	23233	25116	+	tRNA-5-carboxymethylaminomethyl-2-thiouridine(34) synthesis protein MnmG
DTUW01000077.1	fig|937.26.peg.584	peg	DTUW01000077.1_1_945	1	945	+	Porphobilinogen synthase (EC 4.2.1.24)			isu;Heme_and_Siroheme_Biosynthesis
DTUW01000077.1	fig|937.26.peg.585	peg	DTUW01000077.1_945_1853	945	1853	+	Ornithine carbamoyltransferase (EC 2.1.3.3)			isu;Arginine_and_Ornithine_Degradation
DTUW01000077.1	fig|937.26.peg.586	peg	DTUW01000077.1_2266_1850	2266	1850	-	hypothetical protein
DTUW01000077.1	fig|937.26.peg.587	peg	DTUW01000077.1_2888_2271	2888	2271	-	hypothetical protein
DTUW01000077.1	fig|937.26.peg.588	peg	DTUW01000077.1_3846_2893	3846	2893	-	Polyphosphate kinase 2 (EC 2.7.4.1)			isu;Polyphosphate
DTUW01000077.1	fig|937.26.peg.589	peg	DTUW01000077.1_5528_3843	5528	3843	-	Cytochrome c-type biogenesis protein DsbD, protein-disulfide reductase (EC 1.8.1.8)			isu;Biogenesis_of_c-type_cytochromes isu;Periplasmic_disulfide_interchange
DTUW01000077.1	fig|937.26.peg.590	peg	DTUW01000077.1_5631_5975	5631	5975	+	hypothetical protein
DTUW01000077.1	fig|937.26.peg.591	peg	DTUW01000077.1_6083_7474	6083	7474	+	hypothetical protein
DTUW01000078.1	fig|937.26.peg.592	peg	DTUW01000078.1_3_623	3	623	+	Riboflavin synthase eubacterial/eukaryotic (EC 2.5.1.9)			isu;Riboflavin_synthesis_cluster isu;Riboflavin,_FMN_and_FAD_metabolism isu;riboflavin_to_FAD
DTUW01000078.1	fig|937.26.peg.593	peg	DTUW01000078.1_1844_624	1844	624	-	ATP-dependent Clp protease ATP-binding subunit ClpX			isu;Proteolysis_in_bacteria,_ATP-dependent
DTUW01000078.1	fig|937.26.peg.594	peg	DTUW01000078.1_2652_1837	2652	1837	-	Acyl-[acyl-carrier-protein]--UDP-N-acetylglucosamine O-acyltransferase (EC 2.3.1.129)
DTUW01000078.1	fig|937.26.peg.595	peg	DTUW01000078.1_3114_2668	3114	2668	-	3-hydroxyacyl-[acyl-carrier-protein] dehydratase, FabZ form (EC 4.2.1.59)			isu;Fatty_Acid_Biosynthesis_FASII
DTUW01000078.1	fig|937.26.peg.596	peg	DTUW01000078.1_4253_3108	4253	3108	-	Carbamoyl-phosphate synthase small chain (EC 6.3.5.5)
DTUW01000078.1	fig|937.26.peg.597	peg	DTUW01000078.1_4804_4253	4804	4253	-	hypothetical protein
DTUW01000078.1	fig|937.26.peg.598	peg	DTUW01000078.1_6051_4828	6051	4828	-	Molybdopterin molybdenumtransferase (EC 2.10.1.1)
DTUW01000078.1	fig|937.26.peg.599	peg	DTUW01000078.1_7308_6052	7308	6052	-	Uncharacterized protease HP_0169
DTUW01000078.1	fig|937.26.peg.600	peg	DTUW01000078.1_7386_7312	7386	7312	-	hypothetical protein
DTUW01000079.1	fig|937.26.peg.601	peg	DTUW01000079.1_2936_3	2936	3	-	hypothetical protein
DTUW01000079.1	fig|937.26.peg.602	peg	DTUW01000079.1_3877_2933	3877	2933	-	hypothetical protein
DTUW01000079.1	fig|937.26.peg.603	peg	DTUW01000079.1_7383_3919	7383	3919	-	hypothetical protein
DTUW01000080.1	fig|937.26.peg.604	peg	DTUW01000080.1_1014_1	1014	1	-	hypothetical protein
DTUW01000080.1	fig|937.26.peg.605	peg	DTUW01000080.1_1562_1035	1562	1035	-	Shikimate kinase I (EC 2.7.1.71)			isu;Benzoate_transport_and_degradation_cluster isu;Common_Pathway_For_Synthesis_of_Aromatic_Compounds_(DAHP_synthase_to_chorismate)
DTUW01000080.1	fig|937.26.peg.606	peg	DTUW01000080.1_2406_1543	2406	1543	-	hypothetical protein
DTUW01000080.1	fig|937.26.peg.607	peg	DTUW01000080.1_2698_2390	2698	2390	-	hypothetical protein
DTUW01000080.1	fig|937.26.peg.608	peg	DTUW01000080.1_3970_2702	3970	2702	-	Enolase (EC 4.2.1.11)
DTUW01000080.1	fig|937.26.peg.609	peg	DTUW01000080.1_4996_3971	4996	3971	-	RecA protein			isu;DNA_repair,_bacterial_UmuCD_system isu;DNA_repair,_bacterial isu;DNA_repair,_bacterial_RecFOR_pathway
DTUW01000080.1	fig|937.26.peg.610	peg	DTUW01000080.1_5069_5515	5069	5515	+	Transamidase GatB domain protein
DTUW01000080.1	fig|937.26.peg.611	peg	DTUW01000080.1_5526_5993	5526	5993	+	hypothetical protein
DTUW01000080.1	fig|937.26.peg.612	peg	DTUW01000080.1_5997_6578	5997	6578	+	16S rRNA (guanine(527)-N(7))-methyltransferase (EC 2.1.1.170)
DTUW01000080.1	fig|937.26.peg.613	peg	DTUW01000080.1_6587_6793	6587	6793	+	hypothetical protein
DTUW01000080.1	fig|937.26.peg.614	peg	DTUW01000080.1_6787_7167	6787	7167	+	hypothetical protein
DTUW01000081.1	fig|937.26.peg.615	peg	DTUW01000081.1_3_170	3	170	+	hypothetical protein
DTUW01000081.1	fig|937.26.peg.616	peg	DTUW01000081.1_509_1843	509	1843	+	DNA primase DnaG
DTUW01000081.1	fig|937.26.peg.617	peg	DTUW01000081.1_1824_2924	1824	2924	+	hypothetical protein
DTUW01000081.1	fig|937.26.peg.618	peg	DTUW01000081.1_3930_2902	3930	2902	-	Magnesium and cobalt efflux protein CorC			isu;CBSS-56780.10.peg.1536 isu;Magnesium_transport isu;Glycyl-tRNA_synthetase_containing_cluster
DTUW01000081.1	fig|937.26.peg.619	peg	DTUW01000081.1_4885_3944	4885	3944	-	Para-aminobenzoate synthase, aminase component (EC 2.6.1.85)			isu;Chorismate:_Intermediate_for_synthesis_of_Tryptophan,_PAPA_antibiotics,_PABA,_3-hydroxyanthranilate_and_more. isu;Tryptophan_synthesis
DTUW01000081.1	fig|937.26.peg.620	peg	DTUW01000081.1_5210_4887	5210	4887	-	Flagellar biosynthesis protein FliQ			isu;Flagellum
DTUW01000081.1	fig|937.26.peg.621	peg	DTUW01000081.1_6990_5227	6990	5227	-	Helicase PriA essential for oriC/DnaA-independent DNA replication
DTUW01000081.1	fig|937.26.peg.622	peg	DTUW01000081.1_7209_7126	7209	7126	-	ATP citrate synthase, beta chain (EC 2.3.3.8)
DTUW01000082.1	fig|937.26.peg.623	peg	DTUW01000082.1_635_51	635	51	-	hypothetical protein
DTUW01000082.1	fig|937.26.peg.624	peg	DTUW01000082.1_1071_637	1071	637	-	hypothetical protein
DTUW01000082.1	fig|937.26.peg.625	peg	DTUW01000082.1_1685_1068	1685	1068	-	hypothetical protein
DTUW01000083.1	fig|937.26.peg.626	peg	DTUW01000083.1_1454_3	1454	3	-	General secretion pathway protein D / Type II secretion outermembrane pore forming protein (PulD)
DTUW01000083.1	fig|937.26.peg.627	peg	DTUW01000083.1_2319_1441	2319	1441	-	hypothetical protein
DTUW01000083.1	fig|937.26.peg.628	peg	DTUW01000083.1_2821_2288	2821	2288	-	hypothetical protein
DTUW01000083.1	fig|937.26.peg.629	peg	DTUW01000083.1_3210_2818	3210	2818	-	hypothetical protein
DTUW01000083.1	fig|937.26.peg.630	peg	DTUW01000083.1_4143_3214	4143	3214	-	hypothetical protein
DTUW01000083.1	fig|937.26.peg.631	peg	DTUW01000083.1_5081_4146	5081	4146	-	hypothetical protein
DTUW01000083.1	fig|937.26.peg.632	peg	DTUW01000083.1_5130_7163	5130	7163	+	ATP-dependent DNA helicase UvrD/PcrA/Rep, epsilon proteobacterial type 1
DTUW01000084.1	fig|937.26.peg.633	peg	DTUW01000084.1_1_531	1	531	+	hypothetical protein
DTUW01000084.1	fig|937.26.peg.634	peg	DTUW01000084.1_1034_528	1034	528	-	hypothetical protein
DTUW01000084.1	fig|937.26.peg.635	peg	DTUW01000084.1_1416_1027	1416	1027	-	FIG057251: Fe-S oxidoreductase
DTUW01000084.1	fig|937.26.peg.636	peg	DTUW01000084.1_2719_1430	2719	1430	-	Glutamate-1-semialdehyde 2,1-aminomutase (EC 5.4.3.8)
DTUW01000084.1	fig|937.26.peg.637	peg	DTUW01000084.1_3936_2728	3936	2728	-	Diaminopimelate decarboxylase (EC 4.1.1.20)			isu;CBSS-323850.3.peg.3269 isu;Lysine_Biosynthesis_DAP_Pathway isu;Lysine_Biosynthesis_DAP_Pathway,_GJO_scratch
DTUW01000084.1	fig|937.26.peg.638	peg	DTUW01000084.1_4388_3945	4388	3945	-	Bacterial ribosome SSU maturation protein RimP
DTUW01000084.1	fig|937.26.peg.639	peg	DTUW01000084.1_4737_4381	4737	4381	-	Ribosome-binding factor A			isu;CBSS-138119.3.peg.2719 isu;NusA-TFII_Cluster isu;Translation_initiation_factors_bacterial
DTUW01000084.1	fig|937.26.peg.640	peg	DTUW01000084.1_5808_4753	5808	4753	-	Oxygen-independent coproporphyrinogen-III oxidase-like protein YggW
DTUW01000084.1	fig|937.26.peg.641	peg	DTUW01000084.1_6378_5818	6378	5818	-	hypothetical protein
DTUW01000084.1	fig|937.26.peg.642	peg	DTUW01000084.1_7149_6490	7149	6490	-	hypothetical protein
DTUW01000085.1	fig|937.26.peg.643	peg	DTUW01000085.1_1_1578	1	1578	+	ATPase, AAA family
DTUW01000085.1	fig|937.26.peg.644	peg	DTUW01000085.1_1759_1583	1759	1583	-	hypothetical protein
DTUW01000086.1	fig|937.26.peg.645	peg	DTUW01000086.1_179_3	179	3	-	hypothetical protein
DTUW01000086.1	fig|937.26.peg.646	peg	DTUW01000086.1_999_205	999	205	-	2',3'-cyclic-nucleotide 2'-phosphodiesterase, Bsub YmdB
DTUW01000086.1	fig|937.26.peg.647	peg	DTUW01000086.1_1746_1000	1746	1000	-	Pantoate--beta-alanine ligase (EC 6.3.2.1)			idu(1);Coenzyme_A_Biosynthesis_cluster idu(1);Coenzyme_A_Biosynthesis
DTUW01000087.1	fig|937.26.peg.648	peg	DTUW01000087.1_1651_2	1651	2	-	Proteins incorrectly called adenylate cyclase
DTUW01000088.1	fig|937.26.peg.649	peg	DTUW01000088.1_1734_25	1734	25	-	hypothetical protein
DTUW01000089.1	fig|937.26.rna.15	rna	DTUW01000089.1_327_1	327	1	-	SSU rRNA # 16S rRNA, small subunit ribosomal RNA - 3 prime truncation
DTUW01000089.1	fig|937.26.peg.650	peg	DTUW01000089.1_1709_450	1709	450	-	hypothetical protein
DTUW01000089.1	fig|937.26.peg.651	peg	DTUW01000089.1_2252_1716	2252	1716	-	ATP-dependent protease subunit HslV (EC 3.4.25.2)
DTUW01000089.1	fig|937.26.peg.652	peg	DTUW01000089.1_2701_2255	2701	2255	-	LSU ribosomal protein L9p
DTUW01000089.1	fig|937.26.peg.653	peg	DTUW01000089.1_2818_4080	2818	4080	+	FIG015547: peptidase, M16 family
DTUW01000089.1	fig|937.26.peg.654	peg	DTUW01000089.1_4876_4085	4876	4085	-	3'(2'),5'-bisphosphate nucleotidase (EC 3.1.3.7)
DTUW01000089.1	fig|937.26.peg.655	peg	DTUW01000089.1_6233_4881	6233	4881	-	Signal recognition particle protein Ffh
DTUW01000089.1	fig|937.26.peg.656	peg	DTUW01000089.1_6946_6236	6946	6236	-	Demethylmenaquinone methyltransferase (EC 2.1.1.163)
DTUW01000090.1	fig|937.26.peg.657	peg	DTUW01000090.1_3_890	3	890	+	hypothetical protein
DTUW01000090.1	fig|937.26.peg.658	peg	DTUW01000090.1_1637_885	1637	885	-	Glutamate racemase (EC 5.1.1.3)			isu;Glutamine,_Glutamate,_Aspartate_and_Asparagine_Biosynthesis isu;Poly-gamma-glutamate_biosynthesis
DTUW01000091.1	fig|937.26.peg.659	peg	DTUW01000091.1_1_864	1	864	+	hypothetical protein
DTUW01000091.1	fig|937.26.peg.660	peg	DTUW01000091.1_865_1677	865	1677	+	endo alpha-1,4 polygalactosaminidase precusor
DTUW01000092.1	fig|937.26.peg.661	peg	DTUW01000092.1_1825_2	1825	2	-	Phosphoglycerol transferase-like protein
DTUW01000092.1	fig|937.26.peg.662	peg	DTUW01000092.1_2329_1829	2329	1829	-	hypothetical protein
DTUW01000092.1	fig|937.26.peg.663	peg	DTUW01000092.1_3202_2366	3202	2366	-	Biotin synthase (EC 2.8.1.6)			isu;Biotin_biosynthesis_Experimental isu;Biotin_biosynthesis
DTUW01000092.1	fig|937.26.peg.664	peg	DTUW01000092.1_3996_3208	3996	3208	-	hypothetical protein
DTUW01000092.1	fig|937.26.peg.665	peg	DTUW01000092.1_5807_3993	5807	3993	-	hypothetical protein
DTUW01000092.1	fig|937.26.peg.666	peg	DTUW01000092.1_6481_5804	6481	5804	-	Two-component system response regulator
DTUW01000092.1	fig|937.26.peg.667	peg	DTUW01000092.1_6781_6485	6781	6485	-	PUTATIVE MCP-TYPE SIGNAL TRANSDUCTION PROTEIN
DTUW01000093.1	fig|937.26.peg.668	peg	DTUW01000093.1_1_201	1	201	+	hypothetical protein
DTUW01000093.1	fig|937.26.peg.669	peg	DTUW01000093.1_198_1598	198	1598	+	hypothetical protein
DTUW01000094.1	fig|937.26.peg.670	peg	DTUW01000094.1_3_3299	3	3299	+	Possible restriction /modification enzyme
DTUW01000094.1	fig|937.26.peg.671	peg	DTUW01000094.1_5529_3289	5529	3289	-	Adenylate cyclase (EC 4.6.1.1)			isu;cAMP_signaling_in_bacteria
DTUW01000094.1	fig|937.26.peg.672	peg	DTUW01000094.1_6764_5541	6764	5541	-	hypothetical protein
DTUW01000094.1	fig|937.26.peg.673	peg	DTUW01000094.1_6974_6777	6974	6777	-	hypothetical protein
DTUW01000094.1	fig|937.26.peg.674	peg	DTUW01000094.1_9495_6961	9495	6961	-	hypothetical protein
DTUW01000094.1	fig|937.26.peg.675	peg	DTUW01000094.1_9565_10047	9565	10047	+	hypothetical protein
DTUW01000094.1	fig|937.26.peg.676	peg	DTUW01000094.1_10048_10476	10048	10476	+	hypothetical protein
DTUW01000094.1	fig|937.26.peg.677	peg	DTUW01000094.1_10473_11060	10473	11060	+	16S rRNA (guanine(966)-N(2))-methyltransferase (EC 2.1.1.171)			isu;RNA_methylation isu;CBSS-269801.1.peg.1715 isu;CBSS-266117.6.peg.1260
DTUW01000094.1	fig|937.26.peg.678	peg	DTUW01000094.1_11948_11034	11948	11034	-	4-hydroxythreonine-4-phosphate dehydrogenase (EC 1.1.1.262)			isu;ECSIG4-SIG7 isu;Pyridoxin_(Vitamin_B6)_Biosynthesis
DTUW01000094.1	fig|937.26.peg.679	peg	DTUW01000094.1_13540_11945	13540	11945	-	Bis-ABC ATPase YbiT
DTUW01000094.1	fig|937.26.peg.680	peg	DTUW01000094.1_13626_14468	13626	14468	+	hypothetical protein
DTUW01000094.1	fig|937.26.peg.681	peg	DTUW01000094.1_14472_15278	14472	15278	+	hypothetical protein
DTUW01000094.1	fig|937.26.peg.682	peg	DTUW01000094.1_15873_15268	15873	15268	-	hypothetical protein
DTUW01000094.1	fig|937.26.peg.683	peg	DTUW01000094.1_16790_15870	16790	15870	-	Aerotolerance protein BatA
DTUW01000094.1	fig|937.26.peg.684	peg	DTUW01000094.1_17166_16783	17166	16783	-	hypothetical protein
DTUW01000094.1	fig|937.26.peg.685	peg	DTUW01000094.1_17210_19195	17210	19195	+	Methyl-accepting chemotaxis protein
DTUW01000094.1	fig|937.26.peg.686	peg	DTUW01000094.1_19179_20333	19179	20333	+	N-acetylornithine aminotransferase (EC 2.6.1.11)
DTUW01000094.1	fig|937.26.peg.687	peg	DTUW01000094.1_20323_21708	20323	21708	+	Amidophosphoribosyltransferase (EC 2.4.2.14)
DTUW01000094.1	fig|937.26.peg.688	peg	DTUW01000094.1_21698_22489	21698	22489	+	UDP-N-acetylenolpyruvoylglucosamine reductase (EC 1.3.1.98)
DTUW01000094.1	fig|937.26.peg.689	peg	DTUW01000094.1_22692_22540	22692	22540	-	hypothetical protein
DTUW01000095.1	fig|937.26.peg.690	peg	DTUW01000095.1_1443_1	1443	1	-	5-methyltetrahydropteroyltriglutamate--homocysteine methyltransferase (EC 2.1.1.14)
DTUW01000096.1	fig|937.26.peg.691	peg	DTUW01000096.1_1_150	1	150	+	hypothetical protein
DTUW01000096.1	fig|937.26.peg.692	peg	DTUW01000096.1_151_1206	151	1206	+	Twitching motility protein PilT
DTUW01000096.1	fig|937.26.peg.693	peg	DTUW01000096.1_1203_1496	1203	1496	+	Translation initiation factor SUI1
DTUW01000096.1	fig|937.26.peg.694	peg	DTUW01000096.1_1493_3058	1493	3058	+	Single-stranded-DNA-specific exonuclease RecJ
DTUW01000096.1	fig|937.26.peg.695	peg	DTUW01000096.1_4567_3059	4567	3059	-	AAA+ ATPase superfamily protein YifB/ComM, associated with DNA recombination
DTUW01000096.1	fig|937.26.peg.696	peg	DTUW01000096.1_5340_4576	5340	4576	-	Flagellar biosynthesis protein FliR			isu;Flagellar_motility isu;Flagellum
DTUW01000096.1	fig|937.26.peg.697	peg	DTUW01000096.1_6591_5341	6591	5341	-	Peptidoglycan glycosyltransferase FtsW (EC 2.4.1.129)
DTUW01000097.1	fig|937.26.peg.698	peg	DTUW01000097.1_793_2	793	2	-	Carboxyl-terminal protease (EC 3.4.21.102)			idu(1);CBSS-224911.1.peg.435
DTUW01000097.1	fig|937.26.peg.699	peg	DTUW01000097.1_1893_817	1893	817	-	23S rRNA (adenine(2503)-C(2))-methyltransferase @ tRNA (adenine(37)-C(2))-methyltransferase (EC 2.1.1.192)
DTUW01000097.1	fig|937.26.peg.700	peg	DTUW01000097.1_2963_1902	2963	1902	-	Flagellar biosynthesis protein FlhB			isu;Flagellar_motility isu;Flagellum
DTUW01000097.1	fig|937.26.peg.701	peg	DTUW01000097.1_3283_2993	3283	2993	-	hypothetical protein
DTUW01000097.1	fig|937.26.peg.702	peg	DTUW01000097.1_4992_3304	4992	3304	-	hypothetical protein
DTUW01000097.1	fig|937.26.peg.703	peg	DTUW01000097.1_6614_5001	6614	5001	-	hypothetical protein
DTUW01000098.1	fig|937.26.peg.704	peg	DTUW01000098.1_2300_3	2300	3	-	[Protein-PII] uridylyltransferase (EC 2.7.7.59) / [Protein-PII]-UMP uridylyl-removing enzyme			isu;Ammonia_assimilation isu;CBSS-312309.3.peg.1965
DTUW01000098.1	fig|937.26.peg.705	peg	DTUW01000098.1_3781_2297	3781	2297	-	Exopolyphosphatase (EC 3.6.1.11)			isu;Polyphosphate isu;Phosphate_metabolism
DTUW01000098.1	fig|937.26.peg.706	peg	DTUW01000098.1_4036_3785	4036	3785	-	Uncharacterized ferredoxin-like protein YfhL
DTUW01000098.1	fig|937.26.peg.707	peg	DTUW01000098.1_4261_5691	4261	5691	+	L-aspartate oxidase (EC 1.4.3.16)			isu;Mycobacterium_virulence_operon_possibly_involved_in_quinolinate_biosynthesis isu;NAD_and_NADP_cofactor_biosynthesis_global
DTUW01000098.1	fig|937.26.peg.708	peg	DTUW01000098.1_5688_6602	5688	6602	+	hypothetical protein
DTUW01000099.1	fig|937.26.peg.709	peg	DTUW01000099.1_3_134	3	134	+	hypothetical protein
DTUW01000099.1	fig|937.26.peg.710	peg	DTUW01000099.1_210_848	210	848	+	hypothetical protein
DTUW01000099.1	fig|937.26.peg.711	peg	DTUW01000099.1_838_1962	838	1962	+	hypothetical protein
DTUW01000099.1	fig|937.26.peg.712	peg	DTUW01000099.1_3210_1963	3210	1963	-	Type II secretion system protein
DTUW01000099.1	fig|937.26.peg.713	peg	DTUW01000099.1_3276_4622	3276	4622	+	ATP-dependent hsl protease ATP-binding subunit HslU			isu;Proteolysis_in_bacteria,_ATP-dependent
DTUW01000099.1	fig|937.26.peg.714	peg	DTUW01000099.1_4623_5744	4623	5744	+	hypothetical protein
DTUW01000099.1	fig|937.26.peg.715	peg	DTUW01000099.1_5725_6483	5725	6483	+	hypothetical protein
DTUW01000099.1	fig|937.26.peg.716	peg	DTUW01000099.1_6480_6584	6480	6584	+	Pantoate--beta-alanine ligase (EC 6.3.2.1)			idu(1);Coenzyme_A_Biosynthesis_cluster idu(1);Coenzyme_A_Biosynthesis
DTUW01000100.1	fig|937.26.peg.717	peg	DTUW01000100.1_355_2	355	2	-	hypothetical protein
DTUW01000100.1	fig|937.26.peg.718	peg	DTUW01000100.1_1817_366	1817	366	-	hypothetical protein
DTUW01000100.1	fig|937.26.peg.719	peg	DTUW01000100.1_2037_1819	2037	1819	-	hypothetical protein
DTUW01000100.1	fig|937.26.peg.720	peg	DTUW01000100.1_6053_2067	6053	2067	-	hypothetical protein
DTUW01000100.1	fig|937.26.peg.721	peg	DTUW01000100.1_6463_6110	6463	6110	-	hypothetical protein
DTUW01000101.1	fig|937.26.peg.722	peg	DTUW01000101.1_714_1	714	1	-	hypothetical protein
DTUW01000101.1	fig|937.26.peg.723	peg	DTUW01000101.1_1305_757	1305	757	-	Thiamin-phosphate pyrophosphorylase (EC 2.5.1.3)			idu(1);Thiamin_biosynthesis idu(1);5-FCL-like_protein
DTUW01000101.1	fig|937.26.peg.724	peg	DTUW01000101.1_2927_1314	2927	1314	-	hypothetical protein
DTUW01000101.1	fig|937.26.peg.725	peg	DTUW01000101.1_2994_3530	2994	3530	+	LSU ribosomal protein L25p
DTUW01000101.1	fig|937.26.peg.726	peg	DTUW01000101.1_3530_4105	3530	4105	+	Peptidyl-tRNA hydrolase (EC 3.1.1.29)			isu;Sporulation-associated_proteins_with_broader_functions isu;Translation_termination_factors_bacterial
DTUW01000101.1	fig|937.26.peg.727	peg	DTUW01000101.1_4098_5162	4098	5162	+	Permease YjgP/YjgQ
DTUW01000101.1	fig|937.26.peg.728	peg	DTUW01000101.1_5226_6359	5226	6359	+	putative ATP/GTP-binding protein (mrp protein homolog)
DTUW01000102.1	fig|937.26.peg.729	peg	DTUW01000102.1_1_1875	1	1875	+	hypothetical protein
DTUW01000102.1	fig|937.26.peg.730	peg	DTUW01000102.1_1892_3364	1892	3364	+	hypothetical protein
DTUW01000102.1	fig|937.26.peg.731	peg	DTUW01000102.1_3364_4113	3364	4113	+	hypothetical protein
DTUW01000102.1	fig|937.26.peg.732	peg	DTUW01000102.1_4114_5223	4114	5223	+	N-succinyl-L,L-diaminopimelate desuccinylase (EC 3.5.1.18)			isu;A_Glutathione-dependent_Thiol_Reductase_Associated_with_a_Step_in_Lysine_Biosynthesis isu;Lysine_Biosynthesis_DAP_Pathway isu;Lysine_Biosynthesis_DAP_Pathway,_GJO_scratch
DTUW01000102.1	fig|937.26.peg.733	peg	DTUW01000102.1_5662_5213	5662	5213	-	hypothetical protein
DTUW01000102.1	fig|937.26.peg.734	peg	DTUW01000102.1_5738_6328	5738	6328	+	hypothetical protein
DTUW01000102.1	fig|937.26.peg.735	peg	DTUW01000102.1_6337_6813	6337	6813	+	N-acetylglutamate synthase (EC 2.3.1.1)
DTUW01000102.1	fig|937.26.peg.736	peg	DTUW01000102.1_6810_8378	6810	8378	+	hypothetical protein
DTUW01000102.1	fig|937.26.peg.737	peg	DTUW01000102.1_8387_9019	8387	9019	+	Biotin--protein ligase (EC 6.3.4.9)(EC 6.3.4.10)(EC 6.3.4.11)(EC 6.3.4.15)
DTUW01000102.1	fig|937.26.peg.738	peg	DTUW01000102.1_9093_10466	9093	10466	+	outer membrane efflux protein
DTUW01000102.1	fig|937.26.peg.739	peg	DTUW01000102.1_10467_11261	10467	11261	+	hypothetical protein
DTUW01000102.1	fig|937.26.peg.740	peg	DTUW01000102.1_11270_12844	11270	12844	+	RND multidrug efflux transporter; Acriflavin resistance protein			icw(1);Multidrug_Resistance_Efflux_Pumps
DTUW01000102.1	fig|937.26.peg.741	peg	DTUW01000102.1_12837_14555	12837	14555	+	Acriflavin resistance protein			icw(1);Multidrug_Resistance_Efflux_Pumps
DTUW01000102.1	fig|937.26.peg.742	peg	DTUW01000102.1_14613_15476	14613	15476	+	hypothetical protein
DTUW01000102.1	fig|937.26.peg.743	peg	DTUW01000102.1_15478_16530	15478	16530	+	Intramembrane protease RasP/YluC, implicated in cell division based on FtsL cleavage			isu;Periplasmic_Stress_Response isu;CBSS-83331.1.peg.3039
DTUW01000102.1	fig|937.26.peg.744	peg	DTUW01000102.1_17424_16519	17424	16519	-	hypothetical protein
DTUW01000102.1	fig|937.26.peg.745	peg	DTUW01000102.1_17843_17484	17843	17484	-	hypothetical protein
DTUW01000102.1	fig|937.26.peg.746	peg	DTUW01000102.1_19009_17840	19009	17840	-	Aspartate aminotransferase (EC 2.6.1.1)			idu(1);Coenzyme_M_biosynthesis_--_gjo idu(1);Glutamine,_Glutamate,_Aspartate_and_Asparagine_Biosynthesis idu(1);Threonine_and_Homoserine_Biosynthesis
DTUW01000102.1	fig|937.26.peg.747	peg	DTUW01000102.1_19927_19061	19927	19061	-	hypothetical protein
DTUW01000102.1	fig|937.26.rna.16	rna	DTUW01000102.1_20025_19939	20025	19939	-	tRNA-Leu-CAA
DTUW01000102.1	fig|937.26.peg.748	peg	DTUW01000102.1_20413_20084	20413	20084	-	hypothetical protein
DTUW01000102.1	fig|937.26.peg.749	peg	DTUW01000102.1_21821_20541	21821	20541	-	Flagellin			idu(1);Flagellar_motility
DTUW01000103.1	fig|937.26.peg.750	peg	DTUW01000103.1_1395_1	1395	1	-	Aerotolerance protein BatB
DTUW01000103.1	fig|937.26.peg.751	peg	DTUW01000103.1_1506_1568	1506	1568	+	hypothetical protein
DTUW01000104.1	fig|937.26.peg.752	peg	DTUW01000104.1_2016_1	2016	1	-	hypothetical protein
DTUW01000104.1	fig|937.26.peg.753	peg	DTUW01000104.1_2157_2432	2157	2432	+	hypothetical protein
DTUW01000104.1	fig|937.26.peg.754	peg	DTUW01000104.1_3978_2602	3978	2602	-	Coproporphyrinogen III oxidase, oxygen-independent (EC 1.3.99.22)			isu;Heme_and_Siroheme_Biosynthesis
DTUW01000104.1	fig|937.26.peg.755	peg	DTUW01000104.1_6197_3978	6197	3978	-	Phosphoribosylformylglycinamidine synthase, synthetase subunit (EC 6.3.5.3)
DTUW01000104.1	fig|937.26.peg.756	peg	DTUW01000104.1_6914_6243	6914	6243	-	Molybdopterin-synthase adenylyltransferase (EC 2.7.7.80)
DTUW01000104.1	fig|937.26.peg.757	peg	DTUW01000104.1_6993_7418	6993	7418	+	Flagellar basal-body rod protein FlgB			icw(2);Flagellum icw(2);Flagellum_in_Campylobacter
DTUW01000104.1	fig|937.26.peg.758	peg	DTUW01000104.1_7428_7919	7428	7919	+	Flagellar basal-body rod protein FlgC			isu;Flagellum isu;Flagellum_in_Campylobacter
DTUW01000104.1	fig|937.26.peg.759	peg	DTUW01000104.1_7930_8223	7930	8223	+	Flagellar hook-basal body complex protein FliE			icw(1);Flagellum icw(1);Flagellum_in_Campylobacter
DTUW01000104.1	fig|937.26.peg.760	peg	DTUW01000104.1_9685_8243	9685	8243	-	Cell division protein FtsZ
DTUW01000104.1	fig|937.26.peg.761	peg	DTUW01000104.1_11288_9702	11288	9702	-	Cell division protein FtsA
DTUW01000104.1	fig|937.26.peg.762	peg	DTUW01000104.1_12731_11292	12731	11292	-	Peptidyl-prolyl cis-trans isomerase PpiD (EC 5.2.1.8)			isu;Peptidyl-prolyl_cis-trans_isomerase
DTUW01000104.1	fig|937.26.peg.763	peg	DTUW01000104.1_13592_12780	13592	12780	-	hypothetical protein
DTUW01000104.1	fig|937.26.peg.764	peg	DTUW01000104.1_14619_13582	14619	13582	-	hypothetical protein
DTUW01000104.1	fig|937.26.peg.765	peg	DTUW01000104.1_15555_14620	15555	14620	-	UDP-glucose 4-epimerase (EC 5.1.3.2)			isu;CBSS-296591.1.peg.2330 isu;Lactose_and_Galactose_Uptake_and_Utilization isu;Rhamnose_containing_glycans isu;Lacto-N-Biose_I_and_Galacto-N-Biose_Metabolic_Pathway
DTUW01000104.1	fig|937.26.peg.766	peg	DTUW01000104.1_16523_15561	16523	15561	-	Putative periplasmic protein
DTUW01000104.1	fig|937.26.peg.767	peg	DTUW01000104.1_16542_17030	16542	17030	+	hypothetical protein
DTUW01000104.1	fig|937.26.peg.768	peg	DTUW01000104.1_17027_17890	17027	17890	+	1,4-dihydroxy-6-naphtoate synthase
DTUW01000104.1	fig|937.26.peg.769	peg	DTUW01000104.1_17890_18714	17890	18714	+	tRNA pseudouridine(55) synthase (EC 5.4.99.25)
DTUW01000104.1	fig|937.26.peg.770	peg	DTUW01000104.1_19452_18688	19452	18688	-	hypothetical protein
DTUW01000104.1	fig|937.26.peg.771	peg	DTUW01000104.1_19502_19747	19502	19747	+	hypothetical protein
DTUW01000104.1	fig|937.26.peg.772	peg	DTUW01000104.1_19740_20627	19740	20627	+	ABC transporter, substrate-binding protein (cluster 14, Mn/Zn)
DTUW01000104.1	fig|937.26.peg.773	peg	DTUW01000104.1_20618_21349	20618	21349	+	Zinc ABC transporter, ATP-binding protein ZnuC
DTUW01000104.1	fig|937.26.peg.774	peg	DTUW01000104.1_21726_21346	21726	21346	-	Molybdopterin synthase catalytic subunit MoaE (EC 2.8.1.12)
DTUW01000105.1	fig|937.26.peg.775	peg	DTUW01000105.1_758_3	758	3	-	Quinolinate synthetase (EC 2.5.1.72)			idu(1);Mycobacterium_virulence_operon_possibly_involved_in_quinolinate_biosynthesis idu(1);NAD_and_NADP_cofactor_biosynthesis_global
DTUW01000105.1	fig|937.26.peg.776	peg	DTUW01000105.1_2640_1015	2640	1015	-	Heat shock protein 60 kDa family chaperone GroEL
DTUW01000105.1	fig|937.26.peg.777	peg	DTUW01000105.1_2913_2650	2913	2650	-	Heat shock protein 10 kDa family chaperone GroES
DTUW01000105.1	fig|937.26.peg.778	peg	DTUW01000105.1_3074_3658	3074	3658	+	hypothetical protein
DTUW01000105.1	fig|937.26.peg.779	peg	DTUW01000105.1_3672_4103	3672	4103	+	hypothetical protein
DTUW01000105.1	fig|937.26.peg.780	peg	DTUW01000105.1_6269_4107	6269	4107	-	hypothetical protein
DTUW01000106.1	fig|937.26.peg.781	peg	DTUW01000106.1_2_652	2	652	+	hypothetical protein
DTUW01000106.1	fig|937.26.peg.782	peg	DTUW01000106.1_1431_694	1431	694	-	hypothetical protein
DTUW01000106.1	fig|937.26.peg.783	peg	DTUW01000106.1_2158_1424	2158	1424	-	Tryptophan synthase alpha chain (EC 4.2.1.20)			isu;Chorismate:_Intermediate_for_synthesis_of_Tryptophan,_PAPA_antibiotics,_PABA,_3-hydroxyanthranilate_and_more. isu;Auxin_biosynthesis isu;Tryptophan_synthesis
DTUW01000106.1	fig|937.26.peg.784	peg	DTUW01000106.1_2237_3145	2237	3145	+	Tetraacyldisaccharide 4'-kinase (EC 2.7.1.130)
DTUW01000106.1	fig|937.26.peg.785	peg	DTUW01000106.1_3126_4640	3126	4640	+	hypothetical protein
DTUW01000106.1	fig|937.26.peg.786	peg	DTUW01000106.1_4649_5020	4649	5020	+	hypothetical protein
DTUW01000106.1	fig|937.26.peg.787	peg	DTUW01000106.1_5771_5022	5771	5022	-	hypothetical protein
DTUW01000106.1	fig|937.26.peg.788	peg	DTUW01000106.1_6333_5773	6333	5773	-	hypothetical protein
DTUW01000107.1	fig|937.26.peg.789	peg	DTUW01000107.1_3_512	3	512	+	hypothetical protein
DTUW01000107.1	fig|937.26.peg.790	peg	DTUW01000107.1_513_983	513	983	+	Cyclic pyranopterin monophosphate synthase (EC 4.6.1.17)
DTUW01000107.1	fig|937.26.peg.791	peg	DTUW01000107.1_980_1219	980	1219	+	hypothetical protein
DTUW01000107.1	fig|937.26.peg.792	peg	DTUW01000107.1_1236_3950	1236	3950	+	Transcription-repair coupling factor			isu;Transcription_factors_bacterial
DTUW01000107.1	fig|937.26.peg.793	peg	DTUW01000107.1_5405_4812	5405	4812	-	Phosphoribosylanthranilate isomerase (EC 5.3.1.24)			isu;Chorismate:_Intermediate_for_synthesis_of_Tryptophan,_PAPA_antibiotics,_PABA,_3-hydroxyanthranilate_and_more. isu;Auxin_biosynthesis isu;Tryptophan_synthesis
DTUW01000107.1	fig|937.26.rna.17	rna	DTUW01000107.1_5507_5433	5507	5433	-	tRNA-Thr-GGT
DTUW01000107.1	fig|937.26.rna.18	rna	DTUW01000107.1_5634_5558	5634	5558	-	tRNA-Gly-TCC
DTUW01000107.1	fig|937.26.rna.19	rna	DTUW01000107.1_5727_5642	5727	5642	-	tRNA-Tyr-GTA
DTUW01000107.1	fig|937.26.rna.20	rna	DTUW01000107.1_5814_5739	5814	5739	-	tRNA-Thr-TGT
DTUW01000107.1	fig|937.26.peg.794	peg	DTUW01000107.1_6172_5867	6172	5867	-	hypothetical protein
DTUW01000108.1	fig|937.26.peg.795	peg	DTUW01000108.1_2_1441	2	1441	+	hypothetical protein
DTUW01000108.1	fig|937.26.peg.796	peg	DTUW01000108.1_3219_1465	3219	1465	-	UDP-N-acetylglucosamine 4,6-dehydratase (EC 4.2.1.135)
DTUW01000108.1	fig|937.26.peg.797	peg	DTUW01000108.1_4321_3209	4321	3209	-	UDP-N-acetylbacillosamine transaminase (EC 2.6.1.34)
DTUW01000108.1	fig|937.26.peg.798	peg	DTUW01000108.1_5303_4311	5303	4311	-	ADP-L-glycero-D-manno-heptose-6-epimerase (EC 5.1.3.20)
DTUW01000108.1	fig|937.26.peg.799	peg	DTUW01000108.1_5363_6319	5363	6319	+	adenine specific DNA methyltransferase (MFOKI)
DTUW01000108.1	fig|937.26.peg.800	peg	DTUW01000108.1_6864_6322	6864	6322	-	hypothetical protein
DTUW01000108.1	fig|937.26.peg.801	peg	DTUW01000108.1_8097_6868	8097	6868	-	Adenosine deaminase (EC 3.5.4.4), alternative form			isu;Riboflavin_synthesis_cluster isu;Riboflavin,_FMN_and_FAD_metabolism
DTUW01000108.1	fig|937.26.peg.802	peg	DTUW01000108.1_8151_9476	8151	9476	+	Cytosol aminopeptidase PepA (EC 3.4.11.1)			isu;Aminopeptidases_(EC_3.4.11.-)
DTUW01000108.1	fig|937.26.peg.803	peg	DTUW01000108.1_9478_9816	9478	9816	+	Integral membrane protein
DTUW01000108.1	fig|937.26.peg.804	peg	DTUW01000108.1_9816_10601	9816	10601	+	Pyridoxine 5'-phosphate synthase (EC 2.6.99.2)			isu;Pyridoxin_(Vitamin_B6)_Biosynthesis
DTUW01000108.1	fig|937.26.peg.805	peg	DTUW01000108.1_10598_11581	10598	11581	+	LSU rRNA pseudouridine(1911/1915/1917) synthase (EC 5.4.99.23)
DTUW01000108.1	fig|937.26.peg.806	peg	DTUW01000108.1_11685_12773	11685	12773	+	hypothetical protein
DTUW01000108.1	fig|937.26.peg.807	peg	DTUW01000108.1_12786_13385	12786	13385	+	hypothetical protein
DTUW01000108.1	fig|937.26.peg.808	peg	DTUW01000108.1_13378_13935	13378	13935	+	hypothetical protein
DTUW01000108.1	fig|937.26.peg.809	peg	DTUW01000108.1_13928_15133	13928	15133	+	Lipoprotein releasing system transmembrane protein LolC/LolE
DTUW01000108.1	fig|937.26.peg.810	peg	DTUW01000108.1_15148_16197	15148	16197	+	Acid membrane antigen A
DTUW01000108.1	fig|937.26.peg.811	peg	DTUW01000108.1_16225_17874	16225	17874	+	Soluble lytic murein transglycosylase (EC 4.2.2.n1)
DTUW01000108.1	fig|937.26.peg.812	peg	DTUW01000108.1_17908_18696	17908	18696	+	Flagellar basal-body rod protein FlgG			isu;Flagellum
DTUW01000108.1	fig|937.26.peg.813	peg	DTUW01000108.1_18708_19499	18708	19499	+	3-methyl-2-oxobutanoate hydroxymethyltransferase (EC 2.1.2.11)			isu;Coenzyme_A_Biosynthesis_cluster isu;Coenzyme_A_Biosynthesis
DTUW01000108.1	fig|937.26.peg.814	peg	DTUW01000108.1_19512_20972	19512	20972	+	Threonine synthase (EC 4.2.3.1)			isu;Threonine_and_Homoserine_Biosynthesis
DTUW01000108.1	fig|937.26.peg.815	peg	DTUW01000108.1_20973_21572	20973	21572	+	hypothetical protein
DTUW01000109.1	fig|937.26.peg.816	peg	DTUW01000109.1_443_3	443	3	-	hypothetical protein
DTUW01000109.1	fig|937.26.peg.817	peg	DTUW01000109.1_1155_559	1155	559	-	NADH-ubiquinone oxidoreductase chain I (EC 1.6.5.3)			icw(1);Respiratory_Complex_I icw(1);NADH_ubiquinone_oxidoreductase
DTUW01000109.1	fig|937.26.peg.818	peg	DTUW01000109.1_2152_1169	2152	1169	-	NADH-ubiquinone oxidoreductase chain H (EC 1.6.5.3)			isu;Respiratory_Complex_I isu;NADH_ubiquinone_oxidoreductase
DTUW01000109.1	fig|937.26.peg.819	peg	DTUW01000109.1_4453_2156	4453	2156	-	NADH-ubiquinone oxidoreductase chain G (EC 1.6.5.3)			icw(3);Respiratory_Complex_I icw(3);NADH_ubiquinone_oxidoreductase
DTUW01000109.1	fig|937.26.peg.820	peg	DTUW01000109.1_6614_4440	6614	4440	-	NADH-ubiquinone oxidoreductase chain G (EC 1.6.5.3)			icw(4);Respiratory_Complex_I icw(4);NADH_ubiquinone_oxidoreductase
DTUW01000109.1	fig|937.26.peg.821	peg	DTUW01000109.1_8661_6625	8661	6625	-	Glutamate synthase [NADPH] small chain (EC 1.4.1.13)			idu(1);Glutamine,_Glutamate,_Aspartate_and_Asparagine_Biosynthesis idu(1);Ammonia_assimilation
DTUW01000109.1	fig|937.26.peg.822	peg	DTUW01000109.1_8925_8674	8925	8674	-	NADH-ubiquinone oxidoreductase chain E (EC 1.6.5.3)			isu;Respiratory_Complex_I isu;NADH_ubiquinone_oxidoreductase
DTUW01000109.1	fig|937.26.peg.823	peg	DTUW01000109.1_9601_8912	9601	8912	-	hypothetical protein
DTUW01000109.1	fig|937.26.peg.824	peg	DTUW01000109.1_10879_9644	10879	9644	-	NADH-ubiquinone oxidoreductase chain D (EC 1.6.5.3)			icw(5);Respiratory_Complex_I icw(5);NADH_ubiquinone_oxidoreductase
DTUW01000109.1	fig|937.26.peg.825	peg	DTUW01000109.1_11694_10879	11694	10879	-	NADH-ubiquinone oxidoreductase chain C (EC 1.6.5.3)			icw(2);Respiratory_Complex_I icw(2);NADH_ubiquinone_oxidoreductase
DTUW01000109.1	fig|937.26.peg.826	peg	DTUW01000109.1_12210_11695	12210	11695	-	NADH-ubiquinone oxidoreductase chain B (EC 1.6.5.3)			icw(1);Respiratory_Complex_I icw(1);NADH_ubiquinone_oxidoreductase
DTUW01000109.1	fig|937.26.peg.827	peg	DTUW01000109.1_12581_12192	12581	12192	-	NADH ubiquinone oxidoreductase chain A (EC 1.6.5.3)			icw(3);Respiratory_Complex_I icw(3);NADH_ubiquinone_oxidoreductase
DTUW01000109.1	fig|937.26.peg.828	peg	DTUW01000109.1_12776_14551	12776	14551	+	Sodium-dependent phosphate transporter			isu;Phosphate_metabolism isu;NhaA,_NhaD_and_Sodium-dependent_phosphate_transporters
DTUW01000109.1	fig|937.26.peg.829	peg	DTUW01000109.1_14541_14780	14541	14780	+	hypothetical protein
DTUW01000109.1	fig|937.26.peg.830	peg	DTUW01000109.1_14784_15368	14784	15368	+	hypothetical protein
DTUW01000109.1	fig|937.26.peg.831	peg	DTUW01000109.1_15445_17298	15445	17298	+	hypothetical protein
DTUW01000109.1	fig|937.26.peg.832	peg	DTUW01000109.1_17339_18115	17339	18115	+	Thiazole synthase (EC 2.8.1.10)
DTUW01000109.1	fig|937.26.peg.833	peg	DTUW01000109.1_18120_20195	18120	20195	+	NAD-dependent formate dehydrogenase alpha subunit			isu;Formate_hydrogenase
DTUW01000109.1	fig|937.26.peg.834	peg	DTUW01000109.1_20188_21558	20188	21558	+	NAD(P)H-hydrate epimerase (EC 5.1.99.6) / ADP-dependent (S)-NAD(P)H-hydrate dehydratase (EC 4.2.1.136)
DTUW01000110.1	fig|937.26.peg.835	peg	DTUW01000110.1_923_3	923	3	-	DNA topoisomerase I (EC 5.99.1.2)			idu(1);Inteins idu(1);pVir_Plasmid_of_Campylobacter idu(1);CBSS-272943.3.peg.1367 idu(1);DNA_topoisomerases,_Type_I,_ATP-independent
DTUW01000110.1	fig|937.26.peg.836	peg	DTUW01000110.1_973_1146	973	1146	+	hypothetical protein
DTUW01000110.1	fig|937.26.peg.837	peg	DTUW01000110.1_1124_1381	1124	1381	+	hypothetical protein
DTUW01000111.1	fig|937.26.peg.838	peg	DTUW01000111.1_3_308	3	308	+	Peroxide stress regulator; Ferric uptake regulation protein; Fe2+/Zn2+ uptake regulation proteins			isu;Oxidative_stress isu;Oxidative_stress isu;Oxidative_stress isu;Campylobacter_Iron_Metabolism isu;Campylobacter_Iron_Metabolism
DTUW01000111.1	fig|937.26.peg.839	peg	DTUW01000111.1_1906_305	1906	305	-	Phosphoenolpyruvate carboxykinase [ATP] (EC 4.1.1.49)
DTUW01000111.1	fig|937.26.peg.840	peg	DTUW01000111.1_2391_1960	2391	1960	-	Deoxyuridine 5'-triphosphate nucleotidohydrolase (EC 3.6.1.23)			isu;Nudix_proteins_(nucleoside_triphosphate_hydrolases) isu;Housecleaning_nucleoside_triphosphate_pyrophosphatases
DTUW01000111.1	fig|937.26.peg.841	peg	DTUW01000111.1_2926_2381	2926	2381	-	Transcription elongation factor GreA			isu;Transcription_factors_bacterial
DTUW01000111.1	fig|937.26.peg.842	peg	DTUW01000111.1_4740_2938	4740	2938	-	ATP-dependent DNA helicase RecG (EC 3.6.4.12)
DTUW01000111.1	fig|937.26.peg.843	peg	DTUW01000111.1_5720_4707	5720	4707	-	Diaminohydroxyphosphoribosylaminopyrimidine deaminase (EC 3.5.4.26) / 5-amino-6-(5-phosphoribosylamino)uracil reductase (EC 1.1.1.193)			isu;Riboflavin_synthesis_cluster isu;Riboflavin_synthesis_cluster isu;Riboflavin,_FMN_and_FAD_metabolism isu;Riboflavin,_FMN_and_FAD_metabolism
DTUW01000111.1	fig|937.26.peg.844	peg	DTUW01000111.1_5939_5727	5939	5727	-	SSU ribosomal protein S21p
DTUW01000112.1	fig|937.26.peg.845	peg	DTUW01000112.1_1607_3	1607	3	-	DNA ligase (NAD(+)) (EC 6.5.1.2)
DTUW01000112.1	fig|937.26.peg.846	peg	DTUW01000112.1_2566_1607	2566	1607	-	[4Fe-4S]-AdoMet protein YhcC/YtqA
DTUW01000112.1	fig|937.26.peg.847	peg	DTUW01000112.1_3626_2571	3626	2571	-	Dihydroorotate dehydrogenase (quinone) (EC 1.3.5.2)
DTUW01000112.1	fig|937.26.peg.848	peg	DTUW01000112.1_4640_3675	4640	3675	-	hypothetical protein
DTUW01000112.1	fig|937.26.peg.849	peg	DTUW01000112.1_5571_4894	5571	4894	-	ATP synthase F0 sector subunit a (EC 3.6.3.14)			isu;F0F1-type_ATP_synthase
DTUW01000112.1	fig|937.26.peg.850	peg	DTUW01000112.1_5941_5681	5941	5681	-	SSU ribosomal protein S18p @ SSU ribosomal protein S18p, zinc-dependent			isu;Staphylococcal_pathogenicity_islands_SaPI
DTUW01000112.1	fig|937.26.peg.851	peg	DTUW01000112.1_6042_5962	6042	5962	-	hypothetical protein
DTUW01000113.1	fig|937.26.peg.852	peg	DTUW01000113.1_848_3	848	3	-	hypothetical protein
DTUW01000113.1	fig|937.26.peg.853	peg	DTUW01000113.1_3416_861	3416	861	-	Translation initiation factor 2			isu;CBSS-138119.3.peg.2719 isu;NusA-TFII_Cluster isu;Inteins isu;Translation_initiation_factors_bacterial
DTUW01000113.1	fig|937.26.peg.854	peg	DTUW01000113.1_3658_3416	3658	3416	-	hypothetical protein
DTUW01000113.1	fig|937.26.peg.855	peg	DTUW01000113.1_4221_3655	4221	3655	-	Translation elongation factor P			isu;Translation_elongation_factor_P_lysylation isu;Translation_elongation_factors_bacterial
DTUW01000113.1	fig|937.26.peg.856	peg	DTUW01000113.1_4355_5218	4355	5218	+	hypothetical protein
DTUW01000113.1	fig|937.26.peg.857	peg	DTUW01000113.1_5227_5901	5227	5901	+	Pyridoxal phosphate-containing protein YggS
DTUW01000114.1	fig|937.26.peg.858	peg	DTUW01000114.1_1_126	1	126	+	hypothetical protein
DTUW01000114.1	fig|937.26.peg.859	peg	DTUW01000114.1_136_1797	136	1797	+	hypothetical protein
DTUW01000114.1	fig|937.26.peg.860	peg	DTUW01000114.1_2839_1820	2839	1820	-	hypothetical protein
DTUW01000114.1	fig|937.26.peg.861	peg	DTUW01000114.1_4296_2851	4296	2851	-	Inosine-5'-monophosphate dehydrogenase (EC 1.1.1.205) / CBS domain			isu;Purine_conversions isu;Purine_salvage_cluster
DTUW01000114.1	fig|937.26.peg.862	peg	DTUW01000114.1_4382_5764	4382	5764	+	(S)-2-hydroxy-acid oxidase (EC 1.1.3.15)			isu;Glycolate,_glyoxylate_interconversions
DTUW01000114.1	fig|937.26.peg.863	peg	DTUW01000114.1_5761_7053	5761	7053	+	Conserved protein YcjX with nucleoside triphosphate hydrolase domain
DTUW01000114.1	fig|937.26.peg.864	peg	DTUW01000114.1_7050_8099	7050	8099	+	3-dehydroquinate synthase (EC 4.2.3.4)			isu;Common_Pathway_For_Synthesis_of_Aromatic_Compounds_(DAHP_synthase_to_chorismate)
DTUW01000114.1	fig|937.26.peg.865	peg	DTUW01000114.1_8096_8383	8096	8383	+	ATP synthase protein I-like membrane protein
DTUW01000114.1	fig|937.26.peg.866	peg	DTUW01000114.1_8380_8697	8380	8697	+	hypothetical protein
DTUW01000114.1	fig|937.26.peg.867	peg	DTUW01000114.1_9248_8718	9248	8718	-	Translation initiation factor 3			isu;Translation_initiation_factors_bacterial isu;Mycobacterium_virulence_operon_involved_in_protein_synthesis_(LSU_ribosomal_proteins)
DTUW01000114.1	fig|937.26.peg.868	peg	DTUW01000114.1_11059_9245	11059	9245	-	Threonyl-tRNA synthetase (EC 6.1.1.3)			isu;tRNA_aminoacylation,_Thr
DTUW01000114.1	fig|937.26.peg.869	peg	DTUW01000114.1_11182_11559	11182	11559	+	Ferredoxin, 2Fe-2S			isu;Soluble_cytochromes_and_functionally_related_electron_carriers isu;Alanine_biosynthesis
DTUW01000114.1	fig|937.26.peg.870	peg	DTUW01000114.1_11563_11928	11563	11928	+	Aspartate 1-decarboxylase (EC 4.1.1.11)			isu;Coenzyme_A_Biosynthesis_cluster isu;Coenzyme_A_Biosynthesis
DTUW01000114.1	fig|937.26.peg.871	peg	DTUW01000114.1_11931_12233	11931	12233	+	hypothetical protein
DTUW01000114.1	fig|937.26.peg.872	peg	DTUW01000114.1_12233_13393	12233	13393	+	hypothetical protein
DTUW01000114.1	fig|937.26.peg.873	peg	DTUW01000114.1_13350_14504	13350	14504	+	Membrane-bound lytic murein transglycosylase A
DTUW01000114.1	fig|937.26.peg.874	peg	DTUW01000114.1_15876_14494	15876	14494	-	Glutamate synthase [NADPH] small chain (EC 1.4.1.13)			idu(1);Glutamine,_Glutamate,_Aspartate_and_Asparagine_Biosynthesis idu(1);Ammonia_assimilation
DTUW01000114.1	fig|937.26.peg.875	peg	DTUW01000114.1_16171_15923	16171	15923	-	Ribosome-associated heat shock protein implicated in the recycling of the 50S subunit (S4 paralog)			isu;DNA_replication_cluster_1
DTUW01000114.1	fig|937.26.peg.876	peg	DTUW01000114.1_16228_18780	16228	18780	+	hypothetical protein
DTUW01000114.1	fig|937.26.peg.877	peg	DTUW01000114.1_18777_19394	18777	19394	+	hypothetical protein
DTUW01000114.1	fig|937.26.peg.878	peg	DTUW01000114.1_20177_19386	20177	19386	-	Enoyl-[acyl-carrier-protein] reductase [NADH] (EC 1.3.1.9)			isu;Fatty_Acid_Biosynthesis_FASII
DTUW01000114.1	fig|937.26.peg.879	peg	DTUW01000114.1_20866_20180	20866	20180	-	hypothetical protein
DTUW01000115.1	fig|937.26.peg.880	peg	DTUW01000115.1_2_1732	2	1732	+	hypothetical protein
DTUW01000115.1	fig|937.26.peg.881	peg	DTUW01000115.1_2800_1769	2800	1769	-	Uroporphyrinogen III decarboxylase (EC 4.1.1.37)			isu;Heme_and_Siroheme_Biosynthesis
DTUW01000115.1	fig|937.26.peg.882	peg	DTUW01000115.1_3821_2793	3821	2793	-	Aspartate-semialdehyde dehydrogenase (EC 1.2.1.11)			isu;Threonine_and_Homoserine_Biosynthesis isu;Lysine_Biosynthesis_DAP_Pathway isu;Lysine_Biosynthesis_DAP_Pathway,_GJO_scratch
DTUW01000115.1	fig|937.26.peg.883	peg	DTUW01000115.1_4135_4284	4135	4284	+	hypothetical protein
DTUW01000115.1	fig|937.26.peg.884	peg	DTUW01000115.1_5183_4392	5183	4392	-	Phospholipid ABC transporter permease protein MlaE
DTUW01000115.1	fig|937.26.peg.885	peg	DTUW01000115.1_5705_5193	5705	5193	-	3-deoxy-D-manno-octulosonate 8-phosphate phosphatase (EC 3.1.3.45)
DTUW01000115.1	fig|937.26.peg.886	peg	DTUW01000115.1_5940_5734	5940	5734	-	hypothetical protein
DTUW01000116.1	fig|937.26.peg.887	peg	DTUW01000116.1_855_1	855	1	-	hypothetical protein
DTUW01000116.1	fig|937.26.peg.888	peg	DTUW01000116.1_1403_855	1403	855	-	Hydrogenase maturation protease
DTUW01000116.1	fig|937.26.peg.889	peg	DTUW01000116.1_2151_1453	2151	1453	-	Quinone-reactive Ni/Fe hydrogenase, cytochrome b subunit
DTUW01000116.1	fig|937.26.peg.890	peg	DTUW01000116.1_3907_2162	3907	2162	-	Quinone-reactive Ni/Fe-hydrogenase large chain (EC 1.12.5.1)
DTUW01000116.1	fig|937.26.peg.891	peg	DTUW01000116.1_5139_3922	5139	3922	-	Quinone-reactive Ni/Fe-hydrogenase small chain (EC 1.12.5.1)
DTUW01000116.1	fig|937.26.peg.892	peg	DTUW01000116.1_5302_5814	5302	5814	+	hypothetical protein
DTUW01000117.1	fig|937.26.peg.893	peg	DTUW01000117.1_536_3	536	3	-	hypothetical protein
DTUW01000117.1	fig|937.26.peg.894	peg	DTUW01000117.1_2324_642	2324	642	-	Paralog of flagellar hook protein FlgE
DTUW01000117.1	fig|937.26.peg.895	peg	DTUW01000117.1_2407_2694	2407	2694	+	hypothetical protein
DTUW01000117.1	fig|937.26.peg.896	peg	DTUW01000117.1_2735_5101	2735	5101	+	hypothetical protein
DTUW01000117.1	fig|937.26.rna.21	rna	DTUW01000117.1_5184_5108	5184	5108	-	tRNA-Arg-GCG
DTUW01000117.1	fig|937.26.peg.897	peg	DTUW01000117.1_5307_5876	5307	5876	+	Translation elongation factor Tu			isu;Translation_elongation_factors_bacterial isu;Mycobacterium_virulence_operon_involved_in_protein_synthesis_(SSU_ribosomal_proteins)
DTUW01000118.1	fig|937.26.peg.898	peg	DTUW01000118.1_1280_3	1280	3	-	Glutamyl-tRNA reductase (EC 1.2.1.70)			isu;Heme_and_Siroheme_Biosynthesis
DTUW01000118.1	fig|937.26.peg.899	peg	DTUW01000118.1_2192_1281	2192	1281	-	All-trans-hexaprenyl-diphosphate synthase (EC 2.5.1.33)			isu;Polyprenyl_Diphosphate_Biosynthesis isu;Isoprenoinds_for_Quinones
DTUW01000118.1	fig|937.26.peg.900	peg	DTUW01000118.1_2256_2486	2256	2486	+	hypothetical protein
DTUW01000118.1	fig|937.26.peg.901	peg	DTUW01000118.1_2487_4286	2487	4286	+	Oxaloacetate decarboxylase Na(+) pump, alpha chain (EC 4.1.1.3)
DTUW01000118.1	fig|937.26.peg.902	peg	DTUW01000118.1_4297_5589	4297	5589	+	Oxaloacetate decarboxylase Na(+) pump, beta chain (EC 4.1.1.3)
DTUW01000119.1	fig|937.26.peg.903	peg	DTUW01000119.1_1_207	1	207	+	Endonuclease III (EC 4.2.99.18)			isu;Control_of_cell_elongation_-_division_cycle_in_Bacilli
DTUW01000119.1	fig|937.26.peg.904	peg	DTUW01000119.1_223_1221	223	1221	+	Phenylalanyl-tRNA synthetase alpha chain (EC 6.1.1.20)			isu;tRNA_aminoacylation,_Phe
DTUW01000119.1	fig|937.26.peg.905	peg	DTUW01000119.1_1223_2368	1223	2368	+	hypothetical protein
DTUW01000119.1	fig|937.26.peg.906	peg	DTUW01000119.1_2365_3693	2365	3693	+	hypothetical protein
DTUW01000119.1	fig|937.26.peg.907	peg	DTUW01000119.1_3702_4859	3702	4859	+	Dihydropteroate synthase (EC 2.5.1.15)
DTUW01000119.1	fig|937.26.peg.908	peg	DTUW01000119.1_4869_5684	4869	5684	+	Indole-3-glycerol phosphate synthase (EC 4.1.1.48)			isu;Chorismate:_Intermediate_for_synthesis_of_Tryptophan,_PAPA_antibiotics,_PABA,_3-hydroxyanthranilate_and_more. isu;Tryptophan_synthesis
DTUW01000120.1	fig|937.26.peg.909	peg	DTUW01000120.1_3_200	3	200	+	Proton/glutamate symport protein @ Sodium/glutamate symport protein
DTUW01000120.1	fig|937.26.peg.910	peg	DTUW01000120.1_228_4658	228	4658	+	Glutamate synthase [NADPH] large chain (EC 1.4.1.13)			isu;Glutamine,_Glutamate,_Aspartate_and_Asparagine_Biosynthesis isu;Ammonia_assimilation
DTUW01000120.1	fig|937.26.peg.911	peg	DTUW01000120.1_4661_5737	4661	5737	+	Chorismate synthase (EC 4.2.3.5)			isu;Common_Pathway_For_Synthesis_of_Aromatic_Compounds_(DAHP_synthase_to_chorismate)
DTUW01000121.1	fig|937.26.peg.912	peg	DTUW01000121.1_1055_3	1055	3	-	hypothetical protein
DTUW01000121.1	fig|937.26.peg.913	peg	DTUW01000121.1_1496_1062	1496	1062	-	hypothetical protein
DTUW01000121.1	fig|937.26.peg.914	peg	DTUW01000121.1_2002_1505	2002	1505	-	hypothetical protein
DTUW01000121.1	fig|937.26.peg.915	peg	DTUW01000121.1_2826_2011	2826	2011	-	Phosphatidylserine decarboxylase (EC 4.1.1.65)
DTUW01000121.1	fig|937.26.peg.916	peg	DTUW01000121.1_3665_2838	3665	2838	-	Prephenate and/or arogenate dehydrogenase (unknown specificity) (EC 1.3.1.12)(EC 1.3.1.43)			isu;Phenylalanine_and_Tyrosine_Branches_from_Chorismate
DTUW01000121.1	fig|937.26.peg.917	peg	DTUW01000121.1_3753_4526	3753	4526	+	hypothetical protein
DTUW01000121.1	fig|937.26.peg.918	peg	DTUW01000121.1_4644_5729	4644	5729	+	Succinyl-CoA ligase [ADP-forming] beta chain (EC 6.2.1.5)
DTUW01000122.1	fig|937.26.rna.22	rna	DTUW01000122.1_170_246	170	246	+	tRNA-Met-CAT
DTUW01000122.1	fig|937.26.peg.919	peg	DTUW01000122.1_267_815	267	815	+	Ankyrin 1
DTUW01000122.1	fig|937.26.peg.920	peg	DTUW01000122.1_3109_806	3109	806	-	hypothetical protein
DTUW01000122.1	fig|937.26.peg.921	peg	DTUW01000122.1_4167_3151	4167	3151	-	Amidohydrolase
DTUW01000122.1	fig|937.26.peg.922	peg	DTUW01000122.1_4224_4985	4224	4985	+	hypothetical protein
DTUW01000122.1	fig|937.26.peg.923	peg	DTUW01000122.1_4982_5278	4982	5278	+	hypothetical protein
DTUW01000122.1	fig|937.26.peg.924	peg	DTUW01000122.1_5283_5708	5283	5708	+	hypothetical protein
DTUW01000123.1	fig|937.26.peg.925	peg	DTUW01000123.1_3_98	3	98	+	hypothetical protein
DTUW01000123.1	fig|937.26.peg.926	peg	DTUW01000123.1_1286_117	1286	117	-	hypothetical protein
DTUW01000123.1	fig|937.26.peg.927	peg	DTUW01000123.1_2008_1283	2008	1283	-	hypothetical protein
DTUW01000123.1	fig|937.26.peg.928	peg	DTUW01000123.1_5098_2018	5098	2018	-	hypothetical protein
DTUW01000123.1	fig|937.26.peg.929	peg	DTUW01000123.1_5586_5149	5586	5149	-	Quinolinate synthetase (EC 2.5.1.72)			idu(1);Mycobacterium_virulence_operon_possibly_involved_in_quinolinate_biosynthesis idu(1);NAD_and_NADP_cofactor_biosynthesis_global
DTUW01000124.1	fig|937.26.peg.930	peg	DTUW01000124.1_295_2	295	2	-	hypothetical protein
DTUW01000124.1	fig|937.26.peg.931	peg	DTUW01000124.1_364_1698	364	1698	+	Aspartyl-tRNA(Asn) amidotransferase subunit A (EC 6.3.5.6) @ Glutamyl-tRNA(Gln) amidotransferase subunit A (EC 6.3.5.7)			isu;tRNA_aminoacylation,_Asp_and_Asn isu;tRNA_aminoacylation,_Glu_and_Gln
DTUW01000124.1	fig|937.26.peg.932	peg	DTUW01000124.1_1786_3201	1786	3201	+	Aldehyde dehydrogenase
DTUW01000124.1	fig|937.26.peg.933	peg	DTUW01000124.1_3201_3710	3201	3710	+	Uncharacterized protein HP0287
DTUW01000124.1	fig|937.26.peg.934	peg	DTUW01000124.1_4711_3740	4711	3740	-	Integral membrane protein
DTUW01000124.1	fig|937.26.peg.935	peg	DTUW01000124.1_5196_4723	5196	4723	-	hypothetical protein
DTUW01000124.1	fig|937.26.peg.936	peg	DTUW01000124.1_5316_5200	5316	5200	-	hypothetical protein
DTUW01000125.1	fig|937.26.peg.937	peg	DTUW01000125.1_265_2	265	2	-	BRAMP
DTUW01000125.1	fig|937.26.peg.938	peg	DTUW01000125.1_851_327	851	327	-	lipoprotein, putative
DTUW01000125.1	fig|937.26.peg.939	peg	DTUW01000125.1_1334_870	1334	870	-	hypothetical protein
DTUW01000125.1	fig|937.26.peg.940	peg	DTUW01000125.1_1888_1331	1888	1331	-	hypothetical protein
DTUW01000125.1	fig|937.26.peg.941	peg	DTUW01000125.1_2655_1930	2655	1930	-	tRNA pseudouridine(38-40) synthase (EC 5.4.99.12)
DTUW01000125.1	fig|937.26.peg.942	peg	DTUW01000125.1_2736_3563	2736	3563	+	4-hydroxy-3-methylbut-2-enyl diphosphate reductase (EC 1.17.7.4)
DTUW01000125.1	fig|937.26.peg.943	peg	DTUW01000125.1_5342_3555	5342	3555	-	diguanylate cyclase/phosphodiesterase (GGDEF & EAL domains) with PAS/PAC sensor(s)			isu;Bacterial_hemoglobins
DTUW01000126.1	fig|937.26.peg.944	peg	DTUW01000126.1_545_3	545	3	-	hypothetical protein
DTUW01000126.1	fig|937.26.peg.945	peg	DTUW01000126.1_1945_542	1945	542	-	Cysteinyl-tRNA synthetase (EC 6.1.1.16)			isu;Conserved_gene_cluster_possibly_involved_in_RNA_metabolism isu;tRNA_aminoacylation,_Cys
DTUW01000126.1	fig|937.26.peg.946	peg	DTUW01000126.1_3516_1942	3516	1942	-	hypothetical protein
DTUW01000126.1	fig|937.26.peg.947	peg	DTUW01000126.1_3634_3843	3634	3843	+	hypothetical protein
DTUW01000126.1	fig|937.26.peg.948	peg	DTUW01000126.1_4406_3852	4406	3852	-	GTP cyclohydrolase I (EC 3.5.4.16) type 1			isu;Queuosine-Archaeosine_Biosynthesis isu;Molybdenum_cofactor_biosynthesis
DTUW01000126.1	fig|937.26.peg.949	peg	DTUW01000126.1_4867_4406	4867	4406	-	hypothetical protein
DTUW01000126.1	fig|937.26.peg.950	peg	DTUW01000126.1_5741_4896	5741	4896	-	protease IV (PspA)
DTUW01000126.1	fig|937.26.peg.951	peg	DTUW01000126.1_6679_5741	6679	5741	-	Transaldolase (EC 2.2.1.2)			isu;Fructose_utilization
DTUW01000126.1	fig|937.26.peg.952	peg	DTUW01000126.1_6749_7363	6749	7363	+	ATP phosphoribosyltransferase (EC 2.4.2.17) => HisGs
DTUW01000126.1	fig|937.26.peg.953	peg	DTUW01000126.1_7356_7730	7356	7730	+	Twin-arginine translocation protein TatB			icw(1);Twin-arginine_translocation_system
DTUW01000126.1	fig|937.26.peg.954	peg	DTUW01000126.1_7723_8469	7723	8469	+	Twin-arginine translocation protein TatC			isu;Cluster-based_Subsystem_Grouping_Hypotheticals_-_perhaps_Proteosome_Related isu;Twin-arginine_translocation_system
DTUW01000126.1	fig|937.26.peg.955	peg	DTUW01000126.1_8469_10019	8469	10019	+	hypothetical protein
DTUW01000126.1	fig|937.26.peg.956	peg	DTUW01000126.1_10020_11147	10020	11147	+	Lipid carrier : UDP-N-acetylgalactosaminyltransferase (EC 2.4.1.-) / Alpha-1,3-N-acetylgalactosamine transferase PglA (EC 2.4.1.-); Putative glycosyltransferase			idu(1);CBSS-296591.1.peg.2330 isu;CBSS-296591.1.peg.2330 isu;CBSS-296591.1.peg.2330
DTUW01000126.1	fig|937.26.peg.957	peg	DTUW01000126.1_11144_12412	11144	12412	+	TRAP dicarboxylate transporter, DctM subunit, unknown substrate 6			isu;TRAP_Transporter_unknown_substrate_6
DTUW01000126.1	fig|937.26.peg.958	peg	DTUW01000126.1_13412_12429	13412	12429	-	Anthranilate phosphoribosyltransferase (EC 2.4.2.18)			isu;Chorismate:_Intermediate_for_synthesis_of_Tryptophan,_PAPA_antibiotics,_PABA,_3-hydroxyanthranilate_and_more. isu;Auxin_biosynthesis isu;Tryptophan_synthesis
DTUW01000126.1	fig|937.26.peg.959	peg	DTUW01000126.1_15426_13393	15426	13393	-	Cell division-associated, ATP-dependent zinc metalloprotease FtsH
DTUW01000126.1	fig|937.26.peg.960	peg	DTUW01000126.1_15554_17269	15554	17269	+	SSU ribosomal protein S1p
DTUW01000126.1	fig|937.26.peg.961	peg	DTUW01000126.1_17277_17765	17277	17765	+	hypothetical protein
DTUW01000126.1	fig|937.26.peg.962	peg	DTUW01000126.1_17775_18833	17775	18833	+	D-3-phosphoglycerate dehydrogenase (EC 1.1.1.95)			idu(2);Serine_Biosynthesis idu(2);Pyridoxin_(Vitamin_B6)_Biosynthesis
DTUW01000127.1	fig|937.26.peg.963	peg	DTUW01000127.1_3_1190	3	1190	+	hypothetical protein
DTUW01000127.1	fig|937.26.peg.964	peg	DTUW01000127.1_1204_2220	1204	2220	+	Endoglucanase precursor (EC 3.2.1.4)
DTUW01000127.1	fig|937.26.peg.965	peg	DTUW01000127.1_2234_4744	2234	4744	+	hypothetical protein
DTUW01000127.1	fig|937.26.peg.966	peg	DTUW01000127.1_4972_4841	4972	4841	-	hypothetical protein
DTUW01000128.1	fig|937.26.peg.967	peg	DTUW01000128.1_1_297	1	297	+	hypothetical protein
DTUW01000128.1	fig|937.26.peg.968	peg	DTUW01000128.1_301_708	301	708	+	Flagellar motor switch protein FliN			idu(1);Flagellar_motility idu(1);Flagellum
DTUW01000128.1	fig|937.26.peg.969	peg	DTUW01000128.1_712_1764	712	1764	+	hypothetical protein
DTUW01000128.1	fig|937.26.peg.970	peg	DTUW01000128.1_1761_2756	1761	2756	+	ADP-heptose--lipooligosaccharide heptosyltransferase II
DTUW01000128.1	fig|937.26.peg.971	peg	DTUW01000128.1_3712_3182	3712	3182	-	Protein YrdA
DTUW01000128.1	fig|937.26.peg.972	peg	DTUW01000128.1_9752_3723	9752	3723	-	hypothetical protein
DTUW01000128.1	fig|937.26.peg.973	peg	DTUW01000128.1_10164_9745	10164	9745	-	hypothetical protein
DTUW01000128.1	fig|937.26.peg.974	peg	DTUW01000128.1_11914_10169	11914	10169	-	hypothetical protein
DTUW01000128.1	fig|937.26.peg.975	peg	DTUW01000128.1_13251_11923	13251	11923	-	Sodium-dependent transporter, SNF family
DTUW01000128.1	fig|937.26.peg.976	peg	DTUW01000128.1_14057_13254	14057	13254	-	hypothetical protein
DTUW01000128.1	fig|937.26.peg.977	peg	DTUW01000128.1_14160_15224	14160	15224	+	(E)-4-hydroxy-3-methylbut-2-enyl-diphosphate synthase (flavodoxin) (EC 1.17.7.3)
DTUW01000128.1	fig|937.26.peg.978	peg	DTUW01000128.1_15205_16194	15205	16194	+	Modification methylase NlaIII (EC 2.1.1.72)
DTUW01000128.1	fig|937.26.peg.979	peg	DTUW01000128.1_17405_16200	17405	16200	-	Membrane-bound lytic murein transglycosylase C (EC 3.2.1.n1)
DTUW01000128.1	fig|937.26.peg.980	peg	DTUW01000128.1_17839_17405	17839	17405	-	hypothetical protein
DTUW01000128.1	fig|937.26.peg.981	peg	DTUW01000128.1_18491_17853	18491	17853	-	hypothetical protein
DTUW01000129.1	fig|937.26.peg.982	peg	DTUW01000129.1_3_182	3	182	+	hypothetical protein
DTUW01000129.1	fig|937.26.peg.983	peg	DTUW01000129.1_263_1720	263	1720	+	Flagellar biosynthesis protein FlhF			icw(2);Flagellar_motility icw(2);Flagellum
DTUW01000129.1	fig|937.26.peg.984	peg	DTUW01000129.1_1707_2624	1707	2624	+	Flagellar synthesis regulator FleN			isu;Flagellar_motility isu;Flagellum
DTUW01000129.1	fig|937.26.peg.985	peg	DTUW01000129.1_2647_2985	2647	2985	+	hypothetical protein
DTUW01000129.1	fig|937.26.peg.986	peg	DTUW01000129.1_2989_3456	2989	3456	+	RNA polymerase sigma factor for flagellar operon			icw(4);Flagellar_motility icw(4);Flagellum icw(1);Transcription_initiation,_bacterial_sigma_factors
DTUW01000129.1	fig|937.26.peg.987	peg	DTUW01000129.1_3486_3671	3486	3671	+	RNA polymerase sigma factor for flagellar operon			icw(4);Flagellar_motility icw(4);Flagellum icw(1);Transcription_initiation,_bacterial_sigma_factors
DTUW01000129.1	fig|937.26.peg.988	peg	DTUW01000129.1_3675_4745	3675	4745	+	Flagellar motor switch protein FliM			icw(1);Flagellar_motility icw(1);Flagellum
DTUW01000129.1	fig|937.26.peg.989	peg	DTUW01000129.1_4735_5070	4735	5070	+	hypothetical protein
DTUW01000130.1	fig|937.26.peg.990	peg	DTUW01000130.1_80_3	80	3	-	hypothetical protein
DTUW01000130.1	fig|937.26.peg.991	peg	DTUW01000130.1_139_2010	139	2010	+	Arginine decarboxylase (EC 4.1.1.19)			isu;Arginine_and_Ornithine_Degradation
DTUW01000130.1	fig|937.26.peg.992	peg	DTUW01000130.1_2001_2702	2001	2702	+	Serine acetyltransferase (EC 2.3.1.30)			isu;Conserved_gene_cluster_possibly_involved_in_RNA_metabolism isu;Cysteine_Biosynthesis
DTUW01000130.1	fig|937.26.peg.993	peg	DTUW01000130.1_3057_2704	3057	2704	-	hypothetical protein
DTUW01000130.1	fig|937.26.peg.994	peg	DTUW01000130.1_3737_3096	3737	3096	-	Putative flagellar motility protein
DTUW01000130.1	fig|937.26.peg.995	peg	DTUW01000130.1_4128_3763	4128	3763	-	thioredoxin
DTUW01000130.1	fig|937.26.peg.996	peg	DTUW01000130.1_5068_4118	5068	4118	-	Porphobilinogen deaminase (EC 2.5.1.61)			isu;Heme_and_Siroheme_Biosynthesis
DTUW01000130.1	fig|937.26.peg.997	peg	DTUW01000130.1_5137_6210	5137	6210	+	Chorismate mutase I (EC 5.4.99.5) / Prephenate dehydratase (EC 4.2.1.51)			isu;Phenylalanine_and_Tyrosine_Branches_from_Chorismate isu;Phenylalanine_and_Tyrosine_Branches_from_Chorismate
DTUW01000130.1	fig|937.26.peg.998	peg	DTUW01000130.1_6273_7583	6273	7583	+	Cell division trigger factor (EC 5.2.1.8)
DTUW01000130.1	fig|937.26.peg.999	peg	DTUW01000130.1_7586_8179	7586	8179	+	ATP-dependent Clp protease proteolytic subunit ClpP (EC 3.4.21.92)
DTUW01000130.1	fig|937.26.peg.1000	peg	DTUW01000130.1_8201_9415	8201	9415	+	hypothetical protein
DTUW01000130.1	fig|937.26.peg.1001	peg	DTUW01000130.1_9416_10162	9416	10162	+	hypothetical protein
DTUW01000130.1	fig|937.26.peg.1002	peg	DTUW01000130.1_10131_10985	10131	10985	+	hypothetical protein
DTUW01000130.1	fig|937.26.peg.1003	peg	DTUW01000130.1_11040_11324	11040	11324	+	Protein translocase subunit YajC
DTUW01000130.1	fig|937.26.peg.1004	peg	DTUW01000130.1_11311_12870	11311	12870	+	Protein translocase subunit SecD
DTUW01000130.1	fig|937.26.peg.1005	peg	DTUW01000130.1_12857_13720	12857	13720	+	hypothetical protein
DTUW01000130.1	fig|937.26.peg.1006	peg	DTUW01000130.1_13720_14691	13720	14691	+	Protein translocase subunit SecF
DTUW01000130.1	fig|937.26.peg.1007	peg	DTUW01000130.1_14688_15188	14688	15188	+	hypothetical protein
DTUW01000130.1	fig|937.26.peg.1008	peg	DTUW01000130.1_15198_15560	15198	15560	+	HIT family protein
DTUW01000130.1	fig|937.26.peg.1009	peg	DTUW01000130.1_15608_16039	15608	16039	+	Nucleoside diphosphate kinase (EC 2.7.4.6)			isu;Purine_conversions
DTUW01000130.1	fig|937.26.peg.1010	peg	DTUW01000130.1_16040_16420	16040	16420	+	hypothetical protein
DTUW01000130.1	fig|937.26.peg.1011	peg	DTUW01000130.1_16433_16585	16433	16585	+	LSU ribosomal protein L32p @ LSU ribosomal protein L32p, zinc-independent
DTUW01000130.1	fig|937.26.peg.1012	peg	DTUW01000130.1_16582_17577	16582	17577	+	Phosphate:acyl-ACP acyltransferase PlsX (EC 2.3.1.n2)
DTUW01000130.1	fig|937.26.peg.1013	peg	DTUW01000130.1_17587_18375	17587	18375	+	3-oxoacyl-[acyl-carrier-protein] synthase, KASIII (EC 2.3.1.180)
DTUW01000131.1	fig|937.26.peg.1014	peg	DTUW01000131.1_132_1	132	1	-	hypothetical protein
DTUW01000131.1	fig|937.26.peg.1015	peg	DTUW01000131.1_1871_129	1871	129	-	Flagellar M-ring protein FliF			isu;Flagellum
DTUW01000131.1	fig|937.26.peg.1016	peg	DTUW01000131.1_2981_1887	2981	1887	-	Biosynthetic Aromatic amino acid aminotransferase beta (EC 2.6.1.57) @ Histidinol-phosphate aminotransferase (EC 2.6.1.9)			isu;Phenylalanine_and_Tyrosine_Branches_from_Chorismate isu;Histidine_Biosynthesis
DTUW01000131.1	fig|937.26.peg.1017	peg	DTUW01000131.1_4082_3021	4082	3021	-	1-deoxy-D-xylulose 5-phosphate reductoisomerase (EC 1.1.1.267)			isu;CBSS-83331.1.peg.3039
DTUW01000131.1	fig|937.26.peg.1018	peg	DTUW01000131.1_4202_4651	4202	4651	+	hypothetical protein
DTUW01000131.1	fig|937.26.peg.1019	peg	DTUW01000131.1_5433_4690	5433	4690	-	Phosphatidate cytidylyltransferase (EC 2.7.7.41)
DTUW01000131.1	fig|937.26.peg.1020	peg	DTUW01000131.1_5810_5430	5810	5430	-	hypothetical protein
DTUW01000131.1	fig|937.26.peg.1021	peg	DTUW01000131.1_6594_5833	6594	5833	-	hypothetical protein
DTUW01000131.1	fig|937.26.peg.1022	peg	DTUW01000131.1_7279_6587	7279	6587	-	Acyl-CoA:1-acyl-sn-glycerol-3-phosphate acyltransferase (EC 2.3.1.51)
DTUW01000131.1	fig|937.26.peg.1023	peg	DTUW01000131.1_8369_7260	8369	7260	-	hypothetical protein
DTUW01000131.1	fig|937.26.peg.1024	peg	DTUW01000131.1_9050_8373	9050	8373	-	Phosphoribosylformylglycinamidine synthase, glutamine amidotransferase subunit (EC 6.3.5.3)
DTUW01000131.1	fig|937.26.peg.1025	peg	DTUW01000131.1_9294_9043	9294	9043	-	Phosphoribosylformylglycinamidine synthase, PurS subunit (EC 6.3.5.3)
DTUW01000131.1	fig|937.26.peg.1026	peg	DTUW01000131.1_10014_9295	10014	9295	-	Phosphoribosylaminoimidazole-succinocarboxamide synthase (EC 6.3.2.6)
DTUW01000131.1	fig|937.26.peg.1027	peg	DTUW01000131.1_10437_10063	10437	10063	-	hypothetical protein
DTUW01000131.1	fig|937.26.peg.1028	peg	DTUW01000131.1_10498_11634	10498	11634	+	2-C-methyl-D-erythritol 2,4-cyclodiphosphate synthase (EC 4.6.1.12)
DTUW01000131.1	fig|937.26.peg.1029	peg	DTUW01000131.1_11631_12536	11631	12536	+	Possible two-component regulator
DTUW01000131.1	fig|937.26.peg.1030	peg	DTUW01000131.1_13004_12537	13004	12537	-	2-amino-4-hydroxy-6-hydroxymethyldihydropteridine pyrophosphokinase (EC 2.7.6.3)
DTUW01000131.1	fig|937.26.peg.1031	peg	DTUW01000131.1_14028_13012	14028	13012	-	Aminopeptidase YpdF (MP-, MA-, MS-, AP-, NP- specific)			isu;Protein_degradation
DTUW01000131.1	fig|937.26.peg.1032	peg	DTUW01000131.1_14513_14037	14513	14037	-	3-dehydroquinate dehydratase II (EC 4.2.1.10)			isu;Common_Pathway_For_Synthesis_of_Aromatic_Compounds_(DAHP_synthase_to_chorismate) isu;Quinate_degradation
DTUW01000131.1	fig|937.26.peg.1033	peg	DTUW01000131.1_18372_14524	18372	14524	-	DNA-directed RNA polymerase beta' subunit (EC 2.7.7.6)			isu;Mycobacterium_virulence_operon_involved_in_DNA_transcription isu;RNA_polymerase_bacterial
DTUW01000132.1	fig|937.26.peg.1034	peg	DTUW01000132.1_518_3	518	3	-	Single-stranded DNA-binding protein			isu;DNA_repair,_bacterial isu;pVir_Plasmid_of_Campylobacter isu;DNA_repair,_bacterial_RecFOR_pathway
DTUW01000132.1	fig|937.26.peg.1035	peg	DTUW01000132.1_963_538	963	538	-	SSU ribosomal protein S6p
DTUW01000132.1	fig|937.26.peg.1036	peg	DTUW01000132.1_1127_2551	1127	2551	+	D-glycero-beta-D-manno-heptose 1-phosphate adenylyltransferase (EC 2.7.7.70) / D-glycero-beta-D-manno-heptose-7-phosphate kinase (EC 2.7.1.167)
DTUW01000132.1	fig|937.26.peg.1037	peg	DTUW01000132.1_2544_3551	2544	3551	+	Succinate dehydrogenase flavoprotein subunit (EC 1.3.5.1)
DTUW01000132.1	fig|937.26.peg.1038	peg	DTUW01000132.1_3612_4334	3612	4334	+	Succinate dehydrogenase flavoprotein subunit (EC 1.3.5.1)
DTUW01000132.1	fig|937.26.peg.1039	peg	DTUW01000132.1_4336_5316	4336	5316	+	Succinate dehydrogenase iron-sulfur protein (EC 1.3.5.1)
DTUW01000132.1	fig|937.26.peg.1040	peg	DTUW01000132.1_5326_6207	5326	6207	+	Heterodisulfide reductase subunit B-like protein @ Putative succinate dehydrogenase subunit
DTUW01000132.1	fig|937.26.peg.1041	peg	DTUW01000132.1_7235_6204	7235	6204	-	Epoxyqueuosine reductase (EC 1.17.99.6) QueH / hypothetical domain
DTUW01000132.1	fig|937.26.peg.1042	peg	DTUW01000132.1_7280_8125	7280	8125	+	Menaquinone via futalosine polyprenyltransferase (MenA homolog)			isu;Menaquinone_Biosynthesis_via_Futalosine_--_gjo
DTUW01000132.1	fig|937.26.peg.1043	peg	DTUW01000132.1_8140_8658	8140	8658	+	hypothetical protein
DTUW01000132.1	fig|937.26.peg.1044	peg	DTUW01000132.1_8659_9159	8659	9159	+	hypothetical protein
DTUW01000132.1	fig|937.26.peg.1045	peg	DTUW01000132.1_9161_9544	9161	9544	+	Fluoride ion transporter CrcB
DTUW01000132.1	fig|937.26.peg.1046	peg	DTUW01000132.1_9554_10645	9554	10645	+	hypothetical protein
DTUW01000132.1	fig|937.26.peg.1047	peg	DTUW01000132.1_10638_12299	10638	12299	+	McrBC restriction endonuclease system, McrB subunit, putative
DTUW01000132.1	fig|937.26.peg.1048	peg	DTUW01000132.1_12286_13464	12286	13464	+	Similarity with glutathionylspermidine synthase (EC 6.3.1.8), group 2			isu;Glutathionylspermidine_and_Trypanothione
DTUW01000132.1	fig|937.26.peg.1049	peg	DTUW01000132.1_13461_13826	13461	13826	+	Diacylglycerol kinase (EC 2.7.1.107)			isu;Riboflavin_synthesis_cluster
DTUW01000132.1	fig|937.26.peg.1050	peg	DTUW01000132.1_13836_14606	13836	14606	+	hypothetical protein
DTUW01000132.1	fig|937.26.peg.1051	peg	DTUW01000132.1_14612_16132	14612	16132	+	hypothetical protein
DTUW01000132.1	fig|937.26.peg.1052	peg	DTUW01000132.1_16175_17038	16175	17038	+	Type I restriction-modification system, DNA-methyltransferase subunit M (EC 2.1.1.72) / Type I restriction-modification system, specificity subunit S			icw(1);Type_I_Restriction-Modification icw(1);Restriction-Modification_System
DTUW01000132.1	fig|937.26.peg.1053	peg	DTUW01000132.1_17010_17978	17010	17978	+	Type I restriction-modification system, DNA-methyltransferase subunit M (EC 2.1.1.72) / Type I restriction-modification system, specificity subunit S			icw(1);Type_I_Restriction-Modification icw(1);Restriction-Modification_System
DTUW01000133.1	fig|937.26.peg.1054	peg	DTUW01000133.1_430_2	430	2	-	Protoporphyrinogen IX oxidase, novel form, HemJ (EC 1.3.-.-)			icw(1);Heme_and_Siroheme_Biosynthesis
DTUW01000133.1	fig|937.26.peg.1055	peg	DTUW01000133.1_1842_427	1842	427	-	Aspartyl-tRNA(Asn) amidotransferase subunit B (EC 6.3.5.6) @ Glutamyl-tRNA(Gln) amidotransferase subunit B (EC 6.3.5.7)			isu;tRNA_aminoacylation,_Asp_and_Asn isu;tRNA_aminoacylation,_Glu_and_Gln
DTUW01000133.1	fig|937.26.peg.1056	peg	DTUW01000133.1_1879_2691	1879	2691	+	Rossmann fold nucleotide-binding protein Smf possibly involved in DNA uptake			isu;CBSS-272943.3.peg.1367
DTUW01000133.1	fig|937.26.peg.1057	peg	DTUW01000133.1_2688_3326	2688	3326	+	competence lipoprotein (comL)
DTUW01000133.1	fig|937.26.peg.1058	peg	DTUW01000133.1_3335_4249	3335	4249	+	Ferrochelatase, protoheme ferro-lyase (EC 4.99.1.1)			isu;Heme_and_Siroheme_Biosynthesis
DTUW01000133.1	fig|937.26.peg.1059	peg	DTUW01000133.1_4252_5055	4252	5055	+	hypothetical protein
DTUW01000134.1	fig|937.26.peg.1060	peg	DTUW01000134.1_1_834	1	834	+	Putative N-acetylgalactosaminyl-diphosphoundecaprenol glucuronosyltransferase			isu;Teichuronic_acid_biosynthesis
DTUW01000134.1	fig|937.26.peg.1061	peg	DTUW01000134.1_834_2216	834	2216	+	Argininosuccinate lyase (EC 4.3.2.1)
DTUW01000134.1	fig|937.26.peg.1062	peg	DTUW01000134.1_2219_3037	2219	3037	+	Quinolinate phosphoribosyltransferase [decarboxylating] (EC 2.4.2.19)			isu;Mycobacterium_virulence_operon_possibly_involved_in_quinolinate_biosynthesis isu;NAD_and_NADP_cofactor_biosynthesis_global
DTUW01000134.1	fig|937.26.peg.1063	peg	DTUW01000134.1_3037_4374	3037	4374	+	Thymidylate synthase ThyX (EC 2.1.1.148)
DTUW01000134.1	fig|937.26.peg.1064	peg	DTUW01000134.1_5646_4375	5646	4375	-	Phosphopantothenoylcysteine decarboxylase (EC 4.1.1.36) / Phosphopantothenoylcysteine synthetase (EC 6.3.2.5)			isu;Coenzyme_A_Biosynthesis isu;Coenzyme_A_Biosynthesis
DTUW01000134.1	fig|937.26.peg.1065	peg	DTUW01000134.1_6235_5636	6235	5636	-	tRNA (adenine37-N(6))-methyltransferase TrmN6
DTUW01000134.1	fig|937.26.peg.1066	peg	DTUW01000134.1_8154_6346	8154	6346	-	Flagellar hook-associated protein FlgK			isu;Flagellum
DTUW01000134.1	fig|937.26.peg.1067	peg	DTUW01000134.1_8586_8158	8586	8158	-	hypothetical protein
DTUW01000134.1	fig|937.26.peg.1068	peg	DTUW01000134.1_8805_8587	8805	8587	-	hypothetical protein
DTUW01000134.1	fig|937.26.peg.1069	peg	DTUW01000134.1_9441_8857	9441	8857	-	hypothetical protein
DTUW01000134.1	fig|937.26.peg.1070	peg	DTUW01000134.1_9457_11400	9457	11400	+	Bis-ABC ATPase Uup
DTUW01000134.1	fig|937.26.rna.23	rna	DTUW01000134.1_11460_11535	11460	11535	+	tRNA-Lys-TTT
DTUW01000134.1	fig|937.26.rna.24	rna	DTUW01000134.1_11563_11640	11563	11640	+	tRNA-Glu-TTC
DTUW01000134.1	fig|937.26.rna.25	rna	DTUW01000134.1_11649_11724	11649	11724	+	tRNA-Val-TAC
DTUW01000134.1	fig|937.26.rna.26	rna	DTUW01000134.1_11730_11806	11730	11806	+	tRNA-Asp-GTC
DTUW01000134.1	fig|937.26.peg.1071	peg	DTUW01000134.1_11838_12512	11838	12512	+	Uracil-DNA glycosylase, family 1 (EC 3.2.2.27)
DTUW01000134.1	fig|937.26.peg.1072	peg	DTUW01000134.1_12523_14160	12523	14160	+	Inner membrane protein, KefB/KefC family
DTUW01000134.1	fig|937.26.peg.1073	peg	DTUW01000134.1_14777_14157	14777	14157	-	hypothetical protein
DTUW01000134.1	fig|937.26.peg.1074	peg	DTUW01000134.1_15670_14777	15670	14777	-	hypothetical protein
DTUW01000134.1	fig|937.26.peg.1075	peg	DTUW01000134.1_16243_15767	16243	15767	-	hypothetical protein
DTUW01000135.1	fig|937.26.peg.1076	peg	DTUW01000135.1_1_1812	1	1812	+	hypothetical protein
DTUW01000135.1	fig|937.26.peg.1077	peg	DTUW01000135.1_1863_3449	1863	3449	+	hypothetical protein
DTUW01000135.1	fig|937.26.peg.1078	peg	DTUW01000135.1_3520_4119	3520	4119	+	Alkyl hydroperoxide reductase subunit C-like protein			isu;Oxidative_stress isu;Thioredoxin-disulfide_reductase
DTUW01000135.1	fig|937.26.peg.1079	peg	DTUW01000135.1_4197_4766	4197	4766	+	Leucine rich repeat variant
DTUW01000135.1	fig|937.26.peg.1080	peg	DTUW01000135.1_4763_5131	4763	5131	+	hypothetical protein
DTUW01000135.1	fig|937.26.peg.1081	peg	DTUW01000135.1_5182_6663	5182	6663	+	hypothetical protein
DTUW01000135.1	fig|937.26.peg.1082	peg	DTUW01000135.1_6678_7358	6678	7358	+	Flagellar basal-body rod modification protein FlgD			isu;Flagellar_motility isu;Flagellum
DTUW01000135.1	fig|937.26.peg.1083	peg	DTUW01000135.1_7361_8644	7361	8644	+	hypothetical protein
DTUW01000135.1	fig|937.26.peg.1084	peg	DTUW01000135.1_8644_9531	8644	9531	+	tRNA ho5U(34) carboxymethyltransferase
DTUW01000135.1	fig|937.26.peg.1085	peg	DTUW01000135.1_9528_10748	9528	10748	+	DNA TRANSFER PROTEIN
DTUW01000135.1	fig|937.26.peg.1086	peg	DTUW01000135.1_11127_10774	11127	10774	-	LSU ribosomal protein L20p			icw(1);Mycobacterium_virulence_operon_involved_in_protein_synthesis_(LSU_ribosomal_proteins)
DTUW01000135.1	fig|937.26.peg.1087	peg	DTUW01000135.1_11339_11148	11339	11148	-	LSU ribosomal protein L35p			isu;Mycobacterium_virulence_operon_involved_in_protein_synthesis_(LSU_ribosomal_proteins)
DTUW01000135.1	fig|937.26.peg.1088	peg	DTUW01000135.1_12012_11344	12012	11344	-	Chorismate dehydratase (EC 4.2.1.151)
DTUW01000135.1	fig|937.26.peg.1089	peg	DTUW01000135.1_12355_12014	12355	12014	-	hypothetical protein
DTUW01000135.1	fig|937.26.peg.1090	peg	DTUW01000135.1_12414_13148	12414	13148	+	tRNA (5-methylaminomethyl-2-thiouridylate)-methyltransferase (EC 2.1.1.61)			isu;RNA_methylation isu;mnm5U34_biosynthesis_bacteria
DTUW01000135.1	fig|937.26.peg.1091	peg	DTUW01000135.1_13755_13126	13755	13126	-	Uroporphyrinogen-III synthase (EC 4.2.1.75)			isu;Heme_and_Siroheme_Biosynthesis
DTUW01000135.1	fig|937.26.peg.1092	peg	DTUW01000135.1_15316_13757	15316	13757	-	Inner membrane protein translocase and chaperone YidC, long form
DTUW01000135.1	fig|937.26.peg.1093	peg	DTUW01000135.1_15644_15330	15644	15330	-	Membrane protein insertion efficiency factor YidD
DTUW01000135.1	fig|937.26.peg.1094	peg	DTUW01000135.1_16228_15641	16228	15641	-	GTP cyclohydrolase II (EC 3.5.4.25)			idu(1);Riboflavin_synthesis_cluster idu(1);Riboflavin,_FMN_and_FAD_metabolism idu(1);Molybdenum_cofactor_biosynthesis
DTUW01000135.1	fig|937.26.peg.1095	peg	DTUW01000135.1_17347_16229	17347	16229	-	hypothetical protein
DTUW01000135.1	fig|937.26.peg.1096	peg	DTUW01000135.1_17496_17347	17496	17347	-	hypothetical protein
DTUW01000136.1	fig|937.26.peg.1097	peg	DTUW01000136.1_1636_2	1636	2	-	hypothetical protein
DTUW01000136.1	fig|937.26.peg.1098	peg	DTUW01000136.1_2864_1623	2864	1623	-	tRNA t(6)A37-methylthiotransferase (EC 2.8.4.5)
DTUW01000136.1	fig|937.26.peg.1099	peg	DTUW01000136.1_2955_4772	2955	4772	+	Glutamine--fructose-6-phosphate aminotransferase [isomerizing] (EC 2.6.1.16)
DTUW01000137.1	fig|937.26.peg.1100	peg	DTUW01000137.1_3_455	3	455	+	Threonylcarbamoyl-AMP synthase (EC 2.7.7.87)
DTUW01000137.1	fig|937.26.peg.1101	peg	DTUW01000137.1_493_2712	493	2712	+	Outer membrane protein assembly factor YaeT
DTUW01000137.1	fig|937.26.peg.1102	peg	DTUW01000137.1_2721_2945	2721	2945	+	UbiD family decarboxylase associated with menaquinone via futalosine			icw(1);Menaquinone_Biosynthesis_via_Futalosine_--_gjo
DTUW01000137.1	fig|937.26.peg.1103	peg	DTUW01000137.1_2989_4626	2989	4626	+	UbiD family decarboxylase associated with menaquinone via futalosine			icw(1);Menaquinone_Biosynthesis_via_Futalosine_--_gjo
DTUW01000138.1	fig|937.26.peg.1104	peg	DTUW01000138.1_361_2	361	2	-	hypothetical protein
DTUW01000138.1	fig|937.26.peg.1105	peg	DTUW01000138.1_937_365	937	365	-	Imidazoleglycerol-phosphate dehydratase (EC 4.2.1.19)			isu;Histidine_Biosynthesis
DTUW01000138.1	fig|937.26.peg.1106	peg	DTUW01000138.1_2115_937	2115	937	-	Septum-associated rare lipoprotein A
DTUW01000138.1	fig|937.26.peg.1107	peg	DTUW01000138.1_3358_2105	3358	2105	-	Membrane-bound lytic murein transglycosylase D
DTUW01000138.1	fig|937.26.peg.1108	peg	DTUW01000138.1_4125_3361	4125	3361	-	Uncharacterized metal-dependent hydrolase YcfH
DTUW01000138.1	fig|937.26.peg.1109	peg	DTUW01000138.1_4745_4128	4745	4128	-	hypothetical protein
DTUW01000139.1	fig|937.26.peg.1110	peg	DTUW01000139.1_770_30	770	30	-	FIG000124: Ribosomal large subunit pseudouridine synthase D (EC 4.2.1.70)
DTUW01000139.1	fig|937.26.peg.1111	peg	DTUW01000139.1_2035_767	2035	767	-	Homoserine dehydrogenase (EC 1.1.1.3)			isu;Threonine_and_Homoserine_Biosynthesis
DTUW01000139.1	fig|937.26.peg.1112	peg	DTUW01000139.1_2138_4513	2138	4513	+	ATP-dependent protease La (EC 3.4.21.53) Type I			isu;Proteolysis_in_bacteria,_ATP-dependent
DTUW01000140.1	fig|937.26.peg.1113	peg	DTUW01000140.1_3_494	3	494	+	LSU ribosomal protein L1p (L10Ae)
DTUW01000140.1	fig|937.26.peg.1114	peg	DTUW01000140.1_582_1082	582	1082	+	LSU ribosomal protein L10p (P0)
DTUW01000140.1	fig|937.26.peg.1115	peg	DTUW01000140.1_1104_1475	1104	1475	+	LSU ribosomal protein L7p/L12p (P1/P2)
DTUW01000140.1	fig|937.26.peg.1116	peg	DTUW01000140.1_1679_4426	1679	4426	+	DNA-directed RNA polymerase beta subunit (EC 2.7.7.6)			isu;Mycobacterium_virulence_operon_involved_in_DNA_transcription isu;RNA_polymerase_bacterial
DTUW01000140.1	fig|937.26.peg.1117	peg	DTUW01000140.1_4474_4632	4474	4632	+	hypothetical protein
DTUW01000141.1	fig|937.26.peg.1118	peg	DTUW01000141.1_692_3	692	3	-	GTP cyclohydrolase 1 type 2 homolog YbgI
DTUW01000141.1	fig|937.26.peg.1119	peg	DTUW01000141.1_1322_729	1322	729	-	hypothetical protein
DTUW01000141.1	fig|937.26.peg.1120	peg	DTUW01000141.1_1687_1322	1687	1322	-	hypothetical protein
DTUW01000141.1	fig|937.26.peg.1121	peg	DTUW01000141.1_2231_1680	2231	1680	-	Esterase YqiA
DTUW01000141.1	fig|937.26.peg.1122	peg	DTUW01000141.1_2922_2200	2922	2200	-	2-hydroxy-6-oxohepta-2,4-dienoate hydrolase
DTUW01000141.1	fig|937.26.peg.1123	peg	DTUW01000141.1_3947_2922	3947	2922	-	D-alanine--D-alanine ligase (EC 6.3.2.4)
DTUW01000141.1	fig|937.26.peg.1124	peg	DTUW01000141.1_4628_3954	4628	3954	-	hypothetical protein
DTUW01000142.1	fig|937.26.peg.1125	peg	DTUW01000142.1_1632_1	1632	1	-	hypothetical protein
DTUW01000142.1	fig|937.26.peg.1126	peg	DTUW01000142.1_2314_1643	2314	1643	-	hypothetical protein
DTUW01000142.1	fig|937.26.peg.1127	peg	DTUW01000142.1_2471_2316	2471	2316	-	hypothetical protein
DTUW01000142.1	fig|937.26.peg.1128	peg	DTUW01000142.1_2531_3412	2531	3412	+	Flagellar motor switch protein FliN			idu(1);Flagellar_motility idu(1);Flagellum
DTUW01000142.1	fig|937.26.peg.1129	peg	DTUW01000142.1_3693_4064	3693	4064	+	SSU ribosomal protein S13p (S18e)
DTUW01000142.1	fig|937.26.peg.1130	peg	DTUW01000142.1_4073_4471	4073	4471	+	SSU ribosomal protein S11p (S14e)
DTUW01000142.1	fig|937.26.peg.1131	peg	DTUW01000142.1_4481_5107	4481	5107	+	SSU ribosomal protein S4p (S9e) @ SSU ribosomal protein S4p (S9e), zinc-independent			isu;CBSS-393130.3.peg.794
DTUW01000142.1	fig|937.26.peg.1132	peg	DTUW01000142.1_5124_6206	5124	6206	+	DNA-directed RNA polymerase alpha subunit (EC 2.7.7.6)			isu;RNA_polymerase_bacterial
DTUW01000142.1	fig|937.26.peg.1133	peg	DTUW01000142.1_6218_6574	6218	6574	+	LSU ribosomal protein L17p
DTUW01000142.1	fig|937.26.peg.1134	peg	DTUW01000142.1_8021_6651	8021	6651	-	Phosphoglucomutase (EC 5.4.2.2) @ Phosphomannomutase (EC 5.4.2.8)			isu;Mannose_Metabolism
DTUW01000142.1	fig|937.26.peg.1135	peg	DTUW01000142.1_8094_8807	8094	8807	+	Glutamine amidotransferase chain of NAD synthetase			isu;NAD_and_NADP_cofactor_biosynthesis_global
DTUW01000142.1	fig|937.26.peg.1136	peg	DTUW01000142.1_8809_9663	8809	9663	+	(2E,6E)-farnesyl diphosphate synthase (EC 2.5.1.10)			isu;Polyprenyl_Diphosphate_Biosynthesis isu;Archaeal_lipids isu;Carotenoids isu;Isoprenoid_Biosynthesis:_Interconversions isu;Isoprenoinds_for_Quinones
DTUW01000142.1	fig|937.26.peg.1137	peg	DTUW01000142.1_9673_10719	9673	10719	+	Cyclic dehypoxanthine futalosine synthase (EC 1.21.98.1)
DTUW01000142.1	fig|937.26.peg.1138	peg	DTUW01000142.1_10757_12559	10757	12559	+	hypothetical protein
DTUW01000142.1	fig|937.26.peg.1139	peg	DTUW01000142.1_12559_13674	12559	13674	+	tRNA (uracil(54)-C5)-methyltransferase (EC 2.1.1.35) @ tmRNA (uracil(341)-C5)-methyltransferase			isu;RNA_methylation
DTUW01000142.1	fig|937.26.peg.1140	peg	DTUW01000142.1_14433_13663	14433	13663	-	4-hydroxy-tetrahydrodipicolinate reductase (EC 1.17.1.8)			isu;Lysine_Biosynthesis_DAP_Pathway isu;Lysine_Biosynthesis_DAP_Pathway,_GJO_scratch
DTUW01000142.1	fig|937.26.peg.1141	peg	DTUW01000142.1_15365_14430	15365	14430	-	Thioredoxin reductase (EC 1.8.1.9)			idu(1);Thioredoxin-disulfide_reductase icw(1);Glycine_reductase,_sarcosine_reductase_and_betaine_reductase
DTUW01000142.1	fig|937.26.peg.1142	peg	DTUW01000142.1_15824_15381	15824	15381	-	hypothetical protein
DTUW01000142.1	fig|937.26.peg.1143	peg	DTUW01000142.1_16160_15837	16160	15837	-	Thioredoxin			isu;CBSS-315749.4.peg.3658 isu;Glycine_reductase,_sarcosine_reductase_and_betaine_reductase
DTUW01000142.1	fig|937.26.peg.1144	peg	DTUW01000142.1_16540_16169	16540	16169	-	Holo-[acyl-carrier protein] synthase (EC 2.7.8.7)			isu;Fatty_Acid_Biosynthesis_FASII
DTUW01000143.1	fig|937.26.peg.1145	peg	DTUW01000143.1_1563_55	1563	55	-	hypothetical protein
DTUW01000143.1	fig|937.26.peg.1146	peg	DTUW01000143.1_2683_1565	2683	1565	-	hypothetical protein
DTUW01000143.1	fig|937.26.peg.1147	peg	DTUW01000143.1_3794_2685	3794	2685	-	hypothetical protein
DTUW01000143.1	fig|937.26.peg.1148	peg	DTUW01000143.1_4064_4594	4064	4594	+	hypothetical protein
DTUW01000144.1	fig|937.26.peg.1149	peg	DTUW01000144.1_103_2	103	2	-	hypothetical protein
DTUW01000144.1	fig|937.26.peg.1150	peg	DTUW01000144.1_175_2427	175	2427	+	NAD-specific glutamate dehydrogenase (EC 1.4.1.2), large form			isu;Glutamate_dehydrogenases isu;Glutamine,_Glutamate,_Aspartate_and_Asparagine_Biosynthesis
DTUW01000144.1	fig|937.26.peg.1151	peg	DTUW01000144.1_2420_3175	2420	3175	+	hypothetical protein
DTUW01000144.1	fig|937.26.peg.1152	peg	DTUW01000144.1_3185_3886	3185	3886	+	hypothetical protein
DTUW01000144.1	fig|937.26.peg.1153	peg	DTUW01000144.1_3920_4585	3920	4585	+	hypothetical protein
DTUW01000145.1	fig|937.26.peg.1154	peg	DTUW01000145.1_617_3	617	3	-	hypothetical protein
DTUW01000145.1	fig|937.26.peg.1155	peg	DTUW01000145.1_1817_618	1817	618	-	UDP-N-acetylmuramoyl-L-alanine--D-glutamate ligase (EC 6.3.2.9)
DTUW01000145.1	fig|937.26.peg.1156	peg	DTUW01000145.1_1947_4496	1947	4496	+	Aconitate hydratase 2 (EC 4.2.1.3)
DTUW01000146.1	fig|937.26.peg.1157	peg	DTUW01000146.1_3_629	3	629	+	hypothetical protein
DTUW01000146.1	fig|937.26.peg.1158	peg	DTUW01000146.1_884_636	884	636	-	hypothetical protein
DTUW01000146.1	fig|937.26.peg.1159	peg	DTUW01000146.1_2226_1006	2226	1006	-	Aspartate aminotransferase (EC 2.6.1.1)			idu(1);Coenzyme_M_biosynthesis_--_gjo idu(1);Glutamine,_Glutamate,_Aspartate_and_Asparagine_Biosynthesis idu(1);Threonine_and_Homoserine_Biosynthesis
DTUW01000146.1	fig|937.26.peg.1160	peg	DTUW01000146.1_2334_2720	2334	2720	+	Superoxide reductase (EC 1.15.1.2)			isu;Oxidative_stress
DTUW01000146.1	fig|937.26.peg.1161	peg	DTUW01000146.1_2818_3354	2818	3354	+	Molybdopterin adenylyltransferase (EC 2.7.7.75)
DTUW01000146.1	fig|937.26.peg.1162	peg	DTUW01000146.1_3362_4501	3362	4501	+	Carboxynorspermidine decarboxylase (EC 4.1.1.96)
DTUW01000147.1	fig|937.26.peg.1163	peg	DTUW01000147.1_714_1	714	1	-	hypothetical protein
DTUW01000147.1	fig|937.26.peg.1164	peg	DTUW01000147.1_1034_777	1034	777	-	hypothetical protein
DTUW01000147.1	fig|937.26.peg.1165	peg	DTUW01000147.1_2941_1031	2941	1031	-	hypothetical protein
DTUW01000147.1	fig|937.26.peg.1166	peg	DTUW01000147.1_4479_3031	4479	3031	-	Phage tail fibers			isu;Phage_tail_fiber_proteins
DTUW01000148.1	fig|937.26.peg.1167	peg	DTUW01000148.1_2_877	2	877	+	hypothetical protein
DTUW01000148.1	fig|937.26.peg.1168	peg	DTUW01000148.1_886_2100	886	2100	+	Molybdopterin molybdenumtransferase (EC 2.10.1.1)
DTUW01000148.1	fig|937.26.peg.1169	peg	DTUW01000148.1_2163_2537	2163	2537	+	Chemotaxis regulator - transmits chemoreceptor signals to flagellar motor components CheY
DTUW01000148.1	fig|937.26.peg.1170	peg	DTUW01000148.1_2530_3366	2530	3366	+	Ribosomal protein L11 methyltransferase
DTUW01000148.1	fig|937.26.peg.1171	peg	DTUW01000148.1_3372_4430	3372	4430	+	2-keto-3-deoxy-D-arabino-heptulosonate-7-phosphate synthase I beta (EC 2.5.1.54)			isu;Common_Pathway_For_Synthesis_of_Aromatic_Compounds_(DAHP_synthase_to_chorismate)
DTUW01000148.1	fig|937.26.peg.1172	peg	DTUW01000148.1_4441_4680	4441	4680	+	Twin-arginine translocation protein TatA			isu;Cluster-based_Subsystem_Grouping_Hypotheticals_-_perhaps_Proteosome_Related isu;Twin-arginine_translocation_system
DTUW01000148.1	fig|937.26.peg.1173	peg	DTUW01000148.1_4774_6351	4774	6351	+	Arginyl-tRNA synthetase (EC 6.1.1.19)			isu;tRNA_aminoacylation,_Arg
DTUW01000148.1	fig|937.26.peg.1174	peg	DTUW01000148.1_6352_7230	6352	7230	+	GTP-binding protein Era			isu;Glycyl-tRNA_synthetase_containing_cluster
DTUW01000148.1	fig|937.26.peg.1175	peg	DTUW01000148.1_8621_7227	8621	7227	-	Putative membrane protein related to metalloendopeptidases
DTUW01000148.1	fig|937.26.peg.1176	peg	DTUW01000148.1_10296_8629	10296	8629	-	2-isopropylmalate synthase (EC 2.3.3.13)			isu;Branched-Chain_Amino_Acid_Biosynthesis isu;Leucine_Biosynthesis
DTUW01000148.1	fig|937.26.peg.1177	peg	DTUW01000148.1_11303_10338	11303	10338	-	3,4-dihydroxy-2-butanone 4-phosphate synthase (EC 4.1.99.12) / GTP cyclohydrolase II (EC 3.5.4.25)			idu(1);Riboflavin_synthesis_cluster isu;Riboflavin_synthesis_cluster idu(1);Riboflavin,_FMN_and_FAD_metabolism isu;Riboflavin,_FMN_and_FAD_metabolism isu;riboflavin_to_FAD idu(1);Molybdenum_cofactor_biosynthesis
DTUW01000148.1	fig|937.26.peg.1178	peg	DTUW01000148.1_12360_11293	12360	11293	-	Lipopolysaccharide core heptosyltransferase I
DTUW01000148.1	fig|937.26.peg.1179	peg	DTUW01000148.1_13184_12357	13184	12357	-	UTP--glucose-1-phosphate uridylyltransferase (EC 2.7.7.9)
DTUW01000148.1	fig|937.26.peg.1180	peg	DTUW01000148.1_14276_13293	14276	13293	-	hypothetical protein
DTUW01000148.1	fig|937.26.peg.1181	peg	DTUW01000148.1_15119_14517	15119	14517	-	hypothetical protein
DTUW01000148.1	fig|937.26.peg.1182	peg	DTUW01000148.1_15705_15211	15705	15211	-	hypothetical protein
DTUW01000148.1	fig|937.26.peg.1183	peg	DTUW01000148.1_16169_16092	16169	16092	-	hypothetical protein
DTUW01000149.1	fig|937.26.peg.1184	peg	DTUW01000149.1_1_255	1	255	+	hypothetical protein
DTUW01000149.1	fig|937.26.peg.1185	peg	DTUW01000149.1_248_1765	248	1765	+	hypothetical protein
DTUW01000149.1	fig|937.26.peg.1186	peg	DTUW01000149.1_3814_1754	3814	1754	-	Ferrous iron transporter FeoB
DTUW01000149.1	fig|937.26.peg.1187	peg	DTUW01000149.1_4046_3798	4046	3798	-	hypothetical protein
DTUW01000149.1	fig|937.26.peg.1188	peg	DTUW01000149.1_4464_4030	4464	4030	-	Signal peptidase I (EC 3.4.21.89)			isu;Signal_peptidase
DTUW01000150.1	fig|937.26.peg.1189	peg	DTUW01000150.1_452_63	452	63	-	Putative pre-16S rRNA nuclease YqgF
DTUW01000150.1	fig|937.26.peg.1190	peg	DTUW01000150.1_525_1043	525	1043	+	Inorganic pyrophosphatase (EC 3.6.1.1)			isu;Phosphate_metabolism
DTUW01000150.1	fig|937.26.peg.1191	peg	DTUW01000150.1_1925_1386	1925	1386	-	hypothetical protein
DTUW01000150.1	fig|937.26.peg.1192	peg	DTUW01000150.1_3308_1926	3308	1926	-	hypothetical protein
DTUW01000150.1	fig|937.26.peg.1193	peg	DTUW01000150.1_4452_3355	4452	3355	-	hypothetical protein
DTUW01000151.1	fig|937.26.peg.1194	peg	DTUW01000151.1_235_2	235	2	-	SSU ribosomal protein S2p (SAe)			idu(1);Ribosome_recycling_related_cluster idu(1);CBSS-312309.3.peg.1965
DTUW01000151.1	fig|937.26.peg.1195	peg	DTUW01000151.1_1388_360	1388	360	-	Ferredoxin			idu(2);Soluble_cytochromes_and_functionally_related_electron_carriers
DTUW01000151.1	fig|937.26.peg.1196	peg	DTUW01000151.1_1986_1375	1986	1375	-	Anaerobic respiratory reductase chaperone
DTUW01000151.1	fig|937.26.peg.1197	peg	DTUW01000151.1_2522_1989	2522	1989	-	hypothetical protein
DTUW01000151.1	fig|937.26.peg.1198	peg	DTUW01000151.1_3489_2659	3489	2659	-	Thiamine-monophosphate kinase (EC 2.7.4.16)			isu;Riboflavin_synthesis_cluster isu;Thiamin_biosynthesis isu;5-FCL-like_protein
DTUW01000151.1	fig|937.26.peg.1199	peg	DTUW01000151.1_4277_3489	4277	3489	-	Flagellar basal-body rod protein FlgF			isu;Flagellum
DTUW01000151.1	fig|937.26.peg.1200	peg	DTUW01000151.1_4440_4372	4440	4372	-	hypothetical protein
DTUW01000152.1	fig|937.26.peg.1201	peg	DTUW01000152.1_91_2	91	2	-	hypothetical protein
DTUW01000152.1	fig|937.26.peg.1202	peg	DTUW01000152.1_139_621	139	621	+	Hot dog fold protein HP0420
DTUW01000152.1	fig|937.26.peg.1203	peg	DTUW01000152.1_611_1420	611	1420	+	NAD synthetase (EC 6.3.1.5)			isu;NAD_and_NADP_cofactor_biosynthesis_global
DTUW01000152.1	fig|937.26.peg.1204	peg	DTUW01000152.1_1431_2498	1431	2498	+	WbgX protein
DTUW01000152.1	fig|937.26.peg.1205	peg	DTUW01000152.1_2539_3813	2539	3813	+	O-acetylhomoserine sulfhydrylase (EC 2.5.1.49) @ O-succinylhomoserine sulfhydrylase (EC 2.5.1.48)
DTUW01000152.1	fig|937.26.peg.1206	peg	DTUW01000152.1_3816_4430	3816	4430	+	PUTATIVE LIPOPROTEIN THIREDOXIN
DTUW01000152.1	fig|937.26.peg.1207	peg	DTUW01000152.1_4430_5320	4430	5320	+	Signal recognition particle receptor FtsY
DTUW01000152.1	fig|937.26.peg.1208	peg	DTUW01000152.1_5348_5731	5348	5731	+	hypothetical protein
DTUW01000152.1	fig|937.26.peg.1209	peg	DTUW01000152.1_6657_5728	6657	5728	-	tRNA-dihydrouridine synthase DusB
DTUW01000152.1	fig|937.26.peg.1210	peg	DTUW01000152.1_7719_6694	7719	6694	-	hypothetical protein
DTUW01000152.1	fig|937.26.peg.1211	peg	DTUW01000152.1_8091_7729	8091	7729	-	hypothetical protein
DTUW01000152.1	fig|937.26.peg.1212	peg	DTUW01000152.1_8567_8100	8567	8100	-	23S rRNA (pseudouridine(1915)-N(3))-methyltransferase (EC 2.1.1.177)
DTUW01000152.1	fig|937.26.peg.1213	peg	DTUW01000152.1_9103_8564	9103	8564	-	Thiamin-phosphate pyrophosphorylase (EC 2.5.1.3)			idu(1);Thiamin_biosynthesis idu(1);5-FCL-like_protein
DTUW01000152.1	fig|937.26.peg.1214	peg	DTUW01000152.1_10195_9107	10195	9107	-	TRAP transporter solute receptor, unknown substrate 6			isu;TRAP_Transporter_unknown_substrate_6
DTUW01000152.1	fig|937.26.peg.1215	peg	DTUW01000152.1_11160_10195	11160	10195	-	hypothetical protein
DTUW01000152.1	fig|937.26.peg.1216	peg	DTUW01000152.1_11750_11259	11750	11259	-	N5-carboxyaminoimidazole ribonucleotide mutase (EC 5.4.99.18)
DTUW01000152.1	fig|937.26.peg.1217	peg	DTUW01000152.1_11817_12974	11817	12974	+	Formate-dependent phosphoribosylglycinamide formyltransferase
DTUW01000152.1	fig|937.26.peg.1218	peg	DTUW01000152.1_12971_13645	12971	13645	+	hypothetical protein
DTUW01000152.1	fig|937.26.peg.1219	peg	DTUW01000152.1_13635_14288	13635	14288	+	haloacid dehalogenase-like hydrolase, putative
DTUW01000152.1	fig|937.26.peg.1220	peg	DTUW01000152.1_15509_14247	15509	14247	-	UDP-N-acetylglucosamine 1-carboxyvinyltransferase (EC 2.5.1.7)			isu;UDP-N-acetylmuramate_from_Fructose-6-phosphate_Biosynthesis
DTUW01000152.1	fig|937.26.peg.1221	peg	DTUW01000152.1_15853_15566	15853	15566	-	Ferredoxin			idu(2);Soluble_cytochromes_and_functionally_related_electron_carriers
DTUW01000153.1	fig|937.26.peg.1222	peg	DTUW01000153.1_3_587	3	587	+	D-3-phosphoglycerate dehydrogenase (EC 1.1.1.95)			idu(2);Serine_Biosynthesis idu(2);Pyridoxin_(Vitamin_B6)_Biosynthesis
DTUW01000153.1	fig|937.26.peg.1223	peg	DTUW01000153.1_598_1074	598	1074	+	hypothetical protein
DTUW01000153.1	fig|937.26.peg.1224	peg	DTUW01000153.1_1079_1864	1079	1864	+	SSU rRNA (adenine(1518)-N(6)/adenine(1519)-N(6))-dimethyltransferase (EC 2.1.1.182)			isu;RNA_methylation isu;ECSIG4-SIG7
DTUW01000153.1	fig|937.26.peg.1225	peg	DTUW01000153.1_1851_3731	1851	3731	+	Ribonuclease J (endonuclease and 5' exonuclease)
DTUW01000153.1	fig|937.26.peg.1226	peg	DTUW01000153.1_3734_4438	3734	4438	+	hypothetical protein
DTUW01000153.1	fig|937.26.peg.1227	peg	DTUW01000153.1_4435_5388	4435	5388	+	Chemotaxis protein CheV (EC 2.7.3.-)			isu;Flagellar_motility
DTUW01000153.1	fig|937.26.peg.1228	peg	DTUW01000153.1_5410_7800	5410	7800	+	Signal transduction histidine kinase CheA
DTUW01000153.1	fig|937.26.peg.1229	peg	DTUW01000153.1_7816_8313	7816	8313	+	Positive regulator of CheA protein activity (CheW)
DTUW01000153.1	fig|937.26.peg.1230	peg	DTUW01000153.1_8383_9369	8383	9369	+	hypothetical protein
DTUW01000153.1	fig|937.26.peg.1231	peg	DTUW01000153.1_9366_9995	9366	9995	+	hypothetical protein
DTUW01000153.1	fig|937.26.peg.1232	peg	DTUW01000153.1_10009_10698	10009	10698	+	Undecaprenyl diphosphate synthase (EC 2.5.1.31)			isu;Polyprenyl_Diphosphate_Biosynthesis isu;Isoprenoinds_for_Quinones isu;CBSS-83331.1.peg.3039
DTUW01000153.1	fig|937.26.peg.1233	peg	DTUW01000153.1_10764_11699	10764	11699	+	Malonyl CoA-acyl carrier protein transacylase (EC 2.3.1.39)			isu;Fatty_Acid_Biosynthesis_FASII
DTUW01000153.1	fig|937.26.peg.1234	peg	DTUW01000153.1_12572_11721	12572	11721	-	hypothetical protein
DTUW01000153.1	fig|937.26.peg.1235	peg	DTUW01000153.1_12648_12998	12648	12998	+	hypothetical protein
DTUW01000153.1	fig|937.26.peg.1236	peg	DTUW01000153.1_14930_13041	14930	13041	-	Chaperone protein DnaK			icw(1);Protein_chaperones
DTUW01000153.1	fig|937.26.peg.1237	peg	DTUW01000153.1_15450_14947	15450	14947	-	Heat shock protein GrpE			isu;Protein_chaperones
DTUW01000153.1	fig|937.26.peg.1238	peg	DTUW01000153.1_15997_15521	15997	15521	-	hypothetical protein
DTUW01000154.1	fig|937.26.peg.1239	peg	DTUW01000154.1_178_2	178	2	-	LSU ribosomal protein L2p (L8e)
DTUW01000154.1	fig|937.26.peg.1240	peg	DTUW01000154.1_509_225	509	225	-	LSU ribosomal protein L23p (L23Ae)
DTUW01000154.1	fig|937.26.peg.1241	peg	DTUW01000154.1_1091_618	1091	618	-	LSU ribosomal protein L4p (L1e)
DTUW01000154.1	fig|937.26.peg.1242	peg	DTUW01000154.1_1672_1091	1672	1091	-	LSU ribosomal protein L3p (L3e)
DTUW01000154.1	fig|937.26.peg.1243	peg	DTUW01000154.1_1993_1682	1993	1682	-	SSU ribosomal protein S10p (S20e)
DTUW01000154.1	fig|937.26.peg.1244	peg	DTUW01000154.1_3415_2120	3415	2120	-	UDP-N-acetylmuramoyl-dipeptide--2,6-diaminopimelate ligase (EC 6.3.2.13)
DTUW01000154.1	fig|937.26.peg.1245	peg	DTUW01000154.1_3996_3412	3996	3412	-	hypothetical protein
DTUW01000154.1	fig|937.26.peg.1246	peg	DTUW01000154.1_4281_4006	4281	4006	-	Iron-sulfur cluster assembly scaffold protein NifU
DTUW01000155.1	fig|937.26.peg.1247	peg	DTUW01000155.1_550_2	550	2	-	Methionyl-tRNA formyltransferase (EC 2.1.2.9)			isu;Translation_initiation_factors_bacterial isu;CBSS-89187.3.peg.2957
DTUW01000155.1	fig|937.26.peg.1248	peg	DTUW01000155.1_1581_547	1581	547	-	[4Fe-4S] cluster assembly scaffold protein Mrp (=ApbC)
DTUW01000155.1	fig|937.26.peg.1249	peg	DTUW01000155.1_1658_3373	1658	3373	+	DNA gyrase subunit A (EC 5.99.1.3)			icw(1);DNA_gyrase_subunits icw(1);DNA_topoisomerases,_Type_II,_ATP-dependent icw(1);Resistance_to_fluoroquinolones icw(1);DNA_replication_cluster_1
DTUW01000155.1	fig|937.26.peg.1250	peg	DTUW01000155.1_3456_4040	3456	4040	+	DNA gyrase subunit A (EC 5.99.1.3)			icw(1);DNA_gyrase_subunits icw(1);DNA_topoisomerases,_Type_II,_ATP-dependent icw(1);Resistance_to_fluoroquinolones icw(1);DNA_replication_cluster_1
DTUW01000155.1	fig|937.26.peg.1251	peg	DTUW01000155.1_4163_4261	4163	4261	+	hypothetical protein
DTUW01000156.1	fig|937.26.peg.1252	peg	DTUW01000156.1_165_58	165	58	-	hypothetical protein
DTUW01000156.1	fig|937.26.peg.1253	peg	DTUW01000156.1_491_159	491	159	-	Ribosomal silencing factor RsfA
DTUW01000156.1	fig|937.26.peg.1254	peg	DTUW01000156.1_2756_501	2756	501	-	Ribonucleotide reductase of class Ia (aerobic), alpha subunit (EC 1.17.4.1)			isu;Ribonucleotide_reduction
DTUW01000156.1	fig|937.26.peg.1255	peg	DTUW01000156.1_4096_2753	4096	2753	-	Adenylosuccinate lyase (EC 4.3.2.2) @ SAICAR lyase (EC 4.3.2.2)			isu;Purine_conversions
DTUW01000157.1	fig|937.26.peg.1256	peg	DTUW01000157.1_1_294	1	294	+	Transcription termination protein NusB			idu(1);Riboflavin_synthesis_cluster idu(1);Transcription_factors_bacterial
DTUW01000157.1	fig|937.26.peg.1257	peg	DTUW01000157.1_299_1015	299	1015	+	hypothetical protein
DTUW01000157.1	fig|937.26.peg.1258	peg	DTUW01000157.1_1002_1394	1002	1394	+	hypothetical protein
DTUW01000157.1	fig|937.26.peg.1259	peg	DTUW01000157.1_2308_1391	2308	1391	-	Agmatine deiminase (EC 3.5.3.12)			isu;Arginine_and_Ornithine_Degradation
DTUW01000157.1	fig|937.26.peg.1260	peg	DTUW01000157.1_4097_2298	4097	2298	-	Translation elongation factor LepA			isu;Translation_elongation_factors_bacterial
DTUW01000158.1	fig|937.26.peg.1261	peg	DTUW01000158.1_3_1001	3	1001	+	N-acetylglucosamine-1-phosphate uridyltransferase (EC 2.7.7.23) / Glucosamine-1-phosphate N-acetyltransferase (EC 2.3.1.157)			isu;UDP-N-acetylmuramate_from_Fructose-6-phosphate_Biosynthesis isu;UDP-N-acetylmuramate_from_Fructose-6-phosphate_Biosynthesis
DTUW01000158.1	fig|937.26.peg.1262	peg	DTUW01000158.1_998_1369	998	1369	+	RidA/YER057c/UK114 superfamily protein
DTUW01000158.1	fig|937.26.peg.1263	peg	DTUW01000158.1_1369_2175	1369	2175	+	hypothetical protein
DTUW01000158.1	fig|937.26.peg.1264	peg	DTUW01000158.1_3576_2212	3576	2212	-	Probable low-affinity inorganic phosphate transporter			isu;Phosphate_metabolism
DTUW01000158.1	fig|937.26.peg.1265	peg	DTUW01000158.1_4147_3593	4147	3593	-	hypothetical protein
DTUW01000159.1	fig|937.26.peg.1266	peg	DTUW01000159.1_95_607	95	607	+	Peptidyl-prolyl cis-trans isomerase (EC 5.2.1.8)			isu;Queuosine-Archaeosine_Biosynthesis
DTUW01000159.1	fig|937.26.peg.1267	peg	DTUW01000159.1_608_3253	608	3253	+	Protein translocase subunit SecA
DTUW01000159.1	fig|937.26.peg.1268	peg	DTUW01000159.1_3254_4078	3254	4078	+	Peptide chain release factor N(5)-glutamine methyltransferase (EC 2.1.1.297)
DTUW01000160.1	fig|937.26.peg.1269	peg	DTUW01000160.1_869_87	869	87	-	5'-nucleotidase SurE (EC 3.1.3.5)
DTUW01000160.1	fig|937.26.peg.1270	peg	DTUW01000160.1_991_1662	991	1662	+	Phosphate regulon transcriptional regulatory protein PhoB (SphR)			isu;Phosphate_metabolism
DTUW01000160.1	fig|937.26.peg.1271	peg	DTUW01000160.1_1641_2876	1641	2876	+	Sensor kinase cusS (EC 2.7.3.-)
DTUW01000160.1	fig|937.26.peg.1272	peg	DTUW01000160.1_3497_2859	3497	2859	-	Molybdenum transport ATP-binding protein ModC (TC 3.A.1.8.1)			isu;Molybdenum_cofactor_biosynthesis
DTUW01000160.1	fig|937.26.peg.1273	peg	DTUW01000160.1_4134_3484	4134	3484	-	Molybdenum ABC transporter permease protein ModB
DTUW01000161.1	fig|937.26.peg.1274	peg	DTUW01000161.1_102_668	102	668	+	Ribosome recycling factor			isu;Ribosome_recycling_related_cluster isu;Translation_termination_factors_bacterial
DTUW01000161.1	fig|937.26.peg.1275	peg	DTUW01000161.1_683_1294	683	1294	+	Orotate phosphoribosyltransferase (EC 2.4.2.10)
DTUW01000161.1	fig|937.26.peg.1276	peg	DTUW01000161.1_1295_1795	1295	1795	+	S-ribosylhomocysteine lyase (EC 4.4.1.21) @ Autoinducer-2 production protein LuxS			isu;Autoinducer_2_(AI-2)_transport_and_processing_(lsrACDBFGE_operon) isu;Methionine_Degradation
DTUW01000161.1	fig|937.26.peg.1277	peg	DTUW01000161.1_1796_2356	1796	2356	+	Membrane protein
DTUW01000161.1	fig|937.26.peg.1278	peg	DTUW01000161.1_2686_3645	2686	3645	+	GTP 3',8-cyclase (EC 4.1.99.22)
DTUW01000161.1	fig|937.26.peg.1279	peg	DTUW01000161.1_3713_5101	3713	5101	+	Ferredoxin domain-containing integral membrane protein
DTUW01000161.1	fig|937.26.peg.1280	peg	DTUW01000161.1_6538_5132	6538	5132	-	Anthranilate synthase, aminase component (EC 4.1.3.27)			isu;Chorismate:_Intermediate_for_synthesis_of_Tryptophan,_PAPA_antibiotics,_PABA,_3-hydroxyanthranilate_and_more. isu;Tryptophan_synthesis
DTUW01000161.1	fig|937.26.peg.1281	peg	DTUW01000161.1_7209_6538	7209	6538	-	hypothetical protein
DTUW01000161.1	fig|937.26.peg.1282	peg	DTUW01000161.1_7788_7246	7788	7246	-	hypothetical protein
DTUW01000161.1	fig|937.26.peg.1283	peg	DTUW01000161.1_9055_7808	9055	7808	-	Serine hydroxymethyltransferase (EC 2.1.2.1)			isu;Photorespiration_(oxidative_C2_cycle) isu;Serine_Biosynthesis isu;Glycine_Biosynthesis isu;5-FCL-like_protein
DTUW01000161.1	fig|937.26.peg.1284	peg	DTUW01000161.1_10554_9055	10554	9055	-	Lysyl-tRNA synthetase (class II) (EC 6.1.1.6)			isu;tRNA_aminoacylation,_Lys
DTUW01000161.1	fig|937.26.peg.1285	peg	DTUW01000161.1_11193_10558	11193	10558	-	hypothetical protein
DTUW01000161.1	fig|937.26.peg.1286	peg	DTUW01000161.1_12188_11241	12188	11241	-	MoxR-like ATPase in aerotolerance operon			isu;Aerotolerance_operon_in_Bacteroides_and_potentially_orthologous_operons_in_other_organisms
DTUW01000161.1	fig|937.26.peg.1287	peg	DTUW01000161.1_12901_12227	12901	12227	-	Flagellar L-ring protein FlgH			isu;Flagellar_motility isu;Flagellum
DTUW01000161.1	fig|937.26.peg.1288	peg	DTUW01000161.1_13849_12911	13849	12911	-	hypothetical protein
DTUW01000161.1	fig|937.26.peg.1289	peg	DTUW01000161.1_14146_13853	14146	13853	-	Protein translocase membrane subunit SecG
DTUW01000161.1	fig|937.26.peg.1290	peg	DTUW01000161.1_14259_15203	14259	15203	+	tRNA(Ile)-lysidine synthetase (EC 6.3.4.19)
DTUW01000162.1	fig|937.26.peg.1291	peg	DTUW01000162.1_1452_238	1452	238	-	hypothetical protein
DTUW01000162.1	fig|937.26.peg.1292	peg	DTUW01000162.1_1610_1476	1610	1476	-	hypothetical protein
DTUW01000162.1	fig|937.26.peg.1293	peg	DTUW01000162.1_2914_1607	2914	1607	-	putative facilitator of salicylate uptake			isu;Salicylate_ester_degradation isu;Salicylate_and_gentisate_catabolism
DTUW01000162.1	fig|937.26.peg.1294	peg	DTUW01000162.1_4075_3032	4075	3032	-	hypothetical protein
DTUW01000163.1	fig|937.26.peg.1295	peg	DTUW01000163.1_3013_56	3013	56	-	MutS-related protein, family 9
DTUW01000163.1	fig|937.26.peg.1296	peg	DTUW01000163.1_3220_3059	3220	3059	-	hypothetical protein
DTUW01000163.1	fig|937.26.peg.1297	peg	DTUW01000163.1_4043_3201	4043	3201	-	hypothetical protein
DTUW01000164.1	fig|937.26.peg.1298	peg	DTUW01000164.1_183_1	183	1	-	Radical SAM domain protein
DTUW01000164.1	fig|937.26.peg.1299	peg	DTUW01000164.1_240_494	240	494	+	hypothetical protein
DTUW01000164.1	fig|937.26.peg.1300	peg	DTUW01000164.1_506_1597	506	1597	+	Chaperone protein DnaJ			isu;Protein_chaperones
DTUW01000164.1	fig|937.26.peg.1301	peg	DTUW01000164.1_1594_2265	1594	2265	+	hypothetical protein
DTUW01000164.1	fig|937.26.peg.1302	peg	DTUW01000164.1_2253_2663	2253	2663	+	hypothetical protein
DTUW01000164.1	fig|937.26.peg.1303	peg	DTUW01000164.1_2660_3316	2660	3316	+	hypothetical protein
DTUW01000164.1	fig|937.26.peg.1304	peg	DTUW01000164.1_3282_3899	3282	3899	+	hypothetical protein
DTUW01000165.1	fig|937.26.peg.1305	peg	DTUW01000165.1_876_1	876	1	-	Glycerol-3-phosphate dehydrogenase [NAD(P)+] (EC 1.1.1.94)			isu;Glycerol_and_Glycerol-3-phosphate_Uptake_and_Utilization
DTUW01000165.1	fig|937.26.peg.1306	peg	DTUW01000165.1_2189_873	2189	873	-	Transcriptional regulator, AraC family
DTUW01000165.1	fig|937.26.peg.1307	peg	DTUW01000165.1_2760_2164	2760	2164	-	hypothetical protein
DTUW01000165.1	fig|937.26.peg.1308	peg	DTUW01000165.1_3436_2753	3436	2753	-	Phosphoribosyl-AMP cyclohydrolase (EC 3.5.4.19) / Phosphoribosyl-ATP pyrophosphatase (EC 3.6.1.31)			isu;Riboflavin_synthesis_cluster isu;Histidine_Biosynthesis isu;Histidine_Biosynthesis
DTUW01000165.1	fig|937.26.peg.1309	peg	DTUW01000165.1_3935_3420	3935	3420	-	Peptide deformylase (EC 3.5.1.88)			isu;CBSS-89187.3.peg.2957 isu;Translation_termination_factors_bacterial
DTUW01000166.1	fig|937.26.peg.1310	peg	DTUW01000166.1_1980_28	1980	28	-	Multimodular transpeptidase-transglycosylase (EC 2.4.1.129) (EC 3.4.-.-)
DTUW01000166.1	fig|937.26.peg.1311	peg	DTUW01000166.1_3513_1984	3513	1984	-	Type IV fimbrial assembly, ATPase PilB
DTUW01000166.1	fig|937.26.peg.1312	peg	DTUW01000166.1_3967_3506	3967	3506	-	General secretion pathway protein D / Type II secretion outermembrane pore forming protein (PulD)
DTUW01000167.1	fig|937.26.peg.1313	peg	DTUW01000167.1_89_3	89	3	-	hypothetical protein
DTUW01000167.1	fig|937.26.peg.1314	peg	DTUW01000167.1_476_93	476	93	-	Uncharacterized protein YjqA
DTUW01000167.1	fig|937.26.peg.1315	peg	DTUW01000167.1_1057_473	1057	473	-	Tellurium resistance protein TerD
DTUW01000167.1	fig|937.26.peg.1316	peg	DTUW01000167.1_1107_1892	1107	1892	+	Histidinol-phosphatase (EC 3.1.3.15)			isu;Histidine_Biosynthesis
DTUW01000167.1	fig|937.26.peg.1317	peg	DTUW01000167.1_2615_1896	2615	1896	-	hypothetical protein
DTUW01000167.1	fig|937.26.peg.1318	peg	DTUW01000167.1_3097_2612	3097	2612	-	hypothetical protein
DTUW01000167.1	fig|937.26.peg.1319	peg	DTUW01000167.1_3411_3953	3411	3953	+	hypothetical protein
DTUW01000168.1	fig|937.26.peg.1320	peg	DTUW01000168.1_3_722	3	722	+	Type I restriction-modification system, specificity subunit S
DTUW01000168.1	fig|937.26.peg.1321	peg	DTUW01000168.1_1627_719	1627	719	-	16S rRNA (cytosine(1402)-N(4))-methyltransferase (EC 2.1.1.199)
DTUW01000168.1	fig|937.26.peg.1322	peg	DTUW01000168.1_1753_2175	1753	2175	+	General secretion pathway protein G
DTUW01000168.1	fig|937.26.peg.1323	peg	DTUW01000168.1_2153_2704	2153	2704	+	hypothetical protein
DTUW01000168.1	fig|937.26.peg.1324	peg	DTUW01000168.1_3374_2709	3374	2709	-	16S rRNA (uracil(1498)-N(3))-methyltransferase (EC 2.1.1.193)
DTUW01000168.1	fig|937.26.peg.1325	peg	DTUW01000168.1_3455_3925	3455	3925	+	hypothetical protein
DTUW01000169.1	fig|937.26.peg.1326	peg	DTUW01000169.1_1206_1	1206	1	-	hypothetical protein
DTUW01000169.1	fig|937.26.peg.1327	peg	DTUW01000169.1_2753_1212	2753	1212	-	GMP synthase [glutamine-hydrolyzing], amidotransferase subunit (EC 6.3.5.2) / GMP synthase [glutamine-hydrolyzing], ATP pyrophosphatase subunit (EC 6.3.5.2)			isu;Purine_conversions isu;Purine_conversions isu;GMP_synthase isu;GMP_synthase isu;Purine_salvage_cluster isu;Purine_salvage_cluster
DTUW01000169.1	fig|937.26.peg.1328	peg	DTUW01000169.1_2899_3906	2899	3906	+	PUTATIVE MCP-TYPE SIGNAL TRANSDUCTION PROTEIN
DTUW01000170.1	fig|937.26.peg.1329	peg	DTUW01000170.1_211_2	211	2	-	hypothetical protein
DTUW01000170.1	fig|937.26.peg.1330	peg	DTUW01000170.1_2911_299	2911	299	-	Valyl-tRNA synthetase (EC 6.1.1.9)			isu;tRNA_aminoacylation,_Val
DTUW01000170.1	fig|937.26.peg.1331	peg	DTUW01000170.1_2901_3395	2901	3395	+	hypothetical protein
DTUW01000170.1	fig|937.26.peg.1332	peg	DTUW01000170.1_3462_4547	3462	4547	+	DNA polymerase III beta subunit (EC 2.7.7.7)			isu;DNA_replication_cluster_1
DTUW01000170.1	fig|937.26.peg.1333	peg	DTUW01000170.1_4544_5323	4544	5323	+	Pyrroline-5-carboxylate reductase (EC 1.5.1.2)			isu;CBSS-630.2.peg.3360 isu;Proline_Synthesis
DTUW01000170.1	fig|937.26.peg.1334	peg	DTUW01000170.1_5310_6542	5310	6542	+	hypothetical protein
DTUW01000170.1	fig|937.26.peg.1335	peg	DTUW01000170.1_6542_6991	6542	6991	+	hypothetical protein
DTUW01000170.1	fig|937.26.peg.1336	peg	DTUW01000170.1_7003_7512	7003	7512	+	ATP synthase F0 sector subunit b (EC 3.6.3.14)			icw(1);F0F1-type_ATP_synthase
DTUW01000170.1	fig|937.26.peg.1337	peg	DTUW01000170.1_7513_8034	7513	8034	+	hypothetical protein
DTUW01000170.1	fig|937.26.peg.1338	peg	DTUW01000170.1_8060_9571	8060	9571	+	ATP synthase alpha chain (EC 3.6.3.14)			icw(2);F0F1-type_ATP_synthase
DTUW01000170.1	fig|937.26.peg.1339	peg	DTUW01000170.1_9589_10473	9589	10473	+	ATP synthase gamma chain (EC 3.6.3.14)			isu;F0F1-type_ATP_synthase
DTUW01000170.1	fig|937.26.peg.1340	peg	DTUW01000170.1_10485_11897	10485	11897	+	ATP synthase beta chain (EC 3.6.3.14)			icw(3);F0F1-type_ATP_synthase
DTUW01000170.1	fig|937.26.peg.1341	peg	DTUW01000170.1_11902_12273	11902	12273	+	ATP synthase epsilon chain (EC 3.6.3.14)			icw(4);F0F1-type_ATP_synthase
DTUW01000170.1	fig|937.26.peg.1342	peg	DTUW01000170.1_12289_12921	12289	12921	+	Tol-Pal system protein TolQ
DTUW01000170.1	fig|937.26.peg.1343	peg	DTUW01000170.1_12914_13312	12914	13312	+	Biopolymer transport protein ExbD/TolR			isu;Ton_and_Tol_transport_systems
DTUW01000170.1	fig|937.26.peg.1344	peg	DTUW01000170.1_13305_14207	13305	14207	+	hypothetical protein
DTUW01000171.1	fig|937.26.peg.1345	peg	DTUW01000171.1_3_104	3	104	+	hypothetical protein
DTUW01000171.1	fig|937.26.peg.1346	peg	DTUW01000171.1_1720_128	1720	128	-	methyl-accepting chemotaxis protein
DTUW01000171.1	fig|937.26.peg.1347	peg	DTUW01000171.1_2234_1689	2234	1689	-	PUTATIVE SIGNAL-TRANSDUCTION SENSOR PROTEIN
DTUW01000171.1	fig|937.26.peg.1348	peg	DTUW01000171.1_2953_2258	2953	2258	-	Signal transduction protein CetB, mediates an energy taxis response			isu;Flagellar_motility
DTUW01000171.1	fig|937.26.peg.1349	peg	DTUW01000171.1_3488_2988	3488	2988	-	CDP-diacylglycerol--glycerol-3-phosphate 3-phosphatidyltransferase (EC 2.7.8.5)
DTUW01000171.1	fig|937.26.peg.1350	peg	DTUW01000171.1_3813_3496	3813	3496	-	hypothetical protein
DTUW01000172.1	fig|937.26.peg.1351	peg	DTUW01000172.1_1_1404	1	1404	+	Chemotactic transducer-related protein
DTUW01000172.1	fig|937.26.peg.1352	peg	DTUW01000172.1_2031_1393	2031	1393	-	Putative ABC transporter ATP binding protein
DTUW01000172.1	fig|937.26.peg.1353	peg	DTUW01000172.1_3094_2036	3094	2036	-	Translation elongation factor Ts			icw(1);Ribosome_recycling_related_cluster icw(1);CBSS-312309.3.peg.1965 isu;Translation_elongation_factors_bacterial
DTUW01000172.1	fig|937.26.peg.1354	peg	DTUW01000172.1_3801_3094	3801	3094	-	SSU ribosomal protein S2p (SAe)			idu(1);Ribosome_recycling_related_cluster idu(1);CBSS-312309.3.peg.1965
DTUW01000173.1	fig|937.26.peg.1355	peg	DTUW01000173.1_772_2	772	2	-	Murein endolytic transglycosylase MltG
DTUW01000173.1	fig|937.26.peg.1356	peg	DTUW01000173.1_813_3752	813	3752	+	hypothetical protein
DTUW01000174.1	fig|937.26.peg.1357	peg	DTUW01000174.1_2_136	2	136	+	hypothetical protein
DTUW01000174.1	fig|937.26.peg.1358	peg	DTUW01000174.1_123_1016	123	1016	+	Sulfate adenylyltransferase subunit 2 (EC 2.7.7.4)			isu;Cysteine_Biosynthesis
DTUW01000174.1	fig|937.26.peg.1359	peg	DTUW01000174.1_1013_2356	1013	2356	+	Sulfate adenylyltransferase subunit 1 (EC 2.7.7.4)			icw(1);Cysteine_Biosynthesis
DTUW01000174.1	fig|937.26.peg.1360	peg	DTUW01000174.1_2349_3074	2349	3074	+	Adenylylsulfate kinase (EC 2.7.1.25)			icw(1);O-Methyl_Phosphoramidate_Capsule_Modification_in_Campylobacter icw(3);Cysteine_Biosynthesis
DTUW01000174.1	fig|937.26.peg.1361	peg	DTUW01000174.1_3064_3666	3064	3666	+	Adenylylsulfate kinase (EC 2.7.1.25)			icw(1);O-Methyl_Phosphoramidate_Capsule_Modification_in_Campylobacter icw(3);Cysteine_Biosynthesis
DTUW01000174.1	fig|937.26.peg.1362	peg	DTUW01000174.1_3663_3743	3663	3743	+	N-succinyl-L,L-diaminopimelate aminotransferase (EC 2.6.1.17), type 2
DTUW01000175.1	fig|937.26.peg.1363	peg	DTUW01000175.1_61_2	61	2	-	hypothetical protein
DTUW01000175.1	fig|937.26.peg.1364	peg	DTUW01000175.1_171_1340	171	1340	+	Serine phosphatase RsbU, regulator of sigma subunit			isu;SigmaB_stress_responce_regulation
DTUW01000175.1	fig|937.26.peg.1365	peg	DTUW01000175.1_1343_3199	1343	3199	+	Flagellar hook-associated protein FlgL			isu;Flagellum
DTUW01000175.1	fig|937.26.peg.1366	peg	DTUW01000175.1_3199_3735	3199	3735	+	GTP-binding protein EngB
DTUW01000176.1	fig|937.26.peg.1367	peg	DTUW01000176.1_595_47	595	47	-	FIG000605: protein co-occurring with transport systems (COG1739)			isu;CBSS-224308.1.peg.3555
DTUW01000176.1	fig|937.26.peg.1368	peg	DTUW01000176.1_1941_592	1941	592	-	hypothetical protein
DTUW01000176.1	fig|937.26.peg.1369	peg	DTUW01000176.1_5910_1942	5910	1942	-	hypothetical protein
DTUW01000176.1	fig|937.26.peg.1370	peg	DTUW01000176.1_6503_5907	6503	5907	-	hypothetical protein
DTUW01000176.1	fig|937.26.peg.1371	peg	DTUW01000176.1_7874_6504	7874	6504	-	hypothetical protein
DTUW01000176.1	fig|937.26.peg.1372	peg	DTUW01000176.1_7972_10158	7972	10158	+	Oligosaccharyltransferase PglB (EC 2.4.1.119)
DTUW01000176.1	fig|937.26.peg.1373	peg	DTUW01000176.1_10155_10667	10155	10667	+	Probable lipoprotein Cj1090c
DTUW01000176.1	fig|937.26.peg.1374	peg	DTUW01000176.1_12056_10659	12056	10659	-	hypothetical protein
DTUW01000176.1	fig|937.26.peg.1375	peg	DTUW01000176.1_13105_12059	13105	12059	-	Glycosyltransferase			idu(2);CBSS-258594.1.peg.3339
DTUW01000176.1	fig|937.26.peg.1376	peg	DTUW01000176.1_13892_13074	13892	13074	-	Response regulator
DTUW01000177.1	fig|937.26.peg.1377	peg	DTUW01000177.1_488_33	488	33	-	hypothetical protein
DTUW01000177.1	fig|937.26.peg.1378	peg	DTUW01000177.1_3622_479	3622	479	-	hypothetical protein
DTUW01000178.1	fig|937.26.peg.1379	peg	DTUW01000178.1_9_761	9	761	+	Phospholipid ABC transporter ATP-binding protein MlaF
DTUW01000178.1	fig|937.26.peg.1380	peg	DTUW01000178.1_758_2257	758	2257	+	hypothetical protein
DTUW01000178.1	fig|937.26.peg.1381	peg	DTUW01000178.1_2254_3318	2254	3318	+	Aminodeoxyfutalosine synthase (EC 2.5.1.120)
DTUW01000178.1	fig|937.26.peg.1382	peg	DTUW01000178.1_3660_3319	3660	3319	-	hypothetical protein
DTUW01000178.1	fig|937.26.peg.1383	peg	DTUW01000178.1_4073_3660	4073	3660	-	hypothetical protein
DTUW01000178.1	fig|937.26.peg.1384	peg	DTUW01000178.1_4312_4437	4312	4437	+	hypothetical protein
DTUW01000178.1	fig|937.26.peg.1385	peg	DTUW01000178.1_4773_5357	4773	5357	+	Molybdenum cofactor guanylyltransferase (EC 2.7.7.77)
DTUW01000178.1	fig|937.26.peg.1386	peg	DTUW01000178.1_5386_6621	5386	6621	+	Gamma-glutamyl phosphate reductase (EC 1.2.1.41)			isu;Proline_Synthesis
DTUW01000178.1	fig|937.26.peg.1387	peg	DTUW01000178.1_6618_7247	6618	7247	+	Carbonic anhydrase, beta class (EC 4.2.1.1)
DTUW01000178.1	fig|937.26.peg.1388	peg	DTUW01000178.1_7244_7729	7244	7729	+	hypothetical protein
DTUW01000178.1	fig|937.26.peg.1389	peg	DTUW01000178.1_7819_8388	7819	8388	+	hypothetical protein
DTUW01000178.1	fig|937.26.peg.1390	peg	DTUW01000178.1_8397_9584	8397	9584	+	Cysteine desulfurase (EC 2.8.1.7)			isu;CBSS-393130.3.peg.794 isu;mnm5U34_biosynthesis_bacteria isu;Alanine_biosynthesis
DTUW01000178.1	fig|937.26.peg.1391	peg	DTUW01000178.1_9593_11416	9593	11416	+	Iron-sulfur cluster assembly scaffold protein IscU/NifU-like
DTUW01000178.1	fig|937.26.peg.1392	peg	DTUW01000178.1_11542_13473	11542	13473	+	hypothetical protein
DTUW01000178.1	fig|937.26.peg.1393	peg	DTUW01000178.1_13971_13483	13971	13483	-	hypothetical protein
DTUW01000178.1	fig|937.26.peg.1394	peg	DTUW01000178.1_15180_13972	15180	13972	-	Cytochrome c, class I
DTUW01000178.1	fig|937.26.peg.1395	peg	DTUW01000178.1_16286_15180	16286	15180	-	Respiratory nitrate reductase beta chain (EC 1.7.99.4)			icw(1);Nitrate_and_nitrite_ammonification
DTUW01000178.1	fig|937.26.peg.1396	peg	DTUW01000178.1_19191_16297	19191	16297	-	Respiratory nitrate reductase alpha chain (EC 1.7.99.4)			isu;Nitrate_and_nitrite_ammonification
DTUW01000178.1	fig|937.26.peg.1397	peg	DTUW01000178.1_20334_19198	20334	19198	-	Thiosulfate sulfurtransferase, rhodanese (EC 2.8.1.1)
DTUW01000178.1	fig|937.26.peg.1398	peg	DTUW01000178.1_20550_21863	20550	21863	+	Na+/H+ antiporter NhaD type			isu;NhaA,_NhaD_and_Sodium-dependent_phosphate_transporters
DTUW01000178.1	fig|937.26.peg.1399	peg	DTUW01000178.1_23137_21893	23137	21893	-	Seryl-tRNA synthetase (EC 6.1.1.11)			isu;tRNA_aminoacylation,_Ser isu;CBSS-326442.4.peg.1852
DTUW01000178.1	fig|937.26.peg.1400	peg	DTUW01000178.1_23200_24549	23200	24549	+	Mg/Co/Ni transporter MgtE, CBS domain-containing
DTUW01000178.1	fig|937.26.peg.1401	peg	DTUW01000178.1_24560_26428	24560	26428	+	Replicative DNA helicase (DnaB) (EC 3.6.4.12)
DTUW01000178.1	fig|937.26.peg.1402	peg	DTUW01000178.1_26438_27532	26438	27532	+	tRNA pseudouridine(13) synthase (EC 5.4.99.27)
DTUW01000178.1	fig|937.26.peg.1403	peg	DTUW01000178.1_27537_27941	27537	27941	+	hypothetical protein
DTUW01000178.1	fig|937.26.peg.1404	peg	DTUW01000178.1_27935_28561	27935	28561	+	hypothetical protein
DTUW01000178.1	fig|937.26.peg.1405	peg	DTUW01000178.1_28613_30751	28613	30751	+	hypothetical protein
DTUW01000178.1	fig|937.26.peg.1406	peg	DTUW01000178.1_30872_32821	30872	32821	+	hypothetical protein
DTUW01000178.1	fig|937.26.peg.1407	peg	DTUW01000178.1_32825_34843	32825	34843	+	hypothetical protein
DTUW01000178.1	fig|937.26.peg.1408	peg	DTUW01000178.1_34840_35088	34840	35088	+	hypothetical protein
DTUW01000178.1	fig|937.26.peg.1409	peg	DTUW01000178.1_35108_37099	35108	37099	+	hypothetical protein
DTUW01000178.1	fig|937.26.peg.1410	peg	DTUW01000178.1_37092_38129	37092	38129	+	hypothetical protein

## Sheet: DRAM
	fasta	scaffold	gene_position	start_position	end_position	strandedness	rank	kegg_id	kegg_hit	kegg_RBH	kegg_identity	kegg_bitScore	kegg_eVal	peptidase_id	peptidase_family	peptidase_hit	peptidase_RBH	peptidase_identity	peptidase_bitScore	peptidase_eVal	pfam_hits	cazy_hits	vogdb_description	vogdb_categories	heme_regulatory_motif_count
Thiovulum_Tui_Malila_DTUW01000001.1_1	Thiovulum_Tui_Malila	DTUW01000001.1	1	39	482	1	C		nis:NIS_0240 rpsE; 30S ribosomal protein S5	FALSE	0.821	251	2.276e-74								Ribosomal protein S5, N-terminal domain [PF00333.22]; Ribosomal protein S5, C-terminal domain [PF03719.17]				0
Thiovulum_Tui_Malila_DTUW01000001.1_2	Thiovulum_Tui_Malila	DTUW01000001.1	2	486	893	1	C		nis:NIS_0241 rplO; 50S ribosomal protein L15	FALSE	0.702	190	2.334e-53								Ribosomal proteins 50S-L15, 50S-L18e, 60S-L27A [PF00828.21]				0
Thiovulum_Tui_Malila_DTUW01000001.1_3	Thiovulum_Tui_Malila	DTUW01000001.1	3	896	2155	1	A		hyo:NNO_2022 preprotein translocase secY subunit	TRUE	0.759	642	1.884e-204								SecY [PF00344.22]				0
Thiovulum_Tui_Malila_DTUW01000001.1_4	Thiovulum_Tui_Malila	DTUW01000001.1	4	2155	2913	1	A		nis:NIS_0243 map; methionine aminopeptidase	TRUE	0.759	389	3.385e-120	MER0395117	M24A	MER0395117 - subfamily M24A unassigned peptidases (Thiovulum sp. ES) [M24.UPA]#M24A#{peptidase unit: 1-249}~source ZP_10404803~	TRUE	0.795	409	1.584e-128	Metallopeptidase family M24 [PF00557.26]				0
Thiovulum_Tui_Malila_DTUW01000001.1_5	Thiovulum_Tui_Malila	DTUW01000001.1	5	2927	3244	1	C		tdn:Suden_0307 bacterial translation initiation factor 1 (bIF-1)	FALSE	0.932	139	2.132e-36								Translation initiation factor 1A / IF-1 [PF01176.21]				0
Thiovulum_Tui_Malila_DTUW01000001.1_6	Thiovulum_Tui_Malila	DTUW01000001.1	6	3252	4097	-1	A		tdn:Suden_1835 Endonuclease IV	TRUE	0.762	433	8.198e-135								Xylose isomerase-like TIM barrel [PF01261.26]		sp|Q7T6Y4|DPOLX_MIMIV Probable DNA polymerase family X; XhXrXs	Xr;Xh;Xs	0
Thiovulum_Tui_Malila_DTUW01000001.1_7	Thiovulum_Tui_Malila	DTUW01000001.1	7	4094	4687	-1	C		sulg:FJR48_06140 dTMP kinase	FALSE	0.467	166	4.172e-44								Thymidylate kinase [PF02223.19]; Deoxynucleoside kinase [PF01712.21]				0
Thiovulum_Tui_Malila_DTUW01000001.1_8	Thiovulum_Tui_Malila	DTUW01000001.1	8	4694	5515	-1	C		hyo:NNO_0141 hypothetical protein	FALSE	0.343	144	2.725e-35								SurA N-terminal domain [PF09312.13]; SurA N-terminal domain [PF13624.8]				0
Thiovulum_Tui_Malila_DTUW01000001.1_9	Thiovulum_Tui_Malila	DTUW01000001.1	9	5512	7335	-1	A		hyo:NNO_1775 1-deoxy-D-xylulose 5-phosphate synthase	TRUE	0.737	902	3.882e-291								1-deoxy-D-xylulose-5-phosphate synthase [PF13292.8]; Transketolase, pyrimidine binding domain [PF02779.26]; Transketolase, C-terminal domain [PF02780.22]; Transketolase, thiamine diphosphate binding domain [PF00456.23]; Dehydrogenase E1 component [PF00676.22]				0
Thiovulum_Tui_Malila_DTUW01000001.1_10	Thiovulum_Tui_Malila	DTUW01000001.1	10	7400	8359	1	C		smul:SMUL_1623 putative thioredoxin reductase	FALSE	0.569	339	1.461e-101								Pyridine nucleotide-disulphide oxidoreductase [PF07992.16]; Pyridine nucleotide-disulphide oxidoreductase [PF13738.8]; L-lysine 6-monooxygenase (NADPH-requiring) [PF13434.8]; HI0933-like protein [PF03486.16]				0
Thiovulum_Tui_Malila_DTUW01000001.1_11	Thiovulum_Tui_Malila	DTUW01000001.1	11	8352	8927	1	C		arc:ABLL_1082 conserved hypothetical protein	FALSE	0.635	234	9.718e-68								NUDIX domain [PF00293.30]				0
Thiovulum_Tui_Malila_DTUW01000001.1_12	Thiovulum_Tui_Malila	DTUW01000001.1	12	9003	9506	1	C		hyo:NNO_0114 thiol peroxidase, Tpx-type	FALSE	0.699	236	6.803e-69												0
Thiovulum_Tui_Malila_DTUW01000001.1_13	Thiovulum_Tui_Malila	DTUW01000001.1	13	9510	10490	1	C		sku:Sulku_1365 FAD dependent oxidoreductase	FALSE	0.355	217	1.605e-59								FAD dependent oxidoreductase [PF01266.26]; Pyridine nucleotide-disulphide oxidoreductase [PF13738.8]; Lycopene cyclase protein [PF05834.14]; NAD(P)-binding Rossmann-like domain [PF13450.8]				0
Thiovulum_Tui_Malila_DTUW01000001.1_14	Thiovulum_Tui_Malila	DTUW01000001.1	14	10765	10965	1	C		sun:SUN_1931 conserved hypothetical protein	FALSE	0.575	76	3.483e-15								Cytochrome oxidase maturation protein cbb3-type [PF03597.17]				0
Thiovulum_Tui_Malila_DTUW01000001.1_15	Thiovulum_Tui_Malila	DTUW01000001.1	15	11032	11928	1	C		sku:Sulku_0509 transcriptional regulator, LysR family	FALSE	0.591	338	1.541e-101								Bacterial regulatory helix-turn-helix protein, lysR family [PF00126.29]				0
Thiovulum_Tui_Malila_DTUW01000001.1_16	Thiovulum_Tui_Malila	DTUW01000001.1	16	11986	13305	1	A		amar:AMRN_0022 putative hydroxylamine reductase	TRUE	0.789	708	3.651e-227								Prismane/CO dehydrogenase family [PF03063.22]				0
Thiovulum_Tui_Malila_DTUW01000002.1_1	Thiovulum_Tui_Malila	DTUW01000002.1	1	1	123	1	E																		0
Thiovulum_Tui_Malila_DTUW01000002.1_2	Thiovulum_Tui_Malila	DTUW01000002.1	2	148	1842	-1	A		cmed:FE773_00640 ilvD; dihydroxy-acid dehydratase	TRUE	0.781	895	1.643e-289								Dehydratase family [PF00920.23]				0
Thiovulum_Tui_Malila_DTUW01000002.1_3	Thiovulum_Tui_Malila	DTUW01000002.1	3	1854	2996	-1	C		nis:NIS_1485 nusA; transcription termination factor NusA	FALSE	0.422	282	6.612e-81								NusA-like KH domain [PF13184.8]; NusA N-terminal domain [PF08529.13]				0
Thiovulum_Tui_Malila_DTUW01000002.1_4	Thiovulum_Tui_Malila	DTUW01000002.1	4	3012	3344	-1	C		sua:Saut_1230 conserved hypothetical protein	FALSE	0.497	103	8.493e-24												0
Thiovulum_Tui_Malila_DTUW01000002.1_5	Thiovulum_Tui_Malila	DTUW01000002.1	5	3345	3818	-1	C		smul:SMUL_1058 rpiB; ribose 5-phosphate isomerase B	FALSE	0.658	200	1.271e-56								Ribose/Galactose Isomerase [PF02502.20]; BsuBI/PstI restriction endonuclease domain [PF06616.13]				0
Thiovulum_Tui_Malila_DTUW01000002.1_6	Thiovulum_Tui_Malila	DTUW01000002.1	6	3892	4854	1	A		sua:Saut_1093 UDP-3-O-(3-hydroxymyristoyl) glucosamine N-acyltransferase	TRUE	0.593	368	1.203e-111								UDP-3-O-[3-hydroxymyristoyl] glucosamine N-acyltransferase, LpxD [PF04613.16]; Hexapeptide repeat of succinyl-transferase [PF14602.8]; Bacterial transferase hexapeptide (six repeats) [PF00132.26]				0
Thiovulum_Tui_Malila_DTUW01000002.1_7	Thiovulum_Tui_Malila	DTUW01000002.1	7	4858	5082	1	C		shal:SHALO_1604 hypothetical protein	FALSE	0.597	87	5.137e-19												0
Thiovulum_Tui_Malila_DTUW01000002.1_8	Thiovulum_Tui_Malila	DTUW01000002.1	8	5075	5650	1	C		tdn:Suden_1058 response regulator receiver domain protein (CheY-like)	FALSE	0.677	242	1.777e-70								Response regulator receiver domain [PF00072.26]				0
Thiovulum_Tui_Malila_DTUW01000002.1_9	Thiovulum_Tui_Malila	DTUW01000002.1	9	5677	6612	-1	A		nis:NIS_0435 prsA; ribose-phosphate pyrophosphokinase	TRUE	0.784	495	1.065e-155								N-terminal domain of ribose phosphate pyrophosphokinase [PF13793.8]; Phosphoribosyl synthetase-associated domain [PF14572.8]; Phosphoribosyl transferase domain [PF00156.29]		sp|Q0C5A1|KPRS_HYPNA Ribose-phosphate pyrophosphokinase; XhXr	Xr;Xh	0
Thiovulum_Tui_Malila_DTUW01000002.1_10	Thiovulum_Tui_Malila	DTUW01000002.1	10	6616	6972	-1	C		nsa:Nitsa_1380 LSU ribosomal protein L19P	FALSE	0.779	190	7.661e-54								Ribosomal protein L19 [PF01245.22]				0
Thiovulum_Tui_Malila_DTUW01000002.1_11	Thiovulum_Tui_Malila	DTUW01000002.1	11	6969	7652	-1	C		cure:CUREO_0385 trmD; tRNA m1G37 methyltransferase	FALSE	0.601	261	2.349e-76								tRNA (Guanine-1)-methyltransferase [PF01746.23]				0
Thiovulum_Tui_Malila_DTUW01000002.1_12	Thiovulum_Tui_Malila	DTUW01000002.1	12	7653	8162	-1	C		slh:YH65_09320 ribosome maturation factor RimM	FALSE	0.533	171	2.154e-46								RimM N-terminal domain [PF01782.20]				0
Thiovulum_Tui_Malila_DTUW01000002.1_13	Thiovulum_Tui_Malila	DTUW01000002.1	13	8181	8411	-1	C		sulr:B649_02490 hypothetical protein	FALSE	0.827	132	1.569e-34								Ribosomal protein S16 [PF00886.21]				0
Thiovulum_Tui_Malila_DTUW01000002.1_14	Thiovulum_Tui_Malila	DTUW01000002.1	14	8478	10100	-1	A		sulg:FJR48_00140 CTP synthase	TRUE	0.719	776	1.036e-248	MER0065772	C26	MER0065772 - CTP synthetase (Aeropyrum pernix) [C26.964]#C26#{peptidase unit: 1-538}~source NP_148051~	TRUE	0.493	490	4.656e-151	CTP synthase N-terminus [PF06418.16]; Glutamine amidotransferase class-I [PF00117.30]; Peptidase C26 [PF07722.15]				0
Thiovulum_Tui_Malila_DTUW01000002.1_15	Thiovulum_Tui_Malila	DTUW01000002.1	15	10138	10476	1	E																		0
Thiovulum_Tui_Malila_DTUW01000002.1_16	Thiovulum_Tui_Malila	DTUW01000002.1	16	10477	11784	-1	A		sua:Saut_2145 flagellar protein export ATPase FliI	TRUE	0.701	611	1.755e-193								ATP synthase alpha/beta family, nucleotide-binding domain [PF00006.27]; T3SS EscN ATPase C-terminal domain [PF18269.3]				0
Thiovulum_Tui_Malila_DTUW01000002.1_17	Thiovulum_Tui_Malila	DTUW01000002.1	17	11787	12587	-1	C		sua:Saut_1913 conserved hypothetical protein	FALSE	0.411	177	9.165e-47												0
Thiovulum_Tui_Malila_DTUW01000002.1_18	Thiovulum_Tui_Malila	DTUW01000002.1	18	12589	13263	-1	C		hyo:NNO_0226 23S rRNA (guanosine-2'-O-) -methyltransferase rlmB	FALSE	0.529	226	4.143e-64								SpoU rRNA Methylase family [PF00588.21]; RNA 2'-O ribose methyltransferase substrate binding [PF08032.14]				0
Thiovulum_Tui_Malila_DTUW01000003.1_1	Thiovulum_Tui_Malila	DTUW01000003.1	1	391	2232	1	C		llu:AKJ09_08503 RNA polymerase sigma factor RpoD	FALSE	0.346	329	1.998e-93								Sigma-70 region 3 [PF04539.18]; Sigma-70, region 4 [PF04545.18]; Sigma-70 factor, region 1.2 [PF00140.22]		sp|P33658|RPSG_CLOAB RNA polymerase sigma-G factor; Xh	Xh	0
Thiovulum_Tui_Malila_DTUW01000003.1_2	Thiovulum_Tui_Malila	DTUW01000003.1	2	2277	3458	-1	C		suln:FJR47_08820 hypothetical protein	FALSE	0.298	169	2.456e-42								outer membrane porin, OprD family [PF03573.15]; Campylobacter major outer membrane protein [PF05538.13]				0
Thiovulum_Tui_Malila_DTUW01000004.1_1	Thiovulum_Tui_Malila	DTUW01000004.1	1	3	983	-1	E																		0
Thiovulum_Tui_Malila_DTUW01000004.1_2	Thiovulum_Tui_Malila	DTUW01000004.1	2	993	2438	-1	A		chyo:CHH_0048 putative membrane protein	TRUE	0.445	373	1.288e-110												0
Thiovulum_Tui_Malila_DTUW01000004.1_3	Thiovulum_Tui_Malila	DTUW01000004.1	3	2422	3324	-1	C		srm:SRM_00714 Sulfotransferase	FALSE	0.326	126	9.002e-29								Sulfotransferase domain [PF00685.29]; Sulfotransferase family [PF13469.8]				0
Thiovulum_Tui_Malila_DTUW01000004.1_4	Thiovulum_Tui_Malila	DTUW01000004.1	4	3321	3443	-1	E																		0
Thiovulum_Tui_Malila_DTUW01000005.1_1	Thiovulum_Tui_Malila	DTUW01000005.1	1	1	264	1	E																		0
Thiovulum_Tui_Malila_DTUW01000005.1_2	Thiovulum_Tui_Malila	DTUW01000005.1	2	317	847	-1	E																		0
Thiovulum_Tui_Malila_DTUW01000005.1_3	Thiovulum_Tui_Malila	DTUW01000005.1	3	844	1026	-1	C		nis:NIS_0795 conserved hypothetical protein	FALSE	0.596	72	4.528e-14												0
Thiovulum_Tui_Malila_DTUW01000005.1_4	Thiovulum_Tui_Malila	DTUW01000005.1	4	1019	1855	-1	A		amyt:AMYT_1460 fbp; fructose-1,6-bisphosphatase I	TRUE	0.669	370	4.01e-113								Fructose-1-6-bisphosphatase, C-terminal domain [PF18913.2]; Fructose-1-6-bisphosphatase, N-terminal domain [PF00316.22]				0
Thiovulum_Tui_Malila_DTUW01000005.1_5	Thiovulum_Tui_Malila	DTUW01000005.1	5	1857	2348	-1	C		abt:ABED_1140 molybdopterin-guanine dinucleotide biosynthesis protein	FALSE	0.643	205	3.781e-58								Molybdopterin guanine dinucleotide synthesis protein B [PF03205.16]; Adenylylsulphate kinase [PF01583.22]; SRP54-type protein, GTPase domain [PF00448.24]; Methylmalonyl Co-A mutase-associated GTPase MeaB [PF03308.18]				0
Thiovulum_Tui_Malila_DTUW01000005.1_6	Thiovulum_Tui_Malila	DTUW01000005.1	6	2349	2864	-1	C		sku:Sulku_1214 N-terminal methylation motif domain protein	FALSE	0.319	82	2.168e-15												0
Thiovulum_Tui_Malila_DTUW01000005.1_7	Thiovulum_Tui_Malila	DTUW01000005.1	7	2929	3348	1	C		ahs:AHALO_1765 ybeY; rRNA maturation RNase	FALSE	0.6	163	4.324e-44								Endoribonuclease YbeY [PF02130.19]				0
Thiovulum_Tui_Malila_DTUW01000006.1_1	Thiovulum_Tui_Malila	DTUW01000006.1	1	41	2218	-1	A		sulr:B649_08865 (p)ppGpp synthetase I SpoT/RelA	TRUE	0.535	727	2.854e-228								HD domain [PF13328.8]; Region found in RelA / SpoT proteins [PF04607.19]; TGS domain [PF02824.23]		sp|O87331|RELA_CORGL GTP pyrophosphokinase; Xh	Xh	0
Thiovulum_Tui_Malila_DTUW01000006.1_2	Thiovulum_Tui_Malila	DTUW01000006.1	2	2220	2441	-1	C		chw:A2J15_000655 DNA-directed RNA polymerase subunit omega	FALSE	0.504	67	7.31e-12								RNA polymerase Rpb6 [PF01192.24]				0
Thiovulum_Tui_Malila_DTUW01000006.1_3	Thiovulum_Tui_Malila	DTUW01000006.1	3	2442	3161	-1	A		suln:FJR47_03280 UMP kinase	TRUE	0.731	352	1.371e-107								Amino acid kinase family [PF00696.30]				0
Thiovulum_Tui_Malila_DTUW01000006.1_4	Thiovulum_Tui_Malila	DTUW01000006.1	4	3164	3391	-1	C		sku:Sulku_1758 SSU ribosomal protein S15P	FALSE	0.684	105	3.407e-25								Ribosomal protein S15 [PF00312.24]				0
Thiovulum_Tui_Malila_DTUW01000007.1_1	Thiovulum_Tui_Malila	DTUW01000007.1	1	1	1713	-1	A		hyo:NNO_1355 aspartyl-tRNA synthetase	TRUE	0.734	847	1.005e-272								tRNA synthetases class II (D, K and N) [PF00152.22]; GAD domain [PF02938.16]; OB-fold nucleic acid binding domain [PF01336.27]; Histidyl-tRNA synthetase [PF13393.8]				0
Thiovulum_Tui_Malila_DTUW01000007.1_2	Thiovulum_Tui_Malila	DTUW01000007.1	2	2124	3182	-1	A		nis:NIS_1543 conserved hypothetical protein	TRUE	0.6	410	1.158e-125	MER0798440	I87	MER0798440 - family I87 unassigned peptidase inhibitors (Thiovulum sp. ES) [I87.UPW]#I87#{inhibitor unit: 50-302}~source J1F9D3~	TRUE	0.756	391	3.462e-120	SPFH domain / Band 7 family [PF01145.27]		REFSEQ hypothetical protein; Xu	Xu	0
Thiovulum_Tui_Malila_DTUW01000007.1_3	Thiovulum_Tui_Malila	DTUW01000007.1	3	3192	4106	-1	A		nis:NIS_1542 ilvE; branched-chain amino acid aminotransferase	TRUE	0.828	521	7.217e-165								Amino-transferase class IV [PF01063.21]				0
Thiovulum_Tui_Malila_DTUW01000007.1_4	Thiovulum_Tui_Malila	DTUW01000007.1	4	4312	5529	1	C		tdn:Suden_0961 conserved hypothetical protein	FALSE	0.392	262	9.654e-74												0
Thiovulum_Tui_Malila_DTUW01000007.1_5	Thiovulum_Tui_Malila	DTUW01000007.1	5	5570	6067	1	C		cpaf:C6V80_07090 leuD; 3-isopropylmalate dehydratase small subunit	FALSE	0.791	256	6.369e-76								Aconitase C-terminal domain [PF00694.21]				0
Thiovulum_Tui_Malila_DTUW01000007.1_6	Thiovulum_Tui_Malila	DTUW01000007.1	6	6060	7139	1	A		sku:Sulku_0987 3-isopropylmalate dehydrogenase	TRUE	0.771	561	1.351e-177								Isocitrate/isopropylmalate dehydrogenase [PF00180.22]				0
Thiovulum_Tui_Malila_DTUW01000007.1_7	Thiovulum_Tui_Malila	DTUW01000007.1	7	7756	9324	1	A		nap:C3L23_08325 flagellin B	TRUE	0.512	499	2.77e-153								Bacterial flagellin N-terminal helical region [PF00669.22]; Bacterial flagellin C-terminal helical region [PF00700.23]				0
Thiovulum_Tui_Malila_DTUW01000007.1_8	Thiovulum_Tui_Malila	DTUW01000007.1	8	9328	10626	-1	A		sba:Sulba_0547 UDP-N-acetylmuramate--L-alanine ligase	TRUE	0.597	503	2.141e-156								Mur ligase middle domain [PF08245.14]; Mur ligase family, catalytic domain [PF01225.27]; Mur ligase family, glutamate ligase domain [PF02875.23]				0
Thiovulum_Tui_Malila_DTUW01000007.1_9	Thiovulum_Tui_Malila	DTUW01000007.1	9	10623	11198	-1	C		hyo:NNO_0523 hypothetical protein	FALSE	0.382	124	1.761e-29												0
Thiovulum_Tui_Malila_DTUW01000007.1_10	Thiovulum_Tui_Malila	DTUW01000007.1	10	11223	12218	-1	A		tdn:Suden_0131 O-sialoglycoprotein endopeptidase	TRUE	0.627	402	2.53e-123								tRNA N6-adenosine threonylcarbamoyltransferase [PF00814.27]		sp|A6TE46|TSAD_KLEP7 tRNA N6-adenosine threonylcarbamoyltransferase; XhXr	Xr;Xh	0
Thiovulum_Tui_Malila_DTUW01000007.1_11	Thiovulum_Tui_Malila	DTUW01000007.1	11	12281	12751	1	C		nap:C3L23_09430 6,7-dimethyl-8-ribityllumazine synthase	FALSE	0.801	255	1.079e-75								6,7-dimethyl-8-ribityllumazine synthase [PF00885.21]				0
Thiovulum_Tui_Malila_DTUW01000007.1_12	Thiovulum_Tui_Malila	DTUW01000007.1	12	12755	12907	1	C		nsa:Nitsa_0653 NusB antitermination factor	FALSE	0.617	64	1.586e-11												0
Thiovulum_Tui_Malila_DTUW01000008.1_1	Thiovulum_Tui_Malila	DTUW01000008.1	1	1	489	1	C		nis:NIS_0378 dethiobiotin synthetase	FALSE	0.604	174	2.397e-47								AAA domain [PF13500.8]				0
Thiovulum_Tui_Malila_DTUW01000008.1_2	Thiovulum_Tui_Malila	DTUW01000008.1	2	480	1373	-1	E																		0
Thiovulum_Tui_Malila_DTUW01000008.1_3	Thiovulum_Tui_Malila	DTUW01000008.1	3	1499	2320	-1	C		tdn:Suden_0654 conserved hypothetical protein	FALSE	0.567	299	9.406e-89								Protein of unknown function DUF58 [PF01882.20]				0
Thiovulum_Tui_Malila_DTUW01000008.1_4	Thiovulum_Tui_Malila	DTUW01000008.1	4	2313	2708	-1	C		nis:NIS_0005 GTP cyclohydrolase I	FALSE	0.77	208	9.491e-60								QueF-like protein [PF14489.8]		sp|A5IIZ4|QUEF_THEP1 NADPH-dependent 7-cyano-7-deazaguanine reductase; Xh	Xh	0
Thiovulum_Tui_Malila_DTUW01000008.1_5	Thiovulum_Tui_Malila	DTUW01000008.1	5	3279	5261	-1	C		ppi:YSA_p00139 putative DNA helicase	FALSE	0.219	136	8.644e-30								UvrD/REP helicase N-terminal domain [PF00580.23]; AAA domain [PF13245.8]		sp|Q9USU3|FBH1_SCHPO F-box DNA helicase protein 1; Xh	Xh	0
Thiovulum_Tui_Malila_DTUW01000008.1_6	Thiovulum_Tui_Malila	DTUW01000008.1	6	5261	6019	-1	C		suln:FJR47_06460 tRNA 2-thiocytidine biosynthesis protein TtcA	FALSE	0.684	339	5.876e-103								PP-loop family [PF01171.22]				0
Thiovulum_Tui_Malila_DTUW01000008.1_7	Thiovulum_Tui_Malila	DTUW01000008.1	7	6016	6918	-1	C		had:CDV25_03785 hypothetical protein	FALSE	0.268	122	2.626e-27												0
Thiovulum_Tui_Malila_DTUW01000008.1_8	Thiovulum_Tui_Malila	DTUW01000008.1	8	6899	7621	-1	C		hyo:NNO_0707 hypothetical protein	FALSE	0.341	98	3.857e-20												0
Thiovulum_Tui_Malila_DTUW01000008.1_9	Thiovulum_Tui_Malila	DTUW01000008.1	9	7614	8972	-1	C		wsu:WS1630 RESPONSE REGULATOR PROTEIN-CheY-like nd an HD-GYP domain	FALSE	0.518	159	3.637e-38								Stage II sporulation protein E (SpoIIE) [PF07228.14]				0
Thiovulum_Tui_Malila_DTUW01000008.1_10	Thiovulum_Tui_Malila	DTUW01000008.1	10	8981	9739	-1	C		hyo:NNO_0788 flagellar motor rotation protein MotA	FALSE	0.647	323	1.738e-97								MotA/TolQ/ExbB proton channel family [PF01618.18]				0
Thiovulum_Tui_Malila_DTUW01000008.1_11	Thiovulum_Tui_Malila	DTUW01000008.1	11	9771	10787	-1	A		sulg:FJR48_08260 mnmA; tRNA 2-thiouridine(34) synthase MnmA	TRUE	0.641	428	3.3e-132								tRNA methyl transferase [PF03054.18]; Thiamine biosynthesis protein (ThiI) [PF02568.16]; PP-loop family [PF01171.22]; Queuosine biosynthesis protein QueC [PF06508.15]; Phosphoadenosine phosphosulfate reductase family [PF01507.21]; Diphthamide synthase [PF01902.19]; NAD synthase [PF02540.19]; Arginosuccinate synthase [PF00764.21]				0
Thiovulum_Tui_Malila_DTUW01000008.1_12	Thiovulum_Tui_Malila	DTUW01000008.1	12	10784	11653	-1	C		sulr:B649_09100 lipid a biosynthesis acyltransferase	FALSE	0.375	183	1.934e-48								Bacterial lipid A biosynthesis acyltransferase [PF03279.15]				0
Thiovulum_Tui_Malila_DTUW01000008.1_13	Thiovulum_Tui_Malila	DTUW01000008.1	13	11656	12744	-1	A		abu:Abu_0232 aspB2; aspartate aminotransferase, aminotransferase, classes I and II	TRUE	0.627	452	5.956e-140								Aminotransferase class I and II [PF00155.23]				0
Thiovulum_Tui_Malila_DTUW01000009.1_1	Thiovulum_Tui_Malila	DTUW01000009.1	1	2	883	1	A		chyo:CHH_0022 iron-containing alcohol dehydrogenase	TRUE	0.771	462	1.063e-144								Iron-containing alcohol dehydrogenase [PF00465.21]				0
Thiovulum_Tui_Malila_DTUW01000009.1_2	Thiovulum_Tui_Malila	DTUW01000009.1	2	885	1379	1	C		chyo:CHH_0025 aminotransferase, DegT/DnrJ/EryC1/StrS family	FALSE	0.702	198	1.156e-55								DegT/DnrJ/EryC1/StrS aminotransferase family [PF01041.19]				0
Thiovulum_Tui_Malila_DTUW01000009.1_3	Thiovulum_Tui_Malila	DTUW01000009.1	3	1400	2098	1	C		chyo:CHH_0025 aminotransferase, DegT/DnrJ/EryC1/StrS family	FALSE	0.712	331	1.306e-100								DegT/DnrJ/EryC1/StrS aminotransferase family [PF01041.19]				0
Thiovulum_Tui_Malila_DTUW01000009.1_4	Thiovulum_Tui_Malila	DTUW01000009.1	4	2095	2796	1	C		selt:BCS37_02405 nucleotidyltransferase	FALSE	0.369	114	1.337e-25								Nucleotidyltransferase substrate binding protein like [PF08780.13]; Polymerase beta, Nucleotidyltransferase [PF18765.3]				0
Thiovulum_Tui_Malila_DTUW01000009.1_5	Thiovulum_Tui_Malila	DTUW01000009.1	5	2786	3319	1	C		chyo:CHH_0026 PseG family hydrolase	FALSE	0.464	139	4.917e-35								Cytidylyltransferase [PF02348.21]				0
Thiovulum_Tui_Malila_DTUW01000010.1_1	Thiovulum_Tui_Malila	DTUW01000010.1	1	3	1079	-1	A		sku:Sulku_1851 2-nitropropane dioxygenase NPD	TRUE	0.782	576	4.373e-183								Nitronate monooxygenase [PF03060.17]				0
Thiovulum_Tui_Malila_DTUW01000010.1_2	Thiovulum_Tui_Malila	DTUW01000010.1	2	1076	2281	-1	A		sulj:SJPD1_0799 tyrosine--tRNA ligase	TRUE	0.712	574	1.991e-181								tRNA synthetases class I (W and Y) [PF00579.27]		sp|Q7MCN7|SYY1_VIBVY Tyrosine--tRNA ligase 1; Xh	Xh	0
Thiovulum_Tui_Malila_DTUW01000010.1_3	Thiovulum_Tui_Malila	DTUW01000010.1	3	2325	4475	-1	A		cspf:CSF_0003 gyrB; DNA gyrase, subunit B	TRUE	0.609	908	7.523e-291								DNA gyrase B [PF00204.27]; DNA gyrase B subunit, carboxyl terminus [PF00986.23]; Toprim domain [PF01751.24]; Histidine kinase-, DNA gyrase B-, and HSP90-like ATPase [PF02518.28]		sp|P07065|TOP5_BPT4 DNA topoisomerase medium subunit; Xh	Xh	0
Thiovulum_Tui_Malila_DTUW01000010.1_4	Thiovulum_Tui_Malila	DTUW01000010.1	4	4516	5229	-1	C		nap:C3L23_04585 cmoA; carboxy-S-adenosyl-L-methionine synthase CmoA	FALSE	0.603	275	4.337e-81								Methyltransferase domain [PF13649.8]; Methyltransferase domain [PF13847.8]; ubiE/COQ5 methyltransferase family [PF01209.20]; Methyltransferase domain [PF08241.14]; Methyltransferase domain [PF13489.8]; Mycolic acid cyclopropane synthetase [PF02353.22]		sp|A8EVV4|CMOA_ARCB4 Carboxy-S-adenosyl-L-methionine synthase; Xh	Xh	0
Thiovulum_Tui_Malila_DTUW01000010.1_5	Thiovulum_Tui_Malila	DTUW01000010.1	5	5222	6007	-1	C		suln:FJR47_05885 shikimate dehydrogenase	FALSE	0.572	290	1.07e-85								Shikimate dehydrogenase substrate binding domain [PF08501.13]; Shikimate / quinate 5-dehydrogenase [PF01488.22]				0
Thiovulum_Tui_Malila_DTUW01000010.1_6	Thiovulum_Tui_Malila	DTUW01000010.1	6	6010	6297	-1	C		sku:Sulku_1611 hypothetical protein	FALSE	0.543	98	3.627e-22												0
Thiovulum_Tui_Malila_DTUW01000010.1_7	Thiovulum_Tui_Malila	DTUW01000010.1	7	6297	8207	-1	A		hyo:NNO_2003 transketolase	TRUE	0.71	910	3.547e-293								Transketolase, thiamine diphosphate binding domain [PF00456.23]; Transketolase, pyrimidine binding domain [PF02779.26]; Transketolase, C-terminal domain [PF02780.22]; Dehydrogenase E1 component [PF00676.22]; 1-deoxy-D-xylulose-5-phosphate synthase [PF13292.8]				0
Thiovulum_Tui_Malila_DTUW01000010.1_8	Thiovulum_Tui_Malila	DTUW01000010.1	8	8886	12443	1	A		cure:CUREO_1333 dnaE; DNA polymerase III, alpha subunit	TRUE	0.533	1188	0								Bacterial DNA polymerase III alpha NTPase domain [PF07733.14]; Bacterial DNA polymerase III alpha subunit finger domain [PF17657.3]; PHP domain [PF02811.21]; Helix-hairpin-helix motif [PF14579.8]		sp|O67125|DPO3A_AQUAE DNA polymerase III subunit alpha; XhXr	Xr;Xh	0
Thiovulum_Tui_Malila_DTUW01000011.1_1	Thiovulum_Tui_Malila	DTUW01000011.1	1	3	173	-1	E																		0
Thiovulum_Tui_Malila_DTUW01000011.1_2	Thiovulum_Tui_Malila	DTUW01000011.1	2	176	883	-1	C		vei:Veis_5052 transfer origin protein, TraL	FALSE	0.548	244	1.824e-70								CobQ/CobB/MinD/ParA nucleotide binding domain [PF01656.25]; Anion-transporting ATPase [PF02374.17]				0
Thiovulum_Tui_Malila_DTUW01000011.1_3	Thiovulum_Tui_Malila	DTUW01000011.1	3	975	2180	1	A		sua:Saut_1232 tryptophan synthase, beta chain	TRUE	0.827	681	1.293e-218								Pyridoxal-phosphate dependent enzyme [PF00291.27]				0
Thiovulum_Tui_Malila_DTUW01000011.1_4	Thiovulum_Tui_Malila	DTUW01000011.1	4	2183	3196	1	A		hyo:NNO_0494 N-acetyl-gamma-glutamyl-phosphate reductase	TRUE	0.644	430	6.553e-133								Semialdehyde dehydrogenase, dimerisation domain [PF02774.20]; Semialdehyde dehydrogenase, NAD binding domain [PF01118.26]				0
Thiovulum_Tui_Malila_DTUW01000012.1_1	Thiovulum_Tui_Malila	DTUW01000012.1	1	1	459	-1	C		sulg:FJR48_07705 trmB; tRNA (guanosine(46)-N7)-methyltransferase TrmB	FALSE	0.398	102	1.258e-22												0
Thiovulum_Tui_Malila_DTUW01000012.1_2	Thiovulum_Tui_Malila	DTUW01000012.1	2	492	989	1	C		ask:EI285_02570 asparaginase	FALSE	0.522	160	1.233e-42								Asparaginase, N-terminal [PF00710.22]				0
Thiovulum_Tui_Malila_DTUW01000012.1_3	Thiovulum_Tui_Malila	DTUW01000012.1	3	1002	1919	1	C		tdn:Suden_1842 Heat shock protein DnaJ-like protein	FALSE	0.31	144	7.333e-35								DnaJ domain [PF00226.33]				0
Thiovulum_Tui_Malila_DTUW01000012.1_4	Thiovulum_Tui_Malila	DTUW01000012.1	4	1951	2205	-1	C		hyo:NNO_1619 LSU ribosomal protein L27p	FALSE	0.878	156	1.312e-42								Ribosomal L27 protein [PF01016.21]				0
Thiovulum_Tui_Malila_DTUW01000012.1_5	Thiovulum_Tui_Malila	DTUW01000012.1	5	2219	2512	-1	C		cft:CFF04554_1550 rplU; 50S ribosomal protein L21	FALSE	0.591	119	1.088e-29								Ribosomal prokaryotic L21 protein [PF00829.23]				0
Thiovulum_Tui_Malila_DTUW01000012.1_6	Thiovulum_Tui_Malila	DTUW01000012.1	6	2553	2912	-1	C		nis:NIS_1608 rhodanese family protein	FALSE	0.548	103	1.728e-23												0
Thiovulum_Tui_Malila_DTUW01000012.1_7	Thiovulum_Tui_Malila	DTUW01000012.1	7	2913	3143	-1	C		sulr:B649_01855 rhodanese-like domain-containing protein	FALSE	0.591	74	2.759e-14												0
Thiovulum_Tui_Malila_DTUW01000013.1_1	Thiovulum_Tui_Malila	DTUW01000013.1	1	1	483	-1	C		ask:EI285_05810 cell envelope biogenesis protein LolA	FALSE	0.439	128	2.266e-31								Outer membrane lipoprotein carrier protein LolA [PF03548.17]				0
Thiovulum_Tui_Malila_DTUW01000013.1_2	Thiovulum_Tui_Malila	DTUW01000013.1	2	480	1289	-1	A		nis:NIS_0370 lgt; prolipoprotein diacylglyceryl transferase	TRUE	0.743	407	5.097e-126								Prolipoprotein diacylglyceryl transferase [PF01790.20]				0
Thiovulum_Tui_Malila_DTUW01000013.1_3	Thiovulum_Tui_Malila	DTUW01000013.1	3	1290	3107	-1	E																		0
Thiovulum_Tui_Malila_DTUW01000014.1_1	Thiovulum_Tui_Malila	DTUW01000014.1	1	3	1700	-1	C		amar:AMRN_2021 NIT sensor-containing MCP-domain signal transduction protein	FALSE	0.402	199	1.743e-50								Nitrate and nitrite sensing [PF08376.12]				0
Thiovulum_Tui_Malila_DTUW01000014.1_2	Thiovulum_Tui_Malila	DTUW01000014.1	2	1834	2694	1	A		sulr:B649_04720 hypothetical protein	TRUE	0.714	402	3.501e-124								Carboxyl transferase domain [PF01039.24]; Acetyl-coA carboxylase zinc finger domain [PF17848.3]				0
Thiovulum_Tui_Malila_DTUW01000014.1_3	Thiovulum_Tui_Malila	DTUW01000014.1	3	2691	2924	1	E																		0
Thiovulum_Tui_Malila_DTUW01000014.1_4	Thiovulum_Tui_Malila	DTUW01000014.1	4	2978	3079	1	E																		0
Thiovulum_Tui_Malila_DTUW01000015.1_1	Thiovulum_Tui_Malila	DTUW01000015.1	1	3	713	-1	C		nam:NAMH_1798 dapF; diaminopimelate epimerase	FALSE	0.643	302	2.082e-90								Diaminopimelate epimerase [PF01678.21]				0
Thiovulum_Tui_Malila_DTUW01000015.1_2	Thiovulum_Tui_Malila	DTUW01000015.1	2	710	1396	-1	C		sua:Saut_0337 conserved hypothetical protein	FALSE	0.407	138	8.671e-34								Plasminogen-binding protein pgbA N-terminal [PF15436.8]				0
Thiovulum_Tui_Malila_DTUW01000015.1_3	Thiovulum_Tui_Malila	DTUW01000015.1	3	1386	2237	-1	A		sulg:FJR48_07125 argB; acetylglutamate kinase	TRUE	0.715	409	1.984e-126								Amino acid kinase family [PF00696.30]				0
Thiovulum_Tui_Malila_DTUW01000015.1_4	Thiovulum_Tui_Malila	DTUW01000015.1	4	2239	2670	-1	C		nis:NIS_1115 conserved hypothetical protein	FALSE	0.454	104	2.501e-23								Protein of unknown function, DUF255 [PF03190.17]; Thioredoxin-like [PF13899.8]				0
Thiovulum_Tui_Malila_DTUW01000015.1_5	Thiovulum_Tui_Malila	DTUW01000015.1	5	2643	3941	-1	A		nis:NIS_0661 aroA; 3-phosphoshikimate 1-carboxyvinyltransferase	TRUE	0.64	521	1.545e-162								EPSP synthase (3-phosphoshikimate 1-carboxyvinyltransferase) [PF00275.22]				0
Thiovulum_Tui_Malila_DTUW01000015.1_6	Thiovulum_Tui_Malila	DTUW01000015.1	6	3941	4864	-1	A		wsu:WS1280 FRUCTOSE-BISPHOSPHATE ALDOLASE	TRUE	0.759	475	4.479e-149								Fructose-bisphosphate aldolase class-II [PF01116.22]				0
Thiovulum_Tui_Malila_DTUW01000015.1_7	Thiovulum_Tui_Malila	DTUW01000015.1	7	4875	5702	-1	C		sua:Saut_1676 PpiC-type peptidyl-prolyl cis-trans isomerase	FALSE	0.468	231	5.614e-65								PPIC-type PPIASE domain [PF13616.8]; PPIC-type PPIASE domain [PF13145.8]; PPIC-type PPIASE domain [PF00639.23]; SurA N-terminal domain [PF13623.8]				0
Thiovulum_Tui_Malila_DTUW01000015.1_8	Thiovulum_Tui_Malila	DTUW01000015.1	8	5718	6434	-1	C		hyo:NNO_1533 hypothetical protein YebC	FALSE	0.624	292	8.185e-87	MER1153440	M20A	MER1153440 - subfamily M20A non-peptidase homologues (Paraoerskovia marina) [M20.UNA]#M20A#{peptidase unit: 39-214}~source WP_029253489~	FALSE	0.484	117	5.841e-28	Transcriptional regulator [PF01709.22]				0
Thiovulum_Tui_Malila_DTUW01000015.1_9	Thiovulum_Tui_Malila	DTUW01000015.1	9	6473	8989	-1	A		tdn:Suden_1668 TPR repeat	TRUE	0.379	481	4.911e-142												0
Thiovulum_Tui_Malila_DTUW01000015.1_10	Thiovulum_Tui_Malila	DTUW01000015.1	10	9001	9774	-1	A		smul:SMUL_2479 rfbF; glucose-1-phosphate cytidylyltransferase	TRUE	0.813	431	9.652e-135								Nucleotidyl transferase [PF00483.25]; MobA-like NTP transferase domain [PF12804.9]; 2-C-methyl-D-erythritol 4-phosphate cytidylyltransferase [PF01128.21]				0
Thiovulum_Tui_Malila_DTUW01000015.1_11	Thiovulum_Tui_Malila	DTUW01000015.1	11	9784	10317	-1	C		arc:ABLL_1544 conserved hypothetical protein	FALSE	0.284	69	7.332e-11												0
Thiovulum_Tui_Malila_DTUW01000015.1_12	Thiovulum_Tui_Malila	DTUW01000015.1	12	10314	11510	-1	A		ant:Arnit_0219 phosphoglucose isomerase (PGI)	TRUE	0.532	397	3.45e-120								Phosphoglucose isomerase [PF00342.21]				0
Thiovulum_Tui_Malila_DTUW01000015.1_13	Thiovulum_Tui_Malila	DTUW01000015.1	13	11577	11924	-1	E																		0
Thiovulum_Tui_Malila_DTUW01000016.1_1	Thiovulum_Tui_Malila	DTUW01000016.1	1	17	1327	1	A		sku:Sulku_2355 Adenylosuccinate synthetase	TRUE	0.747	628	2.443e-199								Adenylosuccinate synthetase [PF00709.23]		sp|B3QQZ0|PURA_CHLP8 Adenylosuccinate synthetase; Xh	Xh	0
Thiovulum_Tui_Malila_DTUW01000016.1_2	Thiovulum_Tui_Malila	DTUW01000016.1	2	1351	1602	1	C		sulr:B649_01550 sel1 domain-containing protein repeat-containing protein	FALSE	0.477	70	6.65e-13								Sel1 repeat [PF08238.14]				0
Thiovulum_Tui_Malila_DTUW01000016.1_3	Thiovulum_Tui_Malila	DTUW01000016.1	3	2001	3092	1	A		tdn:Suden_1206 Cytoplasmic peptidoglycan synthetases-like protein	TRUE	0.555	385	7.308e-117								Mur ligase middle domain [PF08245.14]				0
Thiovulum_Tui_Malila_DTUW01000016.1_4	Thiovulum_Tui_Malila	DTUW01000016.1	4	3095	4129	1	C		chd:Calhy_0416 ribonuclease H	FALSE	0.543	134	8.366e-31								Reverse transcriptase-like [PF13456.8]; Exonuclease [PF00929.26]; RNase H [PF00075.26]				0
Thiovulum_Tui_Malila_DTUW01000016.1_5	Thiovulum_Tui_Malila	DTUW01000016.1	5	4140	4904	1	A		hbl:XJ32_08195 DNA methyltransferase	TRUE	0.739	364	2.12e-111								DNA methylase [PF01555.20]		sp|P14243|MTC9_CITFR Modification methylase Cfr9I; XhXp	Xh;Xp	0
Thiovulum_Tui_Malila_DTUW01000016.1_6	Thiovulum_Tui_Malila	DTUW01000016.1	6	4879	6084	1	C		sun:SUN_1947 conserved hypothetical protein	FALSE	0.381	254	5.8e-71								O-Antigen ligase [PF04932.17]				0
Thiovulum_Tui_Malila_DTUW01000016.1_7	Thiovulum_Tui_Malila	DTUW01000016.1	7	6068	6895	1	C		suln:FJR47_06790 hypothetical protein	FALSE	0.446	225	6.199e-63												0
Thiovulum_Tui_Malila_DTUW01000016.1_8	Thiovulum_Tui_Malila	DTUW01000016.1	8	6895	7680	1	C		nis:NIS_0388 HAD-superfamily hydrolase	FALSE	0.57	266	2.299e-77								Haloacid dehalogenase-like hydrolase [PF13344.8]; HAD-hyrolase-like [PF13242.8]; Haloacid dehalogenase-like hydrolase [PF13419.8]				0
Thiovulum_Tui_Malila_DTUW01000016.1_9	Thiovulum_Tui_Malila	DTUW01000016.1	9	7673	8830	1	A		hyo:NNO_1771 S-adenosylmethionine synthetase	TRUE	0.818	649	7.456e-208								S-adenosylmethionine synthetase, C-terminal domain [PF02773.18]; S-adenosylmethionine synthetase, central domain [PF02772.18]; S-adenosylmethionine synthetase, N-terminal domain [PF00438.22]				0
Thiovulum_Tui_Malila_DTUW01000016.1_10	Thiovulum_Tui_Malila	DTUW01000016.1	10	8907	9632	1	C		sulr:B649_11580 hypothetical protein	FALSE	0.619	273	3.409e-80								Inhibitor of apoptosis-promoting Bax1 [PF01027.22]				0
Thiovulum_Tui_Malila_DTUW01000016.1_11	Thiovulum_Tui_Malila	DTUW01000016.1	11	9622	10050	1	C		tdn:Suden_2055 conserved hypothetical protein	FALSE	0.601	147	1.505e-38								ThiD2 family [PF17792.3]				0
Thiovulum_Tui_Malila_DTUW01000016.1_12	Thiovulum_Tui_Malila	DTUW01000016.1	12	10033	11784	-1	A		nis:NIS_1529 cell division protein FtsI	TRUE	0.464	483	8.211e-147								Penicillin binding protein transpeptidase domain [PF00905.24]; Penicillin-binding Protein dimerisation domain [PF03717.17]				0
Thiovulum_Tui_Malila_DTUW01000017.1_1	Thiovulum_Tui_Malila	DTUW01000017.1	1	233	2368	1	C		ant:Arnit_0865 diguanylate cyclase with PAS/PAC sensor	FALSE	0.369	253	6.047e-67								Diguanylate cyclase, GGDEF domain [PF00990.23]; PAS domain [PF13426.9]; PAS fold [PF08448.12]; PAS fold [PF00989.27]; PAS fold [PF08447.14]		sp|Q5PLI4|DGCQ_SALPA Probable diguanylate cyclase DgcQ; Xh	Xh	0
Thiovulum_Tui_Malila_DTUW01000017.1_2	Thiovulum_Tui_Malila	DTUW01000017.1	2	2381	3052	1	C		ahs:AHALO_2371 MCP-domain signal transduction protein	FALSE	0.339	88	9.815e-17												0
Thiovulum_Tui_Malila_DTUW01000018.1_1	Thiovulum_Tui_Malila	DTUW01000018.1	1	3	2465	-1	A		pagh:NIES204_27820 hypothetical protein	TRUE	0.337	493	1.401e-146								Eco57I restriction-modification methylase [PF07669.13]; N-6 DNA Methylase [PF02384.18]				0
Thiovulum_Tui_Malila_DTUW01000018.1_2	Thiovulum_Tui_Malila	DTUW01000018.1	2	2479	2649	-1	E																		0
Thiovulum_Tui_Malila_DTUW01000018.1_3	Thiovulum_Tui_Malila	DTUW01000018.1	3	2812	3045	1	E																		0
Thiovulum_Tui_Malila_DTUW01000019.1_1	Thiovulum_Tui_Malila	DTUW01000019.1	1	2	2923	-1	E																		0
Thiovulum_Tui_Malila_DTUW01000020.1_1	Thiovulum_Tui_Malila	DTUW01000020.1	1	2	148	-1	E																		0
Thiovulum_Tui_Malila_DTUW01000020.1_2	Thiovulum_Tui_Malila	DTUW01000020.1	2	169	1611	-1	A		hyo:NNO_1127 sulfide:quinone oxidoreductase	TRUE	0.609	577	5.005e-181								Pyridine nucleotide-disulphide oxidoreductase [PF07992.16]				0
Thiovulum_Tui_Malila_DTUW01000020.1_3	Thiovulum_Tui_Malila	DTUW01000020.1	3	1733	2077	1	E																		0
Thiovulum_Tui_Malila_DTUW01000020.1_4	Thiovulum_Tui_Malila	DTUW01000020.1	4	2077	2958	1	A		nis:NIS_0376 pyrB; aspartate carbamoyltransferase, catalytic subunit	TRUE	0.658	377	2.689e-115								Aspartate/ornithine carbamoyltransferase, carbamoyl-P binding domain [PF02729.23]; Aspartate/ornithine carbamoyltransferase, Asp/Orn binding domain [PF00185.26]				0
Thiovulum_Tui_Malila_DTUW01000021.1_1	Thiovulum_Tui_Malila	DTUW01000021.1	1	2	133	-1	D														Dihydroneopterin aldolase [PF02152.20]				0
Thiovulum_Tui_Malila_DTUW01000021.1_2	Thiovulum_Tui_Malila	DTUW01000021.1	2	130	429	-1	C		cspf:CSF_1058 putative flagellar protein FlgJ	FALSE	0.627	90	1.785e-19								Rod binding protein [PF10135.11]				0
Thiovulum_Tui_Malila_DTUW01000021.1_3	Thiovulum_Tui_Malila	DTUW01000021.1	3	439	1482	-1	A		hyo:NNO_0999 flagellar P-ring protein FlgI	TRUE	0.577	390	1.176e-118								Flagellar P-ring protein [PF02119.18]				0
Thiovulum_Tui_Malila_DTUW01000021.1_4	Thiovulum_Tui_Malila	DTUW01000021.1	4	1550	2968	1	A		sulr:B649_07325 hypothetical protein	TRUE	0.484	416	1.946e-125								Mechanosensitive ion channel [PF00924.20]				0
Thiovulum_Tui_Malila_DTUW01000022.1_1	Thiovulum_Tui_Malila	DTUW01000022.1	1	2	1519	-1	E																		0
Thiovulum_Tui_Malila_DTUW01000022.1_2	Thiovulum_Tui_Malila	DTUW01000022.1	2	1569	2843	-1	E																		0
Thiovulum_Tui_Malila_DTUW01000022.1_3	Thiovulum_Tui_Malila	DTUW01000022.1	3	2862	2960	-1	E																		0
Thiovulum_Tui_Malila_DTUW01000023.1_1	Thiovulum_Tui_Malila	DTUW01000023.1	1	82	1068	-1	E																		0
Thiovulum_Tui_Malila_DTUW01000023.1_2	Thiovulum_Tui_Malila	DTUW01000023.1	2	1216	1503	-1	C		sulg:FJR48_06815 gatC; Asp-tRNA(Asn)/Glu-tRNA(Gln) amidotransferase subunit GatC	FALSE	0.529	98	3.627e-22								Glu-tRNAGln amidotransferase C subunit [PF02686.17]				0
Thiovulum_Tui_Malila_DTUW01000023.1_3	Thiovulum_Tui_Malila	DTUW01000023.1	3	1534	2367	-1	C		caj:CIG1485E_0428 hisZ; ATP phosphoribosyltransferase HisG(S)Z, hetero-octameric short form, regulatory subunit	FALSE	0.525	274	6.092e-80								Histidyl-tRNA synthetase [PF13393.8]				0
Thiovulum_Tui_Malila_DTUW01000023.1_4	Thiovulum_Tui_Malila	DTUW01000023.1	4	2380	3120	-1	C		sku:Sulku_1109 Prepilin peptidase	FALSE	0.534	243	1.02e-69	MER0332806	A24A	MER0332806 - subfamily A24A unassigned peptidases (Thiovulum sp. ES) [A24.UPA]#A24A#{peptidase unit: 31-239}~source ZP_10403779~	FALSE	0.675	276	1.523e-82	Bacterial Peptidase A24 N-terminal domain [PF06750.15]; Type IV leader peptidase family [PF01478.20]				0
Thiovulum_Tui_Malila_DTUW01000023.1_5	Thiovulum_Tui_Malila	DTUW01000023.1	5	3117	3491	-1	E																		0
Thiovulum_Tui_Malila_DTUW01000023.1_6	Thiovulum_Tui_Malila	DTUW01000023.1	6	3553	6144	-1	C		gsu:GSU3016 metalloprotease domain-containing protein	FALSE	0.192	137	1.151e-29								Fn3 associated [PF13287.8]; Chitobiase/beta-hexosaminidase C-terminal domain [PF13290.8]; Bacterial Ig-like domain (group 3) [PF13750.8]				0
Thiovulum_Tui_Malila_DTUW01000023.1_7	Thiovulum_Tui_Malila	DTUW01000023.1	7	6178	8397	-1	C		ptq:P700755_003497 superfamily I DNA and RNA helicase with ankyrin domain	FALSE	0.297	256	1.273e-67								Viral (Superfamily 1) RNA helicase [PF01443.20]				0
Thiovulum_Tui_Malila_DTUW01000023.1_8	Thiovulum_Tui_Malila	DTUW01000023.1	8	8569	10149	-1	C		hyo:NNO_1616 hypothetical protein	FALSE	0.241	127	2.118e-27												0
Thiovulum_Tui_Malila_DTUW01000023.1_9	Thiovulum_Tui_Malila	DTUW01000023.1	9	10229	11344	-1	A		sua:Saut_0576 TrkA-N domain protein	TRUE	0.589	413	2.1e-126								Ion channel [PF07885.18]; TrkA-N domain [PF02254.20]				0
Thiovulum_Tui_Malila_DTUW01000023.1_10	Thiovulum_Tui_Malila	DTUW01000023.1	10	11358	11486	-1	D														Ribosomal L28 family [PF00830.21]				0
Thiovulum_Tui_Malila_DTUW01000024.1_1	Thiovulum_Tui_Malila	DTUW01000024.1	1	2	175	-1	E																		0
Thiovulum_Tui_Malila_DTUW01000024.1_2	Thiovulum_Tui_Malila	DTUW01000024.1	2	199	918	-1	A		hyo:NNO_0384 phosphoribosylformimino-5-aminoimidazole carboxamide ribotide isomerase	TRUE	0.764	370	5.065e-114								Histidine biosynthesis protein [PF00977.23]				0
Thiovulum_Tui_Malila_DTUW01000024.1_3	Thiovulum_Tui_Malila	DTUW01000024.1	3	933	1532	-1	E																		0
Thiovulum_Tui_Malila_DTUW01000024.1_4	Thiovulum_Tui_Malila	DTUW01000024.1	4	1680	3383	1	A		nsa:Nitsa_0901 prolyl-tRNA synthetase	TRUE	0.646	728	2.099e-231								tRNA synthetase class II core domain (G, H, P, S and T) [PF00587.27]; Aminoacyl-tRNA editing domain [PF04073.17]; Anticodon binding domain [PF03129.22]				0
Thiovulum_Tui_Malila_DTUW01000024.1_5	Thiovulum_Tui_Malila	DTUW01000024.1	5	3380	3775	1	C		sua:Saut_0907 FxsA cytoplasmic membrane protein	FALSE	0.415	100	2.615e-22								FxsA cytoplasmic membrane protein [PF04186.15]				0
Thiovulum_Tui_Malila_DTUW01000024.1_6	Thiovulum_Tui_Malila	DTUW01000024.1	6	3772	4920	1	C		slh:YH65_05485 hypothetical protein	FALSE	0.305	189	5.164e-49												0
Thiovulum_Tui_Malila_DTUW01000024.1_7	Thiovulum_Tui_Malila	DTUW01000024.1	7	4920	5546	1	C		ask:EI285_08445 type III pantothenate kinase	FALSE	0.378	131	8.589e-32								Type III pantothenate kinase [PF03309.16]				0
Thiovulum_Tui_Malila_DTUW01000024.1_8	Thiovulum_Tui_Malila	DTUW01000024.1	8	5555	5986	1	C		cpaf:C6V80_04650 tsaE; tRNA (adenosine(37)-N6)-threonylcarbamoyltransferase complex ATPase subunit type 1 TsaE	FALSE	0.547	125	7.4e-31								Threonylcarbamoyl adenosine biosynthesis protein TsaE [PF02367.19]				0
Thiovulum_Tui_Malila_DTUW01000024.1_9	Thiovulum_Tui_Malila	DTUW01000024.1	9	5974	6696	1	C		sua:Saut_1083 ABC transporter related protein	FALSE	0.696	336	3.116e-102								ABC transporter [PF00005.29]				0
Thiovulum_Tui_Malila_DTUW01000024.1_10	Thiovulum_Tui_Malila	DTUW01000024.1	10	6693	7418	1	C		aar:Acear_2185 3-deoxy-D-manno-octulosonatecytidylyltransferase	FALSE	0.519	231	7.545e-66								Cytidylyltransferase [PF02348.21]; MobA-like NTP transferase domain [PF12804.9]				0
Thiovulum_Tui_Malila_DTUW01000024.1_11	Thiovulum_Tui_Malila	DTUW01000024.1	11	7406	7648	1	E																		0
Thiovulum_Tui_Malila_DTUW01000024.1_12	Thiovulum_Tui_Malila	DTUW01000024.1	12	7638	8198	-1	C		nis:NIS_0705 conserved hypothetical protein	FALSE	0.682	255	4.3e-75								SNARE associated Golgi protein [PF09335.13]				0
Thiovulum_Tui_Malila_DTUW01000024.1_13	Thiovulum_Tui_Malila	DTUW01000024.1	13	8199	9059	-1	A		sba:Sulba_1722 glycyl-tRNA synthetase alpha chain	TRUE	0.827	488	9.849e-154								Glycyl-tRNA synthetase alpha subunit [PF02091.17]				0
Thiovulum_Tui_Malila_DTUW01000024.1_14	Thiovulum_Tui_Malila	DTUW01000024.1	14	9053	11071	-1	A		sua:Saut_1295 glycyl-tRNA synthetase beta chain	TRUE	0.56	717	6.122e-226								Glycyl-tRNA synthetase beta subunit [PF02092.19]; DALR anticodon binding domain [PF05746.17]				0
Thiovulum_Tui_Malila_DTUW01000024.1_15	Thiovulum_Tui_Malila	DTUW01000024.1	15	11280	11414	1	E																		0
Thiovulum_Tui_Malila_DTUW01000025.1_1	Thiovulum_Tui_Malila	DTUW01000025.1	1	136	951	-1	C		shd:SUTH_03374 hypothetical protein	FALSE	0.435	197	2.434e-53												0
Thiovulum_Tui_Malila_DTUW01000025.1_2	Thiovulum_Tui_Malila	DTUW01000025.1	2	948	2255	-1	A		chyo:CHH_0029 putative Zn-peptidase, M28 family (DUF2172 domain)	TRUE	0.699	602	2.436e-190	MER0491564	M28A	MER0491564 - subfamily M28A non-peptidase homologues (Clostridium acetobutylicum) [M28.UNA]#M28A#{peptidase unit: 180-345}~source Q97H19~	FALSE	0.405	122	1.816e-27	Domain of unknown function (DUF4910) [PF16254.7]; Domain of unknown function (DUF2172) [PF09940.11]; winged helix-turn-helix [PF16221.7]; Peptidase family M28 [PF04389.19]				0
Thiovulum_Tui_Malila_DTUW01000025.1_3	Thiovulum_Tui_Malila	DTUW01000025.1	3	2237	2917	-1	A		hyo:NNO_0457 N-acetylneuraminate synthase	TRUE	0.762	354	1.569e-108								NeuB family [PF03102.16]; SAF domain [PF08666.14]				0
Thiovulum_Tui_Malila_DTUW01000026.1_1	Thiovulum_Tui_Malila	DTUW01000026.1	1	3	341	-1	C		nis:NIS_0058 conserved hypothetical protein	FALSE	0.59	133	4.653e-34												0
Thiovulum_Tui_Malila_DTUW01000026.1_2	Thiovulum_Tui_Malila	DTUW01000026.1	2	370	891	-1	C		cure:CUREO_1108 gmhB; D,D-heptose 1,7-bisphosphate phosphatase	FALSE	0.657	192	1.424e-53								Polynucleotide kinase 3 phosphatase [PF08645.13]; Haloacid dehalogenase-like hydrolase [PF13419.8]; HAD-hyrolase-like [PF13242.8]				0
Thiovulum_Tui_Malila_DTUW01000026.1_3	Thiovulum_Tui_Malila	DTUW01000026.1	3	860	2017	-1	C		bip:Bint_2760 TPR domain-containing protein	FALSE	0.275	150	6.312e-36								Tetratricopeptide repeat [PF13429.8]; TPR repeat [PF13414.8]; Soluble NSF attachment protein, SNAP [PF14938.8]; Tetratricopeptide repeat [PF13371.8]; Tetratricopeptide repeat [PF13424.8]; Tetratricopeptide repeat [PF13432.8]; Tetratricopeptide repeat-like domain [PF09976.11]; Outer membrane lipoprotein [PF13525.8]; ChAPs (Chs5p-Arf1p-binding proteins) [PF09295.12]				0
Thiovulum_Tui_Malila_DTUW01000026.1_4	Thiovulum_Tui_Malila	DTUW01000026.1	4	2022	2819	-1	C		ask:EI285_01175 4-(cytidine 5'-diphospho)-2-C-methyl-D-erythritol kinase	FALSE	0.518	245	3.392e-70												0
Thiovulum_Tui_Malila_DTUW01000027.1_1	Thiovulum_Tui_Malila	DTUW01000027.1	1	1	150	1	E																		0
Thiovulum_Tui_Malila_DTUW01000027.1_2	Thiovulum_Tui_Malila	DTUW01000027.1	2	137	529	1	E																		0
Thiovulum_Tui_Malila_DTUW01000027.1_3	Thiovulum_Tui_Malila	DTUW01000027.1	3	537	2885	1	A		suln:FJR47_02520 cadA; cadmium-translocating P-type ATPase	TRUE	0.571	862	7.889e-274								E1-E2 ATPase [PF00122.22]; haloacid dehalogenase-like hydrolase [PF00702.28]; Putative metal-binding domain of cation transport ATPase [PF12156.10]; Heavy-metal-associated domain [PF00403.28]				1
Thiovulum_Tui_Malila_DTUW01000028.1_1	Thiovulum_Tui_Malila	DTUW01000028.1	1	3	599	-1	C		cpaf:C6V80_00600 hisH; imidazole glycerol phosphate synthase subunit HisH	FALSE	0.641	251	2.365e-73	MER0158313	C26	MER0158313 - imidazole glycerol phosphate synthase subunit HisH (Nautilia profundicola) [C26.965]#C26#{peptidase unit: 1-201}~source ACM93372~	FALSE	0.633	250	2.719e-74	Glutamine amidotransferase class-I [PF00117.30]; CobB/CobQ-like glutamine amidotransferase domain [PF07685.16]				0
Thiovulum_Tui_Malila_DTUW01000028.1_2	Thiovulum_Tui_Malila	DTUW01000028.1	2	667	1539	-1	A		nsa:Nitsa_0360 succinyl-CoA synthetase (ADP-forming) alpha subunit	TRUE	0.859	518	3.434e-164								CoA-ligase [PF00549.21]; CoA binding domain [PF02629.21]; Succinyl-CoA ligase like flavodoxin domain [PF13607.8]; CoA binding domain [PF13380.8]				0
Thiovulum_Tui_Malila_DTUW01000028.1_3	Thiovulum_Tui_Malila	DTUW01000028.1	3	1566	1772	-1	E																		0
Thiovulum_Tui_Malila_DTUW01000028.1_4	Thiovulum_Tui_Malila	DTUW01000028.1	4	1750	2073	-1	E																		0
Thiovulum_Tui_Malila_DTUW01000028.1_5	Thiovulum_Tui_Malila	DTUW01000028.1	5	2198	2710	-1	C		idt:C5610_03435 hypothetical protein	FALSE	0.575	179	4.115e-49												0
Thiovulum_Tui_Malila_DTUW01000028.1_6	Thiovulum_Tui_Malila	DTUW01000028.1	6	2707	2835	-1	E																		0
Thiovulum_Tui_Malila_DTUW01000029.1_1	Thiovulum_Tui_Malila	DTUW01000029.1	1	2	142	1	E																		0
Thiovulum_Tui_Malila_DTUW01000029.1_2	Thiovulum_Tui_Malila	DTUW01000029.1	2	94	435	-1	E																		0
Thiovulum_Tui_Malila_DTUW01000029.1_3	Thiovulum_Tui_Malila	DTUW01000029.1	3	446	1024	-1	E																		0
Thiovulum_Tui_Malila_DTUW01000029.1_4	Thiovulum_Tui_Malila	DTUW01000029.1	4	1021	1299	-1	E																		0
Thiovulum_Tui_Malila_DTUW01000029.1_5	Thiovulum_Tui_Malila	DTUW01000029.1	5	1308	1787	-1	E																		0
Thiovulum_Tui_Malila_DTUW01000029.1_6	Thiovulum_Tui_Malila	DTUW01000029.1	6	1799	2398	-1	C		nam:NAMH_1434 rdgB; non-canonical purine NTP pyrophosphatase, RdgB/HAM1 family	FALSE	0.577	223	9.38e-64								Ham1 family [PF01725.18]				0
Thiovulum_Tui_Malila_DTUW01000029.1_7	Thiovulum_Tui_Malila	DTUW01000029.1	7	2468	3313	-1	A		arc:ABLL_2528 ubiquinol cytochrome c oxidoreductase cytochrome c1 subunit	TRUE	0.652	379	3.28e-116								Cytochrome C1 family [PF02167.17]; Cytochrome c [PF00034.23]; Cytochrome C oxidase, cbb3-type, subunit III [PF13442.8]				2
Thiovulum_Tui_Malila_DTUW01000029.1_8	Thiovulum_Tui_Malila	DTUW01000029.1	8	3313	4575	-1	A		amyt:AMYT_0374 petB; ubiquinol cytochrome c oxidoreductase PetABC, cytochrome b subunit	TRUE	0.821	698	7.59e-224								Cytochrome b/b6/petB [PF00033.21]; Cytochrome b(N-terminal)/b6/petB [PF13631.8]; Cytochrome b(C-terminal)/b6/petD [PF00032.19]				0
Thiovulum_Tui_Malila_DTUW01000029.1_9	Thiovulum_Tui_Malila	DTUW01000029.1	9	4588	5088	-1	C		sulj:SJPD1_1004 ubiquinol--cytochrome c reductase iron-sulfur subunit	FALSE	0.686	227	1.262e-65								Rieske [2Fe-2S] domain [PF00355.28]				0
Thiovulum_Tui_Malila_DTUW01000029.1_10	Thiovulum_Tui_Malila	DTUW01000029.1	10	5189	7786	1	E																		0
Thiovulum_Tui_Malila_DTUW01000029.1_11	Thiovulum_Tui_Malila	DTUW01000029.1	11	7795	8541	1	C		tdn:Suden_1164 Protein of unknown function DUF81	FALSE	0.504	229	4.849e-65								Sulfite exporter TauE/SafE [PF01925.21]				0
Thiovulum_Tui_Malila_DTUW01000029.1_12	Thiovulum_Tui_Malila	DTUW01000029.1	12	8561	9244	1	C		hyo:NNO_0010 ribonuclease III	FALSE	0.568	248	7.632e-72								Ribonuclease-III-like [PF14622.8]; Ribonuclease III domain [PF00636.28]; Double-stranded RNA binding motif [PF00035.28]				0
Thiovulum_Tui_Malila_DTUW01000029.1_13	Thiovulum_Tui_Malila	DTUW01000029.1	13	9234	9599	1	C		ccol:BN865_12580c 4-hydroxybenzoyl-CoA thioesterase family active site	FALSE	0.606	144	7.341e-38								Thioesterase-like superfamily [PF13279.8]; Thioesterase superfamily [PF03061.24]				0
Thiovulum_Tui_Malila_DTUW01000029.1_14	Thiovulum_Tui_Malila	DTUW01000029.1	14	9644	9889	1	C		nis:NIS_1484 conserved hypothetical protein	FALSE	0.509	80	2.98e-16								HP0268 [PF18618.3]				0
Thiovulum_Tui_Malila_DTUW01000029.1_15	Thiovulum_Tui_Malila	DTUW01000029.1	15	10016	10867	1	E																		0
Thiovulum_Tui_Malila_DTUW01000030.1_1	Thiovulum_Tui_Malila	DTUW01000030.1	1	5	409	-1	C		chyo:CHH_0051 dTDP-4-dehydrorhamnose 3,5-epimerase	FALSE	0.622	167	2.01e-45								dTDP-4-dehydrorhamnose 3,5-epimerase [PF00908.19]				0
Thiovulum_Tui_Malila_DTUW01000030.1_2	Thiovulum_Tui_Malila	DTUW01000030.1	2	463	1734	1	A		ahs:AHALO_1384 zinc-dependent peptidase, M16 family	TRUE	0.482	364	2.562e-108	MER0929282	M16B	MER0929282 - subfamily M16B non-peptidase homologues (Thiovulum sp. ES) [M16.UNB]#M16B#{peptidase unit: 26-381}~source J0LBQ1~	FALSE	0.504	334	1.304e-99	Insulinase (Peptidase family M16) [PF00675.22]; Peptidase M16 inactive domain [PF05193.23]				0
Thiovulum_Tui_Malila_DTUW01000030.1_3	Thiovulum_Tui_Malila	DTUW01000030.1	3	1736	2890	1	C		sua:Saut_0544 conserved hypothetical protein	FALSE	0.217	96	2.957e-18												0
Thiovulum_Tui_Malila_DTUW01000030.1_4	Thiovulum_Tui_Malila	DTUW01000030.1	4	2880	3413	1	C		sku:Sulku_0300 hypothetical protein	FALSE	0.447	136	8.331e-34												0
Thiovulum_Tui_Malila_DTUW01000030.1_5	Thiovulum_Tui_Malila	DTUW01000030.1	5	3415	4509	1	A		sku:Sulku_2404 CDP-glucose 4,6-dehydratase	TRUE	0.75	556	5.404e-176								GDP-mannose 4,6 dehydratase [PF16363.7]; NAD dependent epimerase/dehydratase family [PF01370.23]; Polysaccharide biosynthesis protein [PF02719.17]; 3-beta hydroxysteroid dehydrogenase/isomerase family [PF01073.21]; RmlD substrate binding domain [PF04321.19]		sp|P27830|RMLB2_ECOLI dTDP-glucose 4,6-dehydratase 2; Xh	Xh	0
Thiovulum_Tui_Malila_DTUW01000030.1_6	Thiovulum_Tui_Malila	DTUW01000030.1	6	4506	5366	-1	A		slh:YH65_01610 carbon-nitrogen hydrolase	TRUE	0.678	393	4.892e-121								Carbon-nitrogen hydrolase [PF00795.24]				0
Thiovulum_Tui_Malila_DTUW01000030.1_7	Thiovulum_Tui_Malila	DTUW01000030.1	7	5495	5896	1	C		hyo:NNO_0271 hypothetical protein	FALSE	0.388	81	1.051e-15												0
Thiovulum_Tui_Malila_DTUW01000030.1_8	Thiovulum_Tui_Malila	DTUW01000030.1	8	5879	6562	-1	C		nis:NIS_1840 methyl transferase	FALSE	0.417	163	2.294e-42								Methyltransferase domain [PF13489.8]				0
Thiovulum_Tui_Malila_DTUW01000030.1_9	Thiovulum_Tui_Malila	DTUW01000030.1	9	6559	7329	-1	C		sulg:FJR48_00175 metal ABC transporter permease	FALSE	0.509	245	3.208e-70								ABC 3 transport family [PF00950.19]		sp|P44660|Y359_HAEIN Probable iron transport system membrane protein HI_0359; Xh	Xh	0
Thiovulum_Tui_Malila_DTUW01000030.1_10	Thiovulum_Tui_Malila	DTUW01000030.1	10	7384	9516	-1	C		blep:AL038_03020 hypothetical protein	FALSE	0.415	179	5.008e-43								Sulfatase-modifying factor enzyme 1 [PF03781.18]		sp|A0A0H3MBJ2|PKN1_CHLT2 Serine/threonine-protein kinase Pkn1; Xh	Xh	0
Thiovulum_Tui_Malila_DTUW01000030.1_11	Thiovulum_Tui_Malila	DTUW01000030.1	11	9593	10375	1	C		ask:EI285_01360 TIGR04219 family outer membrane beta-barrel protein	FALSE	0.326	132	1.988e-31												0
Thiovulum_Tui_Malila_DTUW01000031.1_1	Thiovulum_Tui_Malila	DTUW01000031.1	1	121	1011	-1	A		hyo:NNO_1743 homoserine kinase	TRUE	0.618	353	6.65e-107												0
Thiovulum_Tui_Malila_DTUW01000031.1_2	Thiovulum_Tui_Malila	DTUW01000031.1	2	1023	1484	-1	C		nap:C3L23_08030 hypothetical protein	FALSE	0.549	159	1.889e-42								tRNA N6-adenosine threonylcarbamoyltransferase [PF00814.27]				0
Thiovulum_Tui_Malila_DTUW01000031.1_3	Thiovulum_Tui_Malila	DTUW01000031.1	3	1468	2313	-1	C		acu:Atc_2646 UDP-3-O-3-hydroxymyristoyl N-acetylglucosamine deacetylase	FALSE	0.44	226	3.06e-63								UDP-3-O-acyl N-acetylglycosamine deacetylase [PF03331.15]	CE11 UDP-3-0-acyl N-acetylglucosamine deacetylase (EC 3.5.1.108). [CE11]			0
Thiovulum_Tui_Malila_DTUW01000031.1_4	Thiovulum_Tui_Malila	DTUW01000031.1	4	2319	2912	-1	C		shal:SHALO_0288 putative septum site-determining protein minC	FALSE	0.303	92	2.087e-18								Septum formation inhibitor MinC, C-terminal domain [PF03775.18]				0
Thiovulum_Tui_Malila_DTUW01000031.1_5	Thiovulum_Tui_Malila	DTUW01000031.1	5	2909	4330	-1	A		nis:NIS_0417 peptidase, M23/M37 family	TRUE	0.516	433	2.865e-131	MER0477936	M23B	MER0477936 - subfamily M23B unassigned peptidases (Campylobacter sp. 10_1_50) [M23.UPB]#M23B#{peptidase unit: 300-429}~source ZP_09350047~	FALSE	0.663	172	8.939e-44	Peptidase family M23 [PF01551.24]				0
Thiovulum_Tui_Malila_DTUW01000031.1_6	Thiovulum_Tui_Malila	DTUW01000031.1	6	4340	4561	-1	E																		0
Thiovulum_Tui_Malila_DTUW01000031.1_7	Thiovulum_Tui_Malila	DTUW01000031.1	7	4650	5453	-1	C		cla:CLA_0837 hypothetical protein, possible restriction endonuclease	FALSE	0.303	70	2.087e-10								Type I restriction enzyme R protein N terminus (HSDR_N) [PF13588.8]				0
Thiovulum_Tui_Malila_DTUW01000031.1_8	Thiovulum_Tui_Malila	DTUW01000031.1	8	5496	6245	-1	C		cpaf:C6V80_00800 rRNA pseudouridine synthase	FALSE	0.653	322	5.364e-97								RNA pseudouridylate synthase [PF00849.24]; S4 domain [PF01479.27]				0
Thiovulum_Tui_Malila_DTUW01000031.1_9	Thiovulum_Tui_Malila	DTUW01000031.1	9	6246	7010	-1	A		cmed:FE773_05965 enoyl-ACP reductase	TRUE	0.82	425	9.5e-133								Enoyl-(Acyl carrier protein) reductase [PF13561.8]; short chain dehydrogenase [PF00106.27]; KR domain [PF08659.12]				0
Thiovulum_Tui_Malila_DTUW01000031.1_10	Thiovulum_Tui_Malila	DTUW01000031.1	10	7010	7897	-1	A		nis:NIS_0699 dapA; dihydrodipicolinate synthase	TRUE	0.684	403	3.815e-124								Dihydrodipicolinate synthetase family [PF00701.24]				0
Thiovulum_Tui_Malila_DTUW01000031.1_11	Thiovulum_Tui_Malila	DTUW01000031.1	11	7980	10391	1	A		aae:aq_1407 bcsA; cellulose synthase catalytic subunit	TRUE	0.457	573	4.6e-174								Cellulose synthase [PF03552.16]; Glycosyl transferase family group 2 [PF13632.8]; Glycosyltransferase like family 2 [PF13641.8]; Glycosyl transferase family 21 [PF13506.8]	GT2 cellulose synthase (EC 2.4.1.12); chitin synthase (EC 2.4.1.16); dolichyl-phosphate beta-D-mannosyltransferase (EC 2.4.1.83); dolichyl-phosphate beta-glucosyltransferase (EC 2.4.1.117); N-acetylglucosaminyltransferase (EC 2.4.1.-); N-acetylgalactosaminyltransferase (EC 2.4.1.-); hyaluronan synthase (EC 2.4.1.212); chitin oligosaccharide synthase (EC 2.4.1.-); beta-1,3-glucan synthase (EC 2.4.…			0
Thiovulum_Tui_Malila_DTUW01000032.1_1	Thiovulum_Tui_Malila	DTUW01000032.1	1	2	1378	-1	C		sfu:Sfum_0556 peptidase C14, caspase catalytic subunit p20	FALSE	0.452	192	4.872e-49	MER0144419	C14B	MER0144419 - subfamily C14B unassigned peptidases () [C14.UPB]#C14B#{peptidase unit: 31-251}~source EDZ63604~	FALSE	0.469	197	4.109e-52	Caspase domain [PF00656.24]				0
Thiovulum_Tui_Malila_DTUW01000032.1_2	Thiovulum_Tui_Malila	DTUW01000032.1	2	1382	2413	-1	C		fbl:Fbal_1855 hypothetical protein	FALSE	0.377	67	3.97e-09												0
Thiovulum_Tui_Malila_DTUW01000032.1_3	Thiovulum_Tui_Malila	DTUW01000032.1	3	2468	2614	-1	E																		0
Thiovulum_Tui_Malila_DTUW01000033.1_1	Thiovulum_Tui_Malila	DTUW01000033.1	1	49	2610	1	E																		0
Thiovulum_Tui_Malila_DTUW01000034.1_1	Thiovulum_Tui_Malila	DTUW01000034.1	1	1	936	1	E																		0
Thiovulum_Tui_Malila_DTUW01000034.1_2	Thiovulum_Tui_Malila	DTUW01000034.1	2	948	1502	1	C		suls:Sdiek1_1863 hypothetical protein	FALSE	0.472	142	7.205e-36												0
Thiovulum_Tui_Malila_DTUW01000034.1_3	Thiovulum_Tui_Malila	DTUW01000034.1	3	1502	2191	1	C		cmed:FE773_05335 queC; 7-cyano-7-deazaguanine synthase QueC	FALSE	0.665	293	1.561e-87								Queuosine biosynthesis protein QueC [PF06508.15]; Thiamine biosynthesis protein (ThiI) [PF02568.16]; tRNA methyl transferase [PF03054.18]		sp|Q1GEY7|QUEC_RUEST 7-cyano-7-deazaguanine synthase; Xh	Xh	0
Thiovulum_Tui_Malila_DTUW01000034.1_4	Thiovulum_Tui_Malila	DTUW01000034.1	4	2196	2453	1	E																		0
Thiovulum_Tui_Malila_DTUW01000034.1_5	Thiovulum_Tui_Malila	DTUW01000034.1	5	2463	3740	1	A		tdn:Suden_1398 putative tonB-independent protein-uptake protein	TRUE	0.562	447	6.999e-137												0
Thiovulum_Tui_Malila_DTUW01000034.1_6	Thiovulum_Tui_Malila	DTUW01000034.1	6	3756	4394	1	C		nis:NIS_1214 peptidoglycan-associated lipoprotein	FALSE	0.409	153	4.482e-39								OmpA family [PF00691.22]				0
Thiovulum_Tui_Malila_DTUW01000034.1_7	Thiovulum_Tui_Malila	DTUW01000034.1	7	4404	5471	1	C		nis:NIS_1213 conserved hypothetical protein	FALSE	0.303	157	1.182e-38								Outer membrane lipoprotein [PF13525.8]; Tetratricopeptide repeat [PF13432.8]; Tetratricopeptide repeat [PF13424.8]				0
Thiovulum_Tui_Malila_DTUW01000034.1_8	Thiovulum_Tui_Malila	DTUW01000034.1	8	5473	6084	1	C		sulr:B649_08250 hypothetical protein	FALSE	0.606	205	2.178e-57								FKBP-type peptidyl-prolyl cis-trans isomerase [PF00254.30]				0
Thiovulum_Tui_Malila_DTUW01000034.1_9	Thiovulum_Tui_Malila	DTUW01000034.1	9	6286	6726	1	E																		0
Thiovulum_Tui_Malila_DTUW01000034.1_10	Thiovulum_Tui_Malila	DTUW01000034.1	10	6782	8257	1	A		hyo:NNO_0286 2,3-bisphosphoglycerate-independent phosphoglycerate mutase	TRUE	0.688	676	8.135e-215								BPG-independent PGAM N-terminus (iPGM_N) [PF06415.15]; Metalloenzyme superfamily [PF01676.20]				0
Thiovulum_Tui_Malila_DTUW01000034.1_11	Thiovulum_Tui_Malila	DTUW01000034.1	11	8214	8870	-1	C		sua:Saut_1662 conserved hypothetical protein	FALSE	0.373	136	3.955e-33												0
Thiovulum_Tui_Malila_DTUW01000034.1_12	Thiovulum_Tui_Malila	DTUW01000034.1	12	8863	9879	-1	A		abl:A7H1H_0204 pyrC; dihydroorotase	TRUE	0.634	417	4.14e-128	MER0097522	M38	MER0097522 - PyrC protein ({Escherichia coli}) (Arcobacter butzleri) [M38.A02]#M38#{peptidase unit: 8-306}~source ABV66476~	TRUE	0.642	378	3.261e-116					0
Thiovulum_Tui_Malila_DTUW01000034.1_13	Thiovulum_Tui_Malila	DTUW01000034.1	13	9872	10339	-1	C		hyo:NNO_0249 thiol peroxidase, Bcp-type	FALSE	0.712	220	1.63e-63								AhpC/TSA family [PF00578.23]				0
Thiovulum_Tui_Malila_DTUW01000035.1_1	Thiovulum_Tui_Malila	DTUW01000035.1	1	2	1666	-1	C		sulg:FJR48_04475 ATP-binding protein	FALSE	0.445	207	2.482e-53								AAA domain [PF13401.8]				0
Thiovulum_Tui_Malila_DTUW01000035.1_2	Thiovulum_Tui_Malila	DTUW01000035.1	2	1659	2120	-1	C		nam:NAMH_0827 coaD; pantetheine-phosphate adenylyltransferase	FALSE	0.625	183	1.558e-50								Cytidylyltransferase-like [PF01467.28]				0
Thiovulum_Tui_Malila_DTUW01000035.1_3	Thiovulum_Tui_Malila	DTUW01000035.1	3	2218	3159	1	A		mtt:Ftrac_0735 KpsF/GutQ family protein	TRUE	0.62	381	2.766e-116								SIS domain [PF01380.24]; CBS domain [PF00571.30]; SIS domain [PF13580.8]		sp|Q47334|KPSF5_ECOLX Arabinose 5-phosphate isomerase KpsF; Xh	Xh	0
Thiovulum_Tui_Malila_DTUW01000035.1_4	Thiovulum_Tui_Malila	DTUW01000035.1	4	3168	3947	1	A		fli:Fleli_1871 3-deoxy-8-phosphooctulonate synthase	TRUE	0.706	361	3.297e-110								DAHP synthetase I family [PF00793.22]				0
Thiovulum_Tui_Malila_DTUW01000035.1_5	Thiovulum_Tui_Malila	DTUW01000035.1	5	3949	5061	1	C		bvu:BVU_4020 glycosyltransferase family 4	FALSE	0.299	165	3.844e-41								Glycosyl transferases group 1 [PF00534.22]	GT4 sucrose synthase (EC 2.4.1.13); sucrose-phosphate synthase (EC 2.4.1.14); alpha-glucosyltransferase (EC 2.4.1.52); lipopolysaccharide N-acetylglucosaminyltransferase (EC 2.4.1.56); phosphatidylinositol alpha-mannosyltransferase (EC 2.4.1.57); GDP-Man: Man1GlcNAc2-PP-dolichol alpha-1,3-mannosyltransferase (EC 2.4.1.132); GDP-Man: Man3GlcNAc2-PP-dolichol/Man4GlcNAc2-PP-dolichol alpha-1,2-mannos…			0
Thiovulum_Tui_Malila_DTUW01000035.1_6	Thiovulum_Tui_Malila	DTUW01000035.1	6	5061	6173	1	A		nsa:Nitsa_1419 glycosyl transferase group 1	TRUE	0.783	593	1.359e-188								Glycosyl transferases group 1 [PF00534.22]; Glycosyl transferases group 1 [PF13692.8]	GT4 sucrose synthase (EC 2.4.1.13); sucrose-phosphate synthase (EC 2.4.1.14); alpha-glucosyltransferase (EC 2.4.1.52); lipopolysaccharide N-acetylglucosaminyltransferase (EC 2.4.1.56); phosphatidylinositol alpha-mannosyltransferase (EC 2.4.1.57); GDP-Man: Man1GlcNAc2-PP-dolichol alpha-1,3-mannosyltransferase (EC 2.4.1.132); GDP-Man: Man3GlcNAc2-PP-dolichol/Man4GlcNAc2-PP-dolichol alpha-1,2-mannos…	REFSEQ glycosyl transferase, group 1 family protein; Xu	Xu	0
Thiovulum_Tui_Malila_DTUW01000035.1_7	Thiovulum_Tui_Malila	DTUW01000035.1	7	6177	7541	1	A		cpaf:C6V80_08730 mannose-1-phosphate guanylyltransferase/mannose-6-phosphate isomerase	TRUE	0.644	578	1.197e-181								Mannose-6-phosphate isomerase [PF01050.20]; Nucleotidyl transferase [PF00483.25]; Cupin domain [PF07883.13]				0
Thiovulum_Tui_Malila_DTUW01000035.1_8	Thiovulum_Tui_Malila	DTUW01000035.1	8	7538	8104	1	C		amyt:AMYT_1953 gmhA; sedoheptulose 7-phosphate isomerase	FALSE	0.661	243	6.034e-71								SIS domain [PF13580.8]; SIS domain [PF01380.24]				0
Thiovulum_Tui_Malila_DTUW01000035.1_9	Thiovulum_Tui_Malila	DTUW01000035.1	9	8101	9075	1	A		for:FORMB_13010 UDP-galactose 4-epimerase	TRUE	0.605	392	6.659e-120								NAD dependent epimerase/dehydratase family [PF01370.23]; GDP-mannose 4,6 dehydratase [PF16363.7]; 3-beta hydroxysteroid dehydrogenase/isomerase family [PF01073.21]; RmlD substrate binding domain [PF04321.19]; Polysaccharide biosynthesis protein [PF02719.17]		sp|P27830|RMLB2_ECOLI dTDP-glucose 4,6-dehydratase 2; Xh	Xh	0
Thiovulum_Tui_Malila_DTUW01000035.1_10	Thiovulum_Tui_Malila	DTUW01000035.1	10	9118	10233	1	A		nis:NIS_1276 homoserine O-acetyltransferase	TRUE	0.631	460	1.191e-142	MER0214089	S33	MER0214089 - family S33 unassigned peptidases (Nitratiruptor sp. SB155-2) [S33.UPW]#S33#{peptidase unit: 1-365}~source YP_001356741~	TRUE	0.635	460	9.98e-144	alpha/beta hydrolase fold [PF00561.22]				0
Thiovulum_Tui_Malila_DTUW01000036.1_1	Thiovulum_Tui_Malila	DTUW01000036.1	1	3	938	-1	E																		0
Thiovulum_Tui_Malila_DTUW01000036.1_2	Thiovulum_Tui_Malila	DTUW01000036.1	2	964	2259	-1	A		nis:NIS_0801 glutamyl-tRNA synthetase	TRUE	0.678	583	5.385e-184								tRNA synthetases class I (E and Q), catalytic domain [PF00749.23]; Anticodon binding domain [PF19269.1]				0
Thiovulum_Tui_Malila_DTUW01000036.1_3	Thiovulum_Tui_Malila	DTUW01000036.1	3	2436	3572	-1	C		ant:Arnit_0915 N-acetylmuramoyl-L-alanine amidase	FALSE	0.412	252	1.683e-70								N-acetylmuramoyl-L-alanine amidase [PF01520.20]				0
Thiovulum_Tui_Malila_DTUW01000036.1_4	Thiovulum_Tui_Malila	DTUW01000036.1	4	3575	4795	-1	A		sulg:FJR48_00970 type II secretion system F family protein	TRUE	0.472	349	1.943e-103												0
Thiovulum_Tui_Malila_DTUW01000036.1_5	Thiovulum_Tui_Malila	DTUW01000036.1	5	4792	6081	-1	C		nam:NAMH_0558 PAS/PAC sensor signal transduction histidine kinase	FALSE	0.482	241	4.15e-66								Histidine kinase-, DNA gyrase B-, and HSP90-like ATPase [PF02518.28]				0
Thiovulum_Tui_Malila_DTUW01000036.1_6	Thiovulum_Tui_Malila	DTUW01000036.1	6	6159	8363	1	A		sulr:B649_03760 hypothetical protein	TRUE	0.652	912	3.743e-292								FHIPEP family [PF00771.22]				0
Thiovulum_Tui_Malila_DTUW01000036.1_7	Thiovulum_Tui_Malila	DTUW01000036.1	7	8350	10032	1	A		ebh:BSEPE_1285 hypothetical protein	TRUE	0.484	499	1.703e-152								Sulfatase [PF00884.25]				0
Thiovulum_Tui_Malila_DTUW01000036.1_8	Thiovulum_Tui_Malila	DTUW01000036.1	8	10029	10196	-1	E																		0
Thiovulum_Tui_Malila_DTUW01000037.1_1	Thiovulum_Tui_Malila	DTUW01000037.1	1	3	692	1	C		sba:Sulba_1933 Phospho-N-acetylmuramoyl-pentapeptide-transferase	FALSE	0.653	299	1.897e-89								Glycosyl transferase family 4 [PF00953.23]				0
Thiovulum_Tui_Malila_DTUW01000037.1_2	Thiovulum_Tui_Malila	DTUW01000037.1	2	739	2094	1	C		tdn:Suden_0283 methyl-accepting chemotaxis sensory transducer	FALSE	0.352	247	5.885e-68	MER0501642	M23B	MER0501642 - subfamily M23B unassigned peptidases (Clostridium saccharobutylicum) [M23.UPB]#M23B#{peptidase unit: 361-556}~source YP_008673405~	FALSE	0.355	77	3.038e-13	Methyl-accepting chemotaxis protein (MCP) signalling domain [PF00015.23]; Chemoreceptor zinc-binding domain [PF13682.8]				0
Thiovulum_Tui_Malila_DTUW01000037.1_3	Thiovulum_Tui_Malila	DTUW01000037.1	3	2095	2484	1	C		arc:ABLL_0560 two-component response regulator	FALSE	0.525	122	5.061e-30								Response regulator receiver domain [PF00072.26]				0
Thiovulum_Tui_Malila_DTUW01000037.1_4	Thiovulum_Tui_Malila	DTUW01000037.1	4	2468	2563	1	E																		0
Thiovulum_Tui_Malila_DTUW01000038.1_1	Thiovulum_Tui_Malila	DTUW01000038.1	1	1	141	-1	D														Ribosomal protein S15 [PF00312.24]				0
Thiovulum_Tui_Malila_DTUW01000038.1_2	Thiovulum_Tui_Malila	DTUW01000038.1	2	188	2302	-1	A		suln:FJR47_01775 polyribonucleotide nucleotidyltransferase	TRUE	0.54	730	1.359e-229								3' exoribonuclease family, domain 1 [PF01138.23]; S1 RNA binding domain [PF00575.25]; Polyribonucleotide nucleotidyltransferase, RNA binding domain [PF03726.16]				0
Thiovulum_Tui_Malila_DTUW01000038.1_3	Thiovulum_Tui_Malila	DTUW01000038.1	3	2313	2558	-1	E																		0
Thiovulum_Tui_Malila_DTUW01000039.1_1	Thiovulum_Tui_Malila	DTUW01000039.1	1	749	2077	1	A		sua:Saut_1578 ATP citrate lyase subunit 1	TRUE	0.781	707	7.846e-227								ATP citrate lyase citrate-binding [PF16114.7]; ATP-grasp domain [PF08442.12]				0
Thiovulum_Tui_Malila_DTUW01000039.1_2	Thiovulum_Tui_Malila	DTUW01000039.1	2	2121	2444	1	C		vna:PN96_07000 hypothetical protein	FALSE	0.434	98	6.232e-22												0
Thiovulum_Tui_Malila_DTUW01000043.1_1	Thiovulum_Tui_Malila	DTUW01000043.1	1	3	200	1	E																		0
Thiovulum_Tui_Malila_DTUW01000043.1_2	Thiovulum_Tui_Malila	DTUW01000043.1	2	211	738	1	E																		0
Thiovulum_Tui_Malila_DTUW01000043.1_3	Thiovulum_Tui_Malila	DTUW01000043.1	3	765	1298	1	C		sun:SUN_2222 nuoJ; NADH-quinone oxidoreductase, chain J	FALSE	0.601	202	8.792e-57								NADH-ubiquinone/plastoquinone oxidoreductase chain 6 [PF00499.22]				0
Thiovulum_Tui_Malila_DTUW01000043.1_4	Thiovulum_Tui_Malila	DTUW01000043.1	4	1295	1597	1	C		suls:Sdiek1_0181 NADH-quinone oxidoreductase subunit K	FALSE	0.704	144	3.781e-38								NADH-ubiquinone/plastoquinone oxidoreductase chain 4L [PF00420.26]				0
Thiovulum_Tui_Malila_DTUW01000043.1_5	Thiovulum_Tui_Malila	DTUW01000043.1	5	1601	3472	1	A		hyo:NNO_1947 NADH-ubiquinone oxidoreductase chain L	TRUE	0.712	886	3.131e-285								Proton-conducting membrane transporter [PF00361.22]; NADH dehydrogenase subunit 5 C-terminus [PF06455.13]; NADH-Ubiquinone oxidoreductase (complex I), chain 5 N-terminus [PF00662.22]				0
Thiovulum_Tui_Malila_DTUW01000043.1_6	Thiovulum_Tui_Malila	DTUW01000043.1	6	3487	5016	1	A		wsu:WS0487 NADH-UBIQUINONE OXIDOREDUCTASE, NQO13 SUBUNIT NQO13	TRUE	0.66	649	1.831e-205								Proton-conducting membrane transporter [PF00361.22]; NADH-ubiquinone oxidoreductase chain 4, amino terminus [PF01059.19]				0
Thiovulum_Tui_Malila_DTUW01000043.1_7	Thiovulum_Tui_Malila	DTUW01000043.1	7	5016	6506	1	A		nis:NIS_0302 nuoN; NADH-quinone oxidoreductase, chain N	TRUE	0.673	664	1.266e-210								Proton-conducting membrane transporter [PF00361.22]				0
Thiovulum_Tui_Malila_DTUW01000043.1_8	Thiovulum_Tui_Malila	DTUW01000043.1	8	6532	7584	-1	A		hcp:HCN_0319 nrdF; ribonucleotide-diphosphate reductase subunit beta	TRUE	0.732	504	4.408e-158								Ribonucleotide reductase, small chain [PF00268.23]		sp|P69924|RIR2_ECOLI Ribonucleoside-diphosphate reductase 1 subunit beta; XhXr	Xr;Xh	0
Thiovulum_Tui_Malila_DTUW01000043.1_9	Thiovulum_Tui_Malila	DTUW01000043.1	9	7638	8219	-1	C		tdn:Suden_1913 6-pyruvoyl tetrahydrobiopterin synthase-like protein	FALSE	0.709	277	1.736e-82								6-pyruvoyl tetrahydropterin synthase [PF01242.21]		sp|Q1RHI6|QUED_RICBR 6-carboxy-5,6,7,8-tetrahydropterin synthase; Xh	Xh	0
Thiovulum_Tui_Malila_DTUW01000043.1_10	Thiovulum_Tui_Malila	DTUW01000043.1	10	8219	8962	-1	C		sulr:B649_10895 radical sam domain-containing protein	FALSE	0.536	256	2.416e-74								4Fe-4S single cluster domain [PF13394.8]; Radical SAM superfamily [PF04055.23]; 4Fe-4S single cluster domain [PF13353.8]		sp|A2BJ90|QUEE_HYPBU 7-carboxy-7-deazaguanine synthase; Xh	Xh	0
Thiovulum_Tui_Malila_DTUW01000043.1_11	Thiovulum_Tui_Malila	DTUW01000043.1	11	8969	9553	-1	C		sulg:FJR48_02845 S41 family peptidase	FALSE	0.623	238	6.508e-69	MER0337225	S41A	MER0337225 - C-terminal processing peptidase-3 (Thiovulum sp. ES) [S41.004]#S41A#{peptidase unit: 217-368}~source ZP_10404525~	FALSE	0.828	209	2.838e-60	Peptidase family S41 [PF03572.20]				0
Thiovulum_Tui_Malila_DTUW01000045.1_1	Thiovulum_Tui_Malila	DTUW01000045.1	1	2	796	-1	C		cle:Clole_3977 glycoside hydrolase family 16	FALSE	0.211	63	4.088e-08								Glycosyl hydrolases family 16 [PF00722.23]	GH16 xyloglucan:xyloglucosyltransferase (EC 2.4.1.207); keratan-sulfate endo-1,4-beta-galactosidase (EC 3.2.1.103); endo-1,3-beta-glucanase / laminarinase (EC 3.2.1.39); endo-1,3(4)-beta-glucanase (EC 3.2.1.6); licheninase (EC 3.2.1.73); beta-agarase (EC 3.2.1.81); kappa;-carrageenase (EC 3.2.1.83); xyloglucanase (EC 3.2.1.151); endo-beta-1,3-galactanase (EC 3.2.1.181); [retaining] beta-porphyran…			0
Thiovulum_Tui_Malila_DTUW01000045.1_2	Thiovulum_Tui_Malila	DTUW01000045.1	2	851	2680	1	C		cmed:FE773_04595 hypothetical protein	FALSE	0.277	222	1.55e-57								Anaphase-promoting complex subunit 4 WD40 domain [PF12894.9]				0
Thiovulum_Tui_Malila_DTUW01000045.1_3	Thiovulum_Tui_Malila	DTUW01000045.1	3	2733	3014	1	E																		0
Thiovulum_Tui_Malila_DTUW01000045.1_4	Thiovulum_Tui_Malila	DTUW01000045.1	4	3027	3854	1	C		cfp:CR44_01370 flagellar assembly protein FliH	FALSE	0.411	145	1.145e-35								Flagellar assembly protein FliH [PF02108.18]				0
Thiovulum_Tui_Malila_DTUW01000045.1_5	Thiovulum_Tui_Malila	DTUW01000045.1	5	3832	4569	1	E																		0
Thiovulum_Tui_Malila_DTUW01000045.1_6	Thiovulum_Tui_Malila	DTUW01000045.1	6	4566	5900	1	A		suln:FJR47_04475 murJ; murein biosynthesis integral membrane protein MurJ	TRUE	0.526	439	5.93e-134								Lipid II flippase MurJ [PF03023.16]				0
Thiovulum_Tui_Malila_DTUW01000045.1_7	Thiovulum_Tui_Malila	DTUW01000045.1	7	5897	7060	1	A		abu:Abu_0659 ugd; UDP-glucose 6-dehydrogenase	TRUE	0.675	523	6.24e-164								UDP-glucose/GDP-mannose dehydrogenase family, NAD binding domain [PF03721.16]; UDP-glucose/GDP-mannose dehydrogenase family, central domain [PF00984.21]; UDP-glucose/GDP-mannose dehydrogenase family, UDP binding domain [PF03720.17]		sp|O32271|TUAD_BACSU UDP-glucose 6-dehydrogenase TuaD; Xh	Xh	0
Thiovulum_Tui_Malila_DTUW01000045.1_8	Thiovulum_Tui_Malila	DTUW01000045.1	8	7057	7509	-1	C		tdn:Suden_0977 CheD, stimulates methylation of MCP proteins	FALSE	0.403	104	1.761e-23								CheD chemotactic sensory transduction [PF03975.15]				0
Thiovulum_Tui_Malila_DTUW01000045.1_9	Thiovulum_Tui_Malila	DTUW01000045.1	9	7654	8631	1	C		sku:Sulku_2497 hypothetical protein	FALSE	0.469	275	1.653e-79												0
Thiovulum_Tui_Malila_DTUW01000045.1_10	Thiovulum_Tui_Malila	DTUW01000045.1	10	8673	9233	-1	C		din:Selin_0844 cyclic nucleotide-binding protein	FALSE	0.359	99	5.349e-21								Cyclic nucleotide-binding domain [PF00027.31]				0
Thiovulum_Tui_Malila_DTUW01000046.1_1	Thiovulum_Tui_Malila	DTUW01000046.1	1	1	294	1	C		dpb:BABL1_gene_901 Ankyrin repeats containing protein	FALSE	0.512	84	1.888e-17								Ankyrin repeats (3 copies) [PF12796.9]; Ankyrin repeats (many copies) [PF13637.8]; Ankyrin repeats (many copies) [PF13857.8]; Ankyrin repeat [PF00023.32]; Ankyrin repeat [PF13606.8]				0
Thiovulum_Tui_Malila_DTUW01000046.1_2	Thiovulum_Tui_Malila	DTUW01000046.1	2	304	1566	-1	C		suln:FJR47_02560 glycosyltransferase family 4 protein	FALSE	0.292	155	3.732e-37								Glycosyl transferases group 1 [PF00534.22]; Glycosyl transferases group 1 [PF13692.8]; Glycosyltransferase Family 4 [PF13439.8]	GT4 sucrose synthase (EC 2.4.1.13); sucrose-phosphate synthase (EC 2.4.1.14); alpha-glucosyltransferase (EC 2.4.1.52); lipopolysaccharide N-acetylglucosaminyltransferase (EC 2.4.1.56); phosphatidylinositol alpha-mannosyltransferase (EC 2.4.1.57); GDP-Man: Man1GlcNAc2-PP-dolichol alpha-1,3-mannosyltransferase (EC 2.4.1.132); GDP-Man: Man3GlcNAc2-PP-dolichol/Man4GlcNAc2-PP-dolichol alpha-1,2-mannos…			0
Thiovulum_Tui_Malila_DTUW01000046.1_3	Thiovulum_Tui_Malila	DTUW01000046.1	3	1627	1761	1	C		ccun:CCUN_0729 rpmH; 50S ribosomal protein L34	FALSE	0.822	77	4.368e-16								Ribosomal protein L34 [PF00468.19]				0
Thiovulum_Tui_Malila_DTUW01000046.1_4	Thiovulum_Tui_Malila	DTUW01000046.1	4	2076	2654	-1	E																		0
Thiovulum_Tui_Malila_DTUW01000046.1_5	Thiovulum_Tui_Malila	DTUW01000046.1	5	2685	5786	-1	A		sua:Saut_1016 cytochrome c assembly protein	TRUE	0.499	957	3.054e-302								Cytochrome C assembly protein [PF01578.22]; ResB-like family [PF05140.16]				0
Thiovulum_Tui_Malila_DTUW01000046.1_6	Thiovulum_Tui_Malila	DTUW01000046.1	6	5837	8053	-1	A		slh:YH65_08395 phenylalanyl-tRNA synthetase subunit beta	TRUE	0.428	585	2.782e-179								Phenylalanyl tRNA synthetase beta chain CLM domain [PF17759.3]; Putative tRNA binding domain [PF01588.22]; Ferredoxin-fold anticodon binding domain [PF03147.16]; tRNA synthetase B5 domain [PF03484.17]				0
Thiovulum_Tui_Malila_DTUW01000046.1_7	Thiovulum_Tui_Malila	DTUW01000046.1	7	8107	8634	1	C		nis:NIS_0707 apt; adenine phosphoribosyltransferase	FALSE	0.615	209	2.761e-59								Phosphoribosyl transferase domain [PF00156.29]				0
Thiovulum_Tui_Malila_DTUW01000046.1_8	Thiovulum_Tui_Malila	DTUW01000046.1	8	8687	9211	1	C		enm:EBS_0566 hypothetical protein	FALSE	0.333	92	9.797e-19								outer membrane porin, OprD family [PF03573.15]				0
Thiovulum_Tui_Malila_DTUW01000051.1_1	Thiovulum_Tui_Malila	DTUW01000051.1	1	100	801	1	C		cch:Cag_0613 SapC-related protein	FALSE	0.362	139	5.539e-34								SapC [PF07277.13]				0
Thiovulum_Tui_Malila_DTUW01000051.1_2	Thiovulum_Tui_Malila	DTUW01000051.1	2	866	1378	1	C		hcp:HCN_0148 conserved hypothetical protein	FALSE	0.608	155	9.164e-41												0
Thiovulum_Tui_Malila_DTUW01000051.1_3	Thiovulum_Tui_Malila	DTUW01000051.1	3	1576	4677	1	E																		0
Thiovulum_Tui_Malila_DTUW01000051.1_4	Thiovulum_Tui_Malila	DTUW01000051.1	4	4692	6641	1	A		lbj:LBJ_1638 Zn-dependent oligopeptidase	TRUE	0.528	643	1.303e-200	MER0341062	M03A	MER0341062 - oligopeptidase A (Thiovulum sp. ES) [M03.004]#M03A#{peptidase unit: 85-642}~source ZP_10404321~	TRUE	0.649	722	2.45e-229	Peptidase family M3 [PF01432.22]; Neurolysin/Thimet oligopeptidase, N-terminal domain [PF19310.1]				0
Thiovulum_Tui_Malila_DTUW01000051.1_5	Thiovulum_Tui_Malila	DTUW01000051.1	5	6638	7363	1	C		sulg:FJR48_03425 modA; molybdate ABC transporter substrate-binding protein	FALSE	0.59	266	9.838e-78								Bacterial extracellular solute-binding protein [PF13531.8]				0
Thiovulum_Tui_Malila_DTUW01000051.1_6	Thiovulum_Tui_Malila	DTUW01000051.1	6	7347	8717	1	A		abl:A7H1H_1623 mnmE; tRNA modification GTPase	TRUE	0.559	485	1.509e-149								MnmE helical domain [PF12631.9]; GTP-binding protein TrmE N-terminus [PF10396.11]; 50S ribosome-binding GTPase [PF01926.25]; Ferrous iron transport protein B [PF02421.20]; Ras family [PF00071.24]; Dynamin family [PF00350.25]				0
Thiovulum_Tui_Malila_DTUW01000052.1_1	Thiovulum_Tui_Malila	DTUW01000052.1	1	2	280	1	E																		0
Thiovulum_Tui_Malila_DTUW01000052.1_2	Thiovulum_Tui_Malila	DTUW01000052.1	2	264	1700	1	C		suln:FJR47_03025 protein BatD	FALSE	0.333	244	1.17e-66								BatD DUF11 like domain [PF13584.8]				0
Thiovulum_Tui_Malila_DTUW01000052.1_3	Thiovulum_Tui_Malila	DTUW01000052.1	3	1724	2989	-1	A		nis:NIS_1669 leuC; 3-isopropylmalate dehydratase, large subunit	TRUE	0.825	712	9.486e-229								Aconitase family (aconitate hydratase) [PF00330.22]				0
Thiovulum_Tui_Malila_DTUW01000052.1_4	Thiovulum_Tui_Malila	DTUW01000052.1	4	3030	4379	1	C		mpro:BJP34_27940 ATPase	FALSE	0.324	234	1.489e-63										sp|P49541|YCF46_TRICV Uncharacterized AAA domain-containing protein ycf46; Xh	Xh	0
Thiovulum_Tui_Malila_DTUW01000052.1_5	Thiovulum_Tui_Malila	DTUW01000052.1	5	4448	6862	-1	A		het:BBW65_02645 leucine--tRNA ligase	TRUE	0.655	1042	0								tRNA synthetases class I (I, L, M and V) [PF00133.24]; Leucyl-tRNA synthetase, Domain 2 [PF13603.8]; tRNA synthetases class I (M) [PF09334.13]; tRNA synthetases class I (C) catalytic domain [PF01406.21]				0
Thiovulum_Tui_Malila_DTUW01000052.1_6	Thiovulum_Tui_Malila	DTUW01000052.1	6	7011	7349	-1	C		nis:NIS_1430 nitrogen regulatory protein P-II	FALSE	0.815	190	5.752e-54								Nitrogen regulatory protein P-II [PF00543.24]				0
Thiovulum_Tui_Malila_DTUW01000052.1_7	Thiovulum_Tui_Malila	DTUW01000052.1	7	7374	8588	-1	A		din:Selin_0093 putative ammonium transporter, marine subtype	TRUE	0.667	526	1.452e-164								Ammonium Transporter Family [PF00909.23]				0
Thiovulum_Tui_Malila_DTUW01000053.1_1	Thiovulum_Tui_Malila	DTUW01000053.1	1	2	406	1	C		sulg:FJR48_06580 TRAP transporter small permease subunit	FALSE	0.61	155	2.617e-41								Tripartite ATP-independent periplasmic transporters, DctQ component [PF04290.14]				0
Thiovulum_Tui_Malila_DTUW01000053.1_2	Thiovulum_Tui_Malila	DTUW01000053.1	2	414	2267	1	E																		0
Thiovulum_Tui_Malila_DTUW01000053.1_3	Thiovulum_Tui_Malila	DTUW01000053.1	3	2307	2711	1	C		sba:Sulba_1115 flagellar protein FlaG	FALSE	0.364	68	2.546e-11								FlaG protein [PF03646.17]				0
Thiovulum_Tui_Malila_DTUW01000053.1_4	Thiovulum_Tui_Malila	DTUW01000053.1	4	2715	4091	1	C		sba:Sulba_1114 flagellar capping protein	FALSE	0.317	266	2.571e-74								Flagellar hook-associated protein 2 C-terminus [PF07195.14]				0
Thiovulum_Tui_Malila_DTUW01000053.1_5	Thiovulum_Tui_Malila	DTUW01000053.1	5	4102	4521	1	C		hph:HPLT_03795 fliS; flagellar protein FliS	FALSE	0.543	122	7.786e-30								Flagellar protein FliS [PF02561.16]				0
Thiovulum_Tui_Malila_DTUW01000053.1_6	Thiovulum_Tui_Malila	DTUW01000053.1	6	4783	5136	-1	C		arc:ABLL_0313 arsenate reductase	FALSE	0.658	150	7.314e-40								Low molecular weight phosphotyrosine protein phosphatase [PF01451.23]				0
Thiovulum_Tui_Malila_DTUW01000053.1_7	Thiovulum_Tui_Malila	DTUW01000053.1	7	5207	6718	-1	C		hhk:HH1059_24510 hypothetical protein	FALSE	0.191	94	6.386e-17												0
Thiovulum_Tui_Malila_DTUW01000053.1_8	Thiovulum_Tui_Malila	DTUW01000053.1	8	6890	9361	1	A		nis:NIS_0876 clpB; ATP-dependent Clp protease, ATP-binding subunit ClpB	TRUE	0.641	1067	0								AAA domain (Cdc48 subfamily) [PF07724.16]; AAA lid domain [PF17871.3]; C-terminal, D2-small domain, of ClpB protein [PF10431.11]; AAA domain (dynein-related subfamily) [PF07728.16]; Sigma-54 interaction domain [PF00158.28]; ATPase family associated with various cellular activities (AAA) [PF00004.31]; Bacterial TniB protein [PF05621.13]; DNA polymerase III, delta subunit [PF13177.8]		sp|P0ABH9|CLPA_ECOLI ATP-dependent Clp protease ATP-binding subunit ClpA; Xh	Xh	0
Thiovulum_Tui_Malila_DTUW01000053.1_9	Thiovulum_Tui_Malila	DTUW01000053.1	9	9447	12632	1	E																		0
Thiovulum_Tui_Malila_DTUW01000053.1_10	Thiovulum_Tui_Malila	DTUW01000053.1	10	12682	13152	1	C		nis:NIS_1292 cytochrome c, class I	FALSE	0.752	131	1.547e-32								Cytochrome C oxidase, cbb3-type, subunit III [PF13442.8]				1
Thiovulum_Tui_Malila_DTUW01000053.1_11	Thiovulum_Tui_Malila	DTUW01000053.1	11	13182	13631	1	C		abl:A7H1H_2021 smpB; SsrA-binding protein	FALSE	0.633	185	1.429e-51								SmpB protein [PF01668.20]		sp|A6TCM7|SSRP_KLEP7 SsrA-binding protein; Xu	Xu	0
Thiovulum_Tui_Malila_DTUW01000053.1_12	Thiovulum_Tui_Malila	DTUW01000053.1	12	13742	14737	-1	A		sua:Saut_0569 acetyl-CoA carboxylase carboxyltransferase subunit alpha	TRUE	0.723	455	1.693e-141								Acetyl co-enzyme A carboxylase carboxyltransferase alpha subunit [PF03255.16]; Carboxyl transferase domain [PF01039.24]; Malonate decarboxylase gamma subunit (MdcE) [PF06833.13]				0
Thiovulum_Tui_Malila_DTUW01000053.1_13	Thiovulum_Tui_Malila	DTUW01000053.1	13	14743	15984	-1	A		sulg:FJR48_08715 beta-ketoacyl-ACP synthase II	TRUE	0.745	617	3.139e-196								Beta-ketoacyl synthase, N-terminal domain [PF00109.28]; Beta-ketoacyl synthase, C-terminal domain [PF02801.24]				0
Thiovulum_Tui_Malila_DTUW01000053.1_14	Thiovulum_Tui_Malila	DTUW01000053.1	14	16039	16314	-1	C		sua:Saut_0567 acyl carrier protein	FALSE	0.702	108	5.817e-26								Acyl-carrier [PF14573.8]; Phosphopantetheine attachment site [PF00550.27]		sp|Q254J6|ACP_CHLFF Acyl carrier protein; Xh	Xh	0
Thiovulum_Tui_Malila_DTUW01000053.1_15	Thiovulum_Tui_Malila	DTUW01000053.1	15	16358	17605	1	A		sulr:B649_09420 hypothetical protein	TRUE	0.7	587	8.36e-186								4Fe-4S dicluster domain [PF13183.8]; 4Fe-4S dicluster domain [PF13534.8]; Cysteine-rich domain [PF02754.18]; 4Fe-4S dicluster domain [PF13237.8]; 4Fe-4S dicluster domain [PF14697.8]; 4Fe-4S double cluster binding domain [PF13484.8]				0
Thiovulum_Tui_Malila_DTUW01000053.1_16	Thiovulum_Tui_Malila	DTUW01000053.1	16	17617	17820	1	C		hyo:NNO_0861 hypothetical protein	FALSE	0.638	86	1.3e-18								ThiS family [PF02597.22]				0
Thiovulum_Tui_Malila_DTUW01000053.1_17	Thiovulum_Tui_Malila	DTUW01000053.1	17	17838	19085	-1	A		hyo:NNO_1150 2,3,4,5-tetrahydropyridine-2,6-dicarboxylate N-succinyltransferase	TRUE	0.677	542	5.888e-170								Tetrahydrodipicolinate N-succinyltransferase N-terminal [PF14790.8]; Tetrahydrodipicolinate N-succinyltransferase middle [PF14789.8]				0
Thiovulum_Tui_Malila_DTUW01000053.1_18	Thiovulum_Tui_Malila	DTUW01000053.1	18	19096	20406	1	A		sulg:FJR48_11375 MFS transporter	TRUE	0.517	424	6.433e-129								Major Facilitator Superfamily [PF07690.18]; Sugar (and other) transporter [PF00083.26]; Fungal trichothecene efflux pump (TRI12) [PF06609.15]				0
Thiovulum_Tui_Malila_DTUW01000053.1_19	Thiovulum_Tui_Malila	DTUW01000053.1	19	20485	21246	1	C		frt:F7308_1711 Formyltetrahydrofolate deformylase	FALSE	0.644	320	2.255e-96								Formyl transferase [PF00551.21]		sp|P08179|PUR3_ECOLI Phosphoribosylglycinamide formyltransferase; Xh	Xh	0
Thiovulum_Tui_Malila_DTUW01000053.1_20	Thiovulum_Tui_Malila	DTUW01000053.1	20	21255	21944	1	C		tdn:Suden_1447 orotidine-5'-phosphate decarboxylase	FALSE	0.651	294	8.314e-88								Orotidine 5'-phosphate decarboxylase / HUMPS family [PF00215.26]				0
Thiovulum_Tui_Malila_DTUW01000053.1_21	Thiovulum_Tui_Malila	DTUW01000053.1	21	21941	23476	1	A		sdl:Sdel_1438 phosphoribosylaminoimidazolecarboxamide formyltransferase/IMP cyclohydrolase	TRUE	0.759	786	8.004e-253								AICARFT/IMPCHase bienzyme [PF01808.20]; MGS-like domain [PF02142.24]		sp|Q0IDE8|PUR9_SYNS3 Bifunctional purine biosynthesis protein PurH; Xh	Xh	0
Thiovulum_Tui_Malila_DTUW01000053.1_22	Thiovulum_Tui_Malila	DTUW01000053.1	22	23568	24923	1	A		nis:NIS_0596 thiC; thiamine biosynthesis protein ThiC	TRUE	0.861	786	5.312e-254								Radical SAM ThiC family [PF01964.20]				0
Thiovulum_Tui_Malila_DTUW01000053.1_23	Thiovulum_Tui_Malila	DTUW01000053.1	23	24934	25152	1	E																		0
Thiovulum_Tui_Malila_DTUW01000053.1_24	Thiovulum_Tui_Malila	DTUW01000053.1	24	25173	26672	-1	A		cpaf:C6V80_01245 DNA polymerase III subunit gamma/tau	TRUE	0.451	393	3.036e-117								DNA polymerase III, delta subunit [PF13177.8]; Holliday junction DNA helicase RuvB P-loop domain [PF05496.14]; ATPase family associated with various cellular activities (AAA) [PF00004.31]; DNA polymerase III subunits gamma and tau domain III [PF12169.10]		sp|O64301|DPA44_BPR69 DNA polymerase accessory protein 44; XhXr	Xr;Xh	0
Thiovulum_Tui_Malila_DTUW01000053.1_25	Thiovulum_Tui_Malila	DTUW01000053.1	25	26765	27589	-1	C		ask:EI285_05420 KilA-N domain-containing protein	FALSE	0.568	287	1.681e-84								KilA-N domain [PF04383.15]				0
Thiovulum_Tui_Malila_DTUW01000053.1_26	Thiovulum_Tui_Malila	DTUW01000053.1	26	27680	27772	-1	E																		0
Thiovulum_Tui_Malila_DTUW01000054.1_1	Thiovulum_Tui_Malila	DTUW01000054.1	1	97	2619	1	A		slh:YH65_09430 alanyl-tRNA synthetase	TRUE	0.651	1090	0								tRNA synthetases class II (A) [PF01411.21]; Threonyl and Alanyl tRNA synthetase second additional domain [PF07973.16]; DHHA1 domain [PF02272.21]				0
Thiovulum_Tui_Malila_DTUW01000054.1_2	Thiovulum_Tui_Malila	DTUW01000054.1	2	2600	3511	1	C		ppc:HMPREF9154_2131 cysK; cysteine synthase A	FALSE	0.541	311	3.658e-92								Pyridoxal-phosphate dependent enzyme [PF00291.27]		sp|P63872|CYSK_STAAW Cysteine synthase; Xh	Xh	0
Thiovulum_Tui_Malila_DTUW01000054.1_3	Thiovulum_Tui_Malila	DTUW01000054.1	3	3508	4506	1	A		cmed:FE773_00330 phosphoribosylformylglycinamidine cyclo-ligase	TRUE	0.761	506	4.076e-159								AIR synthase related protein, N-terminal domain [PF00586.26]; AIR synthase related protein, C-terminal domain [PF02769.24]		sp|Q3AMJ2|PUR5_SYNSC Phosphoribosylformylglycinamidine cyclo-ligase; Xh	Xh	0
Thiovulum_Tui_Malila_DTUW01000054.1_4	Thiovulum_Tui_Malila	DTUW01000054.1	4	4517	5221	1	C		lvn:BWR22_05340 hypothetical protein	FALSE	0.45	89	7.104e-17								OmpA family [PF00691.22]				0
Thiovulum_Tui_Malila_DTUW01000054.1_5	Thiovulum_Tui_Malila	DTUW01000054.1	5	5261	6244	-1	C		hyo:NNO_1881 lipid IVA 3-deoxy-D-manno-octulosonic acid transferase	FALSE	0.494	289	3.069e-84								3-Deoxy-D-manno-octulosonic-acid transferase (kdotransferase) [PF04413.18]	GT30 CMP-beta-KDO: alpha-3-deoxy-D-manno-octulosonic-acid (KDO) transferase (EC 2.4.99.-). [GT30]			0
Thiovulum_Tui_Malila_DTUW01000054.1_6	Thiovulum_Tui_Malila	DTUW01000054.1	6	6454	7176	-1	C		nsa:Nitsa_0699 protein of unknown function DUF164	FALSE	0.396	162	9.556e-42								C4-type zinc ribbon domain [PF02591.17]				0
Thiovulum_Tui_Malila_DTUW01000054.1_7	Thiovulum_Tui_Malila	DTUW01000054.1	7	7221	8591	-1	A		nis:NIS_1053 conserved hypothetical protein	TRUE	0.574	480	8.927e-148								RNase Y N-terminal region [PF12072.10]; HD domain [PF01966.24]				0
Thiovulum_Tui_Malila_DTUW01000055.1_1	Thiovulum_Tui_Malila	DTUW01000055.1	1	3	293	1	E																		0
Thiovulum_Tui_Malila_DTUW01000055.1_2	Thiovulum_Tui_Malila	DTUW01000055.1	2	278	1549	1	C		ntt:TAO_0481 hypothetical conserved protein	FALSE	0.393	271	1.401e-76								Uncharacterized protein conserved in bacteria (DUF2130) [PF09903.11]				0
Thiovulum_Tui_Malila_DTUW01000055.1_3	Thiovulum_Tui_Malila	DTUW01000055.1	3	1600	2127	1	C		suln:FJR47_09390 spermidine synthase	FALSE	0.424	138	1.596e-34												0
Thiovulum_Tui_Malila_DTUW01000055.1_4	Thiovulum_Tui_Malila	DTUW01000055.1	4	2129	2725	1	C		suln:FJR47_09385 dephospho-CoA kinase	FALSE	0.591	228	2.807e-65								Dephospho-CoA kinase [PF01121.22]				0
Thiovulum_Tui_Malila_DTUW01000055.1_5	Thiovulum_Tui_Malila	DTUW01000055.1	5	2718	3191	-1	E																		0
Thiovulum_Tui_Malila_DTUW01000055.1_6	Thiovulum_Tui_Malila	DTUW01000055.1	6	3200	3763	-1	C		pft:JBW_00502 stress protein	FALSE	0.688	261	5.443e-77								TerD domain [PF02342.20]		sp|P18781|TERD_ALCSP Tellurium resistance protein TerD; Xh	Xh	0
Thiovulum_Tui_Malila_DTUW01000055.1_7	Thiovulum_Tui_Malila	DTUW01000055.1	7	4049	5359	1	A		cpaf:C6V80_05540 hisD; histidinol dehydrogenase	TRUE	0.684	585	1.905e-184								Histidinol dehydrogenase [PF00815.22]				0
Thiovulum_Tui_Malila_DTUW01000055.1_8	Thiovulum_Tui_Malila	DTUW01000055.1	8	5359	5814	1	C		tdn:Suden_0425 RDD protein	FALSE	0.559	157	8.381e-42								RDD family [PF06271.14]				0
Thiovulum_Tui_Malila_DTUW01000055.1_9	Thiovulum_Tui_Malila	DTUW01000055.1	9	5804	7933	1	A		smul:SMUL_0778 ostA; organic solvent tolerance protein OstA	TRUE	0.366	426	3.826e-125								LptD protein [PF19838.1]				0
Thiovulum_Tui_Malila_DTUW01000055.1_10	Thiovulum_Tui_Malila	DTUW01000055.1	10	7930	8526	-1	C		sulg:FJR48_02460 hypothetical protein	FALSE	0.324	104	1.901e-22								YfaZ precursor [PF07437.13]				0
Thiovulum_Tui_Malila_DTUW01000056.1_1	Thiovulum_Tui_Malila	DTUW01000056.1	1	1	696	-1	C		nap:C3L23_03700 hypothetical protein	FALSE	0.359	136	4.59e-33												0
Thiovulum_Tui_Malila_DTUW01000056.1_2	Thiovulum_Tui_Malila	DTUW01000056.1	2	697	1923	-1	A		sulr:B649_03015 hypothetical protein	TRUE	0.696	570	8.648e-180								Amino acid kinase family [PF00696.30]; ACT domain [PF13840.8]; ACT domain [PF01842.27]				0
Thiovulum_Tui_Malila_DTUW01000056.1_3	Thiovulum_Tui_Malila	DTUW01000056.1	3	1917	2396	-1	C		amyt:AMYT_1474 rppH; RNA pyrophosphohydrolase	FALSE	0.73	226	1.256e-65								NUDIX domain [PF00293.30]				0
Thiovulum_Tui_Malila_DTUW01000056.1_4	Thiovulum_Tui_Malila	DTUW01000056.1	4	2470	2712	-1	E																		0
Thiovulum_Tui_Malila_DTUW01000056.1_5	Thiovulum_Tui_Malila	DTUW01000056.1	5	2721	3059	-1	C		sku:Sulku_2283 Thioredoxin domain-containing protein	FALSE	0.564	115	7.04e-28								Thioredoxin [PF00085.22]				0
Thiovulum_Tui_Malila_DTUW01000056.1_6	Thiovulum_Tui_Malila	DTUW01000056.1	6	3095	4012	-1	C		sulg:FJR48_09175 type II secretion system protein	FALSE	0.264	108	1.74e-22												0
Thiovulum_Tui_Malila_DTUW01000056.1_7	Thiovulum_Tui_Malila	DTUW01000056.1	7	4100	4690	1	C		cco:CCC13826_2020 holB; DNA polymerase III, delta prime subunit	FALSE	0.309	98	1.395e-20								DNA polymerase III, delta subunit [PF13177.8]				0
Thiovulum_Tui_Malila_DTUW01000056.1_8	Thiovulum_Tui_Malila	DTUW01000056.1	8	4734	5858	1	C		sulg:FJR48_11850 chemotaxis protein	FALSE	0.325	189	4.062e-49	MER0501642	M23B	MER0501642 - subfamily M23B unassigned peptidases (Clostridium saccharobutylicum) [M23.UPB]#M23B#{peptidase unit: 361-556}~source YP_008673405~	FALSE	0.494	75	7.43e-13	Methyl-accepting chemotaxis protein (MCP) signalling domain [PF00015.23]; Chemoreceptor zinc-binding domain [PF13682.8]				0
Thiovulum_Tui_Malila_DTUW01000056.1_9	Thiovulum_Tui_Malila	DTUW01000056.1	9	5845	6084	1	C		alp:LPB137_11200 hypothetical protein	FALSE	0.461	64	8.933e-11												0
Thiovulum_Tui_Malila_DTUW01000056.1_10	Thiovulum_Tui_Malila	DTUW01000056.1	10	6208	7221	1	A		sua:Saut_2108 Uncharacterized protein family UPF0324	TRUE	0.606	402	4.488e-123								Conserved hypothetical protein 698 [PF03601.16]				0
Thiovulum_Tui_Malila_DTUW01000056.1_11	Thiovulum_Tui_Malila	DTUW01000056.1	11	7218	8399	-1	A		nis:NIS_0318 argJ; arginine biosynthesis bifunctional protein ArgJ	TRUE	0.638	494	1.041e-153	MER0380644	T05	MER0380644 - ArgJ protein (archea) (Thiovulum sp. ES) [T05.002]#T05#{peptidase unit: 186-394}~source ZP_10403314~	FALSE	0.726	308	5.266e-91	ArgJ family [PF01960.20]				0
Thiovulum_Tui_Malila_DTUW01000056.1_12	Thiovulum_Tui_Malila	DTUW01000056.1	12	8409	8474	-1	E																		0
Thiovulum_Tui_Malila_DTUW01000057.1_1	Thiovulum_Tui_Malila	DTUW01000057.1	1	3	1109	-1	A		hbl:XJ32_07025 queuine tRNA-ribosyltransferase	TRUE	0.639	460	1.433e-142								Queuine tRNA-ribosyltransferase [PF01702.20]				0
Thiovulum_Tui_Malila_DTUW01000057.1_2	Thiovulum_Tui_Malila	DTUW01000057.1	2	1114	2460	-1	A		nis:NIS_1644 accC; acetyl-CoA carboxylase, biotin carboxylase	TRUE	0.762	687	9.627e-220								Carbamoyl-phosphate synthase L chain, ATP binding domain [PF02786.19]; Biotin carboxylase C-terminal domain [PF02785.21]; Biotin carboxylase, N-terminal domain [PF00289.24]; ATP-grasp domain [PF02222.24]; D-ala D-ala ligase C-terminus [PF07478.15]; ATP-grasp domain [PF02655.16]; RimK-like ATP-grasp domain [PF08443.13]; ATP-grasp domain [PF13535.8]; ATP-grasp in the biosynthetic pathway with Ter o…				0
Thiovulum_Tui_Malila_DTUW01000057.1_3	Thiovulum_Tui_Malila	DTUW01000057.1	3	2463	2921	-1	C		arc:ABLL_0127 putative biotin carboxyl carrier protein of acetyl-CoA carboxylase	FALSE	0.515	152	7.244e-40								Biotin-requiring enzyme [PF00364.24]				0
Thiovulum_Tui_Malila_DTUW01000057.1_4	Thiovulum_Tui_Malila	DTUW01000057.1	4	2961	5222	-1	A		sua:Saut_0373 conserved hypothetical protein	TRUE	0.7	1059	0												11
Thiovulum_Tui_Malila_DTUW01000057.1_5	Thiovulum_Tui_Malila	DTUW01000057.1	5	5339	7900	-1	C		nis:NIS_1573 hypothetical protein	FALSE	0.312	155	2.999e-35												0
Thiovulum_Tui_Malila_DTUW01000058.1_1	Thiovulum_Tui_Malila	DTUW01000058.1	1	3	116	1	E																		0
Thiovulum_Tui_Malila_DTUW01000058.1_2	Thiovulum_Tui_Malila	DTUW01000058.1	2	109	2784	-1	C		hbl:XJ32_08625 chemotaxis protein	FALSE	0.296	145	4.785e-32	MER0500533	M23B	MER0500533 - subfamily M23B unassigned peptidases (Campylobacter coli) [M23.UPB]#M23B#{peptidase unit: 296-493}~source YP_008473886~	FALSE	0.358	67	1.378e-09	Methyl-accepting chemotaxis protein (MCP) signalling domain [PF00015.23]				0
Thiovulum_Tui_Malila_DTUW01000058.1_3	Thiovulum_Tui_Malila	DTUW01000058.1	3	2967	3425	1	C		sulr:B649_02555 hypothetical protein	FALSE	0.505	137	8.45e-35												0
Thiovulum_Tui_Malila_DTUW01000058.1_4	Thiovulum_Tui_Malila	DTUW01000058.1	4	3417	3791	-1	C		wsu:WS1583 hypothetical protein	FALSE	0.474	87	6.516e-18												0
Thiovulum_Tui_Malila_DTUW01000058.1_5	Thiovulum_Tui_Malila	DTUW01000058.1	5	3784	4065	-1	C		cpaf:C6V80_05280 DUF2018 family protein	FALSE	0.518	79	1.334e-15								Domain of unknown function (DUF2018) [PF09442.12]				0
Thiovulum_Tui_Malila_DTUW01000058.1_6	Thiovulum_Tui_Malila	DTUW01000058.1	6	4069	4752	-1	C		wsu:WS0889 Z5895 PROTEIN	FALSE	0.54	239	7.758e-69												0
Thiovulum_Tui_Malila_DTUW01000058.1_7	Thiovulum_Tui_Malila	DTUW01000058.1	7	4736	6127	-1	C		wsu:WS0888 PUTATIVE MEMBRANE PROTEIN	FALSE	0.309	175	2.614e-43												0
Thiovulum_Tui_Malila_DTUW01000058.1_8	Thiovulum_Tui_Malila	DTUW01000058.1	8	6222	6860	1	C		hyo:NNO_0296 ribulose-phosphate 3-epimerase	FALSE	0.756	327	1.229e-99								Ribulose-phosphate 3 epimerase family [PF00834.21]				0
Thiovulum_Tui_Malila_DTUW01000058.1_9	Thiovulum_Tui_Malila	DTUW01000058.1	9	6857	7792	1	D														Protein of unknown function (DUF2491) [PF10679.11]				0
Thiovulum_Tui_Malila_DTUW01000058.1_10	Thiovulum_Tui_Malila	DTUW01000058.1	10	7789	8763	-1	C		nis:NIS_1160 conserved hypothetical protein	FALSE	0.556	228	3.256e-63								Divergent polysaccharide deacetylase [PF04748.15]				0
Thiovulum_Tui_Malila_DTUW01000058.1_11	Thiovulum_Tui_Malila	DTUW01000058.1	11	8723	9019	-1	C		suls:Sdiek1_1206 Cell division topological specificity factor	FALSE	0.455	73	1.925e-13								Septum formation topological specificity factor MinE [PF03776.16]				0
Thiovulum_Tui_Malila_DTUW01000058.1_12	Thiovulum_Tui_Malila	DTUW01000058.1	12	9019	9828	-1	A		cpaf:C6V80_02910 minD; septum site-determining protein MinD	TRUE	0.7	379	1.921e-116								NUBPL iron-transfer P-loop NTPase [PF10609.11]; AAA domain [PF13614.8]; Cellulose biosynthesis protein BcsQ [PF06564.14]; ATPase MipZ [PF09140.13]; CobQ/CobB/MinD/ParA nucleotide binding domain [PF01656.25]; 4Fe-4S iron sulfur cluster binding proteins, NifH/frxC family [PF00142.20]; VirC1 protein [PF07015.13]		sp|P07620|PARA_ECOLX Plasmid partition protein A; Xh	Xh	0
Thiovulum_Tui_Malila_DTUW01000058.1_13	Thiovulum_Tui_Malila	DTUW01000058.1	13	9874	10896	-1	A		nsa:Nitsa_0379 ketol-acid reductoisomerase	TRUE	0.864	611	2.409e-195								Acetohydroxy acid isomeroreductase, NADPH-binding domain [PF07991.14]; Acetohydroxy acid isomeroreductase, catalytic domain [PF01450.21]; NAD binding domain of 6-phosphogluconate dehydrogenase [PF03446.17]				0
Thiovulum_Tui_Malila_DTUW01000058.1_14	Thiovulum_Tui_Malila	DTUW01000058.1	14	10952	11419	1	C		sku:Sulku_0991 tRNA/rRNA methyltransferase (SpoU)	FALSE	0.694	215	9.86e-62								SpoU rRNA Methylase family [PF00588.21]				0
Thiovulum_Tui_Malila_DTUW01000058.1_15	Thiovulum_Tui_Malila	DTUW01000058.1	15	11416	12423	1	C		cmed:FE773_04405 lipid-A-disaccharide synthase	FALSE	0.533	344	3.503e-103								Lipid-A-disaccharide synthetase [PF02684.17]	GT19 lipid-A-disaccharide synthase (EC 2.4.1.182). [GT19]			0
Thiovulum_Tui_Malila_DTUW01000058.1_16	Thiovulum_Tui_Malila	DTUW01000058.1	16	12553	13506	-1	A		sulr:B649_11040 hypothetical protein	TRUE	0.865	565	4.531e-180								Thiamine pyrophosphate enzyme, C-terminal TPP binding domain [PF02775.23]				0
Thiovulum_Tui_Malila_DTUW01000058.1_17	Thiovulum_Tui_Malila	DTUW01000058.1	17	13506	14756	-1	A		hyo:NNO_0179 pyruvate:ferredoxin oxidoreductase, alpha subunit	TRUE	0.743	614	8.351e-195								Pyruvate flavodoxin/ferredoxin oxidoreductase, thiamine diP-bdg [PF01855.21]; Pyruvate:ferredoxin oxidoreductase core domain II [PF17147.6]; Transketolase, C-terminal domain [PF02780.22]				0
Thiovulum_Tui_Malila_DTUW01000058.1_18	Thiovulum_Tui_Malila	DTUW01000058.1	18	14756	15166	-1	C		sku:Sulku_2331 pyruvate ferredoxin/flavodoxin oxidoreductase, delta subunit	FALSE	0.821	224	3.92e-65								4Fe-4S dicluster domain [PF14697.8]; 4Fe-4S dicluster domain [PF12838.9]; 4Fe-4S dicluster domain [PF13237.8]; 4Fe-4S dicluster domain [PF13247.8]; 4Fe-4S dicluster domain [PF13187.8]; 4Fe-4S double cluster binding domain [PF13484.8]; 4Fe-4S dicluster domain [PF13183.8]				0
Thiovulum_Tui_Malila_DTUW01000058.1_19	Thiovulum_Tui_Malila	DTUW01000058.1	19	15176	15733	-1	C		nis:NIS_1605 pyruvate:ferredoxin oxidoreductase, gamma subunit	FALSE	0.847	324	4.384e-99								Pyruvate ferredoxin/flavodoxin oxidoreductase [PF01558.20]				0
Thiovulum_Tui_Malila_DTUW01000058.1_20	Thiovulum_Tui_Malila	DTUW01000058.1	20	15909	16397	1	C		sulr:B649_03235 hypothetical protein	FALSE	0.598	181	5.991e-50								Phosphatidylglycerophosphatase A [PF04608.15]				0
Thiovulum_Tui_Malila_DTUW01000058.1_21	Thiovulum_Tui_Malila	DTUW01000058.1	21	16394	17416	1	C		nam:NAMH_1709 murG; undecaprenyldiphospho-muramoylpentapeptide beta-N-acetylglucosaminyltransferase	FALSE	0.551	349	1.362e-104								Glycosyltransferase family 28 C-terminal domain [PF04101.18]; Glycosyltransferase family 28 N-terminal domain [PF03033.22]	GT28 1,2-diacylglycerol 3-beta-galactosyltransferase (EC 2.4.1.46); 1,2-diacylglycerol 3-beta-glucosyltransferase (EC 2.4.1.157); UDP-GlcNAc: Und-PP-MurAc-pentapeptide beta-N-acetylglucosaminyltransferase (EC 2.4.1.227); digalactosyldiacylglycerol synthase (EC 2.4.1.241) [GT28]			0
Thiovulum_Tui_Malila_DTUW01000058.1_22	Thiovulum_Tui_Malila	DTUW01000058.1	22	17388	18377	-1	A		sua:Saut_1368 protein of unknown function DUF185	TRUE	0.635	411	2.291e-126								Putative S-adenosyl-L-methionine-dependent methyltransferase [PF02636.19]				0
Thiovulum_Tui_Malila_DTUW01000058.1_23	Thiovulum_Tui_Malila	DTUW01000058.1	23	18367	18969	-1	C		sku:Sulku_1237 3-octaprenyl-4-hydroxybenzoate carboxy-lyase	FALSE	0.671	233	3.721e-67								Flavoprotein [PF02441.21]				0
Thiovulum_Tui_Malila_DTUW01000058.1_24	Thiovulum_Tui_Malila	DTUW01000058.1	24	19075	19707	1	A		nis:NIS_0571 4Fe-4S ferredoxin	TRUE	0.907	407	2.429e-127								4Fe-4S dicluster domain [PF13247.8]; 4Fe-4S dicluster domain [PF12838.9]; 4Fe-4S dicluster domain [PF14697.8]; 4Fe-4S dicluster domain [PF13187.8]; 4Fe-4S dicluster domain [PF13237.8]; 4Fe-4S binding domain [PF00037.29]; 4Fe-4S binding domain [PF12837.9]				0
[truncated: 924 more rows]

## Sheet: KEGG
Protein_ID(PROKKA)	Primary KO			Secondary KO
CFEIPAJM_00001	K02988	RP-S5, MRPS5, rpsE; small subunit ribosomal protein S5	106
[truncated: 1,235 more rows]

## Sheet: EggNog
query	seed_ortholog	evalue	score	eggNOG_OGs	max_annot_lvl	COG_category	Description	Preferred_name	GOs	EC	KEGG_ko	KEGG_Pathway	KEGG_Module	KEGG_Reaction	KEGG_rclass	BRITE	KEGG_TC	CAZy	BiGG_Reaction	PFAMs
[truncated: 937 more rows]

[truncated: 1 more sheets: Prokka_GFF]
