# Supplementary material for: Cave Thiovulum (Candidatus Thiovulum stygium) differs metabolically and genomically from marine species
Source: ISME J. 2022 Dec 17;17(3):340–53. doi: 10.1038/s41396-022-01350-4 (PMC9938260; doi:10.1038/s41396-022-01350-4)
Supplement: Supplementary file 13 — Supplementary dataset 6 [file 41396_2022_1350_MOESM13_ESM.xlsx]

## Sheet: ES_mergaed_annotation_DRAM_PT_K
PT_GENE_NAME	DRAM_PROTEIN_NAME	DRAM_ANNOTATION	PT ANNOTATION	PRIMARY_KEGG_KO	PRIMARY_KEGG_DESCRIPTION	SECONARY_KEGG	seed_ortholog;evalue;score;eggNOG_OGs;max_annot_lvl;COG_category;Description;Preferred_name;GOs;EC;KEGG_ko;KEGG_Pathway;KEGG_Module;KEGG_Reaction;KEGG_rclass;BRITE;KEGG_TC;CAZy;BiGG_Reaction;U3
G2Y-1667	Thiovulum_ES_AKKQ01000001.1_1	NA	protein of unknown function DUF450 (complement(124..1278))	NA	NA	K05792	1121405.dsmv_3508;2.5e-49;203.0;COG2810@1|root,COG2810@2|Bacteria,1RFCH@1224|Proteobacteria;1224|Proteobacteria;V;stress, protein;-;-;-;-;-;-;-;-;-;-;-;-;U3
G2Y-1668	Thiovulum_ES_AKKQ01000001.1_2	NA	Tellurium resistance protein TerD (complement(1281..1856))	K05795	terD; tellurium resistance protein TerD	NA	1122947.FR7_1458;1.3e-70;272.7;COG2310@1|root,COG2310@2|Bacteria,1TNZQ@1239|Firmicutes,4H6YR@909932|Negativicutes;1239|Firmicutes;T;stress protein;terD_2;-;-;ko:K05795;-;-;-;-;ko00000;-;-;-;U3
G2Y-1669	Thiovulum_ES_AKKQ01000001.1_3	NA	Flagellum-specific ATP synthase FliI (complement(1940..3247))	K02412	fliI; flagellum-specific ATP synthase [EC:7.4.2.8]	NA	1537917.JU82_08320;8.1e-169;600.1;COG1157@1|root,COG1157@2|Bacteria,1MUH6@1224|Proteobacteria,42M0K@68525|delta/epsilon subdivisions,2YMJX@29547|Epsilonproteobacteria;29547|Epsilonproteobacteria;NU;ATP synthase;fliI;-;3.6.3.14;ko:K02412;ko02040,map02040;-;-;-;ko00000,ko00001,ko01000,ko02035,ko02044;3.A.6.2,3.A.6.3;-;-;U3
G2Y-1670	Thiovulum_ES_AKKQ01000001.1_4	NA	TonB-dependent receptor (complement(3313..5358))	K02014	TC.FEV.OM; iron complex outermembrane recepter protein	NA	NA
G2Y-1672	Thiovulum_ES_AKKQ01000001.1_5	NA	Thiosulfate sulfurtransferase, rhodanese 5913..7046	K01011	TST, MPST, sseA; thiosulfate/3-mercaptopyruvate sulfurtransferase [EC:2.8.1.1 2.8.1.2]	NA	1537917.JU82_07120;3.3e-118;431.8;COG2897@1|root,COG2897@2|Bacteria,1PI99@1224|Proteobacteria,42PX2@68525|delta/epsilon subdivisions,2YNFU@29547|Epsilonproteobacteria;29547|Epsilonproteobacteria;M;Rhodanese Homology Domain;-;-;2.8.1.1,2.8.1.2;ko:K01011;ko00270,ko00920,ko01100,ko01120,ko04122,map00270,map00920,map01100,map01120,map04122;-;R01931,R03105,R03106;RC00214;ko00000,ko00001,ko01000;-;-;-;…
G2Y-1673	Thiovulum_ES_AKKQ01000001.1_6	NA	Respiratory nitrate reductase alpha chain 7055..9943	K00370	narG, narZ, nxrA; nitrate reductase / nitrite oxidoreductase, alpha subunit [EC:1.7.5.1 1.7.99.-]	NA	1537917.JU82_07115;0.0;1580.8;COG0243@1|root,COG0243@2|Bacteria,1NSXR@1224|Proteobacteria,43BQI@68525|delta/epsilon subdivisions,2YRHF@29547|Epsilonproteobacteria;29547|Epsilonproteobacteria;C;Belongs to the prokaryotic molybdopterin-containing oxidoreductase family;-;-;-;ko:K17050;-;-;-;-;ko00000,ko02000;5.A.3.8;-;-;U3
G2Y-1674	Thiovulum_ES_AKKQ01000001.1_7	can:Cyan10605_2351 peptidase C14 caspase catalytic subunit p20 (db=kegg)	Respiratory nitrate reductase beta chain 9955..11058	K00371	narH, narY, nxrB; nitrate reductase / nitrite oxidoreductase, beta subunit [EC:1.7.5.1 1.7.99.-]	NA	1249480.B649_11535;1.9e-187;661.8;COG1140@1|root,COG1140@2|Bacteria,1MW9Q@1224|Proteobacteria,42NWV@68525|delta/epsilon subdivisions,2YMN9@29547|Epsilonproteobacteria;29547|Epsilonproteobacteria;C;4Fe-4S dicluster domain;-;-;-;ko:K17051;-;-;-;-;ko00000,ko02000;5.A.3.8;-;-;U3
G2Y-1675	Thiovulum_ES_AKKQ01000001.1_8	dfl:DFE_2387 uncharacterized protein (db=kegg)	Cytochrome c, class I 11058..12257	NA	NA	K02305	1123326.JFBL01000009_gene806;8.3e-112;410.6;COG2010@1|root,COG2010@2|Bacteria,1QZN4@1224|Proteobacteria,43CKV@68525|delta/epsilon subdivisions,2YTDX@29547|Epsilonproteobacteria;29547|Epsilonproteobacteria;C;Ethylbenzene dehydrogenase;-;-;-;ko:K17052;-;-;-;-;ko00000,ko02000;5.A.3.8;-;-;U3
G2Y-1676	Thiovulum_ES_AKKQ01000001.1_9	nam:NAMH_1612 flagellin (db=kegg)	hypothetical protein 12259..12546	NA	NA	K02275	NA
G2Y-1677	Thiovulum_ES_AKKQ01000001.1_10	nis:NIS_0801 glutamyl-tRNA synthetase (db=kegg)	hypothetical protein 12556..13080	NA	NA	NA	1537917.JU82_02940;6.8e-26;124.0;2B1KW@1|root,31U2C@2|Bacteria,1QRVW@1224|Proteobacteria,42WG1@68525|delta/epsilon subdivisions,2YQCP@29547|Epsilonproteobacteria;29547|Epsilonproteobacteria;-;-;-;-;-;-;-;-;-;-;-;-;-;-;U3
G2Y-1678	Thiovulum_ES_AKKQ01000001.1_11	hyo:NNO_1328 glutamyl-tRNA(Gln) synthetase (db=kegg)	hypothetical protein (complement(13160..13573))	NA	NA	K07064	NA
G2Y-1679	Thiovulum_ES_AKKQ01000001.1_12	ant:Arnit_2205 diguanylate cyclase with PAS/PAC sensor (db=kegg)	HspR, transcriptional repressor of DnaK operon (complement(13570..13977))	K13640	hspR; MerR family transcriptional regulator, heat shock protein HspR	NA	387092.NIS_0956;3.3e-36;157.9;COG0789@1|root,COG0789@2|Bacteria,1N948@1224|Proteobacteria,42SGY@68525|delta/epsilon subdivisions,2YPH4@29547|Epsilonproteobacteria;29547|Epsilonproteobacteria;K;Transcriptional regulator;hspR;-;-;ko:K13640;-;-;-;-;ko00000,ko03000;-;-;-;U3
G2Y-1680	Thiovulum_ES_AKKQ01000001.1_13	sulj:SJPD1_0503 putative two-component sensor histidine kinase (db=kegg)	DnaJ-class molecular chaperone CbpA (complement(13978..14829))	K05516	cbpA; curved DNA-binding protein	NA	563040.Saut_1595;6.8e-76;290.8;COG0484@1|root,COG0484@2|Bacteria,1MUZ4@1224|Proteobacteria,42NBY@68525|delta/epsilon subdivisions,2YMSY@29547|Epsilonproteobacteria;29547|Epsilonproteobacteria;O;Co-chaperone-curved DNA binding protein A;cbpA;-;-;ko:K05516;-;-;-;-;ko00000,ko03036,ko03110;-;-;-;U3
G2Y-1681	Thiovulum_ES_AKKQ01000001.1_14	tdn:Suden_1558 histidine kinase (db=kegg)	hypothetical protein (complement(14898..16778))	NA	NA	K21088	443254.Marpi_0227;3.4e-35;156.8;COG2199@1|root,COG3706@2|Bacteria,2GE3G@200918|Thermotogae;200918|Thermotogae;T;diguanylate cyclase;-;-;-;-;-;-;-;-;-;-;-;-;U3
G2Y-1682	Thiovulum_ES_AKKQ01000001.1_15	sulg:FJR48_07015 anthranilate synthase component I family protein (db=kegg)	Glutamate N-acetyltransferase @ N-acetylglutamate synthase 16935..18119	K00620	argJ; glutamate N-acetyltransferase / amino-acid N-acetyltransferase [EC:2.3.1.35 2.3.1.1]	NA	387092.NIS_0318;7.4e-129;467.2;COG1364@1|root,COG1364@2|Bacteria,1MU0T@1224|Proteobacteria,42M6S@68525|delta/epsilon subdivisions,2YMJG@29547|Epsilonproteobacteria;29547|Epsilonproteobacteria;E;Catalyzes two activities which are involved in the cyclic version of arginine biosynthesis the synthesis of N- acetylglutamate from glutamate and acetyl-CoA as the acetyl donor, and of ornithine by transac…
G2Y-1683	Thiovulum_ES_AKKQ01000001.1_16	nis:NIS_1179 conserved hypothetical protein (db=kegg)	Uncharacterized protein HP0287 (complement(18148..18654))	NA	NA	NA	572480.Arnit_1555;1.5e-41;176.0;COG2267@1|root,COG2267@2|Bacteria,1Q0VR@1224|Proteobacteria,42SJB@68525|delta/epsilon subdivisions,2YPM4@29547|Epsilonproteobacteria;29547|Epsilonproteobacteria;I;carboxylic ester hydrolase activity;-;-;-;-;-;-;-;-;-;-;-;-;U3
G2Y-1684	Thiovulum_ES_AKKQ01000001.1_17	sku:Sulku_1162 Domain of unknown function DUF1882 (db=kegg)	hypothetical protein (complement(18641..19276))	NA	NA	K01096	331678.Cphamn1_1791;1e-20;107.1;COG0671@1|root,COG0671@2|Bacteria,1FF3H@1090|Chlorobi;1090|Chlorobi;I;PFAM phosphoesterase, PA-phosphatase related;-;-;-;-;-;-;-;-;-;-;-;-;U3
G2Y-1685	Thiovulum_ES_AKKQ01000001.1_18	hyo:NNO_0698 serine hydroxymethyltransferase (db=kegg)	Phosphoribosylamine--glycine ligase (complement(19280..20557))	K01945	purD; phosphoribosylamine---glycine ligase [EC:6.3.4.13]	NA	563040.Saut_1784;9.3e-170;603.2;COG0151@1|root,COG0151@2|Bacteria,1MUAH@1224|Proteobacteria,42MCI@68525|delta/epsilon subdivisions,2YMR4@29547|Epsilonproteobacteria;29547|Epsilonproteobacteria;F;Belongs to the GARS family;purD;-;6.3.4.13;ko:K01945;ko00230,ko01100,ko01110,ko01130,map00230,map01100,map01110,map01130;M00048;R04144;RC00090,RC00166;ko00000,ko00001,ko00002,ko01000;-;-;-;U3
G2Y-1686	Thiovulum_ES_AKKQ01000001.1_19	cpin:CPIN18020_1590 lysS; lysyl-tRNA synthetase (db=kegg)	Lysine 2,3-aminomutase (complement(20640..21866))	K01843	kamA; lysine 2,3-aminomutase [EC:5.4.3.2]	NA	1049564.TevJSym_ce00030;2.9e-141;508.4;COG1509@1|root,COG1509@2|Bacteria,1MUPJ@1224|Proteobacteria,1RM84@1236|Gammaproteobacteria,1J4VG@118884|unclassified Gammaproteobacteria;1236|Gammaproteobacteria;C;COG1509 Lysine 2,3-aminomutase;-;-;5.4.3.2;ko:K01843;ko00310,map00310;-;R00461;RC00303;ko00000,ko00001,ko01000;-;-;-;U3
G2Y-1688	Thiovulum_ES_AKKQ01000001.1_20	shal:SHALO_0746 lysine--tRNA ligase (db=kegg)	Transcription termination factor Rho 22121..23449	K03628	rho; transcription termination factor Rho	NA	760154.Sulba_0488;4.6e-180;637.5;COG1158@1|root,COG1158@2|Bacteria,1MUCF@1224|Proteobacteria,42M15@68525|delta/epsilon subdivisions,2YMCI@29547|Epsilonproteobacteria;29547|Epsilonproteobacteria;K;Facilitates transcription termination by a mechanism that involves Rho binding to the nascent RNA, activation of Rho's RNA-dependent ATPase activity, and release of the mRNA from the DNA template;rho;-;-…
G2Y-1689	Thiovulum_ES_AKKQ01000001.1_21	hpyf:HPOKI422_01215 lysyl-tRNA synthetase (db=kegg)	Histidinol dehydrogenase 23459..24748	K00013	hisD; histidinol dehydrogenase [EC:1.1.1.23]	NA	563040.Saut_1625;1.6e-137;496.1;COG0141@1|root,COG0141@2|Bacteria,1MUUF@1224|Proteobacteria,42M3R@68525|delta/epsilon subdivisions,2YN91@29547|Epsilonproteobacteria;29547|Epsilonproteobacteria;E;Catalyzes the sequential NAD-dependent oxidations of L- histidinol to L-histidinaldehyde and then to L-histidine;hisD;-;1.1.1.23;ko:K00013;ko00340,ko01100,ko01110,ko01230,map00340,map01100,map01110,map012…
G2Y-1690	Thiovulum_ES_AKKQ01000001.1_22	sulg:FJR48_06990 transcriptional repressor (db=kegg)	16S rRNA (uracil(1498)-N(3))-methyltransferase (complement(24774..25439))	K09761	rsmE; 16S rRNA (uracil1498-N3)-methyltransferase [EC:2.1.1.193]	NA	1355368.JART01000025_gene235;7.5e-54;217.2;COG1385@1|root,COG1385@2|Bacteria,1QDSD@1224|Proteobacteria,42S1W@68525|delta/epsilon subdivisions,2YP9M@29547|Epsilonproteobacteria;29547|Epsilonproteobacteria;J;Specifically methylates the N3 position of the uracil ring of uridine 1498 (m3U1498) in 16S rRNA. Acts on the fully assembled 30S ribosomal subunit;rsmE;-;2.1.1.193;ko:K09761;-;-;-;-;ko00000,ko…
G2Y-1691	Thiovulum_ES_AKKQ01000001.1_23	slh:YH65_08800 colicin V synthesis protein (db=kegg)	Peptidyl-prolyl cis-trans isomerase (complement(25441..25944))	K03768	PPIB, ppiB; peptidyl-prolyl cis-trans isomerase B (cyclophilin B) [EC:5.2.1.8]	NA	563040.Saut_1472;1.4e-65;255.8;COG0652@1|root,COG0652@2|Bacteria,1R4KH@1224|Proteobacteria,42R08@68525|delta/epsilon subdivisions,2YNZU@29547|Epsilonproteobacteria;29547|Epsilonproteobacteria;O;PPIases accelerate the folding of proteins. It catalyzes the cis-trans isomerization of proline imidic peptide bonds in oligopeptides;ppiB;-;5.2.1.8;ko:K03767,ko:K03768;ko01503,ko04217,map01503,map04217;-;…
G2Y-1692	Thiovulum_ES_AKKQ01000001.1_24	tdn:Suden_0460 dethiobiotin synthase (db=kegg)	hypothetical protein (complement(25984..28029))	NA	NA	K19611	NA
G2Y-1693	Thiovulum_ES_AKKQ01000001.1_25	NA	Tryptophan synthase beta chain (complement(28365..29561))	K01696	trpB; tryptophan synthase beta chain [EC:4.2.1.20]	NA	572480.Arnit_0942;2.2e-189;668.3;COG0133@1|root,COG0133@2|Bacteria,1MUS8@1224|Proteobacteria,42MIA@68525|delta/epsilon subdivisions,2YMH1@29547|Epsilonproteobacteria;29547|Epsilonproteobacteria;E;The beta subunit is responsible for the synthesis of L- tryptophan from indole and L-serine;trpB;-;4.2.1.20;ko:K01696;ko00260,ko00400,ko01100,ko01110,ko01130,ko01230,map00260,map00400,map01100,map01110,m…
G2Y-1694	Thiovulum_ES_AKKQ01000001.1_26	suln:FJR47_06915 response regulator (db=kegg)	Ribonuclease Y 29820..31346	K18682	rny; ribonucrease Y [EC:3.1.-.-]	NA	827.JFJK01000009_gene1306;7.5e-142;510.8;COG1418@1|root,COG1418@2|Bacteria,1P7YA@1224|Proteobacteria,42KZ8@68525|delta/epsilon subdivisions,2YMQS@29547|Epsilonproteobacteria;29547|Epsilonproteobacteria;S;Endoribonuclease that initiates mRNA decay;rny;-;-;ko:K18682;ko03018,map03018;-;-;-;ko00000,ko00001,ko01000,ko03019;-;-;-;U3
G2Y-1695	Thiovulum_ES_AKKQ01000001.1_27	NA	cyclic nucleotide-binding protein 31365..31820	NA	NA	NA	1321815.HMPREF9193_01003;4.2e-08;64.7;COG0664@1|root,COG0664@2|Bacteria,2J5G6@203691|Spirochaetes;203691|Spirochaetes;T;cyclic nucleotide-binding;-;-;-;-;-;-;-;-;-;-;-;-;U3
G2Y-1696	Thiovulum_ES_AKKQ01000001.1_28	sua:Saut_1525 2C-methyl-D-erythritol 2,4-cyclodiphosphate synthase (db=kegg)	2-isopropylmalate synthase 31906..33567	K01649	leuA, IMS; 2-isopropylmalate synthase [EC:2.3.3.13]	NA	709032.Sulku_2229;2.5e-207;728.4;COG0119@1|root,COG0119@2|Bacteria,1MUNQ@1224|Proteobacteria,42MSP@68525|delta/epsilon subdivisions,2YNDA@29547|Epsilonproteobacteria;29547|Epsilonproteobacteria;E;Catalyzes the condensation of the acetyl group of acetyl-CoA with 3-methyl-2-oxobutanoate (2-oxoisovalerate) to form 3-carboxy-3-hydroxy-4-methylpentanoate (2-isopropylmalate);leuA;-;2.3.3.13;ko:K01649;k…
G2Y-1697	Thiovulum_ES_AKKQ01000001.1_29	sulg:FJR48_04880 bamA; outer membrane protein assembly factor BamA (db=kegg)	Putative membrane protein related to metalloendopeptidases 33569..34894	NA	NA	NA	326298.Suden_0370;6.6e-86;324.7;COG0739@1|root,COG0739@2|Bacteria,1MVTF@1224|Proteobacteria,42MNF@68525|delta/epsilon subdivisions,2YMW2@29547|Epsilonproteobacteria;29547|Epsilonproteobacteria;M;peptidase M23;-;-;-;-;-;-;-;-;-;-;-;-;U3
G2Y-1698	Thiovulum_ES_AKKQ01000001.1_30	sulr:B649_02120 hypothetical protein (db=kegg)	hypothetical protein 34896..35477	NA	NA	K06076	NA
G2Y-1699	Thiovulum_ES_AKKQ01000001.1_31	suln:FJR47_04295 YbgC/FadM family acyl-CoA thioesterase (db=kegg)	Protein YrdA 35485..36018	NA	NA	NA	387093.SUN_2151;4e-74;284.3;COG0663@1|root,COG0663@2|Bacteria,1RD76@1224|Proteobacteria,42MR0@68525|delta/epsilon subdivisions,2YN9C@29547|Epsilonproteobacteria;29547|Epsilonproteobacteria;S;acetyltransferase;-;-;-;-;-;-;-;-;-;-;-;-;U3
G2Y-1700	Thiovulum_ES_AKKQ01000001.1_32	KilA-N domain [PF04383.15] (db=pfam)	Thymidylate kinase 36021..36626	K00943	tmk, DTYMK; dTMP kinase [EC:2.7.4.9]	NA	360104.CCC13826_1271;3.2e-35;155.2;COG0125@1|root,COG0125@2|Bacteria,1R98D@1224|Proteobacteria,43B5Z@68525|delta/epsilon subdivisions,2YP5N@29547|Epsilonproteobacteria;29547|Epsilonproteobacteria;F;Phosphorylation of dTMP to form dTDP in both de novo and salvage pathways of dTTP synthesis;tmk;-;2.7.4.9;ko:K00943;ko00240,ko01100,map00240,map01100;M00053;R02094,R02098;RC00002;ko00000,ko00001,ko0000…
G2Y-1701	Thiovulum_ES_AKKQ01000001.1_33	ccoc:CCON33237_1757 type II restriction endonuclease (db=kegg)	hypothetical protein 36611..37348	NA	NA	K03646	NA
G2Y-1702	Thiovulum_ES_AKKQ01000001.1_34	sdl:Sdel_1501 protein of unknown function DUF450 (db=kegg)	hypothetical protein 37345..37569	NA	NA	K02961	NA
G2Y-1703	Thiovulum_ES_AKKQ01000001.1_35	NA	hypothetical protein 37566..37850	NA	NA	NA	NA
G2Y-1704	Thiovulum_ES_AKKQ01000001.1_36	KilA-N domain [PF04383.15] (db=pfam)	DNA repair protein RecN 37985..39064	K03631	recN; DNA repair protein RecN (Recombination protein N)	NA	990073.ATHU01000004_gene127;1.4e-33;150.6;COG0497@1|root,COG0497@2|Bacteria,1MUNP@1224|Proteobacteria,42N50@68525|delta/epsilon subdivisions,2YN1V@29547|Epsilonproteobacteria;29547|Epsilonproteobacteria;L;May be involved in recombinational repair of damaged DNA;recN;-;-;ko:K03631;-;-;-;-;ko00000,ko03400;-;-;-;U3
G2Y-1705	Thiovulum_ES_AKKQ01000001.1_37	NA	hypothetical protein 39067..40965	K10125	dctB; two-component system, NtrC family, C4-dicarboxylate transport sensor histidine kinase DctB [EC:2.7.13.3]	NA	563040.Saut_1872;8.7e-55;221.9;COG4191@1|root,COG4191@2|Bacteria,1RCM9@1224|Proteobacteria,43CBQ@68525|delta/epsilon subdivisions,2YP5B@29547|Epsilonproteobacteria;29547|Epsilonproteobacteria;T;COGs COG4191 Signal transduction histidine kinase regulating C4-dicarboxylate transport system;-;-;-;-;-;-;-;-;-;-;-;-;U3
G2Y-1706	Thiovulum_ES_AKKQ01000001.1_38	cff:CFF8240_1110 ribF; riboflavin biosynthesis protein RibF (db=kegg)	Glycerol-3-phosphate dehydrogenase [NAD(P)+] 40995..41882	K00057	gpsA; glycerol-3-phosphate dehydrogenase (NAD(P)+) [EC:1.1.1.94]	NA	563040.Saut_1429;1.6e-99;369.4;COG0240@1|root,COG0240@2|Bacteria,1MUU3@1224|Proteobacteria,42NQB@68525|delta/epsilon subdivisions,2YMSA@29547|Epsilonproteobacteria;29547|Epsilonproteobacteria;I;Glycerol-3-phosphate dehydrogenase;gpsA;-;1.1.1.94;ko:K00057;ko00564,ko01110,map00564,map01110;-;R00842,R00844;RC00029;ko00000,ko00001,ko01000;-;-;iIT341.HP0961;U3
G2Y-1707	Thiovulum_ES_AKKQ01000001.1_39	slh:YH65_02235 lipid A biosynthesis acyltransferase (db=kegg)	Orf11 (complement(41945..42784))	NA	NA	K07741	948565.AFFP02000015_gene2240;3.4e-19;102.4;2DNPX@1|root,32YI7@2|Bacteria,1RJRQ@1224|Proteobacteria,1T0BB@1236|Gammaproteobacteria;1236|Gammaproteobacteria;S;KilA-N;-;-;-;-;-;-;-;-;-;-;-;-;U3
G2Y-1708	Thiovulum_ES_AKKQ01000001.1_40	nap:C3L23_08020 DUF448 domain-containing protein (db=kegg)	hypothetical protein 42892..43086	NA	NA	K07483	NA
G2Y-1709	Thiovulum_ES_AKKQ01000001.1_41	sku:Sulku_0460 bacterial translation initiation factor 2 (bIF-2) (db=kegg)	DNA-cytosine methyltransferase 43501..44442	K00558	DNMT1, dcm; DNA (cytosine-5)-methyltransferase 1 [EC:2.1.1.37]	NA	634994.GCWU000323_02148;2.3e-109;402.1;COG0270@1|root,COG0270@2|Bacteria,37ARM@32066|Fusobacteria;32066|Fusobacteria;H;C-5 cytosine-specific DNA methylase;-;-;2.1.1.37;ko:K00558;ko00270,ko01100,ko05206,map00270,map01100,map05206;M00035;R04858;RC00003,RC00332;ko00000,ko00001,ko00002,ko01000,ko02048,ko03032,ko03036;-;-;-;U3
G2Y-1710	Thiovulum_ES_AKKQ01000001.1_42	sua:Saut_0702 ribosome-binding factor A (db=kegg)	hypothetical protein 44429..45151	NA	NA	NA	634994.GCWU000323_02147;2.8e-62;245.4;2EYWC@1|root,33S3A@2|Bacteria;2|Bacteria;-;-;-;-;-;-;-;-;-;-;-;-;-;-;U3
G2Y-1711	Thiovulum_ES_AKKQ01000001.1_43	hpyo:HPOK113_0408 hypothetical protein (db=kegg)	Translation elongation factor G (complement(45207..47297))	K02355	fusA, GFM, EFG; elongation factor G	NA	326298.Suden_0357;0.0;1117.4;COG0480@1|root,COG0480@2|Bacteria,1MUCV@1224|Proteobacteria,42M4T@68525|delta/epsilon subdivisions,2YMB2@29547|Epsilonproteobacteria;29547|Epsilonproteobacteria;J;Catalyzes the GTP-dependent ribosomal translocation step during translation elongation. During this step, the ribosome changes from the pre-translocational (PRE) to the post- translocational (POST) state as …
G2Y-1712	Thiovulum_ES_AKKQ01000001.1_44	NA	SSU ribosomal protein S7p (S5e) (complement(47384..47857))	K02992	RP-S7, MRPS7, rpsG; small subunit ribosomal protein S7	NA	1172190.M947_07025;1.8e-62;245.4;COG0049@1|root,COG0049@2|Bacteria,1MXC8@1224|Proteobacteria,42QR7@68525|delta/epsilon subdivisions,2YNZC@29547|Epsilonproteobacteria;29547|Epsilonproteobacteria;J;One of the primary rRNA binding proteins, it binds directly to 16S rRNA where it nucleates assembly of the head domain of the 30S subunit. Is located at the subunit interface close to the decoding center…
G2Y-1713	Thiovulum_ES_AKKQ01000001.1_45	nis:NIS_1029 S-adenosyl-methyltransferase MraW (db=kegg)	SSU ribosomal protein S12p (S23e) (complement(47937..48311))	K02950	RP-S12, MRPS12, rpsL; small subunit ribosomal protein S12	NA	944547.ABLL_2421;9.7e-59;232.6;COG0048@1|root,COG0048@2|Bacteria,1RCWY@1224|Proteobacteria,42RDQ@68525|delta/epsilon subdivisions,2YP65@29547|Epsilonproteobacteria;29547|Epsilonproteobacteria;J;Interacts with and stabilizes bases of the 16S rRNA that are involved in tRNA selection in the A site and with the mRNA backbone. Located at the interface of the 30S and 50S subunits, it traverses the body…
G2Y-1714	Thiovulum_ES_AKKQ01000001.1_46	hyo:NNO_1439 phenylalanyl-tRNA synthetase alpha chain (db=kegg)	Uncharacterized protease HP_0169 48429..49694	K08303	prtC, trhP; U32 family peptidase [EC:3.4.-.-]	NA	709032.Sulku_2194;5.1e-160;570.9;COG0826@1|root,COG0826@2|Bacteria,1MUQG@1224|Proteobacteria,42M8P@68525|delta/epsilon subdivisions,2YN6C@29547|Epsilonproteobacteria;29547|Epsilonproteobacteria;O;peptidase U32 family;prtC;-;-;ko:K08303;ko05120,map05120;-;-;-;ko00000,ko00001,ko01000,ko01002;-;-;-;U3
G2Y-1715	Thiovulum_ES_AKKQ01000001.1_47	suln:FJR47_03835 TlpA family protein disulfide reductase (db=kegg)	Single-stranded-DNA-specific exonuclease RecJ 49691..51253	K07462	recJ; single-stranded-DNA-specific exonuclease [EC:3.1.-.-]	NA	1172190.M947_02710;6.6e-125;454.5;COG0608@1|root,COG0608@2|Bacteria,1MU1M@1224|Proteobacteria,42MYF@68525|delta/epsilon subdivisions,2YMXD@29547|Epsilonproteobacteria;29547|Epsilonproteobacteria;L;Single-stranded-DNA-specific exonuclease (RecJ);recJ;-;-;ko:K07462;ko03410,ko03430,ko03440,map03410,map03430,map03440;-;-;-;ko00000,ko00001,ko01000,ko03400;-;-;-;U3
G2Y-1716	Thiovulum_ES_AKKQ01000001.1_48	hyo:NNO_0869 signal recognition particle receptor protein FtsY (db=kegg)	4-hydroxy-tetrahydrodipicolinate reductase 51539..52300	K00215	dapB; 4-hydroxy-tetrahydrodipicolinate reductase [EC:1.17.1.8]	NA	563040.Saut_1819;2.4e-88;332.0;COG0289@1|root,COG0289@2|Bacteria,1MUCT@1224|Proteobacteria,42N84@68525|delta/epsilon subdivisions,2YM7V@29547|Epsilonproteobacteria;29547|Epsilonproteobacteria;E;Catalyzes the conversion of 4-hydroxy- tetrahydrodipicolinate (HTPA) to tetrahydrodipicolinate;dapB;-;1.17.1.8;ko:K00215;ko00261,ko00300,ko01100,ko01110,ko01120,ko01130,ko01230,map00261,map00300,map01100,m…
G2Y-1717	Thiovulum_ES_AKKQ01000001.1_49	hpe:HPELS_07615 flgA; flagellar basal body P-ring biosynthesis protein FlgA (db=kegg)	Chorismate synthase 52300..53370	K01736	aroC; chorismate synthase [EC:4.2.3.5]	NA	1123326.JFBL01000003_gene1833;1.1e-128;466.5;COG0082@1|root,COG0082@2|Bacteria,1MU98@1224|Proteobacteria,42MF9@68525|delta/epsilon subdivisions,2YN3Z@29547|Epsilonproteobacteria;29547|Epsilonproteobacteria;E;Catalyzes the anti-1,4-elimination of the C-3 phosphate and the C-6 proR hydrogen from 5-enolpyruvylshikimate-3-phosphate (EPSP) to yield chorismate, which is the branch point compound that s…
G2Y-1718	Thiovulum_ES_AKKQ01000001.1_50	NA	Competence protein F homolog, phosphoribosyltransferase domain; protein YhgH required for utilization of DNA as sole source of carbon and energy 53367..53951	K02242	comFC; competence protein ComFC	NA	326298.Suden_1638;1.6e-39;169.5;COG1040@1|root,COG1040@2|Bacteria,1Q1C2@1224|Proteobacteria,42T93@68525|delta/epsilon subdivisions,2YPEB@29547|Epsilonproteobacteria;29547|Epsilonproteobacteria;S;transformation system protein;ctsW;-;-;ko:K02242;-;M00429;-;-;ko00000,ko00002,ko02044;-;-;-;U3
G2Y-1719	Thiovulum_ES_AKKQ01000001.1_51	nis:NIS_0825 hup; DNA-binding protein HU (db=kegg)	Fibronectin/fibrinogen-binding protein 53986..55311	NA	NA	NA	1123326.JFBL01000009_gene861;5.6e-93;348.2;COG1293@1|root,COG1293@2|Bacteria,1R54S@1224|Proteobacteria,42MYG@68525|delta/epsilon subdivisions,2YT8X@29547|Epsilonproteobacteria;29547|Epsilonproteobacteria;K;RNA-binding protein homologous to eukaryotic snRNP;-;-;-;-;-;-;-;-;-;-;-;-;U3
G2Y-1720	Thiovulum_ES_AKKQ01000001.1_52	wsu:WS1503 FLAG; FLAGELLIN (db=kegg)	ADP-ribose pyrophosphatase of COG1058 family 55346..56083	NA	NA	NA	598659.NAMH_1048;5.7e-55;221.1;COG1058@1|root,COG1058@2|Bacteria,1MVG6@1224|Proteobacteria,42R50@68525|delta/epsilon subdivisions,2YNX5@29547|Epsilonproteobacteria;29547|Epsilonproteobacteria;S;nucleotide-utilizing enzyme related to molybdopterin-biosynthesis enzyme MoeA;-;-;-;-;-;-;-;-;-;-;-;-;U3
G2Y-1721	Thiovulum_ES_AKKQ01000001.1_53	ant:Arnit_0314 metalloendopeptidase, glycoprotease family (db=kegg)	5-formyltetrahydrofolate cyclo-ligase 56080..56628	K01934	MTHFS; 5-formyltetrahydrofolate cyclo-ligase [EC:6.3.3.2]	NA	326298.Suden_0845;1.8e-29;136.0;COG0212@1|root,COG0212@2|Bacteria,1RDZJ@1224|Proteobacteria,42SXM@68525|delta/epsilon subdivisions,2YPJD@29547|Epsilonproteobacteria;29547|Epsilonproteobacteria;H;Belongs to the 5-formyltetrahydrofolate cyclo-ligase family;-;-;6.3.3.2;ko:K01934;ko00670,ko01100,map00670,map01100;-;R02301;RC00183;ko00000,ko00001,ko01000;-;-;-;U3
G2Y-1722	Thiovulum_ES_AKKQ01000001.1_54	ant:Arnit_1949 conserved hypothetical protein (db=kegg)	hypothetical protein 56633..56962	NA	NA	K03324	NA
G2Y-1723	Thiovulum_ES_AKKQ01000001.1_55	NA	hypothetical protein (complement(56952..58922))	NA	NA	K03406	NA
G2Y-1724	Thiovulum_ES_AKKQ01000001.1_56	arc:ABLL_2408 3-deoxy-D-manno-octulosonic-acid transferase (db=kegg)	Superoxide reductase 59075..59461	K05919	dfx; superoxide reductase [EC:1.15.1.2]	NA	1123326.JFBL01000010_gene739;1.5e-54;218.8;COG2033@1|root,COG2033@2|Bacteria,1NDWH@1224|Proteobacteria,42RSM@68525|delta/epsilon subdivisions,2YP5S@29547|Epsilonproteobacteria;29547|Epsilonproteobacteria;C;Desulfoferrodoxin ferrous iron-binding;-;-;1.15.1.2;ko:K05919;-;-;-;-;ko00000,ko01000;-;-;-;U3
G2Y-1725	Thiovulum_ES_AKKQ01000001.1_57	ccy:YSS_03270 zinc ribbon domain-containing protein (db=kegg)	Cell division protein FtsI [Peptidoglycan synthetase] (complement(59515..61290))	K03587	ftsI; cell division protein FtsI (penicillin-binding protein 3) [EC:3.4.16.4]	NA	1249480.B649_10645;1.4e-123;450.3;COG0768@1|root,COG0768@2|Bacteria,1MUNY@1224|Proteobacteria,42M1T@68525|delta/epsilon subdivisions,2YMJ5@29547|Epsilonproteobacteria;29547|Epsilonproteobacteria;M;Cell division protein FtsI penicillin-binding protein;ftsI;-;3.4.16.4;ko:K03587;ko00550,ko01501,map00550,map01501;-;-;-;ko00000,ko00001,ko01000,ko01011,ko03036;-;-;-;U3
G2Y-1726	Thiovulum_ES_AKKQ01000001.1_58	sua:Saut_1739 protein of unknown function UPF0118 (db=kegg)	regulatory protein, MarR (complement(61355..61774))	NA	NA	K23775	1499680.CCFE01000021_gene2292;5.1e-08;64.3;COG1846@1|root,COG1846@2|Bacteria,1V73Z@1239|Firmicutes,4HIWP@91061|Bacilli,1ZFY6@1386|Bacillus;91061|Bacilli;K;Winged helix DNA-binding domain;-;-;-;-;-;-;-;-;-;-;-;-;U3
G2Y-1727	Thiovulum_ES_AKKQ01000001.1_59	NA	hypothetical protein 61880..62410	NA	NA	NA	1172190.M947_02530;7.3e-68;263.5;COG2128@1|root,COG2128@2|Bacteria,1PZ9M@1224|Proteobacteria,42PYF@68525|delta/epsilon subdivisions,2YNK8@29547|Epsilonproteobacteria;29547|Epsilonproteobacteria;O;Antioxidant protein with alkyl hydroperoxidase activity. Required for the reduction of the AhpC active site cysteine residues and for the regeneration of the AhpC enzyme activity;-;-;-;-;-;-;-;-;-;-;-;-;…
G2Y-1728	Thiovulum_ES_AKKQ01000001.1_60	atp:ATR_0627 hemH; ferrochelatase (db=kegg)	Carboxypeptidase A1 precursor (complement(62578..65148))	K05996	cpt; carboxypeptidase T [EC:3.4.17.18]	NA	387093.SUN_1054;1.1e-283;982.6;COG2866@1|root,COG2866@2|Bacteria,1MZYN@1224|Proteobacteria,42PTT@68525|delta/epsilon subdivisions,2YN20@29547|Epsilonproteobacteria;29547|Epsilonproteobacteria;E;Zn_pept;-;-;-;-;-;-;-;-;-;-;-;-;U3
G2Y-1729	Thiovulum_ES_AKKQ01000001.1_61	suln:FJR47_08760 hypothetical protein (db=kegg)	Putative periplasmic protein (complement(65188..65946))	NA	NA	K02456	NA
G2Y-1730	Thiovulum_ES_AKKQ01000001.1_62	suln:FJR47_02610 hemN; oxygen-independent coproporphyrinogen III oxidase (db=kegg)	hypothetical protein (complement(65936..66202))	NA	NA	K01991	NA
G2Y-1731	Thiovulum_ES_AKKQ01000001.1_63	alp:LPB137_03100 glutamine--fructose-6-phosphate transaminase (isomerizing) (db=kegg)	hypothetical protein 66305..70171	NA	NA	NA	NA
G2Y-1732	Thiovulum_ES_AKKQ01000001.1_64	NA	hypothetical protein 70171..70767	NA	NA	K00928	NA
NA	Thiovulum_ES_AKKQ01000001.1_65	sua:Saut_0682 von Willebrand factor type A (db=kegg)	NA	NA	NA	NA	326298.Suden_1833;1.2e-114;420.6;COG0464@1|root,COG0464@2|Bacteria,1N4ZI@1224|Proteobacteria,42NGJ@68525|delta/epsilon subdivisions,2YMAX@29547|Epsilonproteobacteria;29547|Epsilonproteobacteria;O;ATPase (AAA;-;-;-;-;-;-;-;-;-;-;-;-;U3
G2Y-1734	Thiovulum_ES_AKKQ01000001.1_66	NA	Formate-dependent phosphoribosylglycinamide formyltransferase 72647..73804	K08289	purT; phosphoribosylglycinamide formyltransferase 2 [EC:6.3.1.21]	NA	709032.Sulku_0076;2.5e-153;548.5;COG0027@1|root,COG0027@2|Bacteria,1N3KA@1224|Proteobacteria,42MYW@68525|delta/epsilon subdivisions,2YN5Z@29547|Epsilonproteobacteria;29547|Epsilonproteobacteria;F;Involved in the de novo purine biosynthesis. Catalyzes the transfer of formate to 5-phospho-ribosyl-glycinamide (GAR), producing 5-phospho-ribosyl-N-formylglycinamide (FGAR). Formate is provided by PurU …
G2Y-1735	Thiovulum_ES_AKKQ01000001.1_67	ahs:AHALO_1890 gltB; glutamate synthase, large subunit (db=kegg)	hypothetical protein (complement(73834..74103))	NA	NA	NA	NA
G2Y-1736	Thiovulum_ES_AKKQ01000001.1_68	sulg:FJR48_06350 gltB; glutamate synthase large subunit (db=kegg)	Thymidylate synthase ThyX (complement(74250..75575))	NA	NA	K03465	990073.ATHU01000001_gene891;2.3e-115;422.5;COG1351@1|root,COG1351@2|Bacteria;2|Bacteria;F;thymidylate synthase (FAD) activity;thyX;-;2.1.1.148;ko:K03465;ko00240,ko00670,ko01100,map00240,map00670,map01100;-;R06613;RC00022,RC00332;ko00000,ko00001,ko01000;-;-;-;U3
G2Y-1737	Thiovulum_ES_AKKQ01000001.1_69	nis:NIS_0571 4Fe-4S ferredoxin (db=kegg)	2-Keto-3-deoxy-D-manno-octulosonate-8-phosphate synthase (complement(75577..76353))	K01627	kdsA; 2-dehydro-3-deoxyphosphooctonate aldolase (KDO 8-P synthase) [EC:2.5.1.55]	NA	522772.Dacet_2408;9.5e-93;346.7;COG2877@1|root,COG2877@2|Bacteria,2GF73@200930|Deferribacteres;200930|Deferribacteres;H;DAHP synthetase I family;-;-;2.5.1.55;ko:K01627;ko00540,ko01100,map00540,map01100;M00063;R03254;RC00435;ko00000,ko00001,ko00002,ko01000,ko01005;-;-;-;U3
G2Y-1738	Thiovulum_ES_AKKQ01000001.1_70	sku:Sulku_0641 Polysulphide reductase NrfD (db=kegg)	hypothetical protein 76442..77740	NA	NA	K07315	653733.Selin_1587;6e-31;142.1;COG2203@1|root,COG3437@1|root,COG2203@2|Bacteria,COG3437@2|Bacteria;2|Bacteria;T;response regulator, receiver;-;-;-;-;-;-;-;-;-;-;-;-;U3
G2Y-1739	Thiovulum_ES_AKKQ01000001.1_71	sulg:FJR48_08930 molybdopterin-dependent oxidoreductase (db=kegg)	8-amino-7-oxononanoate synthase 77733..78821	K00652	bioF; 8-amino-7-oxononanoate synthase [EC:2.3.1.47]	NA	572480.Arnit_2820;3.2e-102;378.6;COG0156@1|root,COG0156@2|Bacteria,1MVVH@1224|Proteobacteria,42MM1@68525|delta/epsilon subdivisions,2YN3A@29547|Epsilonproteobacteria;29547|Epsilonproteobacteria;E;8-amino-7-oxononanoate synthase;bioF;-;2.3.1.47;ko:K00652;ko00780,ko01100,map00780,map01100;M00123,M00573,M00577;R03210,R10124;RC00004,RC00039,RC02725;ko00000,ko00001,ko00002,ko01000,ko01007;-;-;-;U3
G2Y-1740	Thiovulum_ES_AKKQ01000001.1_72	sua:Saut_0242 heat shock protein Hsp20 (db=kegg)	Serine acetyltransferase 78830..79528	K00640	cysE; serine O-acetyltransferase [EC:2.3.1.30]	NA	1249480.B649_06400;9.8e-89;333.2;COG1045@1|root,COG1045@2|Bacteria,1MVFX@1224|Proteobacteria,42MND@68525|delta/epsilon subdivisions,2YMH3@29547|Epsilonproteobacteria;29547|Epsilonproteobacteria;E;serine acetyltransferase;cysE;-;2.3.1.30;ko:K00640;ko00270,ko00920,ko01100,ko01110,ko01120,ko01200,ko01230,ko05111,map00270,map00920,map01100,map01110,map01120,map01200,map01230,map05111;M00021;R00586;RC…
G2Y-1741	Thiovulum_ES_AKKQ01000001.1_73	arc:ABLL_2268 ferrous iron transport protein (db=kegg)	Alcohol dehydrogenase 79538..80617	K19714	kdnB; 3-deoxy-alpha-D-manno-octulosonate 8-oxidase [EC:1.1.3.48]	NA	631362.Thi970DRAFT_02560;3.7e-119;434.9;COG1454@1|root,COG1454@2|Bacteria,1MVPH@1224|Proteobacteria,1S2WF@1236|Gammaproteobacteria;1236|Gammaproteobacteria;C;PFAM Iron-containing alcohol dehydrogenase;-;GO:0003674,GO:0003824,GO:0004022,GO:0005575,GO:0005622,GO:0005623,GO:0005737,GO:0005829,GO:0008150,GO:0008152,GO:0016491,GO:0016614,GO:0016616,GO:0044424,GO:0044444,GO:0044464,GO:0055114;1.1.3.48;…
G2Y-1742	Thiovulum_ES_AKKQ01000001.1_74	sulg:FJR48_09670 ferrous iron transport protein A (db=kegg)	hypothetical protein (complement(80696..81535))	NA	NA	K07741	765914.ThisiDRAFT_2370;7.3e-22;111.3;COG3617@1|root,COG3617@2|Bacteria,1N09A@1224|Proteobacteria,1SDKG@1236|Gammaproteobacteria;1236|Gammaproteobacteria;K;prophage antirepressor;-;-;-;-;-;-;-;-;-;-;-;-;U3
G2Y-266	Thiovulum_ES_AKKQ01000002.1_1	sba:Sulba_1885 phosphomannomutase (db=kegg)	hypothetical protein 59..283	NA	NA	NA	NA
G2Y-267	Thiovulum_ES_AKKQ01000002.1_2	ant:Arnit_2170 UDP-sugar diphosphatase (db=kegg)	Translation initiation factor SUI1 273..584	K03113	EIF1, SUI1; translation initiation factor 1	NA	1165841.SULAR_10419;3.4e-09;67.8;COG0023@1|root,COG0023@2|Bacteria,1Q2ID@1224|Proteobacteria,42VSB@68525|delta/epsilon subdivisions,2YQ8F@29547|Epsilonproteobacteria;29547|Epsilonproteobacteria;J;Translation initiation factor SUI1;-;-;-;ko:K03113;ko03013,map03013;-;-;-;ko00000,ko00001,ko03012;-;-;-;U3
G2Y-268	Thiovulum_ES_AKKQ01000002.1_3	gsn:YC6258_04146 hypothetical protein (db=kegg)	hypothetical protein 626..1012	NA	NA	NA	1172190.M947_01485;9.7e-30;136.3;2B5BG@1|root,31Y5N@2|Bacteria,1RJ1N@1224|Proteobacteria,42TPY@68525|delta/epsilon subdivisions,2YPZW@29547|Epsilonproteobacteria;29547|Epsilonproteobacteria;-;-;-;-;-;-;-;-;-;-;-;-;-;-;U3
G2Y-269	Thiovulum_ES_AKKQ01000002.1_4	clx:CLAN_1361 plsY; acyl phosphate:glycerol-3-phosphate acyltransferase (db=kegg)	hypothetical protein 1141..2448	NA	NA	NA	326298.Suden_0070;2e-106;392.9;COG0477@1|root,COG2814@2|Bacteria,1MVSH@1224|Proteobacteria,42NA4@68525|delta/epsilon subdivisions,2YN8R@29547|Epsilonproteobacteria;29547|Epsilonproteobacteria;EGP;transporter;-;-;-;-;-;-;-;-;-;-;-;-;U3
G2Y-270	Thiovulum_ES_AKKQ01000002.1_5	amyt:AMYT_0112 ubiA; 4-hydroxybenzoate octaprenyltransferase (db=kegg)	Tetraacyldisaccharide 4'-kinase 2451..3335	K00912	lpxK; tetraacyldisaccharide 4'-kinase [EC:2.7.1.130]	NA	1172190.M947_09365;1.2e-59;236.9;COG1663@1|root,COG1663@2|Bacteria,1MU8G@1224|Proteobacteria,42PA2@68525|delta/epsilon subdivisions,2YN18@29547|Epsilonproteobacteria;29547|Epsilonproteobacteria;M;Transfers the gamma-phosphate of ATP to the 4'-position of a tetraacyldisaccharide 1-phosphate intermediate (termed DS-1- P) to form tetraacyldisaccharide 1,4'-bis-phosphate (lipid IVA);lpxK;-;2.7.1.130;…
G2Y-271	Thiovulum_ES_AKKQ01000002.1_6	sua:Saut_0848 globin (db=kegg)	Molybdopterin molybdenumtransferase (complement(3361..4599))	K03750	moeA; molybdopterin molybdotransferase [EC:2.10.1.1]	NA	563040.Saut_1920;1.3e-99;370.2;COG0303@1|root,COG0303@2|Bacteria,1MVD5@1224|Proteobacteria,42MZZ@68525|delta/epsilon subdivisions,2YMM3@29547|Epsilonproteobacteria;29547|Epsilonproteobacteria;H;molybdopterin biosynthesis;-;-;2.10.1.1;ko:K03750;ko00790,ko01100,map00790,map01100;-;R09735;RC03462;ko00000,ko00001,ko01000;-;-;-;U3
G2Y-272	Thiovulum_ES_AKKQ01000002.1_7	nis:NIS_1542 ilvE; branched-chain amino acid aminotransferase (db=kegg)	Peptide-methionine (R)-S-oxide reductase MsrB (complement(4583..4939))	K07305	msrB; peptide-methionine (R)-S-oxide reductase [EC:1.8.4.12]	K12267	755732.Fluta_0617;3.9e-41;174.1;COG0229@1|root,COG0229@2|Bacteria,4NQEY@976|Bacteroidetes,1I1Y2@117743|Flavobacteriia,2PBTJ@246874|Cryomorphaceae;976|Bacteroidetes;C;COGs COG0229 Conserved domain frequently associated with peptide methionine sulfoxide reductase;msrB;-;1.8.4.12;ko:K07305;-;-;-;-;ko00000,ko01000;-;-;-;U3
G2Y-273	Thiovulum_ES_AKKQ01000002.1_8	sulg:FJR48_10545 prohibitin family protein (db=kegg)	Phosphatidate cytidylyltransferase (complement(5023..5793))	K00981	E2.7.7.41, CDS1, CDS2, cdsA; phosphatidate cytidylyltransferase [EC:2.7.7.41]	NA	1537915.JU57_06890;2.3e-46;192.6;COG4589@1|root,COG4589@2|Bacteria,1R34R@1224|Proteobacteria,43EKC@68525|delta/epsilon subdivisions,2YTJ5@29547|Epsilonproteobacteria;29547|Epsilonproteobacteria;S;Belongs to the CDS family;cdsA;-;2.7.7.41;ko:K00981;ko00564,ko01100,ko01110,ko04070,map00564,map01100,map01110,map04070;M00093;R01799;RC00002;ko00000,ko00001,ko00002,ko01000;-;-;-;U3
G2Y-274	Thiovulum_ES_AKKQ01000002.1_9	suln:FJR47_00560 thiol peroxidase (db=kegg)	GTP-binding protein Obg 6211..7203	K03979	obgE, cgtA, MTG2; GTPase [EC:3.6.5.-]	NA	1244531.CIG1485E_1486;6.7e-107;394.0;COG0536@1|root,COG0536@2|Bacteria,1MUGZ@1224|Proteobacteria,42M40@68525|delta/epsilon subdivisions,2YMGX@29547|Epsilonproteobacteria;29547|Epsilonproteobacteria;S;An essential GTPase which binds GTP, GDP and possibly (p)ppGpp with moderate affinity, with high nucleotide exchange rates and a fairly low GTP hydrolysis rate. Plays a role in control of the cell cy…
G2Y-275	Thiovulum_ES_AKKQ01000002.1_10	sua:Saut_1294 FAD dependent oxidoreductase (db=kegg)	hypothetical protein 7230..9530	NA	NA	K02488	NA
G2Y-276	Thiovulum_ES_AKKQ01000002.1_11	grs:C7S20_19195 type II restriction endonuclease (db=kegg)	hypothetical protein 9540..10118	NA	NA	K01785	NA
G2Y-277	Thiovulum_ES_AKKQ01000002.1_12	NA	UDP-N-acetylmuramate--L-alanine ligase 10115..11407	K01924	murC; UDP-N-acetylmuramate--alanine ligase [EC:6.3.2.8]	NA	525898.Sdel_0492;7.3e-138;497.3;COG0773@1|root,COG0773@2|Bacteria,1MV68@1224|Proteobacteria,42MMP@68525|delta/epsilon subdivisions,2YMTZ@29547|Epsilonproteobacteria;29547|Epsilonproteobacteria;M;Belongs to the MurCDEF family;murC;-;6.3.2.8;ko:K01924;ko00471,ko00550,ko01100,map00471,map00550,map01100;-;R03193;RC00064,RC00141;ko00000,ko00001,ko01000,ko01011;-;-;iIT341.HP0623;U3
G2Y-278	Thiovulum_ES_AKKQ01000002.1_13	sulg:FJR48_11850 chemotaxis protein (db=kegg)	Adenylate cyclase (complement(11438..13672))	K01768	E4.6.1.1; adenylate cyclase [EC:4.6.1.1]	NA	90813.JQMT01000001_gene63;1.8e-224;785.8;COG2114@1|root,COG4252@1|root,COG2114@2|Bacteria,COG4252@2|Bacteria,1MV1V@1224|Proteobacteria,1RYBQ@1236|Gammaproteobacteria,4625A@72273|Thiotrichales;72273|Thiotrichales;T;PFAM Adenylate and Guanylate cyclase catalytic domain;-;-;-;-;-;-;-;-;-;-;-;-;U3
G2Y-279	Thiovulum_ES_AKKQ01000002.1_14	sku:Sulku_1118 methyl-accepting chemotaxis sensory transducer (db=kegg)	Crossover junction endodeoxyribonuclease RuvC 13743..14213	K01159	ruvC; crossover junction endodeoxyribonuclease RuvC [EC:3.1.22.4]	NA	572480.Arnit_3150;1.1e-38;166.4;COG0817@1|root,COG0817@2|Bacteria,1MUJI@1224|Proteobacteria,42QPX@68525|delta/epsilon subdivisions,2YNW3@29547|Epsilonproteobacteria;29547|Epsilonproteobacteria;L;Nuclease that resolves Holliday junction intermediates in genetic recombination. Cleaves the cruciform structure in supercoiled DNA by nicking to strands with the same polarity at sites symmetrically oppo…
G2Y-280	Thiovulum_ES_AKKQ01000002.1_15	sba:Sulba_0707 adenylate kinase-like kinase (db=kegg)	Na+/H+ antiporter NhaD type (complement(14243..15595))	NA	NA	NA	1172190.M947_06530;5.4e-168;597.4;COG1055@1|root,COG1055@2|Bacteria,1MUH8@1224|Proteobacteria,42KZP@68525|delta/epsilon subdivisions,2YMBP@29547|Epsilonproteobacteria;29547|Epsilonproteobacteria;P;COG1055 Na H antiporter NhaD and related arsenite;-;-;-;-;-;-;-;-;-;-;-;-;U3
G2Y-281	Thiovulum_ES_AKKQ01000002.1_16	apak:AP3564_01650 carbon-nitrogen hydrolase (db=kegg)	hypothetical protein 15714..17333	NA	NA	K01421	NA
NA	Thiovulum_ES_AKKQ01000002.1_17	sdl:Sdel_0491 aminotransferase class I and II (db=kegg)	NA	K07315	rsbU_P; phosphoserine phosphatase RsbU/P [EC:3.1.3.3]	NA	1565314.OA34_10105;6.4e-44;185.3;COG0834@1|root,COG2208@1|root,COG5002@1|root,COG0834@2|Bacteria,COG2208@2|Bacteria,COG5002@2|Bacteria,1MXJQ@1224|Proteobacteria,42RQT@68525|delta/epsilon subdivisions,2YRIM@29547|Epsilonproteobacteria;29547|Epsilonproteobacteria;KT;Sigma factor PP2C-like phosphatases;-;-;-;-;-;-;-;-;-;-;-;-;U3
G2Y-283	Thiovulum_ES_AKKQ01000002.1_18	ask:EI285_02755 transcriptional repressor (db=kegg)	histidine kinase 18662..19897	K10125	dctB; two-component system, NtrC family, C4-dicarboxylate transport sensor histidine kinase DctB [EC:2.7.13.3]	NA	NA
G2Y-284	Thiovulum_ES_AKKQ01000002.1_19	arc:ABLL_0260 phosphoglucosamine mutase (db=kegg)	Ribosome-binding factor A 19894..20250	K02834	rbfA; ribosome-binding factor A	NA	563040.Saut_0702;1.2e-26;125.9;COG0858@1|root,COG0858@2|Bacteria,1Q48R@1224|Proteobacteria,42UQE@68525|delta/epsilon subdivisions,2YPZY@29547|Epsilonproteobacteria;29547|Epsilonproteobacteria;J;One of several proteins that assist in the late maturation steps of the functional core of the 30S ribosomal subunit. Associates with free 30S ribosomal subunits (but not with 30S subunits that are part of…
G2Y-285	Thiovulum_ES_AKKQ01000002.1_20	sku:Sulku_0331 GMP synthase (glutamine-hydrolyzing) (db=kegg)	SSU ribosomal protein S15p (S13e) (complement(20247..20522))	K02956	RP-S15, MRPS15, rpsO; small subunit ribosomal protein S15	NA	709032.Sulku_1758;1.1e-27;129.0;COG0184@1|root,COG0184@2|Bacteria,1MZ2W@1224|Proteobacteria,42TPZ@68525|delta/epsilon subdivisions,2YPU9@29547|Epsilonproteobacteria;29547|Epsilonproteobacteria;J;Forms an intersubunit bridge (bridge B4) with the 23S rRNA of the 50S subunit in the ribosome;rpsO;-;-;ko:K02956;ko03010,map03010;M00178,M00179;-;-;br01610,ko00000,ko00001,ko00002,ko03011;-;-;-;U3
G2Y-286	Thiovulum_ES_AKKQ01000002.1_21	NA	Exonuclease SbcD 20630..21769	K03547	sbcD, mre11; DNA repair protein SbcD/Mre11	NA	1355374.JARU01000005_gene1839;1.4e-79;303.5;COG0420@1|root,COG0420@2|Bacteria,1MVV6@1224|Proteobacteria,42PFX@68525|delta/epsilon subdivisions,2YRGY@29547|Epsilonproteobacteria;29547|Epsilonproteobacteria;L;SbcCD cleaves DNA hairpin structures. These structures can inhibit DNA replication and are intermediates in certain DNA recombination reactions. The complex acts as a 3'- 5' double strand exon…
G2Y-287	Thiovulum_ES_AKKQ01000002.1_22	hcp:HCN_0319 nrdF; ribonucleotide-diphosphate reductase subunit beta (db=kegg)	Exonuclease SbcC 21766..24306	K03546	sbcC, rad50; DNA repair protein SbcC/Rad50	NA	926549.KI421517_gene1995;4.7e-40;173.3;COG0419@1|root,COG0419@2|Bacteria,4NH9H@976|Bacteroidetes,47N6H@768503|Cytophagia;976|Bacteroidetes;L;ATPase involved in DNA repair;sbcC;-;-;ko:K03546;-;-;-;-;ko00000,ko03400;-;-;-;U3
G2Y-288	Thiovulum_ES_AKKQ01000002.1_23	spae:E2C16_04055 ltrA; group II intron reverse transcriptase/maturase (db=kegg)	SSU ribosomal protein S2p (SAe) 24447..25319	K02967	RP-S2, MRPS2, rpsB; small subunit ribosomal protein S2	NA	360106.CFF8240_1442;6.3e-101;374.0;COG0052@1|root,COG0052@2|Bacteria,1MU33@1224|Proteobacteria,42M3Y@68525|delta/epsilon subdivisions,2YMD5@29547|Epsilonproteobacteria;29547|Epsilonproteobacteria;J;Belongs to the universal ribosomal protein uS2 family;rpsB;-;-;ko:K02967;ko03010,map03010;M00178,M00179;-;-;br01610,ko00000,ko00001,ko00002,ko03011;-;-;-;U3
G2Y-289	Thiovulum_ES_AKKQ01000002.1_24	smul:SMUL_1819 retron-type reverse transcriptase (db=kegg)	Translation elongation factor Ts 25403..26452	K02357	tsf, TSFM; elongation factor Ts	NA	709032.Sulku_0236;5.2e-110;404.4;COG0264@1|root,COG0264@2|Bacteria,1MUS2@1224|Proteobacteria,42NNS@68525|delta/epsilon subdivisions,2YMQW@29547|Epsilonproteobacteria;29547|Epsilonproteobacteria;J;Associates with the EF-Tu.GDP complex and induces the exchange of GDP to GTP. It remains bound to the aminoacyl-tRNA.EF- Tu.GTP complex up to the GTP hydrolysis stage on the ribosome;tsf;-;-;ko:K02357;-;…
G2Y-290	Thiovulum_ES_AKKQ01000002.1_25	tdn:Suden_0013 Ribonucleoside-diphosphate reductase (db=kegg)	DNA repair protein RadA 26546..27889	K04485	radA, sms; DNA repair protein RadA/Sms	NA	1537917.JU82_04415;3.2e-152;545.0;COG1066@1|root,COG1066@2|Bacteria,1MUJQ@1224|Proteobacteria,42MG8@68525|delta/epsilon subdivisions,2YMAP@29547|Epsilonproteobacteria;29547|Epsilonproteobacteria;O;DNA-dependent ATPase involved in processing of recombination intermediates, plays a role in repairing DNA breaks. Stimulates the branch migration of RecA-mediated strand transfer reactions, allowing the…
G2Y-291	Thiovulum_ES_AKKQ01000002.1_26	sua:Saut_2124 diaminopimelate epimerase (db=kegg)	16S rRNA (guanine(527)-N(7))-methyltransferase (complement(27893..28414))	K03501	gidB, rsmG; 16S rRNA (guanine527-N7)-methyltransferase [EC:2.1.1.170]	NA	1355374.JARU01000004_gene1482;8.5e-37;160.2;COG0357@1|root,COG0357@2|Bacteria,1MY0K@1224|Proteobacteria,42SB8@68525|delta/epsilon subdivisions,2YPI9@29547|Epsilonproteobacteria;29547|Epsilonproteobacteria;J;Specifically methylates the N7 position of guanine in position 527 of 16S rRNA;gidB;-;2.1.1.170;ko:K03501;-;-;-;-;ko00000,ko01000,ko03009,ko03036;-;-;-;U3
G2Y-292	Thiovulum_ES_AKKQ01000002.1_27	sulr:B649_01705 hypothetical protein (db=kegg)	hypothetical protein (complement(28447..29787))	NA	NA	K12340	1165841.SULAR_01543;4.8e-84;318.5;COG1538@1|root,COG1538@2|Bacteria,1MXB2@1224|Proteobacteria;1224|Proteobacteria;MU;Outer membrane component of multidrug efflux pump;-;-;-;-;-;-;-;-;-;-;-;-;U3
G2Y-293	Thiovulum_ES_AKKQ01000002.1_28	jab:VN23_13210 hypothetical protein (db=kegg)	hypothetical protein (complement(29850..31262))	NA	NA	K01791	709032.Sulku_2402;8.1e-90;337.8;2DY8I@1|root,348MR@2|Bacteria;2|Bacteria;-;-;-;-;-;-;-;-;-;-;-;-;-;-;U3
G2Y-294	Thiovulum_ES_AKKQ01000002.1_29	NA	hypothetical protein (complement(31259..32194))	NA	NA	NA	NA
G2Y-295	Thiovulum_ES_AKKQ01000002.1_30	NA	hypothetical protein (complement(32191..33252))	K00817	hisC; histidinol-phosphate aminotransferase [EC:2.6.1.9]	NA	NA
G2Y-296	Thiovulum_ES_AKKQ01000002.1_31	cwa:CwatDRAFT_6123 conserved hypothetical protein (db=kegg)	hypothetical protein (complement(33245..34048))	NA	NA	K18910	NA
G2Y-297	Thiovulum_ES_AKKQ01000002.1_32	ccv:CCV52592_0763 ispB; octaprenyl-diphosphate synthase (db=kegg)	predicted Fe-S oxidoreductase (complement(34045..34932))	NA	NA	K13549	NA
G2Y-298	Thiovulum_ES_AKKQ01000002.1_33	cspf:CSF_0770 hemA; glutamyl-tRNA reductase (db=kegg)	GTP cyclohydrolase I type 1 (complement(34981..35529))	K01495	GCH1, folE; GTP cyclohydrolase IA [EC:3.5.4.16]	NA	572480.Arnit_2411;1.1e-58;233.0;COG0302@1|root,COG0302@2|Bacteria,1MY3N@1224|Proteobacteria,42N1U@68525|delta/epsilon subdivisions,2YMVV@29547|Epsilonproteobacteria;29547|Epsilonproteobacteria;F;GTP cyclohydrolase;folE;-;3.5.4.16;ko:K01495;ko00790,ko01100,map00790,map01100;M00126,M00841,M00842,M00843;R00428,R04639,R05046,R05048;RC00263,RC00294,RC00323,RC00945,RC01188;ko00000,ko00001,ko00002,ko010…
G2Y-299	Thiovulum_ES_AKKQ01000002.1_34	tdn:Suden_1206 Cytoplasmic peptidoglycan synthetases-like protein (db=kegg)	hypothetical protein (complement(35546..36007))	K06867	K06867; uncharacterized protein	NA	NA
G2Y-300	Thiovulum_ES_AKKQ01000002.1_35	cha:CHAB381_1790 lspA; signal peptidase II (db=kegg)	hypothetical protein (complement(36079..36537))	NA	NA	K07315	NA
G2Y-301	Thiovulum_ES_AKKQ01000002.1_36	nap:C3L23_01440 shikimate kinase (db=kegg)	hypothetical protein 36593..36811	NA	NA	K23775	NA
G2Y-302	Thiovulum_ES_AKKQ01000002.1_37	cpaf:C6V80_01730 AMIN domain-containing protein (db=kegg)	hypothetical protein 36821..36949	NA	NA	NA	NA
G2Y-303	Thiovulum_ES_AKKQ01000002.1_38	NA	hypothetical protein (complement(36946..37815))	NA	NA	NA	NA
G2Y-304	Thiovulum_ES_AKKQ01000002.1_39	tdn:Suden_2001 enolase (db=kegg)	Anthranilate phosphoribosyltransferase 37886..38863	K00766	trpD; anthranilate phosphoribosyltransferase [EC:2.4.2.18]	NA	598659.NAMH_0786;3e-83;315.5;COG0547@1|root,COG0547@2|Bacteria,1MUPV@1224|Proteobacteria,42NRG@68525|delta/epsilon subdivisions,2YN78@29547|Epsilonproteobacteria;29547|Epsilonproteobacteria;F;Catalyzes the transfer of the phosphoribosyl group of 5- phosphorylribose-1-pyrophosphate (PRPP) to anthranilate to yield N-(5'-phosphoribosyl)-anthranilate (PRA);trpD;-;2.4.2.18,4.1.3.27;ko:K00766,ko:K13497…
G2Y-305	Thiovulum_ES_AKKQ01000002.1_40	cha:CHAB381_1787 recA; protein RecA (db=kegg)	Malate dehydrogenase 38942..39901	K00024	mdh; malate dehydrogenase [EC:1.1.1.37]	NA	1249480.B649_06125;2.8e-134;485.0;COG0039@1|root,COG0039@2|Bacteria,1MV57@1224|Proteobacteria,42KZJ@68525|delta/epsilon subdivisions,2YMR0@29547|Epsilonproteobacteria;29547|Epsilonproteobacteria;C;Catalyzes the reversible oxidation of malate to oxaloacetate;mdh;-;1.1.1.37;ko:K00024;ko00020,ko00270,ko00620,ko00630,ko00680,ko00710,ko00720,ko01100,ko01110,ko01120,ko01130,ko01200,map00020,map00270,ma…
G2Y-306	Thiovulum_ES_AKKQ01000002.1_41	NA	Fumarate hydratase class I, alpha region; L(+)-tartrate dehydratase alpha subunit 39898..40752	K01677	E4.2.1.2AA, fumA; fumarate hydratase subunit alpha [EC:4.2.1.2]	NA	1165841.SULAR_00145;8e-125;453.4;COG1951@1|root,COG1951@2|Bacteria,1MUV9@1224|Proteobacteria,42MC7@68525|delta/epsilon subdivisions,2YN8Q@29547|Epsilonproteobacteria;29547|Epsilonproteobacteria;C;Fumarate hydratase;ttdA;-;4.2.1.2;ko:K01677;ko00020,ko00620,ko00720,ko01100,ko01110,ko01120,ko01130,ko01200,map00020,map00620,map00720,map01100,map01110,map01120,map01130,map01200;M00009,M00011,M00173,M0…
G2Y-307	Thiovulum_ES_AKKQ01000002.1_42	cfv:CFVI03293_0804 crcB; putative fluoride ion transporter (db=kegg)	hypothetical protein 40849..41097	NA	NA	K07723	NA
G2Y-308	Thiovulum_ES_AKKQ01000002.1_43	sulg:FJR48_00175 metal ABC transporter permease (db=kegg)	COG2337: Growth inhibitor 41094..41432	K07171	mazF, ndoA, chpA; mRNA interferase MazF [EC:3.1.-.-]	NA	1469607.KK073768_gene842;4.2e-29;134.0;COG2337@1|root,COG2337@2|Bacteria,1G7SY@1117|Cyanobacteria,1HNTB@1161|Nostocales;1117|Cyanobacteria;L;Toxic component of a toxin-antitoxin (TA) module;-;-;-;ko:K07171;-;-;-;-;ko00000,ko01000,ko02048;-;-;-;U3
G2Y-309	Thiovulum_ES_AKKQ01000002.1_44	NA	hypothetical protein 41442..42296	NA	NA	NA	865861.AZSU01000002_gene2447;4.8e-13;82.0;COG0484@1|root,COG0484@2|Bacteria,1TS44@1239|Firmicutes,24A9N@186801|Clostridia,36DHR@31979|Clostridiaceae;186801|Clostridia;O;DnaJ C terminal domain;CbpA;-;-;ko:K05516;-;-;-;-;ko00000,ko03036,ko03110;-;-;-;U3
G2Y-310	Thiovulum_ES_AKKQ01000002.1_45	abt:ABED_1627 ADP-heptose synthase (db=kegg)	KilA-N domain-containing protein 42370..43137	NA	NA	K03639	NA
G2Y-311	Thiovulum_ES_AKKQ01000002.1_46	nam:NAMH_1004 conserved hypothetical protein (db=kegg)	hypothetical protein 43209..43484	NA	NA	NA	NA
G2Y-312	Thiovulum_ES_AKKQ01000002.1_47	azz:DEW08_13380 hypothetical protein (db=kegg)	hypothetical protein 43647..45860	K07277	SAM50, TOB55, bamA; outer membrane protein insertion porin family	NA	1537917.JU82_08040;2.7e-185;655.6;COG4775@1|root,COG4775@2|Bacteria,1MU0D@1224|Proteobacteria,42MMA@68525|delta/epsilon subdivisions,2YMW4@29547|Epsilonproteobacteria;29547|Epsilonproteobacteria;M;Part of the outer membrane protein assembly complex, which is involved in assembly and insertion of beta-barrel proteins into the outer membrane;bamA;-;-;ko:K07277;-;-;-;-;ko00000,ko02000,ko03029;1.B.33…
G2Y-313	Thiovulum_ES_AKKQ01000002.1_48	NA	UDP-glucose 4-epimerase 45857..46780	K01784	galE, GALE; UDP-glucose 4-epimerase [EC:5.1.3.2]	NA	1355374.JARU01000006_gene1770;4.5e-97;361.3;COG0451@1|root,COG0451@2|Bacteria,1QUEV@1224|Proteobacteria,43BNE@68525|delta/epsilon subdivisions,2YMGV@29547|Epsilonproteobacteria;29547|Epsilonproteobacteria;M;Male sterility protein;-;-;5.1.3.2;ko:K01784;ko00052,ko00520,ko01100,map00052,map00520,map01100;M00361,M00362,M00632;R00291,R02984;RC00289;ko00000,ko00001,ko00002,ko01000;-;-;-;U3
G2Y-314	Thiovulum_ES_AKKQ01000002.1_49	cgra:CGRAC_0071 CRISPR-associated protein, DxTHG family (db=kegg)	Molybdenum cofactor guanylyltransferase (complement(46837..47403))	K03752	mobA; molybdenum cofactor guanylyltransferase [EC:2.7.7.77]	K13818	563040.Saut_2089;3.5e-28;131.7;COG0746@1|root,COG0746@2|Bacteria,1NEIC@1224|Proteobacteria,42SCE@68525|delta/epsilon subdivisions,2YPMS@29547|Epsilonproteobacteria;29547|Epsilonproteobacteria;H;Transfers a GMP moiety from GTP to Mo-molybdopterin (Mo- MPT) cofactor (Moco or molybdenum cofactor) to form Mo- molybdopterin guanine dinucleotide (Mo-MGD) cofactor;mobA;-;2.7.7.77;ko:K03752;ko00790,ko011…
G2Y-315	Thiovulum_ES_AKKQ01000002.1_50	NA	COG0503: Adenine/guanine phosphoribosyltransferases and related PRPP-binding proteins (complement(47400..48479))	NA	NA	NA	471881.PROPEN_01067;1.8e-28;133.7;COG0503@1|root,COG0503@2|Bacteria,1MWNI@1224|Proteobacteria,1RN87@1236|Gammaproteobacteria,3Z1QV@583|Proteus;1236|Gammaproteobacteria;F;TRSP domain C terminus to PRTase_2;-;-;-;-;-;-;-;-;-;-;-;-;U3
G2Y-316	Thiovulum_ES_AKKQ01000002.1_51	hyo:NNO_1330 soluble lytic murein transglycosylase precursor (db=kegg)	CTP synthase (complement(48476..50101))	K01937	pyrG, CTPS; CTP synthase [EC:6.3.4.2]	NA	1537917.JU82_08270;9e-218;763.1;COG0504@1|root,COG0504@2|Bacteria,1MUIT@1224|Proteobacteria,42MEU@68525|delta/epsilon subdivisions,2YMUF@29547|Epsilonproteobacteria;29547|Epsilonproteobacteria;F;Catalyzes the ATP-dependent amination of UTP to CTP with either L-glutamine or ammonia as the source of nitrogen. Regulates intracellular CTP levels through interactions with the four ribonucleotide triph…
G2Y-317	Thiovulum_ES_AKKQ01000002.1_52	tdn:Suden_1173 Thiamine monophosphate synthase (db=kegg)	hypothetical protein (complement(50110..51414))	NA	NA	K11527	NA
G2Y-318	Thiovulum_ES_AKKQ01000002.1_53	sua:Saut_1108 outer membrane lipoprotein carrier protein LolA (db=kegg)	hypothetical protein 51544..52923	NA	NA	NA	NA
NA	Thiovulum_ES_AKKQ01000002.1_54	sulg:FJR48_02020 coproporphyrinogen III oxidase family protein (db=kegg)	NA	K03271	gmhA, lpcA; D-sedoheptulose 7-phosphate isomerase [EC:5.3.1.28]	NA	572480.Arnit_0940;1.7e-68;265.8;COG0279@1|root,COG0279@2|Bacteria,1NVIE@1224|Proteobacteria,42QUT@68525|delta/epsilon subdivisions,2YNVS@29547|Epsilonproteobacteria;29547|Epsilonproteobacteria;G;Catalyzes the isomerization of sedoheptulose 7-phosphate in D-glycero-D-manno-heptose 7-phosphate;gmhA;-;5.3.1.28;ko:K03271;ko00540,ko01100,map00540,map01100;M00064;R05645,R09768,R09769;RC00434;ko00000,ko…
G2Y-320	Thiovulum_ES_AKKQ01000002.1_55	NA	hypothetical protein 53597..54103	NA	NA	K06925	NA
G2Y-321	Thiovulum_ES_AKKQ01000002.1_56	pft:JBW_00502 stress protein (db=kegg)	putative membrane protein 54103..54834	K08970	rcnA; nickel/cobalt transporter (NicO) family protein	NA	1172190.M947_05845;2.9e-43;182.2;COG2215@1|root,COG2215@2|Bacteria,1MWIW@1224|Proteobacteria,42V1K@68525|delta/epsilon subdivisions,2YRGI@29547|Epsilonproteobacteria;29547|Epsilonproteobacteria;U;Belongs to the NiCoT transporter (TC 2.A.52) family;-;-;-;-;-;-;-;-;-;-;-;-;U3
G2Y-322	Thiovulum_ES_AKKQ01000002.1_57	bfm:BP422_02420 Tellurite resistance protein TerB (db=kegg)	Acyl carrier protein 54928..55158	K02078	acpP; acyl carrier protein	NA	1165841.SULAR_07375;1.3e-21;108.6;COG0236@1|root,COG0236@2|Bacteria,1MZ4P@1224|Proteobacteria,42V9M@68525|delta/epsilon subdivisions,2YPX3@29547|Epsilonproteobacteria;29547|Epsilonproteobacteria;IQ;Carrier of the growing fatty acid chain in fatty acid biosynthesis;acpP;-;-;ko:K02078;-;-;-;-;ko00000,ko00001;-;-;-;U3
G2Y-323	Thiovulum_ES_AKKQ01000002.1_58	tig:THII_0063 hypothetical protein (db=kegg)	3-oxoacyl-[acyl-carrier-protein] synthase, KASII 55250..56479	K09458	fabF, OXSM, CEM1; 3-oxoacyl-[acyl-carrier-protein] synthase II [EC:2.3.1.179]	NA	1537917.JU82_04005;8.7e-173;613.2;COG0304@1|root,COG0304@2|Bacteria,1MU1X@1224|Proteobacteria,42MUZ@68525|delta/epsilon subdivisions,2YMR3@29547|Epsilonproteobacteria;29547|Epsilonproteobacteria;I;Catalyzes the condensation reaction of fatty acid synthesis by the addition to an acyl acceptor of two carbons from malonyl-ACP;fabF;-;2.3.1.179;ko:K09458;ko00061,ko00780,ko01100,ko01212,map00061,map007…
G2Y-324	Thiovulum_ES_AKKQ01000002.1_59	Bacterial cellulose synthase subunit [PF03170.15] (db=pfam)	Acetyl-coenzyme A carboxyl transferase alpha chain 56486..57502	K01962	accA; acetyl-CoA carboxylase carboxyl transferase subunit alpha [EC:6.4.1.2 2.1.3.15]	NA	563040.Saut_0569;3.9e-118;431.4;COG0825@1|root,COG0825@2|Bacteria,1MURN@1224|Proteobacteria,42NC2@68525|delta/epsilon subdivisions,2YMTQ@29547|Epsilonproteobacteria;29547|Epsilonproteobacteria;I;Component of the acetyl coenzyme A carboxylase (ACC) complex. First, biotin carboxylase catalyzes the carboxylation of biotin on its carrier protein (BCCP) and then the CO(2) group is transferred by the c…
G2Y-325	Thiovulum_ES_AKKQ01000002.1_60	aae:aq_1400 cellulose synthase regulator protein (db=kegg)	Anaerobic respiratory reductase chaperone 57468..58076	K23349	dmsD; putative dimethyl sulfoxide reductase chaperone	NA	929558.SMGD1_0554;1.6e-58;232.6;COG3381@1|root,COG3381@2|Bacteria,1N4MX@1224|Proteobacteria,42RVB@68525|delta/epsilon subdivisions,2YP5X@29547|Epsilonproteobacteria;29547|Epsilonproteobacteria;S;component of anaerobic;-;-;-;-;-;-;-;-;-;-;-;-;U3
G2Y-326	Thiovulum_ES_AKKQ01000002.1_61	saf:SULAZ_1376 bacterial cellulose synthase subunit subfamily (db=kegg)	Peptide-methionine (S)-S-oxide reductase MsrA 58073..58555	K12267	msrAB; peptide methionine sulfoxide reductase msrA/msrB [EC:1.8.4.11 1.8.4.12]	K07304	367737.Abu_1631;1.3e-52;212.6;COG0225@1|root,COG0225@2|Bacteria,1MVUS@1224|Proteobacteria,43BC4@68525|delta/epsilon subdivisions,2YMGN@29547|Epsilonproteobacteria;29547|Epsilonproteobacteria;O;Has an important function as a repair enzyme for proteins that have been inactivated by oxidation. Catalyzes the reversible oxidation-reduction of methionine sulfoxide in proteins to methionine;msrA;-;1.8.4…
G2Y-327	Thiovulum_ES_AKKQ01000002.1_62	dsf:UWK_01358 endoglucanase Y (db=kegg)	hypothetical protein 58555..60885	NA	NA	K16899	NA
G2Y-328	Thiovulum_ES_AKKQ01000002.1_63	NA	Ferredoxin domain-containing integral membrane protein (complement(60910..62268))	NA	NA	NA	709032.Sulku_0052;1.3e-153;549.7;COG0348@1|root,COG0348@2|Bacteria,1MVFY@1224|Proteobacteria,42M8Q@68525|delta/epsilon subdivisions,2YMSH@29547|Epsilonproteobacteria;29547|Epsilonproteobacteria;C;Cytochrome c oxidase accessory protein;ccoG;-;-;-;-;-;-;-;-;-;-;-;U3
G2Y-329	Thiovulum_ES_AKKQ01000002.1_64	Tetratricopeptide repeat [PF13432.8]; Tetratricopeptide repeat [PF13429.8] (db=pfam)	Phosphoribosylaminoimidazole-succinocarboxamide synthase 62443..63153	K01923	purC; phosphoribosylaminoimidazole-succinocarboxamide synthase [EC:6.3.2.6]	NA	1537917.JU82_05210;1e-85;323.2;COG0152@1|root,COG0152@2|Bacteria,1MUR9@1224|Proteobacteria,42M8A@68525|delta/epsilon subdivisions,2YN5T@29547|Epsilonproteobacteria;29547|Epsilonproteobacteria;F;Belongs to the SAICAR synthetase family;purC;-;6.3.2.6;ko:K01923;ko00230,ko01100,ko01110,ko01130,map00230,map01100,map01110,map01130;M00048;R04591;RC00064,RC00162;ko00000,ko00001,ko00002,ko01000;-;-;-;U3
G2Y-332	Thiovulum_ES_AKKQ01000002.1_65	NA	diguanylate cyclase/phosphodiesterase (GGDEF &amp; EAL domains) with PAS/PAC sensor(s) (complement(63646..65643))	NA	NA	K20964	944547.ABLL_0508;5.2e-74;285.8;COG0642@1|root,COG3287@1|root,COG0642@2|Bacteria,COG3287@2|Bacteria,1NXDJ@1224|Proteobacteria,43CBD@68525|delta/epsilon subdivisions,2YQE7@29547|Epsilonproteobacteria;29547|Epsilonproteobacteria;T;FIST N domain;-;-;-;-;-;-;-;-;-;-;-;-;U3
G2Y-333	Thiovulum_ES_AKKQ01000002.1_66	NA	Adenylate kinase (complement(65680..66249))	K00939	adk, AK; adenylate kinase [EC:2.7.4.3]	NA	525898.Sdel_0652;1.7e-67;262.3;COG0563@1|root,COG0563@2|Bacteria,1MXCZ@1224|Proteobacteria,42M8E@68525|delta/epsilon subdivisions,2YNXC@29547|Epsilonproteobacteria;29547|Epsilonproteobacteria;F;Catalyzes the reversible transfer of the terminal phosphate group between ATP and AMP. Plays an important role in cellular energy homeostasis and in adenine nucleotide metabolism;adk;-;2.7.4.3;ko:K00939;ko…
G2Y-334	Thiovulum_ES_AKKQ01000002.1_67	AAA domain [PF13614.8]; NUBPL iron-transfer P-loop NTPase [PF10609.11]; CobQ/CobB/MinD/ParA nucleotide binding domain [PF01656.25]; VirC1 protein [PF07015.13]; 4Fe-4S iron sulfur cluster binding proteins, NifH/frxC family [PF00142.20]; Cellulose biosynthesis protein BcsQ [PF06564.14]; ATPase MipZ [PF09140.13] (db=pfam)	2-hydroxy-6-oxohepta-2,4-dienoate hydrolase 66358..67071	NA	NA	K00433	556267.HWAG_00329;2.5e-55;222.2;COG0596@1|root,COG0596@2|Bacteria,1RM5C@1224|Proteobacteria,43BNP@68525|delta/epsilon subdivisions,2YT75@29547|Epsilonproteobacteria;29547|Epsilonproteobacteria;S;hydrolase;-;-;-;-;-;-;-;-;-;-;-;-;U3
G2Y-335	Thiovulum_ES_AKKQ01000002.1_68	sulr:B649_01350 hypothetical protein (db=kegg)	hypothetical protein 67101..68483	K06918	K06918; uncharacterized protein	NA	NA
G2Y-336	Thiovulum_ES_AKKQ01000002.1_69	tdn:Suden_1211 Virulence factor MVIN-like protein (db=kegg)	Translation elongation factor P 68529..69095	K02356	efp; elongation factor P	NA	1123326.JFBL01000002_gene1742;1.9e-74;285.4;COG0231@1|root,COG0231@2|Bacteria,1MW2J@1224|Proteobacteria,42N6H@68525|delta/epsilon subdivisions,2YM7S@29547|Epsilonproteobacteria;29547|Epsilonproteobacteria;J;Involved in peptide bond synthesis. Stimulates efficient translation and peptide-bond synthesis on native or reconstituted 70S ribosomes in vitro. Probably functions indirectly by altering the…
G2Y-337	Thiovulum_ES_AKKQ01000002.1_70	tdn:Suden_1754 glyceraldehyde-3-phosphate dehydrogenase (db=kegg)	tRNA ho5U(34) carboxymethyltransferase (complement(69126..70016))	K15257	cmoB; tRNA (mo5U34)-methyltransferase [EC:2.1.1.-]	NA	709032.Sulku_1586;1.5e-102;379.4;COG2227@1|root,COG2227@2|Bacteria,1NN3B@1224|Proteobacteria,43C3V@68525|delta/epsilon subdivisions,2YTAM@29547|Epsilonproteobacteria;29547|Epsilonproteobacteria;J;Catalyzes carboxymethyl transfer from carboxy-S- adenosyl-L-methionine (Cx-SAM) to 5-hydroxyuridine (ho5U) to form 5-carboxymethoxyuridine (cmo5U) at position 34 in tRNAs;cmoB;-;-;ko:K15257;-;-;-;-;ko000…
NA	Thiovulum_ES_AKKQ01000002.1_71	cpin:CPIN18020_0695 pgk; phosphoglycerate kinase (db=kegg)	NA	NA	NA	K01686	NA
G2Y-339	Thiovulum_ES_AKKQ01000002.1_72	cmed:FE773_03235 triose-phosphate isomerase (db=kegg)	Peptidoglycan glycosyltransferase FtsW (complement(70808..72157))	K03588	ftsW, spoVE; cell division protein FtsW	NA	1249480.B649_10625;1.5e-96;360.1;COG0772@1|root,COG0772@2|Bacteria,1MVDB@1224|Proteobacteria,42MG2@68525|delta/epsilon subdivisions,2YMJH@29547|Epsilonproteobacteria;29547|Epsilonproteobacteria;D;Belongs to the SEDS family;ftsW;-;-;ko:K03588;ko04112,map04112;-;-;-;ko00000,ko00001,ko02000,ko03036;2.A.103.1;-;-;U3
NA	Thiovulum_ES_AKKQ01000002.1_73	suln:FJR47_09390 spermidine synthase (db=kegg)	NA	NA	NA	K14120	NA
G2Y-341	Thiovulum_ES_AKKQ01000002.1_74	sku:Sulku_0101 dephospho-CoA kinase (db=kegg)	Aspartyl-tRNA synthetase @ Aspartyl-tRNA(Asn) synthetase 73400..75157	K01876	DARS2, aspS; aspartyl-tRNA synthetase [EC:6.1.1.12]	NA	563040.Saut_1194;4.5e-239;833.9;COG0173@1|root,COG0173@2|Bacteria,1MUXB@1224|Proteobacteria,42NC6@68525|delta/epsilon subdivisions,2YMJV@29547|Epsilonproteobacteria;29547|Epsilonproteobacteria;J;Aspartyl-tRNA synthetase with relaxed tRNA specificity since it is able to aspartylate not only its cognate tRNA(Asp) but also tRNA(Asn). Reaction proceeds in two steps L-aspartate is first activated by A…
G2Y-342	Thiovulum_ES_AKKQ01000002.1_75	hpx:HMPREF0462_0575 coaE; dephospho-CoA kinase (db=kegg)	hypothetical protein (complement(75270..75938))	NA	NA	K07741	1444310.JANV01000162_gene1151;1.6e-24;119.8;COG3617@1|root,COG3646@1|root,COG3617@2|Bacteria,COG3646@2|Bacteria,1UAZW@1239|Firmicutes,4IMCQ@91061|Bacilli,1ZJTW@1386|Bacillus;91061|Bacilli;K;Phage regulatory protein Rha (Phage_pRha);-;-;-;-;-;-;-;-;-;-;-;-;U3
G2Y-343	Thiovulum_ES_AKKQ01000002.1_76	aar:Acear_2185 3-deoxy-D-manno-octulosonatecytidylyltransferase (db=kegg)	purine nucleoside phosphorylase (punB) (complement(76001..76522))	NA	NA	K01243	326298.Suden_2092;9.7e-49;199.9;COG0775@1|root,COG0775@2|Bacteria,1R9VR@1224|Proteobacteria,42RM2@68525|delta/epsilon subdivisions,2YP67@29547|Epsilonproteobacteria;29547|Epsilonproteobacteria;F;phosphorylase;-;-;-;-;-;-;-;-;-;-;-;-;U3
NA	Thiovulum_ES_AKKQ01000002.1_77	sua:Saut_1193 ATP-NAD/AcoX kinase (db=kegg)	NA	K04517	tyrA2; prephenate dehydrogenase [EC:1.3.1.12]	NA	1165841.SULAR_06843;2.1e-77;295.8;COG0287@1|root,COG0287@2|Bacteria,1QTZA@1224|Proteobacteria,42MH0@68525|delta/epsilon subdivisions,2YMHS@29547|Epsilonproteobacteria;29547|Epsilonproteobacteria;E;prephenate dehydrogenase;tyrA;-;1.3.1.12;ko:K04517;ko00400,ko00401,ko01100,ko01110,ko01130,ko01230,map00400,map00401,map01100,map01110,map01130,map01230;M00025;R01728;RC00125;ko00000,ko00001,ko00002,ko0…
G2Y-112	Thiovulum_ES_AKKQ01000003.1_1	abu:Abu_2128 twin-arginine translocation protein, TatA/E family (db=kegg)	Phosphonate ABC transporter phosphate-binding periplasmic component (TC 3.A.1.9.1) (complement(23..385))	K02044	phnD; phosphonate transport system substrate-binding protein	K02926	709032.Sulku_1640;1.3e-20;105.9;COG3221@1|root,COG3221@2|Bacteria,1R4SK@1224|Proteobacteria,42V0V@68525|delta/epsilon subdivisions,2YS63@29547|Epsilonproteobacteria;29547|Epsilonproteobacteria;P;ABC transporter, phosphonate, periplasmic substrate-binding protein;-;-;-;ko:K02044;ko02010,map02010;M00223;-;-;ko00000,ko00001,ko00002,ko02000;3.A.1.9;-;-;U3
G2Y-113	Thiovulum_ES_AKKQ01000003.1_2	cmed:FE773_03430 aroF; 3-deoxy-7-phosphoheptulonate synthase (db=kegg)	Putative hemolysin 720..2438	NA	NA	NA	1123326.JFBL01000003_gene1966;2.9e-182;645.2;COG0204@1|root,COG3176@1|root,COG0204@2|Bacteria,COG3176@2|Bacteria,1MWIM@1224|Proteobacteria,42P71@68525|delta/epsilon subdivisions,2YNAA@29547|Epsilonproteobacteria;29547|Epsilonproteobacteria;I;Phospholipid glycerol acyltransferase;-;-;-;-;-;-;-;-;-;-;-;-;U3
G2Y-114	Thiovulum_ES_AKKQ01000003.1_3	sku:Sulku_1894 (LSU ribosomal protein L11P)-lysine N-methyltransferase (db=kegg)	Flagellin 2508..4040	K02406	fliC, hag; flagellin	NA	598659.NAMH_1612;5.8e-126;458.0;COG1344@1|root,COG1344@2|Bacteria,1MV1N@1224|Proteobacteria,42MX8@68525|delta/epsilon subdivisions,2YN00@29547|Epsilonproteobacteria;29547|Epsilonproteobacteria;N;Flagellin is the subunit protein which polymerizes to form the filaments of bacterial flagella;flaB;GO:0001539,GO:0005575,GO:0005576,GO:0005623,GO:0006928,GO:0008150,GO:0009288,GO:0009987,GO:0040011,GO:00…
G2Y-115	Thiovulum_ES_AKKQ01000003.1_4	sulr:B649_09075 response regulator receiver protein (db=kegg)	RecA protein 4156..6351	K03553	recA; recombination protein RecA	NA	263358.VAB18032_12245;3.4e-143;515.8;COG0468@1|root,COG1372@1|root,COG0468@2|Bacteria,COG1372@2|Bacteria,2GJ4P@201174|Actinobacteria,4DAV3@85008|Micromonosporales;201174|Actinobacteria;L;Can catalyze the hydrolysis of ATP in the presence of single-stranded DNA, the ATP-dependent uptake of single-stranded DNA by duplex DNA, and the ATP-dependent hybridization of homologous single-stranded DNAs. It…
G2Y-116	Thiovulum_ES_AKKQ01000003.1_5	suln:FJR47_08845 hypothetical protein (db=kegg)	hypothetical protein 6348..6518	NA	NA	K01465	NA
G2Y-117	Thiovulum_ES_AKKQ01000003.1_6	sun:SUN_0525 metE; 5-methyltetrahydropteroyltriglutamate--homocysteine S-methyltransferase (db=kegg)	Epoxyqueuosine reductase QueH / hypothetical domain 6521..7573	K09765	queH; epoxyqueuosine reductase [EC:1.17.99.6]	NA	944547.ABLL_2727;1e-97;363.6;COG1636@1|root,COG1636@2|Bacteria,1MUG5@1224|Proteobacteria,42M1E@68525|delta/epsilon subdivisions,2YN69@29547|Epsilonproteobacteria;29547|Epsilonproteobacteria;C;Catalyzes the conversion of epoxyqueuosine (oQ) to queuosine (Q), which is a hypermodified base found in the wobble positions of tRNA(Asp), tRNA(Asn), tRNA(His) and tRNA(Tyr);queH;-;1.17.99.6;ko:K09765;-;-;-…
G2Y-118	Thiovulum_ES_AKKQ01000003.1_7	hcp:HCN_1588 oorC; 2-oxoglutarate-acceptor oxidoreductase subunit OorC (db=kegg)	hypothetical protein (complement(7570..8100))	K07095	K07095; uncharacterized protein	NA	563040.Saut_0125;1e-45;189.9;COG0622@1|root,COG0622@2|Bacteria,1NPH4@1224|Proteobacteria,42TB8@68525|delta/epsilon subdivisions,2YPHV@29547|Epsilonproteobacteria;29547|Epsilonproteobacteria;S;Phosphoesterase;-;-;-;ko:K07095;-;-;-;-;ko00000;-;-;-;U3
G2Y-119	Thiovulum_ES_AKKQ01000003.1_8	nis:NIS_0843 2-oxoglutarate ferredoxin oxidoreductase, beta subunit (db=kegg)	Putative metal-dependent phosphohydrolase with tandem HD motifs (complement(8154..8945))	NA	NA	K07814	998088.B565_2056;9.6e-24;117.5;COG2206@1|root,COG3437@1|root,COG2206@2|Bacteria,COG3437@2|Bacteria,1R53C@1224|Proteobacteria,1RZQD@1236|Gammaproteobacteria,1Y5KX@135624|Aeromonadales;135624|Aeromonadales;KT;HD domain;-;-;-;-;-;-;-;-;-;-;-;-;U3
G2Y-120	Thiovulum_ES_AKKQ01000003.1_9	nam:NAMH_1228 OorA subunit of 2-oxoglutarate:acceptor oxidoreductase (db=kegg)	conserved hypothetical protein-TPR repeat- containing (complement(8983..10248))	NA	NA	NA	NA
G2Y-121	Thiovulum_ES_AKKQ01000003.1_10	sku:Sulku_1458 2-oxoglutarate ferredoxin oxidoreductase, delta subunit (db=kegg)	ATP-dependent protease subunit HslV (complement(10253..10801))	K01419	hslV, clpQ; ATP-dependent HslUV protease, peptidase subunit HslV [EC:3.4.25.2]	NA	326298.Suden_1376;9.8e-68;263.1;COG5405@1|root,COG5405@2|Bacteria,1MVF2@1224|Proteobacteria,42MEH@68525|delta/epsilon subdivisions,2YMFC@29547|Epsilonproteobacteria;29547|Epsilonproteobacteria;O;Protease subunit of a proteasome-like degradation complex believed to be a general protein degrading machinery;hslV;-;3.4.25.2;ko:K01419;-;-;-;-;ko00000,ko01000,ko01002;-;-;-;U3
G2Y-122	Thiovulum_ES_AKKQ01000003.1_11	sulr:B649_06125 hypothetical protein (db=kegg)	LSU ribosomal protein L9p (complement(10802..11248))	K02939	RP-L9, MRPL9, rplI; large subunit ribosomal protein L9	NA	1537917.JU82_04505;5e-38;164.1;COG0359@1|root,COG0359@2|Bacteria,1RD0R@1224|Proteobacteria,42SCQ@68525|delta/epsilon subdivisions,2YPEP@29547|Epsilonproteobacteria;29547|Epsilonproteobacteria;J;Binds to the 23S rRNA;rplI;-;-;ko:K02939;ko03010,map03010;M00178;-;-;br01610,ko00000,ko00001,ko00002,ko03011;-;-;-;U3
G2Y-123	Thiovulum_ES_AKKQ01000003.1_12	slh:YH65_08280 fumarate hydratase (db=kegg)	DEAD-box ATP-dependent RNA helicase DeaD (= CshA) (complement(11265..12860))	K05592	deaD, cshA; ATP-dependent RNA helicase DeaD [EC:3.6.4.13]	NA	367737.Abu_0042;1.1e-154;553.5;COG0513@1|root,COG0513@2|Bacteria,1MU49@1224|Proteobacteria,42MGZ@68525|delta/epsilon subdivisions,2YMN1@29547|Epsilonproteobacteria;29547|Epsilonproteobacteria;L;Belongs to the DEAD box helicase family;deaD;GO:0005575,GO:0005622,GO:0005623,GO:0005737,GO:0044424,GO:0044464;3.6.4.13;ko:K05592;ko03018,map03018;-;-;-;ko00000,ko00001,ko01000,ko03009,ko03019;-;-;-;U3
G2Y-124	Thiovulum_ES_AKKQ01000003.1_13	nsa:Nitsa_0358 hydro-lyase, Fe-S type, tartrate/fumarate subfamily, beta subunit (db=kegg)	Acetyl-CoA synthetase (ADP-forming) alpha and beta chains, putative 13184..15286	K24012	acdAB; acetate---CoA ligase (ADP-forming) [EC:6.2.1.13]	NA	926569.ANT_16580;3.2e-143;515.8;COG0045@1|root,COG1042@1|root,COG0045@2|Bacteria,COG1042@2|Bacteria,2G5QB@200795|Chloroflexi;200795|Chloroflexi;C;PFAM CoA-binding domain protein;-;-;6.2.1.13;ko:K01905,ko:K22224;ko00010,ko00620,ko00640,ko01100,ko01120,map00010,map00620,map00640,map01100,map01120;-;R00229,R00920;RC00004,RC00012,RC00014;ko00000,ko00001,ko01000,ko01004;-;-;-;U3
G2Y-125	Thiovulum_ES_AKKQ01000003.1_14	nis:NIS_1319 conserved hypothetical protein (db=kegg)	DNA polymerase III alpha subunit (complement(15314..20368))	K02337	dnaE; DNA polymerase III subunit alpha [EC:2.7.7.7]	NA	387092.NIS_0678;0.0;1125.2;COG0587@1|root,COG0587@2|Bacteria,1MUIF@1224|Proteobacteria,42MGP@68525|delta/epsilon subdivisions,2YMA1@29547|Epsilonproteobacteria;29547|Epsilonproteobacteria;L;DNA polymerase;dnaE;-;2.7.7.7;ko:K02337;ko00230,ko00240,ko01100,ko03030,ko03430,ko03440,map00230,map00240,map01100,map03030,map03430,map03440;M00260;R00375,R00376,R00377,R00378;RC02795;ko00000,ko00001,ko00002,…
G2Y-126	Thiovulum_ES_AKKQ01000003.1_15	cpin:CPIN18020_0898 PAS sensor-containing signal-transduction protein (db=kegg)	Glutamyl-tRNA reductase (complement(20457..21761))	K02492	hemA; glutamyl-tRNA reductase [EC:1.2.1.70]	NA	32024.JMTI01000003_gene1652;6.7e-99;367.9;COG0373@1|root,COG0373@2|Bacteria,1MU41@1224|Proteobacteria,42MUG@68525|delta/epsilon subdivisions,2YMMM@29547|Epsilonproteobacteria;29547|Epsilonproteobacteria;H;Catalyzes the NADPH-dependent reduction of glutamyl- tRNA(Glu) to glutamate 1-semialdehyde (GSA);hemA;-;1.2.1.70;ko:K02492;ko00860,ko01100,ko01110,ko01120,map00860,map01100,map01110,map01120;M00…
G2Y-127	Thiovulum_ES_AKKQ01000003.1_16	sun:SUN_0106 sugar epimerase/dehydratase (db=kegg)	All-trans-hexaprenyl-diphosphate synthase (complement(21761..22675))	K02523	ispB; octaprenyl-diphosphate synthase [EC:2.5.1.90]	NA	387092.NIS_1025;1.2e-75;290.0;COG0142@1|root,COG0142@2|Bacteria,1MUK6@1224|Proteobacteria,42M1B@68525|delta/epsilon subdivisions,2YMCC@29547|Epsilonproteobacteria;29547|Epsilonproteobacteria;H;Belongs to the FPP GGPP synthase family;ispB;-;2.5.1.90;ko:K02523;ko00900,ko01110,map00900,map01110;-;R09248;RC00279;ko00000,ko00001,ko01000,ko01006;-;-;-;U3
G2Y-128	Thiovulum_ES_AKKQ01000003.1_17	caj:CIG1485E_1366 pglE; UDP-4-amino-4,6-dideoxy-alpha-D-N-acetyl-D-glucosamine transaminase (db=kegg)	Uroporphyrinogen-III synthase (complement(22744..23370))	K01719	hemD, UROS; uroporphyrinogen-III synthase [EC:4.2.1.75]	NA	598659.NAMH_0982;8.4e-31;140.6;COG1587@1|root,COG1587@2|Bacteria,1NMTP@1224|Proteobacteria,42T0U@68525|delta/epsilon subdivisions,2YPN4@29547|Epsilonproteobacteria;29547|Epsilonproteobacteria;H;Uroporphyrinogen-III synthase;hemD;-;4.2.1.75;ko:K01719;ko00860,ko01100,ko01110,ko01120,map00860,map01100,map01110,map01120;M00121;R03165;RC01861;ko00000,ko00001,ko00002,ko01000;-;-;-;U3
G2Y-129	Thiovulum_ES_AKKQ01000003.1_18	sulg:FJR48_11375 MFS transporter (db=kegg)	hypothetical protein 23401..24519	K19147	mcrC; 5-methylcytosine-specific restriction enzyme subunit McrC	NA	929558.SMGD1_2251;8.4e-74;284.3;COG4268@1|root,COG4268@2|Bacteria,1MW1B@1224|Proteobacteria,42Q9Z@68525|delta/epsilon subdivisions,2YNIJ@29547|Epsilonproteobacteria;29547|Epsilonproteobacteria;V;McrBC 5-methylcytosine restriction system component;mcrC;-;-;ko:K19147;-;-;-;-;ko00000,ko02048;-;-;-;U3
G2Y-130	Thiovulum_ES_AKKQ01000003.1_19	sulr:B649_11180 hypothetical protein (db=kegg)	hypothetical protein 24500..26557	K07452	mcrB; 5-methylcytosine-specific restriction enzyme B [EC:3.1.21.-]	NA	546275.FUSPEROL_02292;3e-53;216.9;COG1401@1|root,COG1401@2|Bacteria,37BE6@32066|Fusobacteria;32066|Fusobacteria;V;AAA domain (dynein-related subfamily);-;-;-;-;-;-;-;-;-;-;-;-;U3
G2Y-131	Thiovulum_ES_AKKQ01000003.1_20	chyo:CHH_0646 holB; DNA polymerase III, delta prime subunit (db=kegg)	Dihydroorotase 26632..27627	K01465	URA4, pyrC; dihydroorotase [EC:3.5.2.3]	NA	1537917.JU82_08380;3.7e-97;361.7;COG0418@1|root,COG0418@2|Bacteria,1MUYP@1224|Proteobacteria,42ND2@68525|delta/epsilon subdivisions,2YMQ0@29547|Epsilonproteobacteria;29547|Epsilonproteobacteria;F;Catalyzes the reversible cyclization of carbamoyl aspartate to dihydroorotate;pyrC;-;3.5.2.3;ko:K01465;ko00240,ko01100,map00240,map01100;M00051;R01993;RC00632;ko00000,ko00001,ko00002,ko01000;-;-;-;U3
G2Y-132	Thiovulum_ES_AKKQ01000003.1_21	hyo:NNO_1841 transcription termination factor Rho (db=kegg)	Metal-dependent hydrolase YbeY, involved in rRNA and/or ribosome maturation and assembly 27624..28040	K07042	ybeY, yqfG; probable rRNA maturation factor	NA	598659.NAMH_0789;1e-29;136.3;COG0319@1|root,COG0319@2|Bacteria,1Q9G0@1224|Proteobacteria,42SJD@68525|delta/epsilon subdivisions,2YPJA@29547|Epsilonproteobacteria;29547|Epsilonproteobacteria;J;Single strand-specific metallo-endoribonuclease involved in late-stage 70S ribosome quality control and in maturation of the 3' terminus of the 16S rRNA;ybeY;-;-;ko:K07042;-;-;-;-;ko00000,ko03009;-;-;-;U3
G2Y-133	Thiovulum_ES_AKKQ01000003.1_22	sulg:FJR48_10460 hypothetical protein (db=kegg)	hypothetical protein 28103..30835	NA	NA	K11527	1165841.SULAR_06318;1.5e-87;331.3;COG0642@1|root,COG0784@1|root,COG0784@2|Bacteria,COG2205@2|Bacteria,1NRP8@1224|Proteobacteria,42M0Y@68525|delta/epsilon subdivisions,2YMJS@29547|Epsilonproteobacteria;29547|Epsilonproteobacteria;T;Histidine kinase;-;-;-;-;-;-;-;-;-;-;-;-;U3
G2Y-134	Thiovulum_ES_AKKQ01000003.1_23	NA	Protein PhnA 30845..31186	K06193	phnA; protein PhnA	NA	1121865.OMW_01092;2.3e-38;164.9;COG2824@1|root,COG2824@2|Bacteria,1V6NA@1239|Firmicutes,4HIKN@91061|Bacilli,4B36I@81852|Enterococcaceae;91061|Bacilli;P;PhnA Zinc-Ribbon;phnA;-;-;ko:K06193;ko01120,map01120;-;-;-;ko00000;-;-;-;U3
G2Y-135	Thiovulum_ES_AKKQ01000003.1_24	caq:IM40_01135 ABC transporter permease (db=kegg)	hypothetical protein 31196..31822	NA	NA	K23163	NA
NA	Thiovulum_ES_AKKQ01000003.1_25	sulg:FJR48_06370 saccharopine dehydrogenase family protein (db=kegg)	NA	NA	NA	K10536	1463861.JNXE01000155_gene1730;7.7e-17;94.7;COG2957@1|root,COG2957@2|Bacteria,2GM6J@201174|Actinobacteria;201174|Actinobacteria;E;Belongs to the agmatine deiminase family;aguA;-;3.5.3.12;ko:K10536;ko00330,ko01100,map00330,map01100;-;R01416;RC00177;ko00000,ko00001,ko01000;-;-;-;U3
NA	Thiovulum_ES_AKKQ01000003.1_26	nis:NIS_0152 conserved hypothetical protein (db=kegg)	NA	NA	NA	K03978	NA
G2Y-137	Thiovulum_ES_AKKQ01000003.1_27	sulg:FJR48_10000 chemotaxis protein (db=kegg)	Glutamate 5-kinase (complement(33305..34075))	K00931	proB; glutamate 5-kinase [EC:2.7.2.11]	NA	387092.NIS_1231;8.4e-65;253.8;COG0263@1|root,COG0263@2|Bacteria,1MUBG@1224|Proteobacteria,42NEA@68525|delta/epsilon subdivisions,2YN5P@29547|Epsilonproteobacteria;29547|Epsilonproteobacteria;E;Catalyzes the transfer of a phosphate group to glutamate to form L-glutamate 5-phosphate;proB;-;2.7.2.11;ko:K00931;ko00330,ko00332,ko01100,ko01130,ko01230,map00330,map00332,map01100,map01130,map01230;M00015…
G2Y-139	Thiovulum_ES_AKKQ01000003.1_28	wsu:WS0696 PUTATIVE SIGNAL-TRANSDUCTION SENSOR PROTEIN (db=kegg)	UbiD family decarboxylase associated with menaquinone via futalosine 34373..36199	K03182	ubiD; 4-hydroxy-3-polyprenylbenzoate decarboxylase [EC:4.1.1.98]	NA	1123326.JFBL01000002_gene1778;1.5e-192;679.5;COG0043@1|root,COG0043@2|Bacteria,1MU62@1224|Proteobacteria,42MGF@68525|delta/epsilon subdivisions,2YN0E@29547|Epsilonproteobacteria;29547|Epsilonproteobacteria;H;Belongs to the UbiD family;menA;-;4.1.1.98;ko:K03182;ko00130,ko01100,ko01110,map00130,map01100,map01110;M00117;R04985,R04986;RC00391;ko00000,ko00001,ko00002,ko01000;-;-;iIT341.HP0396;U3
G2Y-140	Thiovulum_ES_AKKQ01000003.1_29	wsu:WS0696 PUTATIVE SIGNAL-TRANSDUCTION SENSOR PROTEIN (db=kegg)	hypothetical protein (complement(36233..37414))	NA	NA	K18093	NA
G2Y-141	Thiovulum_ES_AKKQ01000003.1_30	sku:Sulku_0551 outer membrane porin (db=kegg)	hypothetical protein (complement(37532..38743))	NA	NA	K18093	NA
G2Y-142	Thiovulum_ES_AKKQ01000003.1_31	shal:SHALO_1097 tryptophan synthase beta chain (db=kegg)	hypothetical protein (complement(38835..40049))	K03820	lnt; apolipoprotein N-acyltransferase [EC:2.3.1.269]	NA	326298.Suden_1577;2.6e-92;345.9;COG0815@1|root,COG0815@2|Bacteria,1MUBU@1224|Proteobacteria,42MPS@68525|delta/epsilon subdivisions,2YMSR@29547|Epsilonproteobacteria;29547|Epsilonproteobacteria;M;apolipoprotein N-acyltransferase;lnt;-;-;ko:K03820;-;-;-;-;ko00000,ko01000;-;GT2;-;U3
G2Y-143	Thiovulum_ES_AKKQ01000003.1_32	arc:ABLL_2522 thiamine monophosphate synthase (db=kegg)	Nicotinate-nucleotide adenylyltransferase (complement(40046..40570))	K00969	nadD; nicotinate-nucleotide adenylyltransferase [EC:2.7.7.18]	NA	1448857.JFAP01000002_gene1478;1.8e-42;179.1;COG0799@1|root,COG1057@1|root,COG0799@2|Bacteria,COG1057@2|Bacteria,1NG4J@1224|Proteobacteria,42P0F@68525|delta/epsilon subdivisions,2YMQR@29547|Epsilonproteobacteria;29547|Epsilonproteobacteria;H;Catalyzes the reversible adenylation of nicotinate mononucleotide (NaMN) to nicotinic acid adenine dinucleotide (NaAD);nadD;-;2.7.7.18;ko:K00969;ko00760,ko011…
G2Y-144	Thiovulum_ES_AKKQ01000003.1_33	tdn:Suden_0209 methyl-accepting chemotaxis sensory transducer (db=kegg)	FIG057251: Fe-S oxidoreductase 40669..41049	NA	NA	NA	1232683.ADIMK_1120;4.9e-31;140.6;2AD7J@1|root,312WH@2|Bacteria,1RHF8@1224|Proteobacteria,1S7Q4@1236|Gammaproteobacteria;1236|Gammaproteobacteria;S;Domain of unknown function (DUF1987);-;-;-;-;-;-;-;-;-;-;-;-;U3
G2Y-145	Thiovulum_ES_AKKQ01000003.1_34	tdn:Suden_0208 response regulator receiver domain protein (CheY-like) (db=kegg)	Response regulator 41054..41872	NA	NA	K07814	717605.Theco_1407;3.8e-76;291.6;COG2203@1|root,COG3437@1|root,COG2203@2|Bacteria,COG3437@2|Bacteria,1UYCB@1239|Firmicutes,4HE6S@91061|Bacilli,2769T@186822|Paenibacillaceae;91061|Bacilli;T;HD domain;-;-;-;-;-;-;-;-;-;-;-;-;U3
G2Y-146	Thiovulum_ES_AKKQ01000003.1_35	sulg:FJR48_01050 hypothetical protein (db=kegg)	hypothetical protein 41923..43791	NA	NA	NA	NA
G2Y-147	Thiovulum_ES_AKKQ01000003.1_36	sku:Sulku_0441 flagellar biosynthetic protein FlhB (db=kegg)	Phosphoribosyl-AMP cyclohydrolase 43807..44484	K11755	hisIE; phosphoribosyl-AMP cyclohydrolase / phosphoribosyl-ATP pyrophosphohydrolase [EC:3.5.4.19 3.6.1.31]	NA	1355368.JART01000001_gene744;4.4e-78;297.7;COG0139@1|root,COG0140@1|root,COG0139@2|Bacteria,COG0140@2|Bacteria,1MW67@1224|Proteobacteria,42SGH@68525|delta/epsilon subdivisions,2YNQD@29547|Epsilonproteobacteria;29547|Epsilonproteobacteria;E;Histidine biosynthesis bifunctional protein hisIE;hisI;-;3.5.4.19,3.6.1.31;ko:K11755;ko00340,ko01100,ko01110,ko01230,map00340,map01100,map01110,map01230;M00026…
G2Y-148	Thiovulum_ES_AKKQ01000003.1_37	NA	Flagellar biosynthesis protein FliR 44485..45249	K02421	fliR; flagellar biosynthesis protein FliR	NA	326298.Suden_1798;1.5e-58;233.0;COG1684@1|root,COG1684@2|Bacteria,1NIF4@1224|Proteobacteria,42NX7@68525|delta/epsilon subdivisions,2YMKE@29547|Epsilonproteobacteria;29547|Epsilonproteobacteria;N;Flagellar biosynthetic protein fliR;fliR;-;-;ko:K02421;ko02040,map02040;-;-;-;ko00000,ko00001,ko02035,ko02044;3.A.6.2;-;-;U3
G2Y-149	Thiovulum_ES_AKKQ01000003.1_38	sua:Saut_0784 peptidylprolyl isomerase FKBP-type (db=kegg)	UDP-N-acetylmuramoyl-dipeptide--2,6- diaminopimelate ligase (complement(45284..46180))	K01928	murE; UDP-N-acetylmuramoyl-L-alanyl-D-glutamate--2,6-diaminopimelate ligase [EC:6.3.2.13]	NA	749222.Nitsa_0126;1.1e-97;363.2;COG0769@1|root,COG0769@2|Bacteria,1MU6P@1224|Proteobacteria,42NKY@68525|delta/epsilon subdivisions,2YN43@29547|Epsilonproteobacteria;29547|Epsilonproteobacteria;M;Catalyzes the addition of meso-diaminopimelic acid to the nucleotide precursor UDP-N-acetylmuramoyl-L-alanyl-D-glutamate (UMAG) in the biosynthesis of bacterial cell-wall peptidoglycan;murE;-;6.3.2.13;ko:…
G2Y-150	Thiovulum_ES_AKKQ01000003.1_39	ask:EI285_02545 hypothetical protein (db=kegg)	UDP-N-acetylmuramoylalanyl-D-glutamate--2,6- diaminopimelate ligase (complement(46282..46578))	NA	NA	NA	563040.Saut_0297;1.2e-24;119.0;COG0769@1|root,COG0769@2|Bacteria,1MU6P@1224|Proteobacteria,42NKY@68525|delta/epsilon subdivisions,2YN43@29547|Epsilonproteobacteria;29547|Epsilonproteobacteria;M;Catalyzes the addition of meso-diaminopimelic acid to the nucleotide precursor UDP-N-acetylmuramoyl-L-alanyl-D-glutamate (UMAG) in the biosynthesis of bacterial cell-wall peptidoglycan;murE;-;6.3.2.13;ko:K…
G2Y-151	Thiovulum_ES_AKKQ01000003.1_40	NA	Phage regulatory protein Rha (Phage_pRha) (complement(46695..46961))	NA	NA	K07741	NA
G2Y-152	Thiovulum_ES_AKKQ01000003.1_41	NA	Helix-turn-helix protein (complement(47008..47196))	NA	NA	K07726	NA
NA	Thiovulum_ES_AKKQ01000003.1_42	sulg:FJR48_04390 OmpA family protein (db=kegg)	NA	NA	NA	NA	NA
G2Y-154	Thiovulum_ES_AKKQ01000003.1_43	hyo:NNO_0659 tolB protein precursor, periplasmic protein (db=kegg)	hypothetical protein (complement(49339..49824))	NA	NA	NA	NA
G2Y-155	Thiovulum_ES_AKKQ01000003.1_44	NA	hypothetical protein 50007..51134	NA	NA	K03406	525898.Sdel_0157;4.5e-35;155.6;COG0840@1|root,COG0840@2|Bacteria,1R486@1224|Proteobacteria,42Q5Y@68525|delta/epsilon subdivisions,2YT16@29547|Epsilonproteobacteria;29547|Epsilonproteobacteria;NT;chemotaxis protein;-;-;-;-;-;-;-;-;-;-;-;-;U3
G2Y-156	Thiovulum_ES_AKKQ01000003.1_45	wsu:WS0519 EXBD3; EXBD\TOLR FAMILY TRANSPORT PROTEIN (db=kegg)	hypothetical protein 51127..51366	NA	NA	K06148	NA
NA	Thiovulum_ES_AKKQ01000003.1_46	sulr:B649_08280 hypothetical protein (db=kegg)	NA	NA	NA	NA	NA
G2Y-158	Thiovulum_ES_AKKQ01000003.1_47	sulr:B649_08285 hypothetical protein (db=kegg)	hypothetical protein (complement(53282..55648))	NA	NA	K20276	1123228.AUIH01000009_gene2016;1.1e-38;168.7;COG2304@1|root,COG2304@2|Bacteria,1RGHC@1224|Proteobacteria,1S49B@1236|Gammaproteobacteria;1236|Gammaproteobacteria;S;von Willebrand factor (vWF) type A domain;-;-;-;-;-;-;-;-;-;-;-;-;U3
G2Y-159	Thiovulum_ES_AKKQ01000003.1_48	hyo:NNO_0654 ATP synthase beta chain (db=kegg)	Two-component transcriptional response regulator, LuxR family (complement(55755..56441))	NA	NA	K07658	1249480.B649_00095;1.4e-55;223.0;COG0745@1|root,COG0745@2|Bacteria,1MY2Z@1224|Proteobacteria,42PA1@68525|delta/epsilon subdivisions,2YNMR@29547|Epsilonproteobacteria;29547|Epsilonproteobacteria;K;COG0745 Response regulators consisting of a CheY-like receiver domain and a winged-helix DNA-binding domain;-;-;-;-;-;-;-;-;-;-;-;-;U3
G2Y-160	Thiovulum_ES_AKKQ01000003.1_49	sulg:FJR48_04355 F0F1 ATP synthase subunit gamma (db=kegg)	PUTATIVE MCP-TYPE SIGNAL TRANSDUCTION PROTEIN (complement(56447..57547))	NA	NA	K03406	709032.Sulku_0263;3.8e-79;302.0;COG0840@1|root,COG0840@2|Bacteria,1R5W9@1224|Proteobacteria,42SRV@68525|delta/epsilon subdivisions,2YR7J@29547|Epsilonproteobacteria;29547|Epsilonproteobacteria;NT;chemotaxis protein;-;-;-;-;-;-;-;-;-;-;-;-;U3
G2Y-161	Thiovulum_ES_AKKQ01000003.1_50	hyo:NNO_0652 ATP synthase alpha chain (db=kegg)	hypothetical protein 57709..58779	K07504	K07504; predicted type IV restriction endonuclease	NA	NA
NA	Thiovulum_ES_AKKQ01000003.1_51	abt:ABED_1483 F0F1 ATP synthase delta subunit (db=kegg)	NA	NA	NA	K01749	NA
G2Y-163	Thiovulum_ES_AKKQ01000003.1_52	hyo:NNO_0650 ATP synthase F0 sector subunit b (db=kegg)	Flagellar biosynthesis protein FliS (complement(59060..59506))	K02422	fliS; flagellar secretion chaperone FliS	NA	563040.Saut_0145;2.6e-26;125.2;COG1516@1|root,COG1516@2|Bacteria,1PSYY@1224|Proteobacteria,42V8K@68525|delta/epsilon subdivisions,2YQ35@29547|Epsilonproteobacteria;29547|Epsilonproteobacteria;N;flagellar protein FliS;fliS;-;-;ko:K02422;ko02040,map02040;-;-;-;ko00000,ko00001,ko02035;-;-;-;U3
G2Y-164	Thiovulum_ES_AKKQ01000003.1_53	chyo:CHH_1568 atpF'; ATP synthase, F0 complex, b' subunit (db=kegg)	Flagellar hook-associated protein FliD (complement(59519..60898))	K02407	fliD; flagellar hook-associated protein 2	NA	NA
G2Y-165	Thiovulum_ES_AKKQ01000003.1_54	suln:FJR47_05560 cation transporter (db=kegg)	hypothetical protein (complement(60902..61276))	K06603	flaG; flagellar protein FlaG	NA	NA
G2Y-166	Thiovulum_ES_AKKQ01000003.1_55	sba:Sulba_0909 RecG-like helicase (db=kegg)	Histidinol-phosphatase (complement(61352..62134))	K04486	E3.1.3.15B; histidinol-phosphatase (PHP family) [EC:3.1.3.15]	NA	326298.Suden_1866;2.5e-85;322.0;COG1387@1|root,COG1387@2|Bacteria,1RCEG@1224|Proteobacteria,42MIM@68525|delta/epsilon subdivisions,2YMFF@29547|Epsilonproteobacteria;29547|Epsilonproteobacteria;E;histidinol phosphate phosphatase;hisJ;-;3.1.3.15;ko:K04486;ko00340,ko01100,ko01110,ko01230,map00340,map01100,map01110,map01230;M00026;R03013;RC00017;ko00000,ko00001,ko00002,ko01000;-;-;-;U3
G2Y-167	Thiovulum_ES_AKKQ01000003.1_56	sua:Saut_0341 primary replicative DNA helicase (db=kegg)	hypothetical protein (complement(62136..63299))	NA	NA	K04771	NA
G2Y-168	Thiovulum_ES_AKKQ01000003.1_57	suln:FJR47_07135 surE; 5'/3'-nucleotidase SurE (db=kegg)	Sulfate permease (complement(63428..64894))	K03321	TC.SULP; sulfate permease, SulP family	NA	1547445.LO80_09030;4.6e-173;614.4;COG0659@1|root,COG0659@2|Bacteria,1MVWV@1224|Proteobacteria,1RMCN@1236|Gammaproteobacteria,4601Q@72273|Thiotrichales;72273|Thiotrichales;P;STAS domain;-;-;-;ko:K03321;-;-;-;-;ko00000,ko02000;2.A.53.3;-;-;U3
G2Y-785	Thiovulum_ES_AKKQ01000004.1_1	wsu:WS1290 BACA; PUTATIVE UNDECAPRENOL KINASE BACITRACIN RESISTANCE PROTEIN (db=kegg)	Adenine-specific DNA methyltransferase 502..3411	NA	NA	NA	NA
NA	Thiovulum_ES_AKKQ01000004.1_2	arc:ABLL_0388 8-amino-7-oxononanoate synthase (db=kegg)	NA	NA	NA	K09127	NA
G2Y-787	Thiovulum_ES_AKKQ01000004.1_3	nis:NIS_0956 transcriptional regulator, MerR family (db=kegg)	hypothetical protein (complement(3648..4025))	NA	NA	NA	NA
G2Y-788	Thiovulum_ES_AKKQ01000004.1_4	NA	hypothetical protein (complement(4093..4227))	NA	NA	NA	NA
G2Y-789	Thiovulum_ES_AKKQ01000004.1_5	fnt:HMPREF0405_00013 chaperone dnaK (db=kegg)	putative transcriptional regulator 4366..4578	NA	NA	K07726	NA
G2Y-790	Thiovulum_ES_AKKQ01000004.1_6	nac:AQV86_01115 dnaK; molecular chaperone DnaK (db=kegg)	Phage antirepressor protein 4670..5521	NA	NA	K07741	1444310.JANV01000162_gene1151;2.5e-25;122.9;COG3617@1|root,COG3646@1|root,COG3617@2|Bacteria,COG3646@2|Bacteria,1UAZW@1239|Firmicutes,4IMCQ@91061|Bacilli,1ZJTW@1386|Bacillus;91061|Bacilli;K;Phage regulatory protein Rha (Phage_pRha);-;-;-;-;-;-;-;-;-;-;-;-;U3
G2Y-791	Thiovulum_ES_AKKQ01000004.1_7	NA	hypothetical protein (complement(5610..6890))	NA	NA	NA	1165841.SULAR_01538;2.3e-104;386.0;COG0845@1|root,COG0845@2|Bacteria,1PZ6R@1224|Proteobacteria;1224|Proteobacteria;M;COG0845 membrane-fusion protein;-;-;-;-;-;-;-;-;-;-;-;-;U3
G2Y-792	Thiovulum_ES_AKKQ01000004.1_8	NA	hypothetical protein (complement(6883..7845))	NA	NA	K02021	1165841.SULAR_01533;9.7e-87;327.0;COG2274@1|root,COG2274@2|Bacteria,1MXTI@1224|Proteobacteria;1224|Proteobacteria;V;ABC transporter, (ATP-binding protein);-;-;-;ko:K02021;-;-;-;-;ko00000,ko02000;3.A.1.106,3.A.1.110,3.A.1.112,3.A.1.113,3.A.1.117,3.A.1.21;-;-;U3
G2Y-793	Thiovulum_ES_AKKQ01000004.1_9	elz:FCS00_07415 dnaK; molecular chaperone DnaK (db=kegg)	Flagellar motor rotation protein MotA 7969..8736	K02556	motA; chemotaxis protein MotA	NA	563040.Saut_1273;7.2e-85;320.5;COG1291@1|root,COG1291@2|Bacteria,1MXK3@1224|Proteobacteria,42PR1@68525|delta/epsilon subdivisions,2YMT0@29547|Epsilonproteobacteria;29547|Epsilonproteobacteria;N;forms the ion channels that couple flagellar rotation to proton sodium motive force across the membrane and forms the stator elements of the rotary flagellar machine;motP;-;-;ko:K02556;ko02020,ko02030,ko02…
G2Y-794	Thiovulum_ES_AKKQ01000004.1_10	NA	NagD, Predicted sugar phosphatases of the HAD superfamily (complement(8737..9492))	K02566	nagD; NagD protein	NA	563040.Saut_1650;1.1e-66;260.0;COG0647@1|root,COG0647@2|Bacteria,1PYVR@1224|Proteobacteria,42NA1@68525|delta/epsilon subdivisions,2YMK0@29547|Epsilonproteobacteria;29547|Epsilonproteobacteria;G;HAD-superfamily hydrolase, subfamily IIA;-;-;-;ko:K02566;-;-;-;-;ko00000;-;-;-;U3
G2Y-795	Thiovulum_ES_AKKQ01000004.1_11	NA	Ribosome recycling factor (complement(9502..10068))	K02838	frr, MRRF, RRF; ribosome recycling factor	NA	367737.Abu_2277;3.2e-61;241.5;COG0233@1|root,COG0233@2|Bacteria,1N66T@1224|Proteobacteria,42NAA@68525|delta/epsilon subdivisions,2YMYI@29547|Epsilonproteobacteria;29547|Epsilonproteobacteria;J;Responsible for the release of ribosomes from messenger RNA at the termination of protein biosynthesis. May increase the efficiency of translation by recycling ribosomes from one round of translation to ano…
G2Y-796	Thiovulum_ES_AKKQ01000004.1_12	ssdc:SSDC_01125 dnaK; molecular chaperone DnaK (db=kegg)	hypothetical protein 10175..11002	K00243	K00243; uncharacterized protein	NA	1537915.JU57_06365;2.7e-69;268.9;COG2996@1|root,COG2996@2|Bacteria,1MXC3@1224|Proteobacteria,42P2A@68525|delta/epsilon subdivisions,2YMVD@29547|Epsilonproteobacteria;29547|Epsilonproteobacteria;S;S1 domain;-;-;-;ko:K00243;-;-;-;-;ko00000;-;-;-;U3
G2Y-797	Thiovulum_ES_AKKQ01000004.1_13	tdn:Suden_1134 aminotransferase (db=kegg)	[Protein-PII] uridylyltransferase / [Protein-PII]-UMP uridylyl-removing enzyme (complement(11031..13508))	K00990	glnD; [protein-PII] uridylyltransferase [EC:2.7.7.59]	NA	929558.SMGD1_0542;1.2e-168;600.5;COG2844@1|root,COG2844@2|Bacteria,1MV54@1224|Proteobacteria,42MN5@68525|delta/epsilon subdivisions,2YN0Y@29547|Epsilonproteobacteria;29547|Epsilonproteobacteria;O;Modifies, by uridylylation and deuridylylation, the PII regulatory proteins (GlnB and homologs), in response to the nitrogen status of the cell that GlnD senses through the glutamine level. Under low glu…
G2Y-798	Thiovulum_ES_AKKQ01000004.1_14	nis:NIS_0392 peroxiredoxin, AhpC/Tsa family (db=kegg)	hypothetical protein (complement(13505..14362))	NA	NA	NA	NA
G2Y-799	Thiovulum_ES_AKKQ01000004.1_15	hyo:NNO_1593 cytochrome c551 peroxidase (db=kegg)	hypothetical protein (complement(14487..14723))	NA	NA	K02935	1444310.JANV01000162_gene1151;3.4e-09;67.4;COG3617@1|root,COG3646@1|root,COG3617@2|Bacteria,COG3646@2|Bacteria,1UAZW@1239|Firmicutes,4IMCQ@91061|Bacilli,1ZJTW@1386|Bacillus;91061|Bacilli;K;Phage regulatory protein Rha (Phage_pRha);-;-;-;-;-;-;-;-;-;-;-;-;U3
G2Y-800	Thiovulum_ES_AKKQ01000004.1_16	NA	hypothetical protein (complement(15005..15658))	NA	NA	K11085	NA
G2Y-801	Thiovulum_ES_AKKQ01000004.1_17	sua:Saut_2004 hypothetical protein (db=kegg)	PROTEASE IV (PSPA) (complement(15681..16535))	K04773	sppA; protease IV [EC:3.4.21.-]	NA	387093.SUN_1036;4.8e-61;241.5;COG0616@1|root,COG0616@2|Bacteria,1MUXE@1224|Proteobacteria,42MNA@68525|delta/epsilon subdivisions,2YMK1@29547|Epsilonproteobacteria;29547|Epsilonproteobacteria;OU;signal peptide peptidase SppA, 36K type;sppA;-;-;ko:K04773;-;-;-;-;ko00000,ko01000,ko01002;-;-;-;U3
G2Y-802	Thiovulum_ES_AKKQ01000004.1_18	sun:SUN_1075 conserved hypothetical protein (db=kegg)	Prolipoprotein diacylglyceryl transferase (complement(16536..17375))	K13292	lgt, umpA; phosphatidylglycerol---prolipoprotein diacylglyceryl transferase [EC:2.5.1.145]	NA	387092.NIS_0370;7.1e-102;377.1;COG0682@1|root,COG0682@2|Bacteria,1MVE3@1224|Proteobacteria,42M2I@68525|delta/epsilon subdivisions,2YMER@29547|Epsilonproteobacteria;29547|Epsilonproteobacteria;M;Transfers the N-acyl diglyceride group on what will become the N-terminal cysteine of membrane lipoproteins;lgt;-;-;ko:K13292;-;-;-;-;ko00000,ko01000;-;-;-;U3
G2Y-803	Thiovulum_ES_AKKQ01000004.1_19	NA	Aspartyl-tRNA(Asn) amidotransferase subunit A @ Glutamyl-tRNA(Gln) amidotransferase subunit A (complement(17527..18858))	K02433	gatA, QRSL1; aspartyl-tRNA(Asn)/glutamyl-tRNA(Gln) amidotransferase subunit A [EC:6.3.5.6 6.3.5.7]	NA	326298.Suden_0773;3.2e-157;561.6;COG0154@1|root,COG0154@2|Bacteria,1MUVQ@1224|Proteobacteria,42MAH@68525|delta/epsilon subdivisions,2YMZK@29547|Epsilonproteobacteria;29547|Epsilonproteobacteria;J;Allows the formation of correctly charged Gln-tRNA(Gln) through the transamidation of misacylated Glu-tRNA(Gln) in organisms which lack glutaminyl-tRNA synthetase. The reaction takes place in the presenc…
G2Y-804	Thiovulum_ES_AKKQ01000004.1_20	ant:Arnit_2252 lipopolysaccharide heptosyltransferase I (db=kegg)	hypothetical protein 19076..20284	NA	NA	K02527	NA
G2Y-805	Thiovulum_ES_AKKQ01000004.1_21	tdn:Suden_0589 Lipopolysaccharide heptosyltransferase I (db=kegg)	hypothetical protein 20274..20801	NA	NA	K02663	1249480.B649_01315;1.6e-30;139.4;COG3166@1|root,COG3166@2|Bacteria,1Q1VC@1224|Proteobacteria,42UGS@68525|delta/epsilon subdivisions,2YPY1@29547|Epsilonproteobacteria;29547|Epsilonproteobacteria;NU;PFAM Fimbrial assembly family protein;-;-;-;-;-;-;-;-;-;-;-;-;U3
G2Y-806	Thiovulum_ES_AKKQ01000004.1_22	sua:Saut_0684 conserved hypothetical protein (db=kegg)	Alanyl-tRNA synthetase 20906..23428	K01872	AARS, alaS; alanyl-tRNA synthetase [EC:6.1.1.7]	NA	387093.SUN_0346;0.0;1080.5;COG0013@1|root,COG0013@2|Bacteria,1MU9A@1224|Proteobacteria,42M70@68525|delta/epsilon subdivisions,2YMJM@29547|Epsilonproteobacteria;29547|Epsilonproteobacteria;J;Catalyzes the attachment of alanine to tRNA(Ala) in a two-step reaction alanine is first activated by ATP to form Ala- AMP and then transferred to the acceptor end of tRNA(Ala). Also edits incorrectly charged …
G2Y-807	Thiovulum_ES_AKKQ01000004.1_23	tdn:Suden_0657 von Willebrand factor, type A (db=kegg)	hypothetical protein 23494..23757	NA	NA	K07782	NA
G2Y-808	Thiovulum_ES_AKKQ01000004.1_24	suln:FJR47_01275 NifU family protein (db=kegg)	Oligosaccharyltransferase PglB (complement(23787..25985))	K17251	pglB; undecaprenyl-diphosphooligosaccharide---protein glycotransferase [EC:2.4.99.19]	K07151	1123326.JFBL01000004_gene2118;3.6e-177;628.6;COG1287@1|root,COG1287@2|Bacteria,1R481@1224|Proteobacteria,42MNZ@68525|delta/epsilon subdivisions,2YMU3@29547|Epsilonproteobacteria;29547|Epsilonproteobacteria;S;Oligosaccharyl transferase, STT3 subunit;pglB;GO:0000287,GO:0003674,GO:0003824,GO:0005488,GO:0006464,GO:0006486,GO:0006487,GO:0006807,GO:0008150,GO:0008152,GO:0009058,GO:0009059,GO:0009100,GO…
G2Y-809	Thiovulum_ES_AKKQ01000004.1_25	suln:FJR47_01280 hypothetical protein (db=kegg)	D-glycero-beta-D-manno-heptose 1-phosphate adenylyltransferase / D-glycero-beta-D-manno-heptose-7-phosphate kinase 26074..27462	K03272	gmhC, hldE, waaE, rfaE; D-beta-D-heptose 7-phosphate kinase / D-beta-D-heptose 1-phosphate adenosyltransferase [EC:2.7.1.167 2.7.7.70]	NA	572480.Arnit_0939;2.4e-155;555.4;COG0615@1|root,COG2870@1|root,COG0615@2|Bacteria,COG2870@2|Bacteria,1MV3Z@1224|Proteobacteria,42MBC@68525|delta/epsilon subdivisions,2YMZG@29547|Epsilonproteobacteria;29547|Epsilonproteobacteria;F;Catalyzes the ADP transfer from ATP to D-glycero-beta-D- manno-heptose 1-phosphate, yielding ADP-D-glycero-beta-D-manno- heptose;hldE;-;2.7.1.167,2.7.7.70;ko:K03272;ko00…
G2Y-810	Thiovulum_ES_AKKQ01000004.1_26	suln:FJR47_01285 UDP-N-acetylmuramoyl-L-alanyl-D-glutamate--2,6-diaminopimelate ligase (db=kegg)	tRNA-dihydrouridine synthase DusB (complement(27493..28422))	K05540	dusB; tRNA-dihydrouridine synthase B [EC:1.-.-.-]	NA	387092.NIS_1194;1e-109;403.3;COG0042@1|root,COG0042@2|Bacteria,1MV5V@1224|Proteobacteria,42N3M@68525|delta/epsilon subdivisions,2YMHR@29547|Epsilonproteobacteria;29547|Epsilonproteobacteria;H;Catalyzes the synthesis of 5,6-dihydrouridine (D), a modified base found in the D-loop of most tRNAs, via the reduction of the C5-C6 double bond in target uridines;dusB;-;-;ko:K05540;-;-;-;-;ko00000,ko01000,…
G2Y-811	Thiovulum_ES_AKKQ01000004.1_27	nsa:Nitsa_0011 peptide deformylase (db=kegg)	hypothetical protein (complement(28425..29453))	NA	NA	K13069	NA
G2Y-812	Thiovulum_ES_AKKQ01000004.1_28	nis:NIS_0648 conserved hypothetical protein (db=kegg)	chemotaxis protein CheD 29638..30075	K03411	cheD; chemotaxis protein CheD [EC:3.5.1.44]	NA	929558.SMGD1_2105;2.3e-19;102.1;COG1871@1|root,COG1871@2|Bacteria,1RDDB@1224|Proteobacteria,42THA@68525|delta/epsilon subdivisions,2YPB6@29547|Epsilonproteobacteria;29547|Epsilonproteobacteria;NT;Probably deamidates glutamine residues to glutamate on methyl-accepting chemotaxis receptors (MCPs), playing an important role in chemotaxis;cheD;-;3.5.1.44;ko:K03411;ko02030,map02030;-;-;-;ko00000,ko000…
G2Y-813	Thiovulum_ES_AKKQ01000004.1_29	NA	hypothetical protein 30168..30593	K03530	hupB; DNA-binding protein HU-beta	K05787	1242969.ATCC51562_294;1e-16;93.2;COG0776@1|root,COG0776@2|Bacteria,1MZ5B@1224|Proteobacteria,42VDU@68525|delta/epsilon subdivisions,2YPKB@29547|Epsilonproteobacteria;29547|Epsilonproteobacteria;L;Belongs to the bacterial histone-like protein family;hup;-;-;ko:K03530;-;-;-;-;ko00000,ko03032,ko03036,ko03400;-;-;-;U3
G2Y-814	Thiovulum_ES_AKKQ01000004.1_30	tdn:Suden_0130 Site-specific DNA-methyltransferase (adenine-specific) (db=kegg)	Transcription termination protein NusA (complement(30730..31875))	K02600	nusA; transcription termination/antitermination protein NusA	NA	391036.EHF_0510;3.1e-31;142.9;COG0195@1|root,COG0195@2|Bacteria,1MWT7@1224|Proteobacteria,2TRQN@28211|Alphaproteobacteria,47EVY@766|Rickettsiales;766|Rickettsiales;K;Participates in both transcription termination and antitermination;nusA;-;-;ko:K02600;-;-;-;-;ko00000,ko03009,ko03021;-;-;-;U3
G2Y-815	Thiovulum_ES_AKKQ01000004.1_31	sdf:ACG33_03060 beta-1,4-galactosyltransferase 1 (db=kegg)	hypothetical protein (complement(31994..32413))	NA	NA	K00788	1442598.JABW01000026_gene1163;4.7e-30;137.5;COG0352@1|root,COG0352@2|Bacteria,1P3Q4@1224|Proteobacteria,42SIF@68525|delta/epsilon subdivisions,2YPJ7@29547|Epsilonproteobacteria;29547|Epsilonproteobacteria;H;thiamine-phosphate diphosphorylase activity;-;-;2.5.1.3;ko:K00788;ko00730,ko01100,map00730,map01100;M00127;R03223,R10712;RC00224,RC03255,RC03397;ko00000,ko00001,ko00002,ko01000;-;-;-;U3
G2Y-816	Thiovulum_ES_AKKQ01000004.1_32	cha:CHAB381_0117 conserved domain protein (db=kegg)	Membrane protein (complement(32403..33140))	K19416	yccA; modulator of FtsH protease	NA	1249480.B649_11580;4.2e-74;284.6;COG0670@1|root,COG0670@2|Bacteria,1MU69@1224|Proteobacteria,42MWD@68525|delta/epsilon subdivisions,2YMEM@29547|Epsilonproteobacteria;29547|Epsilonproteobacteria;S;Belongs to the BI1 family;-;-;-;ko:K19416;-;M00742;-;-;ko00000,ko00002,ko02000;1.A.14.2.1;-;-;U3
G2Y-817	Thiovulum_ES_AKKQ01000004.1_33	cha:CHAB381_0116 moaE; molybdopterin converting factor, subunit 2 (db=kegg)	hypothetical protein 33295..36450	NA	NA	K02030	1565314.OA34_10105;4.4e-43;183.7;COG0834@1|root,COG2208@1|root,COG5002@1|root,COG0834@2|Bacteria,COG2208@2|Bacteria,COG5002@2|Bacteria,1MXJQ@1224|Proteobacteria,42RQT@68525|delta/epsilon subdivisions,2YRIM@29547|Epsilonproteobacteria;29547|Epsilonproteobacteria;KT;Sigma factor PP2C-like phosphatases;-;-;-;-;-;-;-;-;-;-;-;-;U3
G2Y-818	Thiovulum_ES_AKKQ01000004.1_34	mya:MORIYA_0950 Paraquat-inducible membrane protein A (db=kegg)	hypothetical protein 36460..36834	NA	NA	NA	598659.NAMH_1004;1.2e-29;136.0;2AD7J@1|root,312WH@2|Bacteria,1RHF8@1224|Proteobacteria,42U6I@68525|delta/epsilon subdivisions,2YS2B@29547|Epsilonproteobacteria;29547|Epsilonproteobacteria;S;Domain of unknown function (DUF1987);-;-;-;-;-;-;-;-;-;-;-;-;U3
G2Y-819	Thiovulum_ES_AKKQ01000004.1_35	thio:AYJ59_06395 exopolyphosphatase (db=kegg)	hypothetical protein 36849..37397	NA	NA	NA	NA
G2Y-820	Thiovulum_ES_AKKQ01000004.1_36	wsu:WS1293 hslU; CLPY PROTEIN (db=kegg)	Proteins incorrectly called adenylate cyclase 37414..38367	K01768	E4.6.1.1; adenylate cyclase [EC:4.6.1.1]	NA	1121447.JONL01000001_gene930;1e-64;253.8;COG2114@1|root,COG3829@1|root,COG2114@2|Bacteria,COG3829@2|Bacteria,1MV1V@1224|Proteobacteria;1224|Proteobacteria;T;Adenylyl cyclase class-3 4 guanylyl cyclase;cyaB;-;4.6.1.1;ko:K01768;ko00230,ko02025,ko04113,ko04213,map00230,map02025,map04113,map04213;M00695;R00089,R00434;RC00295;ko00000,ko00001,ko00002,ko01000;-;-;-;U3
G2Y-821	Thiovulum_ES_AKKQ01000004.1_37	sulg:FJR48_05470 coaBC; bifunctional phosphopantothenoylcysteine decarboxylase/phosphopantothenate--cysteine ligase CoaBC (db=kegg)	hypothetical protein (complement(38401..38898))	NA	NA	K02439	709032.Sulku_1116;3.5e-24;118.2;COG0607@1|root,COG0607@2|Bacteria;2|Bacteria;P;Catalyzes the ATP-dependent transfer of a sulfur to tRNA to produce 4-thiouridine in position 8 of tRNAs, which functions as a near-UV photosensor. Also catalyzes the transfer of sulfur to the sulfur carrier protein ThiS, forming ThiS-thiocarboxylate. This is a step in the synthesis of thiazole, in the thiamine biosynt…
G2Y-822	Thiovulum_ES_AKKQ01000004.1_38	ccol:BN865_13560 Thymidylate kinase (db=kegg)	Enolase (complement(38900..40168))	K01689	ENO, eno; enolase [EC:4.2.1.11]	NA	326298.Suden_2001;1.4e-194;685.6;COG0148@1|root,COG0148@2|Bacteria,1MU1N@1224|Proteobacteria,42MS9@68525|delta/epsilon subdivisions,2YMBY@29547|Epsilonproteobacteria;29547|Epsilonproteobacteria;G;Catalyzes the reversible conversion of 2- phosphoglycerate into phosphoenolpyruvate. It is essential for the degradation of carbohydrates via glycolysis;eno;-;4.2.1.11;ko:K01689;ko00010,ko00680,ko01100,k…
G2Y-823	Thiovulum_ES_AKKQ01000004.1_39	sua:Saut_1453 Smr protein/MutS2 (db=kegg)	Thioredoxin reductase (complement(40215..41153))	K00384	trxB, TRR; thioredoxin reductase (NADPH) [EC:1.8.1.9]	NA	929558.SMGD1_1638;6.9e-122;443.7;COG0492@1|root,COG0492@2|Bacteria,1MV15@1224|Proteobacteria,42MHR@68525|delta/epsilon subdivisions,2YN1K@29547|Epsilonproteobacteria;29547|Epsilonproteobacteria;C;Belongs to the class-II pyridine nucleotide-disulfide oxidoreductase family;trxB;-;1.8.1.9;ko:K00384;ko00450,map00450;-;R02016,R03596,R09372;RC00013,RC02518,RC02873;ko00000,ko00001,ko01000;-;-;-;U3
G2Y-824	Thiovulum_ES_AKKQ01000004.1_40	geb:GM18_1194 ErfK/YbiS/YcfS/YnhG family protein (db=kegg)	Recombination inhibitory protein MutS2 41278..43485	K07456	mutS2; DNA mismatch repair protein MutS2	NA	563040.Saut_1453;5.7e-191;674.5;COG1193@1|root,COG1193@2|Bacteria,1QUJI@1224|Proteobacteria,42P7P@68525|delta/epsilon subdivisions,2YMFB@29547|Epsilonproteobacteria;29547|Epsilonproteobacteria;L;Endonuclease that is involved in the suppression of homologous recombination and may therefore have a key role in the control of bacterial genetic diversity;mutS2;GO:0000018,GO:0008150,GO:0009892,GO:00106…
G2Y-825	Thiovulum_ES_AKKQ01000004.1_41	sku:Sulku_0789 inosine-5'-monophosphate dehydrogenase (db=kegg)	hypothetical protein (complement(43508..45385))	NA	NA	NA	NA
G2Y-826	Thiovulum_ES_AKKQ01000004.1_42	cpas:Clopa_0076 putative phage-encoded protein (db=kegg)	DNA polymerase III subunits gamma and tau (complement(45410..46927))	K02343	dnaX; DNA polymerase III subunit gamma/tau [EC:2.7.7.7]	NA	326298.Suden_1557;5.1e-106;391.7;COG2812@1|root,COG2812@2|Bacteria,1MVCK@1224|Proteobacteria,42M09@68525|delta/epsilon subdivisions,2YMWR@29547|Epsilonproteobacteria;29547|Epsilonproteobacteria;H;DNA polymerase III is a complex, multichain enzyme responsible for most of the replicative synthesis in bacteria. This DNA polymerase also exhibits 3' to 5' exonuclease activity;dnaX;-;2.7.7.7;ko:K02343;…
G2Y-827	Thiovulum_ES_AKKQ01000004.1_43	sua:Saut_0017 SSU ribosomal protein S21P (db=kegg)	hypothetical protein (complement(46924..47430))	NA	NA	K05342	NA
G2Y-828	Thiovulum_ES_AKKQ01000004.1_44	cpaf:C6V80_01315 smpB; SsrA-binding protein SmpB (db=kegg)	SSU ribosomal protein S1p (complement(47440..49143))	K02945	RP-S1, rpsA; small subunit ribosomal protein S1	NA	563040.Saut_0919;5.3e-128;464.9;COG0539@1|root,COG1107@1|root,COG0539@2|Bacteria,COG1107@2|Bacteria,1MVAV@1224|Proteobacteria,42M29@68525|delta/epsilon subdivisions,2YMBM@29547|Epsilonproteobacteria;29547|Epsilonproteobacteria;J;ribosomal protein S1;rpsA;-;-;ko:K02945;ko03010,map03010;M00178;-;-;br01610,ko00000,ko00001,ko00002,ko03011;-;-;-;U3
G2Y-829	Thiovulum_ES_AKKQ01000004.1_45	sua:Saut_0689 integral membrane sensor signal transduction histidine kinase (db=kegg)	hypothetical protein (complement(49369..49953))	NA	NA	NA	762903.Pedsa_3047;2.7e-31;142.1;COG1611@1|root,COG1611@2|Bacteria,4NF20@976|Bacteroidetes,1IQFQ@117747|Sphingobacteriia;976|Bacteroidetes;S;Belongs to the LOG family;-;-;3.2.2.10;ko:K06966;ko00230,ko00240,map00230,map00240;-;R00182,R00510;RC00063,RC00318;ko00000,ko00001,ko01000;-;-;-;U3
G2Y-830	Thiovulum_ES_AKKQ01000004.1_46	sku:Sulku_0436 two component transcriptional regulator, winged helix family (db=kegg)	hypothetical protein (complement(49963..51507))	NA	NA	NA	367737.Abu_0927;2.5e-129;469.2;COG1234@1|root,COG2206@1|root,COG3437@1|root,COG1234@2|Bacteria,COG2206@2|Bacteria,COG3437@2|Bacteria,1MV37@1224|Proteobacteria,42N4N@68525|delta/epsilon subdivisions,2YNBF@29547|Epsilonproteobacteria;29547|Epsilonproteobacteria;T;cAMP phosphodiesterases class-II;-;-;-;-;-;-;-;-;-;-;-;-;U3
G2Y-831	Thiovulum_ES_AKKQ01000004.1_47	atp:ATR_0913 c-di-GMP phosphodiesterase, class II (HD-GYP, GAF domains) (db=kegg)	Twin-arginine translocation protein TatA (complement(51526..51729))	K03116	tatA; sec-independent protein translocase protein TatA	NA	572480.Arnit_0417;1.1e-13;82.0;COG1826@1|root,COG1826@2|Bacteria,1NGDP@1224|Proteobacteria,42VNG@68525|delta/epsilon subdivisions,2YQ9F@29547|Epsilonproteobacteria;29547|Epsilonproteobacteria;U;Part of the twin-arginine translocation (Tat) system that transports large folded proteins containing a characteristic twin-arginine motif in their signal peptide across membranes. TatA could form the prot…
G2Y-832	Thiovulum_ES_AKKQ01000004.1_48	atp:ATR_0322 ccoN; cytochrome c oxidase CcoNOPQ, cbb3-type, subunit I (db=kegg)	2-keto-3-deoxy-D-arabino-heptulosonate-7- phosphate synthase I beta (complement(51729..52793))	K03856	AROA2, aroA; 3-deoxy-7-phosphoheptulonate synthase [EC:2.5.1.54]	NA	990073.ATHU01000001_gene1456;8.1e-135;486.9;COG2876@1|root,COG2876@2|Bacteria,1QVAD@1224|Proteobacteria,42MU4@68525|delta/epsilon subdivisions;1224|Proteobacteria;E;PFAM DAHP synthetase I KDSA;aroG-2;-;2.5.1.54,5.4.99.5;ko:K03856,ko:K04516;ko00400,ko01100,ko01110,ko01130,ko01230,map00400,map01100,map01110,map01130,map01230;M00022,M00024,M00025;R01715,R01826;RC00435,RC03116;ko00000,ko00001,ko00002…
G2Y-833	Thiovulum_ES_AKKQ01000004.1_49	sulr:B649_11125 hypothetical protein (db=kegg)	Ribosomal protein L11 methyltransferase (complement(52794..53624))	K02687	prmA; ribosomal protein L11 methyltransferase [EC:2.1.1.-]	NA	598659.NAMH_0135;5.6e-75;287.7;COG2264@1|root,COG2264@2|Bacteria,1MUPC@1224|Proteobacteria,42NSS@68525|delta/epsilon subdivisions,2YNZK@29547|Epsilonproteobacteria;29547|Epsilonproteobacteria;J;Ribosomal protein L11 methyltransferase;prmA;-;-;ko:K02687;-;-;-;-;ko00000,ko01000,ko03009;-;-;-;U3
G2Y-834	Thiovulum_ES_AKKQ01000004.1_50	sku:Sulku_2348 cytochrome c oxidase, cbb3-type, CcoQ subunit (db=kegg)	Chemotaxis regulator - transmits chemoreceptor signals to flagellar motor components CheY (complement(53628..53993))	K03413	cheY; two-component system, chemotaxis family, chemotaxis protein CheY	NA	1537917.JU82_07075;2.1e-50;204.9;COG2199@1|root,COG3706@2|Bacteria,1N0N3@1224|Proteobacteria,43E7J@68525|delta/epsilon subdivisions,2YTC4@29547|Epsilonproteobacteria;29547|Epsilonproteobacteria;T;Chemotaxis protein cheY;-;-;-;ko:K03413;ko02020,ko02030,map02020,map02030;M00506;-;-;ko00000,ko00001,ko00002,ko02022,ko02035;-;-;-;U3
G2Y-835	Thiovulum_ES_AKKQ01000004.1_51	sku:Sulku_2347 cytochrome c class I (db=kegg)	Molybdopterin molybdenumtransferase (complement(54041..55249))	K03750	moeA; molybdopterin molybdotransferase [EC:2.10.1.1]	NA	326298.Suden_0255;1.1e-106;393.7;COG0303@1|root,COG0303@2|Bacteria,1MVD5@1224|Proteobacteria,42M5U@68525|delta/epsilon subdivisions,2YMQH@29547|Epsilonproteobacteria;29547|Epsilonproteobacteria;H;molybdopterin biosynthesis;moeA2;-;2.10.1.1;ko:K03750;ko00790,ko01100,map00790,map01100;-;R09735;RC03462;ko00000,ko00001,ko01000;-;-;-;U3
G2Y-836	Thiovulum_ES_AKKQ01000004.1_52	ant:Arnit_0462 conserved hypothetical protein (db=kegg)	hypothetical protein (complement(55252..57999))	K03406	mcp; methyl-accepting chemotaxis protein	NA	NA
NA	Thiovulum_ES_AKKQ01000004.1_53	NA	NA	K09792	K09792; uncharacterized protein	NA	1355368.JART01000017_gene1998;8.7e-64;250.4;COG2836@1|root,COG2836@2|Bacteria,1RIGJ@1224|Proteobacteria,42Q44@68525|delta/epsilon subdivisions,2YNTJ@29547|Epsilonproteobacteria;29547|Epsilonproteobacteria;S;Cytochrome C biogenesis protein transmembrane region;-;-;-;ko:K09792;-;-;-;-;ko00000;-;-;-;U3
G2Y-838	Thiovulum_ES_AKKQ01000004.1_54	tdn:Suden_1941 diguanylate cyclase/phosphodiesterase with PAS/PAC sensor(s) (db=kegg)	putative Component of sodium-driven polar flagellar motor (complement(58924..59718))	NA	NA	K03286	537011.PREVCOP_04200;2.5e-08;66.2;COG2885@1|root,COG2885@2|Bacteria,4NEGF@976|Bacteroidetes,2FNU2@200643|Bacteroidia;976|Bacteroidetes;M;Belongs to the ompA family;-;-;-;-;-;-;-;-;-;-;-;-;U3
G2Y-839	Thiovulum_ES_AKKQ01000004.1_55	paek:D3873_11785 endonuclease (db=kegg)	GTP-binding protein TypA/BipA 59847..61661	K06207	typA, bipA; GTP-binding protein	NA	709032.Sulku_0054;3.9e-270;937.2;COG1217@1|root,COG1217@2|Bacteria,1MV5Q@1224|Proteobacteria,42M3S@68525|delta/epsilon subdivisions,2YN4P@29547|Epsilonproteobacteria;29547|Epsilonproteobacteria;T;GTP-binding protein;typA;-;-;ko:K06207;-;-;-;-;ko00000;-;-;-;U3
G2Y-840	Thiovulum_ES_AKKQ01000004.1_56	cpaf:C6V80_04665 ybeY; rRNA maturation RNase YbeY (db=kegg)	Orotidine 5'-phosphate decarboxylase (complement(61699..62385))	K01591	pyrF; orotidine-5'-phosphate decarboxylase [EC:4.1.1.23]	NA	944547.ABLL_2315;4.4e-73;281.2;COG0284@1|root,COG0284@2|Bacteria,1MW2C@1224|Proteobacteria,42N5N@68525|delta/epsilon subdivisions,2YMVJ@29547|Epsilonproteobacteria;29547|Epsilonproteobacteria;F;Catalyzes the decarboxylation of orotidine 5'- monophosphate (OMP) to uridine 5'-monophosphate (UMP);pyrF;-;4.1.1.23;ko:K01591;ko00240,ko01100,map00240,map01100;M00051;R00965;RC00409;ko00000,ko00001,ko0000…
G2Y-841	Thiovulum_ES_AKKQ01000004.1_57	hja:BST95_10620 hypothetical protein (db=kegg)	Integral membrane protein (complement(62423..62761))	NA	NA	K23541	326298.Suden_1573;9.4e-37;159.5;2E94U@1|root,333DN@2|Bacteria,1P6X3@1224|Proteobacteria,42TTX@68525|delta/epsilon subdivisions,2YPST@29547|Epsilonproteobacteria;29547|Epsilonproteobacteria;-;-;-;-;-;-;-;-;-;-;-;-;-;-;U3
NA	Thiovulum_ES_AKKQ01000004.1_58	cvo:CVOL_0370 putative cytochrome c oxidase-associated protein CcoH (db=kegg)	NA	K01255	CARP, pepA; leucyl aminopeptidase [EC:3.4.11.1]	NA	598659.NAMH_0919;1.8e-113;416.4;COG0260@1|root,COG0260@2|Bacteria,1MUF9@1224|Proteobacteria,42M2G@68525|delta/epsilon subdivisions,2YMS0@29547|Epsilonproteobacteria;29547|Epsilonproteobacteria;E;Presumably involved in the processing and regular turnover of intracellular proteins. Catalyzes the removal of unsubstituted N-terminal amino acids from various peptides;pepA;-;3.4.11.1;ko:K01255;ko00480,…
NA	Thiovulum_ES_AKKQ01000005.1_1	suln:FJR47_08945 3-dehydroquinate dehydratase (db=kegg)	NA	NA	NA	K06969	NA
G2Y-53	Thiovulum_ES_AKKQ01000005.1_2	NA	hypothetical protein (complement(273..989))	NA	NA	K07741	948565.AFFP02000015_gene2240;1.3e-22;113.6;2DNPX@1|root,32YI7@2|Bacteria,1RJRQ@1224|Proteobacteria,1T0BB@1236|Gammaproteobacteria;1236|Gammaproteobacteria;S;KilA-N;-;-;-;-;-;-;-;-;-;-;-;-;U3
G2Y-54	Thiovulum_ES_AKKQ01000005.1_3	wsu:WS0502 TRANSLATION INITIATION INHIBITOR (db=kegg)	Helix-turn-helix protein (complement(1103..1309))	NA	NA	K07726	749222.Nitsa_1187;2.1e-07;61.2;COG3093@1|root,COG3093@2|Bacteria;2|Bacteria;K;addiction module antidote protein HigA;-;-;-;-;-;-;-;-;-;-;-;-;U3
G2Y-55	Thiovulum_ES_AKKQ01000005.1_4	nap:C3L23_04170 glutamate-5-semialdehyde dehydrogenase (db=kegg)	hypothetical protein (complement(1455..2786))	NA	NA	K19171	933262.AXAM01000047_gene2336;1.8e-62;246.9;COG1195@1|root,COG1195@2|Bacteria,1Q64X@1224|Proteobacteria,432EG@68525|delta/epsilon subdivisions;1224|Proteobacteria;L;it is required for DNA replication and normal SOS inducibility. RecF binds preferentially to single-stranded, linear DNA. It also seems to bind ATP;-;-;-;-;-;-;-;-;-;-;-;-;U3
NA	Thiovulum_ES_AKKQ01000005.1_5	shal:SHALO_0871 GTP-binding protein EngB (db=kegg)	NA	K07317	K07317; adenine-specific DNA-methyltransferase [EC:2.1.1.72]	NA	395493.BegalDRAFT_2147;2e-82;314.7;COG0827@1|root,COG1002@1|root,COG0827@2|Bacteria,COG1002@2|Bacteria,1MVG5@1224|Proteobacteria,1SZ1A@1236|Gammaproteobacteria;1236|Gammaproteobacteria;L;TaqI-like C-terminal specificity domain;-;-;-;-;-;-;-;-;-;-;-;-;U3
NA	Thiovulum_ES_AKKQ01000005.1_6	NA	NA	NA	NA	K10125	983328.AFGH01000004_gene1198;2e-11;76.6;COG4191@1|root,COG4191@2|Bacteria;2|Bacteria;T;Histidine kinase;-;-;2.7.13.3;ko:K13040;ko02020,map02020;M00514;-;-;ko00000,ko00001,ko00002,ko01000,ko01001,ko02022;-;-;-;U3
NA	Thiovulum_ES_AKKQ01000005.1_7	NA	NA	K00872	thrB; homoserine kinase [EC:2.7.1.39]	NA	563040.Saut_0700;9.4e-108;396.7;COG0083@1|root,COG0083@2|Bacteria,1MW8I@1224|Proteobacteria,42M9H@68525|delta/epsilon subdivisions,2YMZ3@29547|Epsilonproteobacteria;29547|Epsilonproteobacteria;F;Catalyzes the ATP-dependent phosphorylation of L- homoserine to L-homoserine phosphate;thrB;-;2.7.1.39;ko:K00872;ko00260,ko01100,ko01110,ko01120,ko01230,map00260,map01100,map01110,map01120,map01230;M00018…
G2Y-60	Thiovulum_ES_AKKQ01000005.1_8	sua:Saut_1149 imidazoleglycerol-phosphate dehydratase (db=kegg)	Molybdenum ABC transporter permease protein ModB (complement(9090..9758))	K02018	modB; molybdate transport system permease protein	NA	1165841.SULAR_00670;5.2e-79;300.8;COG4149@1|root,COG4149@2|Bacteria,1MUXR@1224|Proteobacteria,42NZV@68525|delta/epsilon subdivisions,2YN88@29547|Epsilonproteobacteria;29547|Epsilonproteobacteria;P;ABC transporter permease;modB;-;-;ko:K02018;ko02010,map02010;M00189;-;-;ko00000,ko00001,ko00002,ko02000;3.A.1.8;-;-;U3
G2Y-61	Thiovulum_ES_AKKQ01000005.1_9	atp:ATR_1328 rlpA; septal ring lytic transglycosylase (db=kegg)	Signal peptidase I 10313..11095	K03100	lepB; signal peptidase I [EC:3.4.21.89]	NA	572480.Arnit_0908;2.8e-84;318.5;COG0681@1|root,COG0681@2|Bacteria,1MXUF@1224|Proteobacteria,42NJE@68525|delta/epsilon subdivisions,2YM8V@29547|Epsilonproteobacteria;29547|Epsilonproteobacteria;U;Belongs to the peptidase S26 family;lepB;-;3.4.21.89;ko:K03100;ko02024,ko03060,map02024,map03060;-;-;-;ko00000,ko00001,ko01000,ko01002;-;-;-;U3
G2Y-62	Thiovulum_ES_AKKQ01000005.1_10	sua:Saut_1151 Lytic transglycosylase catalytic (db=kegg)	hypothetical protein 11181..11594	NA	NA	K21053	NA
G2Y-63	Thiovulum_ES_AKKQ01000005.1_11	tdn:Suden_1083 TatD-related deoxyribonuclease (db=kegg)	Putative histidine ammonia-lyase protein (complement(11579..13045))	K01745	hutH, HAL; histidine ammonia-lyase [EC:4.3.1.3]	NA	525898.Sdel_2100;1.2e-125;456.8;COG2986@1|root,COG2986@2|Bacteria,1MU6K@1224|Proteobacteria,42MST@68525|delta/epsilon subdivisions,2YNF3@29547|Epsilonproteobacteria;29547|Epsilonproteobacteria;E;Aromatic amino acid lyase;hutH;-;4.3.1.3;ko:K01745;ko00340,ko01100,map00340,map01100;M00045;R01168;RC00361;ko00000,ko00001,ko00002,ko01000;-;-;-;U3
G2Y-64	Thiovulum_ES_AKKQ01000005.1_12	NA	Antibiotic biosynthesis monooxygenase (complement(13042..13347))	NA	NA	NA	1123517.JOMR01000001_gene313;4.2e-28;130.6;COG1359@1|root,COG1359@2|Bacteria,1RH7B@1224|Proteobacteria,1S6UJ@1236|Gammaproteobacteria,462GU@72273|Thiotrichales;72273|Thiotrichales;S;Antibiotic biosynthesis monooxygenase;-;-;-;-;-;-;-;-;-;-;-;-;U3
G2Y-65	Thiovulum_ES_AKKQ01000005.1_13	NA	hypothetical protein 13541..13870	K07496	K07496; putative transposase	NA	85963.jhp_0826;8.9e-24;116.3;COG0675@1|root,COG0675@2|Bacteria,1MUU0@1224|Proteobacteria,42U0V@68525|delta/epsilon subdivisions;1224|Proteobacteria;L;COG0675 Transposase and inactivated derivatives;-;-;-;ko:K07496;-;-;-;-;ko00000;-;-;-;U3
G2Y-66	Thiovulum_ES_AKKQ01000005.1_14	tped:TPE_0854 SNF2 domain-containing protein (db=kegg)	Peptidoglycan lipid II flippase MurJ (complement(13972..15366))	K03980	murJ, mviN; putative peptidoglycan lipid II flippase	NA	929558.SMGD1_2539;9.7e-112;410.6;COG0728@1|root,COG0728@2|Bacteria,1MUH0@1224|Proteobacteria,42M28@68525|delta/epsilon subdivisions,2YMFV@29547|Epsilonproteobacteria;29547|Epsilonproteobacteria;J;Involved in peptidoglycan biosynthesis. Transports lipid-linked peptidoglycan precursors from the inner to the outer leaflet of the cytoplasmic membrane;murJ;-;-;ko:K03980;-;-;-;-;ko00000,ko01011,ko02000…
G2Y-67	Thiovulum_ES_AKKQ01000005.1_15	sku:Sulku_1994 protein of unknown function DUF224 cysteine-rich region domain protein (db=kegg)	Methionyl-tRNA synthetase (complement(15461..17368))	K01874	MARS, metG; methionyl-tRNA synthetase [EC:6.1.1.10]	NA	1355368.JART01000014_gene603;1.9e-243;848.6;COG0073@1|root,COG0143@1|root,COG0073@2|Bacteria,COG0143@2|Bacteria,1MUBY@1224|Proteobacteria,42N1K@68525|delta/epsilon subdivisions,2YMYX@29547|Epsilonproteobacteria;29547|Epsilonproteobacteria;J;Is required not only for elongation of protein synthesis but also for the initiation of all mRNA translation through initiator tRNA(fMet) aminoacylation;metG;…
G2Y-68	Thiovulum_ES_AKKQ01000005.1_16	nis:NIS_0287 ATPase, AAA family (db=kegg)	hypothetical protein (complement(17495..19117))	K04043	dnaK, HSPA9; molecular chaperone DnaK	NA	NA
G2Y-69	Thiovulum_ES_AKKQ01000005.1_17	sku:Sulku_0714 UvrD/REP helicase (db=kegg)	hypothetical protein (complement(19107..20420))	NA	NA	NA	NA
G2Y-70	Thiovulum_ES_AKKQ01000005.1_18	nis:NIS_0598 hypothetical protein (db=kegg)	hypothetical protein (complement(20417..21913))	K04043	dnaK, HSPA9; molecular chaperone DnaK	NA	242159.ABO98135;4.6e-11;76.3;COG0443@1|root,KOG0102@2759|Eukaryota,37IHK@33090|Viridiplantae,34IYM@3041|Chlorophyta;3041|Chlorophyta;O;Heat Shock Protein;-;-;-;ko:K03283;ko03040,ko04010,ko04141,ko04144,ko04213,ko04612,ko04915,ko05134,ko05145,ko05162,ko05164,ko05169,map03040,map04010,map04141,map04144,map04213,map04612,map04915,map05134,map05145,map05162,map05164,map05169;M00353,M00355;-;-;ko00000…
G2Y-71	Thiovulum_ES_AKKQ01000005.1_19	alp:LPB137_01515 hypothetical protein (db=kegg)	hypothetical protein (complement(21906..22661))	NA	NA	K16074	NA
G2Y-72	Thiovulum_ES_AKKQ01000005.1_20	NA	hypothetical protein (complement(22654..24672))	K04043	dnaK, HSPA9; molecular chaperone DnaK	NA	1284680.HMPREF1627_00565;1.7e-16;94.7;COG0443@1|root,COG0443@2|Bacteria,2GJTY@201174|Actinobacteria,4D34X@85005|Actinomycetales;201174|Actinobacteria;O;Heat shock 70 kDa protein;dnaK;GO:0000302,GO:0000303,GO:0000305,GO:0001968,GO:0003674,GO:0005488,GO:0005515,GO:0005575,GO:0005576,GO:0005618,GO:0005622,GO:0005623,GO:0005737,GO:0005829,GO:0005886,GO:0006464,GO:0006468,GO:0006793,GO:0006796,GO:0006…
G2Y-73	Thiovulum_ES_AKKQ01000005.1_21	tdn:Suden_0248 histidine kinase (db=kegg)	Chaperone protein DnaK (complement(24734..26716))	K04043	dnaK, HSPA9; molecular chaperone DnaK	NA	1408323.JQKK01000014_gene18;3.2e-116;426.0;COG0443@1|root,COG0443@2|Bacteria,1TP1J@1239|Firmicutes,248QV@186801|Clostridia,27ID7@186928|unclassified Lachnospiraceae;1239|Firmicutes;O;Heat shock 70 kDa protein;dnaK1;-;-;ko:K04043;ko03018,ko04212,ko05152,map03018,map04212,map05152;-;-;-;ko00000,ko00001,ko03019,ko03029,ko03110,ko04147;1.A.33.1;-;-;U3
G2Y-74	Thiovulum_ES_AKKQ01000005.1_22	suln:FJR47_02210 mnmE; tRNA uridine-5-carboxymethylaminomethyl(34) synthesis GTPase MnmE (db=kegg)	hypothetical protein (complement(26777..28114))	NA	NA	K00986	NA
NA	Thiovulum_ES_AKKQ01000005.1_23	suls:Sdiek1_1863 hypothetical protein (db=kegg)	NA	NA	NA	NA	NA
G2Y-76	Thiovulum_ES_AKKQ01000005.1_24	NA	hypothetical protein (complement(28457..29284))	K02411	fliH; flagellar assembly protein FliH	NA	NA
G2Y-77	Thiovulum_ES_AKKQ01000005.1_25	NA	Ubiquinol-cytochrome C reductase iron-sulfur subunit 29673..30173	K00411	UQCRFS1, RIP1, petA; ubiquinol-cytochrome c reductase iron-sulfur subunit [EC:7.1.1.8]	NA	1123326.JFBL01000003_gene2007;1.4e-57;229.2;COG0723@1|root,COG0723@2|Bacteria,1RAA2@1224|Proteobacteria,42R5N@68525|delta/epsilon subdivisions,2YNX0@29547|Epsilonproteobacteria;29547|Epsilonproteobacteria;C;Component of the ubiquinol-cytochrome c reductase complex (complex III or cytochrome b-c1 complex), which is a respiratory chain that generates an electrochemical potential coupled to ATP synt…
G2Y-78	Thiovulum_ES_AKKQ01000005.1_26	NA	Ubiquinol-cytochrome C reductase, cytochrome B subunit 30186..31442	K00412	CYTB, petB; ubiquinol-cytochrome c reductase cytochrome b subunit	NA	709032.Sulku_2313;6.8e-189;666.8;COG1290@1|root,COG1290@2|Bacteria,1MV97@1224|Proteobacteria,42MD6@68525|delta/epsilon subdivisions,2YMXT@29547|Epsilonproteobacteria;29547|Epsilonproteobacteria;C;Component of the ubiquinol-cytochrome c reductase complex (complex III or cytochrome b-c1 complex), which is a respiratory chain that generates an electrochemical potential coupled to ATP synthesis;petB;…
G2Y-79	Thiovulum_ES_AKKQ01000005.1_27	NA	Ubiquinol-cytochrome C reductase, cytochrome C1 subunit 31442..32305	K00413	CYC1, CYT1, petC; ubiquinol-cytochrome c reductase cytochrome c1 subunit	NA	944547.ABLL_2528;3.8e-90;338.2;COG2857@1|root,COG2857@2|Bacteria,1PX4N@1224|Proteobacteria,42MFF@68525|delta/epsilon subdivisions,2YMBA@29547|Epsilonproteobacteria;29547|Epsilonproteobacteria;C;ubiquinol cytochrome c oxidoreductase, cytochrome c1;petC;-;-;ko:K00413;ko00190,ko01100,ko02020,ko04260,ko04714,ko04932,ko05010,ko05012,ko05016,map00190,map01100,map02020,map04260,map04714,map04932,map0501…
G2Y-80	Thiovulum_ES_AKKQ01000005.1_28	NA	Phage protein (complement(32340..34439))	NA	NA	K12132	NA
NA	Thiovulum_ES_AKKQ01000005.1_29	NA	NA	K05808	yhbH; putative sigma-54 modulation protein	NA	1123326.JFBL01000012_gene122;3.9e-33;148.3;COG1544@1|root,COG1544@2|Bacteria,1MZHW@1224|Proteobacteria,42SJW@68525|delta/epsilon subdivisions,2YNXS@29547|Epsilonproteobacteria;29547|Epsilonproteobacteria;J;sigma 54 modulation protein ribosomal protein S30EA;raiA;-;-;ko:K05808;-;-;-;-;ko00000,ko03009;-;-;-;U3
G2Y-83	Thiovulum_ES_AKKQ01000005.1_30	wsu:WS1813 ISOPROPYLMALATE DEHYDROGENASE (db=kegg)	Flagellar L-ring protein FlgH 35555..36235	K02393	flgH; flagellar L-ring protein FlgH	NA	553218.CAMRE0001_3294;6.9e-55;220.7;COG2063@1|root,COG2063@2|Bacteria,1RDEY@1224|Proteobacteria,42MJW@68525|delta/epsilon subdivisions,2YN3R@29547|Epsilonproteobacteria;29547|Epsilonproteobacteria;N;Assembles around the rod to form the L-ring and probably protects the motor basal body from shearing forces during rotation;flgH;-;-;ko:K02393;ko02040,map02040;-;-;-;ko00000,ko00001,ko02035;-;-;-;U3
G2Y-84	Thiovulum_ES_AKKQ01000005.1_31	nam:NAMH_1247 leuD; 3-isopropylmalate dehydratase, small subunit (db=kegg)	Carboxynorspermidine decarboxylase 36293..37429	K13747	nspC; carboxynorspermidine decarboxylase [EC:4.1.1.96]	NA	1355374.JARU01000012_gene2220;2.4e-116;425.6;COG0019@1|root,COG0019@2|Bacteria,1MW3T@1224|Proteobacteria,42MVP@68525|delta/epsilon subdivisions,2YMY4@29547|Epsilonproteobacteria;29547|Epsilonproteobacteria;H;Belongs to the Orn Lys Arg decarboxylase class-II family. NspC subfamily;nspC;-;4.1.1.96;ko:K13747;ko00330,ko01100,map00330,map01100;-;R09081,R09082;RC00299;ko00000,ko00001,ko01000;-;-;-;U3
G2Y-85	Thiovulum_ES_AKKQ01000005.1_32	nis:NIS_1827 conserved hypothetical protein (db=kegg)	hypothetical protein 37488..37937	NA	NA	K03409	NA
G2Y-86	Thiovulum_ES_AKKQ01000005.1_33	NA	Flagellar motor switch protein FliN 37941..38333	K02417	fliN; flagellar motor switch protein FliN	NA	563040.Saut_1060;8.4e-29;133.3;COG1886@1|root,COG1886@2|Bacteria,1NNYT@1224|Proteobacteria,42U38@68525|delta/epsilon subdivisions,2YPTT@29547|Epsilonproteobacteria;29547|Epsilonproteobacteria;N;flagellar motor switch protein;fliN;-;-;ko:K02417;ko02030,ko02040,map02030,map02040;-;-;-;ko00000,ko00001,ko02035,ko02044;3.A.6.2,3.A.6.3;-;-;U3
G2Y-87	Thiovulum_ES_AKKQ01000005.1_34	NA	hypothetical protein 38336..39364	NA	NA	K23977	NA
G2Y-88	Thiovulum_ES_AKKQ01000005.1_35	Protein of unknown function (DUF1566) [PF07603.13] (db=pfam)	Cell division protein FtsX (complement(39396..40211))	K09811	ftsX; cell division transport system permease protein	K01951	1249480.B649_03865;4.4e-56;224.9;COG2177@1|root,COG2177@2|Bacteria,1R85B@1224|Proteobacteria,42PX3@68525|delta/epsilon subdivisions,2YNQW@29547|Epsilonproteobacteria;29547|Epsilonproteobacteria;D;Cell division protein FtsX;ftsX;-;-;ko:K09811;ko02010,map02010;M00256;-;-;ko00000,ko00001,ko00002,ko02000,ko03036;3.A.1.140;-;-;U3
G2Y-89	Thiovulum_ES_AKKQ01000005.1_36	suln:FJR47_06420 pilus (MSHA type) biogenesis protein MshL (db=kegg)	Cell-division-associated, ABC-transporter-like signaling protein FtsE (complement(40208..40915))	K09812	ftsE; cell division transport system ATP-binding protein	NA	1249480.B649_03870;1.1e-74;286.6;COG2884@1|root,COG2884@2|Bacteria,1MVQ4@1224|Proteobacteria,42MAM@68525|delta/epsilon subdivisions,2YT9B@29547|Epsilonproteobacteria;29547|Epsilonproteobacteria;D;ABC transporter;ftsE;-;-;ko:K09812;ko02010,map02010;M00256;-;-;ko00000,ko00001,ko00002,ko02000,ko03036;3.A.1.140;-;-;U3
G2Y-90	Thiovulum_ES_AKKQ01000005.1_37	hyo:NNO_1669 putative Fe-S oxidoreductase (db=kegg)	tRNA (guanine(46)-N(7))-methyltransferase (complement(40918..42102))	K03439	trmB, METTL1, TRM8; tRNA (guanine-N7-)-methyltransferase [EC:2.1.1.33]	NA	387092.NIS_0754;5.9e-78;298.1;COG0220@1|root,COG0220@2|Bacteria,1MUWJ@1224|Proteobacteria,42M78@68525|delta/epsilon subdivisions,2YMR1@29547|Epsilonproteobacteria;29547|Epsilonproteobacteria;J;Catalyzes the formation of N(7)-methylguanine at position 46 (m7G46) in tRNA;trmB;-;2.1.1.33;ko:K03439;-;-;-;-;ko00000,ko01000,ko03016;-;-;-;U3
G2Y-91	Thiovulum_ES_AKKQ01000005.1_38	nis:NIS_1069 conserved hypothetical protein (db=kegg)	UDP-N-acetylglucosamine--N-acetylmuramyl- (pentapeptide) pyrophosphoryl-undecaprenol N-acetylglucosamine transferase (complement(42104..43123))	K02563	murG; UDP-N-acetylglucosamine--N-acetylmuramyl-(pentapeptide) pyrophosphoryl-undecaprenol N-acetylglucosamine transferase [EC:2.4.1.227]	NA	273121.WS0323;5.4e-96;357.8;COG0707@1|root,COG0707@2|Bacteria,1MVIB@1224|Proteobacteria,42ME1@68525|delta/epsilon subdivisions,2YMI9@29547|Epsilonproteobacteria;29547|Epsilonproteobacteria;M;Cell wall formation. Catalyzes the transfer of a GlcNAc subunit on undecaprenyl-pyrophosphoryl-MurNAc-pentapeptide (lipid intermediate I) to form undecaprenyl-pyrophosphoryl-MurNAc- (pentapeptide)GlcNAc (lipi…
G2Y-92	Thiovulum_ES_AKKQ01000005.1_39	suln:FJR47_05775 transporter (db=kegg)	Probable lipoprotein Cj1090c (complement(43190..43702))	NA	NA	K03106	NA
G2Y-93	Thiovulum_ES_AKKQ01000005.1_40	nam:NAMH_1161 OmpA/MotB (db=kegg)	Cell division protein FtsZ (complement(43705..45105))	K03531	ftsZ; cell division protein FtsZ	NA	387092.NIS_1033;8.8e-121;440.7;COG0206@1|root,COG0206@2|Bacteria,1MV2X@1224|Proteobacteria,42MHK@68525|delta/epsilon subdivisions,2YMEV@29547|Epsilonproteobacteria;29547|Epsilonproteobacteria;D;Essential cell division protein that forms a contractile ring structure (Z ring) at the future cell division site. The regulation of the ring assembly controls the timing and the location of cell division.…
G2Y-94	Thiovulum_ES_AKKQ01000005.1_41	nam:NAMH_0020 putative lipoprotein (db=kegg)	Cell division protein FtsA (complement(45123..46673))	K03590	ftsA; cell division protein FtsA	NA	709032.Sulku_0861;1.5e-121;443.4;COG0849@1|root,COG0849@2|Bacteria,1MUSR@1224|Proteobacteria,42MS2@68525|delta/epsilon subdivisions,2YM8S@29547|Epsilonproteobacteria;29547|Epsilonproteobacteria;D;Cell division protein that is involved in the assembly of the Z ring. May serve as a membrane anchor for the Z ring;ftsA;-;-;ko:K03590;ko04112,map04112;-;-;-;ko00000,ko00001,ko03036,ko04812;-;-;-;U3
G2Y-95	Thiovulum_ES_AKKQ01000005.1_42	NA	Peptidyl-prolyl cis-trans isomerase PpiD (complement(46677..48116))	K03770	ppiD; peptidyl-prolyl cis-trans isomerase D [EC:5.2.1.8]	NA	NA
G2Y-96	Thiovulum_ES_AKKQ01000005.1_43	NA	2-amino-4-hydroxy-6- hydroxymethyldihydropteridine pyrophosphokinase (complement(48241..48729))	K00950	folK; 2-amino-4-hydroxy-6-hydroxymethyldihydropteridine diphosphokinase [EC:2.7.6.3]	NA	563040.Saut_0712;2.4e-41;175.3;COG0801@1|root,COG0801@2|Bacteria,1MZH8@1224|Proteobacteria,42TJ2@68525|delta/epsilon subdivisions,2YPJ2@29547|Epsilonproteobacteria;29547|Epsilonproteobacteria;H;2-amino-4-hydroxy-6-hydroxymethyldihydropteridine pyrophosphokinase;folK;-;2.7.6.3;ko:K00950;ko00790,ko01100,map00790,map01100;M00126,M00841;R03503;RC00002,RC00017;ko00000,ko00001,ko00002,ko01000;-;-;-;U3
G2Y-97	Thiovulum_ES_AKKQ01000005.1_44	ttm:Tthe_2634 conserved hypothetical protein (db=kegg)	Aminopeptidase YpdF (MP-, MA-, MS-, AP-, NP- specific) (complement(48732..49745))	K01262	pepP; Xaa-Pro aminopeptidase [EC:3.4.11.9]	NA	944546.ABED_0463;4.4e-90;338.2;COG0006@1|root,COG0006@2|Bacteria,1MUZS@1224|Proteobacteria,42M1K@68525|delta/epsilon subdivisions,2YMKR@29547|Epsilonproteobacteria;29547|Epsilonproteobacteria;E;Belongs to the peptidase M24B family;pepQ;-;3.4.11.9;ko:K01262;-;-;-;-;ko00000,ko01000,ko01002;-;-;-;U3
G2Y-98	Thiovulum_ES_AKKQ01000005.1_45	NA	3-dehydroquinate dehydratase II (complement(49755..50237))	K03786	aroQ, qutE; 3-dehydroquinate dehydratase II [EC:4.2.1.10]	NA	1249480.B649_02360;3.5e-61;241.1;COG0757@1|root,COG0757@2|Bacteria,1RDDT@1224|Proteobacteria,42QU1@68525|delta/epsilon subdivisions,2YNVF@29547|Epsilonproteobacteria;29547|Epsilonproteobacteria;E;Catalyzes a trans-dehydration via an enolate intermediate;aroQ;-;4.2.1.10;ko:K03786;ko00400,ko01100,ko01110,ko01130,ko01230,map00400,map01100,map01110,map01130,map01230;M00022;R03084;RC00848;ko00000,ko00…
G2Y-99	Thiovulum_ES_AKKQ01000005.1_46	del:DelCs14_3840 Cytochrome-c peroxidase (db=kegg)	DNA polymerase III subunit delta (complement(50310..50903))	K02341	holB; DNA polymerase III subunit delta' [EC:2.7.7.7]	K02343	944547.ABLL_1535;1.4e-19;103.2;COG2812@1|root,COG2812@2|Bacteria,1QZF8@1224|Proteobacteria,42UN3@68525|delta/epsilon subdivisions,2YTD4@29547|Epsilonproteobacteria;29547|Epsilonproteobacteria;L;DNA polymerase III, delta subunit;-;-;2.7.7.7;ko:K02341;ko00230,ko00240,ko01100,ko03030,ko03430,ko03440,map00230,map00240,map01100,map03030,map03430,map03440;M00260;R00375,R00376,R00377,R00378;RC02795;ko00…
G2Y-100	Thiovulum_ES_AKKQ01000005.1_47	dts:BI380_08965 metallo-mystery pair system four-Cys motif protein (db=kegg)	hypothetical protein (complement(50900..51649))	NA	NA	NA	367737.Abu_0900;2.4e-72;278.9;COG0177@1|root,COG0177@2|Bacteria,1RAK3@1224|Proteobacteria,42M4V@68525|delta/epsilon subdivisions,2YNKT@29547|Epsilonproteobacteria;29547|Epsilonproteobacteria;L;tigr02757;-;-;-;-;-;-;-;-;-;-;-;-;U3
G2Y-101	Thiovulum_ES_AKKQ01000005.1_48	NA	hypothetical protein (complement(51639..51968))	NA	NA	K00407	NA
G2Y-102	Thiovulum_ES_AKKQ01000005.1_49	hyo:NNO_0015 UTP--glucose-1-phosphate uridylyltransferase (db=kegg)	Sulfide:quinone oxidoreductase, Type IV 52125..53564	K17218	sqr; sulfide:quinone oxidoreductase [EC:1.8.5.4]	NA	387092.NIS_0326;5.1e-148;531.2;COG0446@1|root,COG0446@2|Bacteria,1PWV7@1224|Proteobacteria,42QCM@68525|delta/epsilon subdivisions,2YND4@29547|Epsilonproteobacteria;29547|Epsilonproteobacteria;S;COGs COG1252 NADH dehydrogenase FAD-containing subunit;-;-;1.8.5.4;ko:K17218;ko00920,map00920;-;R10152;RC03155;ko00000,ko00001,ko01000;-;-;-;U3
G2Y-103	Thiovulum_ES_AKKQ01000005.1_50	cpin:CPIN18020_1103 nth; endonuclease III (db=kegg)	hypothetical protein 53585..53740	NA	NA	NA	NA
NA	Thiovulum_ES_AKKQ01000005.1_51	cpro:CPRO_18700 ltrA_2; group II intron-encoded protein LtrA (db=kegg)	NA	NA	NA	K05799	NA
G2Y-105	Thiovulum_ES_AKKQ01000005.1_52	smul:SMUL_1819 retron-type reverse transcriptase (db=kegg)	KilA-N domain-containing protein (complement(54938..55600))	NA	NA	K07459	NA
G2Y-106	Thiovulum_ES_AKKQ01000005.1_53	smul:SMUL_1819 retron-type reverse transcriptase (db=kegg)	KilA-N domain-containing protein (complement(55735..56655))	NA	NA	K09667	NA
G2Y-107	Thiovulum_ES_AKKQ01000005.1_54	smul:SMUL_1819 retron-type reverse transcriptase (db=kegg)	hypothetical protein (complement(56831..58000))	K19147	mcrC; 5-methylcytosine-specific restriction enzyme subunit McrC	NA	NA
G2Y-108	Thiovulum_ES_AKKQ01000005.1_55	NA	hypothetical protein (complement(58010..58981))	K07452	mcrB; 5-methylcytosine-specific restriction enzyme B [EC:3.1.21.-]	NA	1121267.JHZL01000020_gene1864;3.5e-60;238.8;COG1401@1|root,COG1401@2|Bacteria,1MYQM@1224|Proteobacteria,42PCZ@68525|delta/epsilon subdivisions,2YNP7@29547|Epsilonproteobacteria;29547|Epsilonproteobacteria;L;AAA domain (dynein-related subfamily);-;-;-;ko:K07452;-;-;-;-;ko00000,ko01000,ko02048;-;-;-;U3
G2Y-109	Thiovulum_ES_AKKQ01000005.1_56	nis:NIS_1461 transcription-repair coupling factor (db=kegg)	Endonuclease IV (complement(59000..59875))	K01151	nfo; deoxyribonuclease IV [EC:3.1.21.2]	NA	326298.Suden_1835;1.6e-112;412.5;COG0648@1|root,COG0648@2|Bacteria,1MX4Y@1224|Proteobacteria,42MYE@68525|delta/epsilon subdivisions,2YMF4@29547|Epsilonproteobacteria;29547|Epsilonproteobacteria;L;Endonuclease IV plays a role in DNA repair. It cleaves phosphodiester bonds at apurinic or apyrimidinic sites (AP sites) to produce new 5'-ends that are base-free deoxyribose 5-phosphate residues. It pre…
NA	Thiovulum_ES_AKKQ01000005.1_57	cmed:FE773_03060 phosphoribosyltransferase (db=kegg)	NA	K13819	K13819; NifU-like protein	NA	1172190.M947_05470;2.2e-101;375.2;COG0694@1|root,COG0822@1|root,COG0694@2|Bacteria,COG0822@2|Bacteria,1RD5K@1224|Proteobacteria,42MT6@68525|delta/epsilon subdivisions,2YMXY@29547|Epsilonproteobacteria;29547|Epsilonproteobacteria;CO;May be involved in the formation or repair of Fe-S clusters present in iron-sulfur proteins;iscU;-;-;ko:K13819;-;-;-;-;ko00000;-;-;-;U3
G2Y-367	Thiovulum_ES_AKKQ01000006.1_1	NA	Protein of unknown function (DUF1566) 277..687	NA	NA	K12132	1232683.ADIMK_0818;3.3e-12;78.2;COG1262@1|root,COG1262@2|Bacteria,1R21A@1224|Proteobacteria;1224|Proteobacteria;S;Protein of unknown function (DUF1566);-;-;-;-;-;-;-;-;-;-;-;-;U3
G2Y-368	Thiovulum_ES_AKKQ01000006.1_2	suls:Sdiek1_1583 GTP cyclohydrolase-2 (db=kegg)	endo/excinuclease amino terminal domain protein (complement(825..1073))	K07461	K07461; putative endonuclease	NA	313595.P700755_000791;9.3e-18;95.9;COG2827@1|root,COG2827@2|Bacteria,4NTEX@976|Bacteroidetes,1I42T@117743|Flavobacteriia,4C4EH@83612|Psychroflexus;976|Bacteroidetes;L;T5orf172 domain;-;-;-;ko:K07461;-;-;-;-;ko00000;-;-;-;U3
G2Y-369	Thiovulum_ES_AKKQ01000006.1_3	hyo:NNO_1369 membrane-bound metallopeptidase (db=kegg)	hypothetical protein (complement(1244..2926))	NA	NA	NA	929558.SMGD1_1878;3.8e-46;193.0;COG0652@1|root,COG4249@1|root,COG0652@2|Bacteria,COG4249@2|Bacteria,1RENS@1224|Proteobacteria,42RIB@68525|delta/epsilon subdivisions,2YPAC@29547|Epsilonproteobacteria;29547|Epsilonproteobacteria;M;PPIases accelerate the folding of proteins. It catalyzes the cis-trans isomerization of proline imidic peptide bonds in oligopeptides;-;-;5.2.1.8;ko:K01802;-;-;-;-;ko0000…
G2Y-370	Thiovulum_ES_AKKQ01000006.1_4	NA	hypothetical protein 3137..4159	NA	NA	K00413	NA
NA	Thiovulum_ES_AKKQ01000006.1_5	sku:Sulku_1737 hypothetical protein (db=kegg)	NA	K01665	pabB; para-aminobenzoate synthetase component I [EC:2.6.1.85]	NA	387093.SUN_2069;8.3e-83;313.9;COG0147@1|root,COG0147@2|Bacteria,1R5Y8@1224|Proteobacteria,42P2B@68525|delta/epsilon subdivisions,2YMFR@29547|Epsilonproteobacteria;29547|Epsilonproteobacteria;EH;component I;pabB;-;2.6.1.85;ko:K01665;ko00790,map00790;-;R01716;RC00010,RC01418;ko00000,ko00001,ko01000;-;-;-;U3
G2Y-373	Thiovulum_ES_AKKQ01000006.1_6	sulr:B649_03870 ABC transporter-like protein (db=kegg)	DNA mismatch repair protein MutS 5295..6653	K02067	mlaD, linM; phospholipid/cholesterol/gamma-HCH transport system substrate-binding protein	NA	NA
G2Y-375	Thiovulum_ES_AKKQ01000006.1_7	sulg:FJR48_07705 trmB; tRNA (guanosine(46)-N7)-methyltransferase TrmB (db=kegg)	Zinc ABC transporter, permease protein ZnuB 6778..7578	K09816	znuB; zinc transport system permease protein	NA	572480.Arnit_0679;1.3e-52;213.4;COG1108@1|root,COG1108@2|Bacteria,1MVC2@1224|Proteobacteria,42MYM@68525|delta/epsilon subdivisions,2YMMF@29547|Epsilonproteobacteria;29547|Epsilonproteobacteria;P;Abc transporter;-;-;-;ko:K09816;ko02010,map02010;M00242;-;-;ko00000,ko00001,ko00002,ko02000;3.A.1.15.3,3.A.1.15.5;-;-;U3
G2Y-376	Thiovulum_ES_AKKQ01000006.1_8	nis:NIS_0389 pheA; chorismate mutase/prephenate dehydratase (db=kegg)	N,N'-diacetylbacillosaminyl-diphospho- undecaprenol alpha-1,3-N-acetylgalactosaminyltransferase (ED 2.4.1.290) 7627..8760	NA	NA	K15914	1355368.JART01000012_gene487;3.1e-92;345.5;COG0438@1|root,COG0438@2|Bacteria,1N0DG@1224|Proteobacteria,42MJF@68525|delta/epsilon subdivisions,2YMG5@29547|Epsilonproteobacteria;29547|Epsilonproteobacteria;M;hmm pf00534;pglA;GO:0003674,GO:0003824,GO:0006464,GO:0006486,GO:0006487,GO:0006807,GO:0008150,GO:0008152,GO:0009058,GO:0009059,GO:0009100,GO:0009101,GO:0009987,GO:0016740,GO:0016757,GO:0016758,…
G2Y-377	Thiovulum_ES_AKKQ01000006.1_9	NA	hypothetical protein (complement(8840..9298))	NA	NA	K01933	NA
G2Y-378	Thiovulum_ES_AKKQ01000006.1_10	NA	2,3,4,5-tetrahydropyridine-2,6-dicarboxylate N-succinyltransferase (complement(9301..10470))	K00674	dapD; 2,3,4,5-tetrahydropyridine-2,6-dicarboxylate N-succinyltransferase [EC:2.3.1.117]	NA	709032.Sulku_0995;3.3e-129;468.4;COG2171@1|root,COG2171@2|Bacteria,1MYKK@1224|Proteobacteria,42MHI@68525|delta/epsilon subdivisions,2YMU8@29547|Epsilonproteobacteria;29547|Epsilonproteobacteria;E;Catalyzes the conversion of the cyclic tetrahydrodipicolinate (THDP) into the acyclic N-succinyl-L-2- amino-6-oxopimelate using succinyl-CoA;dapD;-;2.3.1.117;ko:K00674;ko00300,ko01100,ko01120,ko01230,map…
G2Y-379	Thiovulum_ES_AKKQ01000006.1_11	fsc:FSU_1274 protease domain protein (db=kegg)	hypothetical protein (complement(10511..12199))	NA	NA	NA	387093.SUN_1068;2e-135;489.6;COG5492@1|root,COG5492@2|Bacteria,1QY8X@1224|Proteobacteria,43CAR@68525|delta/epsilon subdivisions;1224|Proteobacteria;C;domain, Protein;-;-;-;-;-;-;-;-;-;-;-;-;U3
G2Y-380	Thiovulum_ES_AKKQ01000006.1_12	NA	ATP synthase F0 sector subunit a 12301..12978	K02108	ATPF0A, atpB; F-type H+-transporting ATPase subunit a	NA	1249480.B649_08005;2.1e-88;332.0;COG0356@1|root,COG0356@2|Bacteria,1MV87@1224|Proteobacteria,42NR9@68525|delta/epsilon subdivisions,2YN03@29547|Epsilonproteobacteria;29547|Epsilonproteobacteria;C;it plays a direct role in the translocation of protons across the membrane;atpB;-;-;ko:K02108;ko00190,ko00195,ko01100,map00190,map00195,map01100;M00157;-;-;ko00000,ko00001,ko00002,ko00194,ko03110;3.A.2.1…
G2Y-381	Thiovulum_ES_AKKQ01000006.1_13	NA	hypothetical protein 12985..13269	NA	NA	K02480	NA
G2Y-382	Thiovulum_ES_AKKQ01000006.1_14	NA	hypothetical protein 13289..14203	NA	NA	K18013	NA
G2Y-383	Thiovulum_ES_AKKQ01000006.1_15	sulg:FJR48_06920 hypothetical protein (db=kegg)	Cytochrome c, class I 14305..14748	NA	NA	K08738	1123326.JFBL01000004_gene2061;1.5e-21;109.4;COG2863@1|root,COG2863@2|Bacteria,1PDTH@1224|Proteobacteria,42W2E@68525|delta/epsilon subdivisions,2YQDN@29547|Epsilonproteobacteria;29547|Epsilonproteobacteria;C;Cytochrome c553;cccA;-;-;ko:K08738;ko00920,ko01100,ko01120,ko01524,ko02020,ko04115,ko04210,ko04214,ko04215,ko04932,ko05010,ko05012,ko05014,ko05016,ko05134,ko05145,ko05152,ko05161,ko05164,ko051…
G2Y-385	Thiovulum_ES_AKKQ01000006.1_16	hyo:NNO_2003 transketolase (db=kegg)	hypothetical protein (complement(15001..15738))	NA	NA	K07741	1476902.A0A067ZIN2_9CAUD;3.5e-20;105.5;4QAPV@10239|Viruses,4QV7H@35237|dsDNA viruses no RNA stage,4QPC3@28883|Caudovirales,4QINS@10662|Myoviridae;10662|Myoviridae;S;DNA binding;-;-;-;-;-;-;-;-;-;-;-;-;U3
G2Y-386	Thiovulum_ES_AKKQ01000006.1_17	smul:SMUL_1090 hypothetical protein (db=kegg)	hypothetical protein 15852..16019	NA	NA	NA	NA
G2Y-387	Thiovulum_ES_AKKQ01000006.1_18	suln:FJR47_03335 methyltransferase (db=kegg)	hypothetical protein (complement(16135..19257))	NA	NA	NA	113355.CM001775_gene1510;3.7e-244;851.7;COG0286@1|root,COG0286@2|Bacteria,1G36A@1117|Cyanobacteria;1117|Cyanobacteria;V;helicase;-;-;-;-;-;-;-;-;-;-;-;-;U3
NA	Thiovulum_ES_AKKQ01000006.1_19	sulr:B649_03465 hypothetical protein (db=kegg)	NA	NA	NA	K00616	NA
G2Y-389	Thiovulum_ES_AKKQ01000006.1_20	sku:Sulku_0699 hypothetical protein (db=kegg)	Enoyl-[acyl-carrier-protein] reductase, 7-alpha-HSDH-like =	K00076	hdhA; 7-alpha-hydroxysteroid dehydrogenase [EC:1.1.1.159]	NA	598659.NAMH_0962;1.1e-109;402.9;COG1028@1|root,COG1028@2|Bacteria,1MU73@1224|Proteobacteria,42KZK@68525|delta/epsilon subdivisions,2YMUM@29547|Epsilonproteobacteria;29547|Epsilonproteobacteria;IQ;dehydrogenase;hdhA;-;1.1.1.159;ko:K00076;ko00121,map00121;-;-;-;ko00000,ko00001,ko01000;-;-;-;U3
G2Y-390	Thiovulum_ES_AKKQ01000006.1_21	NA	hypothetical protein (complement(20587..21102))	NA	NA	K00648	NA
G2Y-391	Thiovulum_ES_AKKQ01000006.1_22	sua:Saut_1442 Carbonate dehydratase (db=kegg)	4-hydroxy-tetrahydrodipicolinate synthase (complement(21099..21983))	K01714	dapA; 4-hydroxy-tetrahydrodipicolinate synthase [EC:4.3.3.7]	NA	1165841.SULAR_00470;3.2e-100;371.7;COG0329@1|root,COG0329@2|Bacteria,1MUCM@1224|Proteobacteria,42M0X@68525|delta/epsilon subdivisions,2YN2X@29547|Epsilonproteobacteria;29547|Epsilonproteobacteria;E;Catalyzes the condensation of (S)-aspartate-beta- semialdehyde (S)-ASA and pyruvate to 4-hydroxy- tetrahydrodipicolinate (HTPA);dapA;-;4.3.3.7;ko:K01714;ko00261,ko00300,ko01100,ko01110,ko01120,ko01130,…
G2Y-392	Thiovulum_ES_AKKQ01000006.1_23	hyo:NNO_0895 methionine ABC transporter ATP-binding protein (db=kegg)	Soluble lytic murein transglycosylase (complement(22046..23593))	K08309	slt; soluble lytic murein transglycosylase [EC:4.2.2.-]	NA	NA
NA	Thiovulum_ES_AKKQ01000006.1_24	metb:AW729_01305 hypothetical protein (db=kegg)	NA	NA	NA	NA	620914.JH621294_gene3413;4.9e-93;348.2;COG1914@1|root,COG1914@2|Bacteria,4NEG8@976|Bacteroidetes,1HYMN@117743|Flavobacteriia,2YKPG@290174|Aquimarina;976|Bacteroidetes;P;Mn2 and Fe2 transporters of the NRAMP family;-;-;-;-;-;-;-;-;-;-;-;-;U3
G2Y-394	Thiovulum_ES_AKKQ01000006.1_25	NA	hypothetical protein (complement(25083..27410))	K01156	res; type III restriction enzyme [EC:3.1.21.5]	NA	1280668.ATVT01000006_gene1498;1.4e-46;194.9;COG1061@1|root,COG1061@2|Bacteria,1UQNX@1239|Firmicutes,249J9@186801|Clostridia;186801|Clostridia;KL;Type III restriction enzyme, res subunit;-;-;3.1.21.5;ko:K01156;-;-;-;-;ko00000,ko01000,ko02048;-;-;-;U3
G2Y-395	Thiovulum_ES_AKKQ01000006.1_26	NA	Protein containing HNH endonuclease domain (complement(27407..28027))	NA	NA	K06861	NA
G2Y-396	Thiovulum_ES_AKKQ01000006.1_27	NA	hypothetical protein (complement(28027..29322))	NA	NA	NA	397288.C806_02257;1.2e-34;154.5;COG3950@1|root,COG3950@2|Bacteria,1TUXU@1239|Firmicutes,2585X@186801|Clostridia,27QQQ@186928|unclassified Lachnospiraceae;186801|Clostridia;S;AAA ATPase domain;-;-;-;-;-;-;-;-;-;-;-;-;U3
G2Y-397	Thiovulum_ES_AKKQ01000006.1_28	NA	Type III restriction-modification system methylation subunit (complement(29332..31050))	K07316	mod; adenine-specific DNA-methyltransferase [EC:2.1.1.72]	NA	742767.HMPREF9456_00710;3.1e-104;386.0;COG2189@1|root,COG2189@2|Bacteria,4NFKE@976|Bacteroidetes,2FNVJ@200643|Bacteroidia,22Y1B@171551|Porphyromonadaceae;976|Bacteroidetes;L;DNA methylase;-;-;2.1.1.72;ko:K07316;-;-;-;-;ko00000,ko01000,ko02048;-;-;-;U3
G2Y-398	Thiovulum_ES_AKKQ01000006.1_29	ccoc:CCON33237_1309 ligA; DNA ligase, NAD-dependent (db=kegg)	putative transcriptional regulator 31200..31463	NA	NA	K22300	553218.CAMRE0001_2398;5.4e-08;63.5;2AJ76@1|root,319RY@2|Bacteria,1Q3RN@1224|Proteobacteria,42XQH@68525|delta/epsilon subdivisions,2YQQ4@29547|Epsilonproteobacteria;29547|Epsilonproteobacteria;-;-;-;-;-;-;-;-;-;-;-;-;-;-;U3
G2Y-399	Thiovulum_ES_AKKQ01000006.1_30	btre:F542_16340 hypothetical protein (db=kegg)	hypothetical protein 31535..31990	NA	NA	K07741	1121934.AUDX01000045_gene1607;1.2e-13;83.2;COG3645@1|root,COG3646@1|root,COG3645@2|Bacteria,COG3646@2|Bacteria,2I4Z8@201174|Actinobacteria,4FTNI@85023|Microbacteriaceae;201174|Actinobacteria;S;Phage antirepressor protein KilAC domain;-;-;-;-;-;-;-;-;-;-;-;-;U3
G2Y-400	Thiovulum_ES_AKKQ01000006.1_31	sulr:B649_05085 hypothetical protein (db=kegg)	hypothetical protein 32011..32358	NA	NA	K04080	NA
G2Y-401	Thiovulum_ES_AKKQ01000006.1_32	tmar:MARIT_0960 putative lysine decarboxylase (db=kegg)	hypothetical protein (complement(32461..33048))	NA	NA	K02653	1172190.M947_07200;1.9e-37;162.5;2AJZN@1|root,31ANZ@2|Bacteria,1Q5WH@1224|Proteobacteria,42UJ4@68525|delta/epsilon subdivisions,2YPXB@29547|Epsilonproteobacteria;29547|Epsilonproteobacteria;-;-;-;-;-;-;-;-;-;-;-;-;-;-;U3
G2Y-402	Thiovulum_ES_AKKQ01000006.1_33	sulr:B649_02395 hypothetical protein (db=kegg)	Iron-sulfur cluster assembly scaffold protein NifU (complement(33059..33334))	NA	NA	NA	709032.Sulku_2291;4.1e-30;137.1;COG0694@1|root,COG0694@2|Bacteria,1MVQ1@1224|Proteobacteria,42V85@68525|delta/epsilon subdivisions,2YPSA@29547|Epsilonproteobacteria;29547|Epsilonproteobacteria;O;Nitrogen fixation protein NifU;-;-;-;-;-;-;-;-;-;-;-;-;U3
G2Y-403	Thiovulum_ES_AKKQ01000006.1_34	NA	hypothetical protein 33501..34160	NA	NA	K03642	NA
G2Y-404	Thiovulum_ES_AKKQ01000006.1_35	sdl:Sdel_1337 histidinol dehydrogenase (db=kegg)	hypothetical protein (complement(34184..36319))	K03406	mcp; methyl-accepting chemotaxis protein	NA	243274.THEMA_07175;3.3e-34;153.7;COG0840@1|root,COG0840@2|Bacteria,2GDZI@200918|Thermotogae;200918|Thermotogae;NT;Methyl-accepting chemotaxis protein;-;-;-;ko:K03406;ko02020,ko02030,map02020,map02030;-;-;-;ko00000,ko00001,ko02035;-;-;-;U3
NA	Thiovulum_ES_AKKQ01000006.1_36	can:Cyan10605_2403 hypothetical protein (db=kegg)	NA	K00788	thiE; thiamine-phosphate pyrophosphorylase [EC:2.5.1.3]	K03574	944547.ABLL_2522;7.8e-42;177.2;COG0352@1|root,COG0352@2|Bacteria,1NMR6@1224|Proteobacteria,42TSZ@68525|delta/epsilon subdivisions,2YPHK@29547|Epsilonproteobacteria;29547|Epsilonproteobacteria;H;Thiamine monophosphate synthase;-;-;2.5.1.3;ko:K00788;ko00730,ko01100,map00730,map01100;M00127;R03223,R10712;RC00224,RC03255,RC03397;ko00000,ko00001,ko00002,ko01000;-;-;-;U3
G2Y-406	Thiovulum_ES_AKKQ01000006.1_37	shal:SHALO_0574 enoyl-[acyl-carrier-protein] reductase [NADH] (db=kegg)	hypothetical protein 37553..39535	NA	NA	K03406	273121.WS2114;1.2e-54;221.5;COG0840@1|root,COG0840@2|Bacteria,1MU9B@1224|Proteobacteria,42P4R@68525|delta/epsilon subdivisions,2YM92@29547|Epsilonproteobacteria;29547|Epsilonproteobacteria;NT;chemotaxis protein;-;-;-;ko:K03406;ko02020,ko02030,map02020,map02030;-;-;-;ko00000,ko00001,ko02035;-;-;-;U3
G2Y-407	Thiovulum_ES_AKKQ01000006.1_38	NA	hypothetical protein 39547..41220	K20977	hsbR; two-component system, HptB-dependent secretion and biofilm response regulator	K07315	1537917.JU82_07300;2.4e-16;94.0;COG0745@1|root,COG0745@2|Bacteria,1Q4N0@1224|Proteobacteria,42ZGM@68525|delta/epsilon subdivisions,2YRQG@29547|Epsilonproteobacteria;29547|Epsilonproteobacteria;K;Transcriptional regulatory protein, C terminal;-;-;-;-;-;-;-;-;-;-;-;-;U3
G2Y-408	Thiovulum_ES_AKKQ01000006.1_39	sku:Sulku_0336 Mammalian cell entry related domain protein (db=kegg)	hypothetical protein 41237..41527	NA	NA	K00963	929558.SMGD1_1016;6.9e-12;76.6;2EHAZ@1|root,33B2U@2|Bacteria,1PA3S@1224|Proteobacteria,42X9M@68525|delta/epsilon subdivisions,2YQVA@29547|Epsilonproteobacteria;29547|Epsilonproteobacteria;-;-;-;-;-;-;-;-;-;-;-;-;-;-;U3
G2Y-409	Thiovulum_ES_AKKQ01000006.1_40	alp:LPB137_07480 ABC transporter (db=kegg)	Flagellar biosynthesis protein FlhB 41546..42610	K02401	flhB; flagellar biosynthesis protein FlhB	NA	563040.Saut_0695;1.1e-110;406.8;COG1377@1|root,COG1377@2|Bacteria,1MUWI@1224|Proteobacteria,42NKR@68525|delta/epsilon subdivisions,2YMU1@29547|Epsilonproteobacteria;29547|Epsilonproteobacteria;N;Required for formation of the rod structure in the basal body of the flagellar apparatus. Together with FliI and FliH, may constitute the export apparatus of flagellin;flhB;-;-;ko:K02401;ko02040,map02040;…
G2Y-410	Thiovulum_ES_AKKQ01000006.1_41	NA	hypothetical protein 42611..43261	K22132	tcdA; tRNA threonylcarbamoyladenosine dehydratase	NA	572480.Arnit_0890;4e-60;238.0;COG1179@1|root,COG1179@2|Bacteria,1MWXR@1224|Proteobacteria,42PHC@68525|delta/epsilon subdivisions,2YNF2@29547|Epsilonproteobacteria;29547|Epsilonproteobacteria;H;involved in molybdopterin and thiamine biosynthesis family 1;-;-;-;-;-;-;-;-;-;-;-;-;U3
G2Y-411	Thiovulum_ES_AKKQ01000006.1_42	NA	Exodeoxyribonuclease V beta chain (complement(43251..46004))	NA	NA	K03582	NA
G2Y-412	Thiovulum_ES_AKKQ01000006.1_43	NA	Biotin carboxyl carrier protein of acetyl-CoA carboxylase 46103..46543	K02160	accB, bccP; acetyl-CoA carboxylase biotin carboxyl carrier protein	K01571	387092.NIS_1645;3.9e-35;154.5;COG0511@1|root,COG0511@2|Bacteria,1RCXA@1224|Proteobacteria,42SQQ@68525|delta/epsilon subdivisions,2YPM8@29547|Epsilonproteobacteria;29547|Epsilonproteobacteria;I;first, biotin carboxylase catalyzes the carboxylation of the carrier protein and then the transcarboxylase transfers the carboxyl group to form malonyl-CoA;accB;-;-;ko:K02160;ko00061,ko00620,ko00640,ko00720…
G2Y-413	Thiovulum_ES_AKKQ01000006.1_44	micc:AUP74_02381 stkP_3; Serine/threonine-protein kinase StkP (db=kegg)	Biotin carboxylase of acetyl-CoA carboxylase 46543..47883	K01961	accC; acetyl-CoA carboxylase, biotin carboxylase subunit [EC:6.4.1.2 6.3.4.14]	NA	709032.Sulku_2371;1e-195;689.5;COG0439@1|root,COG0439@2|Bacteria,1MU4H@1224|Proteobacteria,42M14@68525|delta/epsilon subdivisions,2YMWB@29547|Epsilonproteobacteria;29547|Epsilonproteobacteria;I;Biotin carboxylase;accC;-;6.3.4.14,6.4.1.2;ko:K01961;ko00061,ko00620,ko00640,ko00720,ko01100,ko01110,ko01120,ko01130,ko01200,ko01212,map00061,map00620,map00640,map00720,map01100,map01110,map01120,map01130,…
G2Y-414	Thiovulum_ES_AKKQ01000006.1_45	ask:EI285_02570 asparaginase (db=kegg)	4-hydroxy-3-methylbut-2-enyl diphosphate reductase (complement(47910..48737))	K03527	ispH, lytB; 4-hydroxy-3-methylbut-2-en-1-yl diphosphate reductase [EC:1.17.7.4]	NA	326298.Suden_0872;1.2e-96;359.8;COG0761@1|root,COG0761@2|Bacteria,1MU7G@1224|Proteobacteria,42MJK@68525|delta/epsilon subdivisions,2YMV3@29547|Epsilonproteobacteria;29547|Epsilonproteobacteria;IM;Catalyzes the conversion of 1-hydroxy-2-methyl-2-(E)- butenyl 4-diphosphate (HMBPP) into a mixture of isopentenyl diphosphate (IPP) and dimethylallyl diphosphate (DMAPP). Acts in the terminal step of the…
G2Y-415	Thiovulum_ES_AKKQ01000006.1_46	alp:LPB137_04910 hypothetical protein (db=kegg)	FIG00470476: hypothetical protein (complement(48739..49164))	NA	NA	K01736	929558.SMGD1_1639;6.5e-35;153.7;2AIG0@1|root,318XK@2|Bacteria,1Q14Q@1224|Proteobacteria,42SW7@68525|delta/epsilon subdivisions,2YPQ3@29547|Epsilonproteobacteria;29547|Epsilonproteobacteria;-;-;-;-;-;-;-;-;-;-;-;-;-;-;U3
G2Y-416	Thiovulum_ES_AKKQ01000006.1_47	sua:Saut_1857 conserved hypothetical protein (db=kegg)	Thioredoxin (complement(49175..49498))	K03671	trxA; thioredoxin 1	NA	563040.Saut_1813;2e-36;158.3;COG3118@1|root,COG3118@2|Bacteria,1MZBB@1224|Proteobacteria,42TPU@68525|delta/epsilon subdivisions,2YPES@29547|Epsilonproteobacteria;29547|Epsilonproteobacteria;O;Belongs to the thioredoxin family;trx2;-;-;ko:K03671;ko04621,ko05418,map04621,map05418;-;-;-;ko00000,ko00001,ko03110;-;-;-;U3
G2Y-417	Thiovulum_ES_AKKQ01000006.1_48	hyo:NNO_0141 hypothetical protein (db=kegg)	hypothetical protein (complement(49600..50106))	NA	NA	K06917	NA
G2Y-418	Thiovulum_ES_AKKQ01000006.1_49	sulg:FJR48_06580 TRAP transporter small permease subunit (db=kegg)	Tellurium resistance protein TerD (complement(50115..50723))	K05791	terZ; tellurium resistance protein TerZ	NA	391596.PBAL39_01312;1.7e-68;265.8;COG2310@1|root,COG2310@2|Bacteria,4NHTD@976|Bacteroidetes,1IR7J@117747|Sphingobacteriia;976|Bacteroidetes;T;TerD domain;-;-;-;ko:K05791;-;-;-;-;ko00000;-;-;-;U3
G2Y-419	Thiovulum_ES_AKKQ01000006.1_50	hyo:NNO_1778 flagellar M-ring protein FliF (db=kegg)	Phage antirepressor protein (complement(50839..51435))	NA	NA	K07741	1122971.BAME01000059_gene4541;6.3e-12;77.8;COG3617@1|root,COG3617@2|Bacteria,4NTS1@976|Bacteroidetes,2G2MB@200643|Bacteroidia;976|Bacteroidetes;K;BRO family, N-terminal domain;-;-;-;-;-;-;-;-;-;-;-;-;U3
G2Y-420	Thiovulum_ES_AKKQ01000006.1_51	nis:NIS_0390 hisC; histidinol-phosphate aminotransferase (db=kegg)	putative transcriptional regulator (complement(51555..51803))	NA	NA	K07726	NA
G2Y-421	Thiovulum_ES_AKKQ01000006.1_52	NA	hypothetical protein 51918..52202	NA	NA	K09768	NA
G2Y-422	Thiovulum_ES_AKKQ01000006.1_53	nis:NIS_0340 rbn; ribonuclease BN (db=kegg)	Growth inhibitor (complement(52252..52593))	K07171	mazF, ndoA, chpA; mRNA interferase MazF [EC:3.1.-.-]	NA	1537915.JU57_05385;3.4e-34;151.0;COG2337@1|root,COG2337@2|Bacteria,1RJ3H@1224|Proteobacteria,42WA1@68525|delta/epsilon subdivisions,2YQFQ@29547|Epsilonproteobacteria;29547|Epsilonproteobacteria;L;Toxic component of a toxin-antitoxin (TA) module;-;-;-;ko:K07171;-;-;-;-;ko00000,ko01000,ko02048;-;-;-;U3
G2Y-423	Thiovulum_ES_AKKQ01000006.1_54	mbu:Mbur_1595 2-dehydro-3-deoxyglucarate aldolase (db=kegg)	hypothetical protein (complement(52580..52807))	NA	NA	K18918	NA
G2Y-424	Thiovulum_ES_AKKQ01000006.1_55	ask:EI285_08515 DUF3393 domain-containing protein (db=kegg)	Putative antirepressor (ACLAME 3) (complement(52874..53569))	NA	NA	K07741	1048834.TC41_1750;1.7e-24;119.8;COG3617@1|root,COG3617@2|Bacteria,1TPKA@1239|Firmicutes,4HBVY@91061|Bacilli;91061|Bacilli;K;COG3617 Prophage antirepressor;-;-;-;-;-;-;-;-;-;-;-;-;U3
G2Y-425	Thiovulum_ES_AKKQ01000006.1_56	arc:ABLL_2062 malonyl coenzyme A-(acyl carrier protein) transacylase (db=kegg)	hypothetical protein (complement(53631..53894))	NA	NA	K07726	NA
G2Y-426	Thiovulum_ES_AKKQ01000006.1_57	tdn:Suden_0527 Holliday junction resolvase YqgF (db=kegg)	putative antirepressor (complement(53961..54695))	NA	NA	K07741	765914.ThisiDRAFT_2370;4.6e-20;105.1;COG3617@1|root,COG3617@2|Bacteria,1N09A@1224|Proteobacteria,1SDKG@1236|Gammaproteobacteria;1236|Gammaproteobacteria;K;prophage antirepressor;-;-;-;-;-;-;-;-;-;-;-;-;U3
G2Y-427	Thiovulum_ES_AKKQ01000006.1_58	hyo:NNO_1361 inorganic pyrophosphatase (db=kegg)	putative transcriptional regulator (complement(54788..55024))	NA	NA	K07726	NA
G2Y-428	Thiovulum_ES_AKKQ01000006.1_59	sku:Sulku_1170 twitching motility protein (db=kegg)	hypothetical protein 55145..55291	NA	NA	NA	NA
G2Y-429	Thiovulum_ES_AKKQ01000006.1_60	tdn:Suden_0680 demethylmenaquinone methyltransferase (db=kegg)	NADH-ubiquinone oxidoreductase chain I (complement(55431..55838))	K00338	nuoI; NADH-quinone oxidoreductase subunit I [EC:7.1.1.2]	NA	990073.ATHU01000001_gene752;1e-16;93.2;COG1143@1|root,COG1143@2|Bacteria,1R9YT@1224|Proteobacteria,42P0W@68525|delta/epsilon subdivisions,2YP1V@29547|Epsilonproteobacteria;29547|Epsilonproteobacteria;C;4Fe-4S dicluster domain;-;-;1.6.5.3;ko:K00338;ko00190,ko01100,map00190,map01100;M00144;R11945;RC00061;ko00000,ko00001,ko00002,ko01000;3.D.1;-;-;U3
G2Y-430	Thiovulum_ES_AKKQ01000006.1_61	hyo:NNO_1877 signal recognition particle, subunit Ffh SRP54 (db=kegg)	NADH-ubiquinone oxidoreductase chain H (complement(55835..56797))	K00337	nuoH; NADH-quinone oxidoreductase subunit H [EC:7.1.1.2]	NA	387093.SUN_0847;4.1e-109;401.4;COG1005@1|root,COG1005@2|Bacteria,1MU2R@1224|Proteobacteria,42MMX@68525|delta/epsilon subdivisions,2YMNX@29547|Epsilonproteobacteria;29547|Epsilonproteobacteria;C;NDH-1 shuttles electrons from NADH, via FMN and iron- sulfur (Fe-S) centers, to quinones in the respiratory chain. The immediate electron acceptor for the enzyme in this species is believed to be ubiquinon…
NA	Thiovulum_ES_AKKQ01000006.1_62	suln:FJR47_06860 glucose-6-phosphate isomerase (db=kegg)	NA	K13378	nuoCD; NADH-quinone oxidoreductase subunit C/D [EC:7.1.1.2]	K00333	990073.ATHU01000001_gene754;8.5e-176;623.6;COG0649@1|root,COG0852@1|root,COG0649@2|Bacteria,COG0852@2|Bacteria,1MVIN@1224|Proteobacteria,42M9G@68525|delta/epsilon subdivisions,2YMSC@29547|Epsilonproteobacteria;29547|Epsilonproteobacteria;C;NDH-1 shuttles electrons from NADH, via FMN and iron- sulfur (Fe-S) centers, to quinones in the respiratory chain. The immediate electron acceptor for the enzy…
G2Y-432	Thiovulum_ES_AKKQ01000006.1_63	slh:YH65_02395 glucose-6-phosphate isomerase (db=kegg)	NADH-ubiquinone oxidoreductase chain B (complement(58392..58865))	K00331	nuoB; NADH-quinone oxidoreductase subunit B [EC:7.1.1.2]	K05582	598659.NAMH_1422;1.2e-77;295.8;COG0377@1|root,COG0377@2|Bacteria,1MUI2@1224|Proteobacteria,42MDJ@68525|delta/epsilon subdivisions,2YMUT@29547|Epsilonproteobacteria;29547|Epsilonproteobacteria;C;NDH-1 shuttles electrons from NADH, via FMN and iron- sulfur (Fe-S) centers, to quinones in the respiratory chain. The immediate electron acceptor for the enzyme in this species is believed to be ubiquinon…
G2Y-433	Thiovulum_ES_AKKQ01000006.1_64	NA	TRAP-type uncharacterized transport system, fused permease component (complement(58862..59197))	K00330	nuoA; NADH-quinone oxidoreductase subunit A [EC:7.1.1.2]	K22158	598659.NAMH_1423;4.1e-24;117.5;COG0838@1|root,COG0838@2|Bacteria,1Q1EW@1224|Proteobacteria,4315R@68525|delta/epsilon subdivisions,2YSBC@29547|Epsilonproteobacteria;29547|Epsilonproteobacteria;C;NDH-1 shuttles electrons from NADH, via FMN and iron- sulfur (Fe-S) centers, to quinones in the respiratory chain;-;-;1.6.5.3;ko:K00330;ko00190,ko01100,map00190,map01100;M00144;R11945;RC00061;ko00000,ko000…
G2Y-434	Thiovulum_ES_AKKQ01000006.1_65	NA	hypothetical protein 59308..59433	NA	NA	NA	NA
G2Y-435	Thiovulum_ES_AKKQ01000006.1_66	sku:Sulku_0509 transcriptional regulator, LysR family (db=kegg)	hypothetical protein 59430..59963	K10914	crp; CRP/FNR family transcriptional regulator, cyclic AMP receptor protein	NA	NA
NA	Thiovulum_ES_AKKQ01000006.1_67	sulj:SJPD1_2440 putative ATPase (db=kegg)	NA	NA	NA	NA	387093.SUN_1753;6.4e-13;79.7;COG0564@1|root,COG0564@2|Bacteria,1MUBN@1224|Proteobacteria,42MBA@68525|delta/epsilon subdivisions,2YMBD@29547|Epsilonproteobacteria;29547|Epsilonproteobacteria;J;Responsible for synthesis of pseudouridine from uracil;rluD;-;5.4.99.23;ko:K06180;-;-;-;-;ko00000,ko01000,ko03009;-;-;-;U3
G2Y-170	Thiovulum_ES_AKKQ01000007.1_1	NA	F5/8 type C domain protein (complement(237..836))	NA	NA	K13924	NA
G2Y-171	Thiovulum_ES_AKKQ01000007.1_2	suln:FJR47_05040 N-acetyltransferase (db=kegg)	ATP synthase beta chain (complement(955..2361))	K02112	ATPF1B, atpD; F-type H+/Na+-transporting ATPase subunit beta [EC:7.1.2.2 7.2.2.1]	NA	326298.Suden_1403;7e-227;793.1;COG0055@1|root,COG0055@2|Bacteria,1MUFU@1224|Proteobacteria,42KZA@68525|delta/epsilon subdivisions,2YMA9@29547|Epsilonproteobacteria;29547|Epsilonproteobacteria;F;Produces ATP from ADP in the presence of a proton gradient across the membrane. The catalytic sites are hosted primarily by the beta subunits;atpD;-;3.6.3.14;ko:K02112;ko00190,ko00195,ko01100,map00190,map0…
G2Y-172	Thiovulum_ES_AKKQ01000007.1_3	rup:DTQ70_09515 molybdopterin adenylyltransferase (db=kegg)	ATP synthase gamma chain (complement(2373..3257))	K02115	ATPF1G, atpG; F-type H+-transporting ATPase subunit gamma	NA	929558.SMGD1_2271;6.8e-95;354.0;COG0224@1|root,COG0224@2|Bacteria,1MU28@1224|Proteobacteria,42N8B@68525|delta/epsilon subdivisions,2YMRV@29547|Epsilonproteobacteria;29547|Epsilonproteobacteria;C;Produces ATP from ADP in the presence of a proton gradient across the membrane. The gamma chain is believed to be important in regulating ATPase activity and the flow of protons through the CF(0) complex;…
G2Y-173	Thiovulum_ES_AKKQ01000007.1_4	cmed:FE773_06290 deoxyribonuclease IV (db=kegg)	ATP synthase alpha chain (complement(3273..4784))	K02111	ATPF1A, atpA; F-type H+/Na+-transporting ATPase subunit alpha [EC:7.1.2.2 7.2.2.1]	NA	709032.Sulku_0757;1.6e-221;775.4;COG0056@1|root,COG0056@2|Bacteria,1MUG7@1224|Proteobacteria,42MVX@68525|delta/epsilon subdivisions,2YMSF@29547|Epsilonproteobacteria;29547|Epsilonproteobacteria;C;Produces ATP from ADP in the presence of a proton gradient across the membrane. The alpha chain is a regulatory subunit;atpA;-;3.6.3.14;ko:K02111;ko00190,ko00195,ko01100,map00190,map00195,map01100;M00157…
G2Y-174	Thiovulum_ES_AKKQ01000007.1_5	abl:A7H1H_2295 HD_GYP domain response regulator (db=kegg)	hypothetical protein (complement(4808..5338))	K02113	ATPF1D, atpH; F-type H+-transporting ATPase subunit delta	NA	NA
G2Y-175	Thiovulum_ES_AKKQ01000007.1_6	das:Daes_1898 Domain of unknown function DUF1987 (db=kegg)	ATP synthase F0 sector subunit b (complement(5339..5851))	K02109	ATPF0B, atpF; F-type H+-transporting ATPase subunit b	NA	1244531.CIG1485E_1479;1.6e-11;76.3;COG0711@1|root,COG0711@2|Bacteria,1Q9TP@1224|Proteobacteria,42U87@68525|delta/epsilon subdivisions,2YPT1@29547|Epsilonproteobacteria;29547|Epsilonproteobacteria;C;Component of the F(0) channel, it forms part of the peripheral stalk, linking F(1) to F(0);atpF;-;-;ko:K02109;ko00190,ko00195,ko01100,map00190,map00195,map01100;M00157;-;-;ko00000,ko00001,ko00002,ko001…
NA	Thiovulum_ES_AKKQ01000007.1_7	dpi:BN4_20098 conserved protein of unknown function (db=kegg)	NA	K02109	ATPF0B, atpF; F-type H+-transporting ATPase subunit b	NA	944547.ABLL_2077;1.1e-07;63.2;COG0711@1|root,COG0711@2|Bacteria,1Q2G9@1224|Proteobacteria,42VN4@68525|delta/epsilon subdivisions,2YQBE@29547|Epsilonproteobacteria;29547|Epsilonproteobacteria;C;Belongs to the ATPase B chain family;atpF';-;-;ko:K02109;ko00190,ko00195,ko01100,map00190,map00195,map01100;M00157;-;-;ko00000,ko00001,ko00002,ko00194;3.A.2.1;-;-;U3
G2Y-177	Thiovulum_ES_AKKQ01000007.1_8	sulg:FJR48_00780 metallophosphoesterase family protein (db=kegg)	hypothetical protein (complement(6383..7570))	NA	NA	NA	NA
G2Y-178	Thiovulum_ES_AKKQ01000007.1_9	nis:NIS_1651 topA; DNA topoisomerase I (db=kegg)	Cytochrome c-type biogenesis protein CcdA (DsbD analog) (complement(7615..8382))	K06196	ccdA; cytochrome c-type biogenesis protein	NA	1537915.JU57_13555;2.1e-60;239.2;COG0785@1|root,COG0785@2|Bacteria,1RCP7@1224|Proteobacteria,42Q7J@68525|delta/epsilon subdivisions,2YPRD@29547|Epsilonproteobacteria;29547|Epsilonproteobacteria;O;Cytochrome c biogenesis protein;ccdA;-;-;ko:K06196;-;-;-;-;ko00000,ko02000;5.A.1.2;-;-;U3
G2Y-179	Thiovulum_ES_AKKQ01000007.1_10	cmed:FE773_04405 lipid-A-disaccharide synthase (db=kegg)	Aspartyl-tRNA(Asn) amidotransferase subunit C @ Glutamyl-tRNA(Gln) amidotransferase subunit C (complement(8392..8682))	K02435	gatC, GATC; aspartyl-tRNA(Asn)/glutamyl-tRNA(Gln) amidotransferase subunit C [EC:6.3.5.6 6.3.5.7]	NA	1172190.M947_00045;2e-19;101.7;COG0721@1|root,COG0721@2|Bacteria,1Q61J@1224|Proteobacteria,42VIQ@68525|delta/epsilon subdivisions,2YQAY@29547|Epsilonproteobacteria;29547|Epsilonproteobacteria;J;Allows the formation of correctly charged Asn-tRNA(Asn) or Gln-tRNA(Gln) through the transamidation of misacylated Asp- tRNA(Asn) or Glu-tRNA(Gln) in organisms which lack either or both of asparaginyl-tRNA…
NA	Thiovulum_ES_AKKQ01000007.1_11	cavi:CAV_1681 rplQ; 50S ribosomal protein L17 (db=kegg)	NA	NA	NA	NA	326298.Suden_1387;4.9e-139;501.5;COG2804@1|root,COG2804@2|Bacteria,1MU7V@1224|Proteobacteria,42M51@68525|delta/epsilon subdivisions,2YMIX@29547|Epsilonproteobacteria;29547|Epsilonproteobacteria;NU;Type II secretory pathway, ATPase PulE Tfp pilus assembly pathway, ATPase PilB;ctsE;-;-;ko:K02454,ko:K02652;ko03070,ko05111,map03070,map05111;M00331;-;-;ko00000,ko00001,ko00002,ko02035,ko02044;3.A.15,3.…
G2Y-181	Thiovulum_ES_AKKQ01000007.1_12	hyo:NNO_2015 DNA-directed RNA polymerase alpha subunit (db=kegg)	UDP-glucose 6-dehydrogenase 10477..11643	K00012	UGDH, ugd; UDPglucose 6-dehydrogenase [EC:1.1.1.22]	NA	1442598.JABW01000022_gene2029;2.5e-169;601.7;COG1004@1|root,COG1004@2|Bacteria,1MW5U@1224|Proteobacteria,42MDV@68525|delta/epsilon subdivisions,2YMID@29547|Epsilonproteobacteria;29547|Epsilonproteobacteria;C;Belongs to the UDP-glucose GDP-mannose dehydrogenase family;ugd;-;1.1.1.22;ko:K00012;ko00040,ko00053,ko00520,ko01100,map00040,map00053,map00520,map01100;M00014,M00129,M00361,M00362;R00286;RC0…
NA	Thiovulum_ES_AKKQ01000007.1_13	nis:NIS_0248 rpsD; 30S ribosomal protein S4 (db=kegg)	NA	K01082	cysQ, MET22, BPNT1; 3'(2'), 5'-bisphosphate nucleotidase [EC:3.1.3.7]	NA	563040.Saut_0265;5.4e-83;314.3;COG1218@1|root,COG1218@2|Bacteria,1N0GY@1224|Proteobacteria,42QY6@68525|delta/epsilon subdivisions,2YNYW@29547|Epsilonproteobacteria;29547|Epsilonproteobacteria;P;Belongs to the inositol monophosphatase superfamily;cysQ;-;3.1.3.7;ko:K01082;ko00920,ko01100,ko01120,ko01130,map00920,map01100,map01120,map01130;-;R00188,R00508;RC00078;ko00000,ko00001,ko01000,ko03016;-;-;…
G2Y-183	Thiovulum_ES_AKKQ01000007.1_14	sdl:Sdel_1944 30S ribosomal protein S11 (db=kegg)	Sulfate adenylyltransferase subunit 2 12405..13313	K00957	cysD; sulfate adenylyltransferase subunit 2 [EC:2.7.7.4]	NA	572480.Arnit_3090;1.8e-146;525.4;COG0175@1|root,COG0175@2|Bacteria,1MUCZ@1224|Proteobacteria,42NYE@68525|delta/epsilon subdivisions,2YN2H@29547|Epsilonproteobacteria;29547|Epsilonproteobacteria;H;COG0175 3'-phosphoadenosine 5'-phosphosulfate sulfotransferase (PAPS reductase) FAD synthetase;cysD;-;2.7.7.4;ko:K00957;ko00230,ko00261,ko00450,ko00920,ko01100,ko01120,ko01130,map00230,map00261,map00450,…
G2Y-184	Thiovulum_ES_AKKQ01000007.1_15	sua:Saut_0289 SSU ribosomal protein S13P (db=kegg)	Sulfate adenylyltransferase subunit 1 13315..14175	K00956	cysN; sulfate adenylyltransferase subunit 1 [EC:2.7.7.4]	NA	944547.ABLL_2807;5.8e-123;447.2;COG2895@1|root,COG2895@2|Bacteria,1MUD9@1224|Proteobacteria,42N3C@68525|delta/epsilon subdivisions,2YNS9@29547|Epsilonproteobacteria;29547|Epsilonproteobacteria;P;Belongs to the TRAFAC class translation factor GTPase superfamily. Classic translation factor GTPase family. CysN NodQ subfamily;cysN;-;2.7.1.25,2.7.7.4;ko:K00955,ko:K00956;ko00230,ko00261,ko00450,ko00920…
G2Y-185	Thiovulum_ES_AKKQ01000007.1_16	hya:HY04AAS1_0135 polysaccharide deacetylase (db=kegg)	Sulfate adenylyltransferase subunit 1 14262..14753	K00956	cysN; sulfate adenylyltransferase subunit 1 [EC:2.7.7.4]	K00955	1172190.M947_11745;1.2e-48;199.5;COG2895@1|root,COG2895@2|Bacteria,1MUD9@1224|Proteobacteria,42N3C@68525|delta/epsilon subdivisions,2YNS9@29547|Epsilonproteobacteria;29547|Epsilonproteobacteria;P;Belongs to the TRAFAC class translation factor GTPase superfamily. Classic translation factor GTPase family. CysN NodQ subfamily;cysN;-;2.7.1.25,2.7.7.4;ko:K00955,ko:K00956;ko00230,ko00261,ko00450,ko0092…
G2Y-186	Thiovulum_ES_AKKQ01000007.1_17	NA	Adenylylsulfate kinase 14753..15481	K00860	cysC; adenylylsulfate kinase [EC:2.7.1.25]	NA	563040.Saut_0263;4.4e-100;370.9;COG0529@1|root,COG0529@2|Bacteria,1R6CM@1224|Proteobacteria,42PPR@68525|delta/epsilon subdivisions,2YTS4@29547|Epsilonproteobacteria;29547|Epsilonproteobacteria;P;Catalyzes the synthesis of activated sulfate;-;-;2.7.1.25;ko:K00860;ko00230,ko00920,ko01100,ko01120,map00230,map00920,map01100,map01120;M00176;R00509,R04928;RC00002,RC00078;ko00000,ko00001,ko00002,ko01000…
G2Y-187	Thiovulum_ES_AKKQ01000007.1_18	slt:Slit_0797 SCP-like extracellular (db=kegg)	Adenylylsulfate kinase 15478..16074	K00860	cysC; adenylylsulfate kinase [EC:2.7.1.25]	K00955	1336233.JAEH01000002_gene1351;1.6e-68;265.8;COG0529@1|root,COG0529@2|Bacteria,1MX0D@1224|Proteobacteria,1RNWT@1236|Gammaproteobacteria,2QB54@267890|Shewanellaceae;1236|Gammaproteobacteria;F;Catalyzes the synthesis of activated sulfate;cysC;-;2.7.1.25,2.7.7.4;ko:K00860,ko:K00958;ko00230,ko00261,ko00450,ko00920,ko01100,ko01120,ko01130,map00230,map00261,map00450,map00920,map01100,map01120,map01130;M…
G2Y-188	Thiovulum_ES_AKKQ01000007.1_19	sba:Sulba_1800 DNA-methyltransferase Dcm (db=kegg)	UDP-N-acetylglucosamine 2-epimerase 16071..17222	K01791	wecB; UDP-N-acetylglucosamine 2-epimerase (non-hydrolysing) [EC:5.1.3.14]	NA	929558.SMGD1_0484;1.9e-137;495.7;COG0381@1|root,COG0381@2|Bacteria,1MWZN@1224|Proteobacteria,43B4D@68525|delta/epsilon subdivisions,2YMS6@29547|Epsilonproteobacteria;29547|Epsilonproteobacteria;G;Belongs to the UDP-N-acetylglucosamine 2-epimerase family;-;-;5.1.3.14;ko:K01791;ko00520,ko01100,ko05111,map00520,map01100,map05111;M00362;R00420;RC00290;ko00000,ko00001,ko00002,ko01000,ko01005;-;-;-;U3
G2Y-189	Thiovulum_ES_AKKQ01000007.1_20	abl:A7H1H_0644 pdxJ; pyridoxine 5'-phosphate synthase (db=kegg)	UDP-N-acetyl-D-mannosamine dehydrogenase 17212..18405	K02472	wecC; UDP-N-acetyl-D-mannosaminuronic acid dehydrogenase [EC:1.1.1.336]	NA	1165841.SULAR_05028;2.3e-178;631.7;COG0677@1|root,COG0677@2|Bacteria,1QV0P@1224|Proteobacteria,43BN8@68525|delta/epsilon subdivisions,2YNJZ@29547|Epsilonproteobacteria;29547|Epsilonproteobacteria;M;Belongs to the UDP-glucose GDP-mannose dehydrogenase family;-;-;1.1.1.336;ko:K02472;ko00520,ko05111,map00520,map05111;-;R03317;RC00291;ko00000,ko00001,ko01000;-;-;-;U3
NA	Thiovulum_ES_AKKQ01000007.1_21	tdn:Suden_1573 conserved hypothetical protein (db=kegg)	NA	NA	NA	K03328	443143.GM18_2248;8.5e-99;367.5;COG2244@1|root,COG2244@2|Bacteria;2|Bacteria;S;polysaccharide biosynthetic process;-;-;-;-;-;-;-;-;-;-;-;-;U3
NA	Thiovulum_ES_AKKQ01000007.1_22	cmed:FE773_06225 leucyl aminopeptidase (db=kegg)	NA	NA	NA	NA	1504981.KO116_1164;6.3e-68;264.6;COG0778@1|root,COG0778@2|Bacteria,1RDTR@1224|Proteobacteria,1S0PS@1236|Gammaproteobacteria;1236|Gammaproteobacteria;C;Nitroreductase family;-;-;-;-;-;-;-;-;-;-;-;-;U3
G2Y-192	Thiovulum_ES_AKKQ01000007.1_23	nis:NIS_1484 conserved hypothetical protein (db=kegg)	Polysaccharide pyruvyl transferase 20674..21777	NA	NA	NA	443143.GM18_2246;3e-63;249.2;COG2327@1|root,COG2327@2|Bacteria,1R45K@1224|Proteobacteria,42QUR@68525|delta/epsilon subdivisions,2WRDV@28221|Deltaproteobacteria;28221|Deltaproteobacteria;S;Polysaccharide pyruvyl transferase;-;-;-;-;-;-;-;-;-;-;-;-;U3
G2Y-193	Thiovulum_ES_AKKQ01000007.1_24	NA	hypothetical protein 21850..23028	NA	NA	K05566	NA
G2Y-194	Thiovulum_ES_AKKQ01000007.1_25	sulj:SJPD1_1382 glycerol-3-phosphate dehydrogenase [NAD(P)+] (db=kegg)	hypothetical protein 23055..24083	K00754	bshA; L-malate glycosyltransferase [EC:2.4.1.-]	NA	1137281.D778_01860;5.5e-80;304.7;COG0438@1|root,COG0438@2|Bacteria,4PI54@976|Bacteroidetes,1I2FR@117743|Flavobacteriia;976|Bacteroidetes;M;Glycosyltransferase Family 4;-;-;-;-;-;-;-;-;-;-;-;-;U3
G2Y-195	Thiovulum_ES_AKKQ01000007.1_26	ome:OLMES_0236 hypothetical protein (db=kegg)	hypothetical protein 24073..24591	NA	NA	K00661	1250232.JQNJ01000001_gene1283;1.5e-57;229.2;COG0110@1|root,COG0110@2|Bacteria,4NMHW@976|Bacteroidetes,1IIUQ@117743|Flavobacteriia;976|Bacteroidetes;S;Hexapeptide repeat of succinyl-transferase;-;-;-;-;-;-;-;-;-;-;-;-;U3
G2Y-196	Thiovulum_ES_AKKQ01000007.1_27	nco:AAW31_10365 hypothetical protein (db=kegg)	hypothetical protein 24584..25444	NA	NA	NA	1250232.JQNJ01000001_gene1284;5.5e-57;228.0;COG4424@1|root,COG4424@2|Bacteria,4P7DX@976|Bacteroidetes,1IBAQ@117743|Flavobacteriia;976|Bacteroidetes;S;Sulfotransferase family;-;-;-;-;-;-;-;-;-;-;-;-;U3
G2Y-197	Thiovulum_ES_AKKQ01000007.1_28	atp:ATR_0878 metS; methionyl-tRNA synthetase (db=kegg)	hypothetical protein 25441..26376	NA	NA	NA	357804.Ping_0421;4.9e-75;288.1;COG0726@1|root,COG0726@2|Bacteria,1RA45@1224|Proteobacteria,1S2JF@1236|Gammaproteobacteria,2QHE7@267894|Psychromonadaceae;1236|Gammaproteobacteria;G;polysaccharide deacetylase;-;-;-;-;-;-;-;-;-;-;-;-;U3
G2Y-198	Thiovulum_ES_AKKQ01000007.1_29	suln:FJR47_01215 diacylglycerol kinase (db=kegg)	N-acetylmannosaminyltransferase 26373..27107	K05946	tagA, tarA; N-acetylglucosaminyldiphosphoundecaprenol N-acetyl-beta-D-mannosaminyltransferase [EC:2.4.1.187]	NA	468059.AUHA01000002_gene1159;2e-84;318.9;COG1922@1|root,COG1922@2|Bacteria,4NJGT@976|Bacteroidetes,1ITUF@117747|Sphingobacteriia;976|Bacteroidetes;M;Glycosyl transferase WecB/TagA/CpsF family;-;-;2.4.1.187;ko:K05946;ko05111,map05111;-;-;-;ko00000,ko00001,ko01000,ko01003;-;GT26;-;U3
G2Y-199	Thiovulum_ES_AKKQ01000007.1_30	sua:Saut_1784 phosphoribosylamine--glycine ligase (db=kegg)	D-arabinose-5-phosphate isomerase 27111..28058	K06041	kdsD, kpsF; arabinose-5-phosphate isomerase [EC:5.3.1.13]	NA	643867.Ftrac_0735;8.9e-101;373.6;COG0517@1|root,COG0794@1|root,COG0517@2|Bacteria,COG0794@2|Bacteria,4NED8@976|Bacteroidetes,47KGF@768503|Cytophagia;976|Bacteroidetes;M;Belongs to the SIS family. GutQ KpsF subfamily;kdsD;-;5.3.1.13;ko:K06041;ko00540,ko01100,map00540,map01100;M00063;R01530;RC00541;ko00000,ko00001,ko00002,ko01000,ko01005;-;-;-;U3
G2Y-200	Thiovulum_ES_AKKQ01000007.1_31	NA	Lipopolysaccharide ABC transporter, ATP-binding protein LptB (complement(28055..28777))	K06861	lptB; lipopolysaccharide export system ATP-binding protein [EC:7.5.2.5]	NA	1448857.JFAP01000008_gene576;1.8e-85;322.4;COG1137@1|root,COG1137@2|Bacteria,1MU8M@1224|Proteobacteria,42M4J@68525|delta/epsilon subdivisions,2YMZ4@29547|Epsilonproteobacteria;29547|Epsilonproteobacteria;S;ABC transporter, ATP-binding protein;lptB;-;-;ko:K01990,ko:K06861;ko02010,map02010;M00254,M00320;-;-;ko00000,ko00001,ko00002,ko01000,ko02000;1.B.42.1,3.A.1;-;-;U3
G2Y-201	Thiovulum_ES_AKKQ01000007.1_32	amyt:AMYT_2063 proB; gamma-glutamyl kinase (db=kegg)	tRNA threonylcarbamoyladenosine biosynthesis protein TsaE (complement(28765..29196))	K06925	tsaE; tRNA threonylcarbamoyladenosine biosynthesis protein TsaE	NA	556267.HWAG_00322;4.7e-25;120.9;COG0802@1|root,COG0802@2|Bacteria,1Q97W@1224|Proteobacteria,42TIG@68525|delta/epsilon subdivisions,2YPKI@29547|Epsilonproteobacteria;29547|Epsilonproteobacteria;S;ATPase or kinase;tsaE;-;-;ko:K06925;-;-;-;-;ko00000,ko03016;-;-;-;U3
G2Y-202	Thiovulum_ES_AKKQ01000007.1_33	NA	hypothetical protein 29271..30698	NA	NA	K03409	NA
G2Y-203	Thiovulum_ES_AKKQ01000007.1_34	NA	hypothetical protein 30695..31339	NA	NA	K02680	NA
G2Y-204	Thiovulum_ES_AKKQ01000007.1_35	ant:Arnit_1413 conserved hypothetical protein (db=kegg)	Flagellar basal-body rod protein FlgF (complement(31336..32124))	K02391	flgF; flagellar basal-body rod protein FlgF	NA	1537917.JU82_01145;2.7e-71;275.4;COG4786@1|root,COG4786@2|Bacteria,1PZ24@1224|Proteobacteria,42NGI@68525|delta/epsilon subdivisions,2YNFE@29547|Epsilonproteobacteria;29547|Epsilonproteobacteria;N;flagellar basal body;flgG2;-;-;ko:K02392;ko02040,map02040;-;-;-;ko00000,ko00001,ko02035;-;-;-;U3
G2Y-205	Thiovulum_ES_AKKQ01000007.1_36	nis:NIS_0722 conserved hypothetical protein (db=kegg)	FIG000325: clustered with transcription termination protein NusA (complement(32134..32571))	K09748	rimP; ribosome maturation factor RimP	NA	990073.ATHU01000001_gene1262;4.5e-23;114.4;COG0779@1|root,COG0779@2|Bacteria,1RDP2@1224|Proteobacteria,42THF@68525|delta/epsilon subdivisions,2YPXJ@29547|Epsilonproteobacteria;29547|Epsilonproteobacteria;J;Required for maturation of 30S ribosomal subunits;rimP;-;-;ko:K09748;-;-;-;-;ko00000,ko03009;-;-;-;U3
G2Y-206	Thiovulum_ES_AKKQ01000007.1_37	nsa:Nitsa_0151 phosphoribosylanthranilate isomerase (db=kegg)	hypothetical protein (complement(32579..33100))	NA	NA	K07452	NA
G2Y-207	Thiovulum_ES_AKKQ01000007.1_38	nap:C3L23_05975 prepilin peptidase (db=kegg)	hypothetical protein (complement(33100..36039))	NA	NA	K07279	NA
G2Y-208	Thiovulum_ES_AKKQ01000007.1_39	cmed:FE773_08090 tgt; tRNA guanosine(34) transglycosylase Tgt (db=kegg)	hypothetical protein (complement(36063..37307))	NA	NA	K15580	NA
G2Y-209	Thiovulum_ES_AKKQ01000007.1_40	nsa:Nitsa_1291 tRNA-guanine transglycosylase (db=kegg)	hypothetical protein (complement(37545..37763))	NA	NA	K02197	NA
G2Y-210	Thiovulum_ES_AKKQ01000007.1_41	nis:NIS_0830 secA; preprotein translocase subunit A (db=kegg)	hypothetical protein (complement(37776..41816))	NA	NA	NA	NA
G2Y-211	Thiovulum_ES_AKKQ01000007.1_42	NA	DNA ligase (NAD(+)) (complement(41876..43765))	K01972	E6.5.1.2, ligA, ligB; DNA ligase (NAD+) [EC:6.5.1.2]	NA	598659.NAMH_0606;6.4e-159;567.8;COG0272@1|root,COG0272@2|Bacteria,1MV3R@1224|Proteobacteria,42MC5@68525|delta/epsilon subdivisions,2YM83@29547|Epsilonproteobacteria;29547|Epsilonproteobacteria;L;DNA ligase that catalyzes the formation of phosphodiester linkages between 5'-phosphoryl and 3'-hydroxyl groups in double-stranded DNA using NAD as a coenzyme and as the energy source for the reaction. It…
G2Y-212	Thiovulum_ES_AKKQ01000007.1_43	NA	hypothetical protein (complement(43816..44928))	NA	NA	NA	1249480.B649_08900;3.9e-79;302.0;COG2374@1|root,COG2374@2|Bacteria,1RCTI@1224|Proteobacteria,42Q2J@68525|delta/epsilon subdivisions,2YNG1@29547|Epsilonproteobacteria;29547|Epsilonproteobacteria;S;Endonuclease Exonuclease phosphatase;-;-;-;-;-;-;-;-;-;-;-;-;U3
G2Y-213	Thiovulum_ES_AKKQ01000007.1_44	NA	C4-type zinc finger protein, DksA/TraR family (complement(45018..45377))	K06204	dksA; DnaK suppressor protein	NA	1172190.M947_00915;1.1e-19;102.8;COG1734@1|root,COG1734@2|Bacteria,1RD08@1224|Proteobacteria,42RVK@68525|delta/epsilon subdivisions,2YT6X@29547|Epsilonproteobacteria;29547|Epsilonproteobacteria;T;DnaK suppressor protein;dksA;-;-;ko:K06204;ko02026,map02026;-;-;-;ko00000,ko00001,ko03000,ko03009,ko03021;-;-;-;U3
G2Y-214	Thiovulum_ES_AKKQ01000007.1_45	nap:C3L23_02835 16S rRNA (guanine(527)-N(7))-methyltransferase RsmG (db=kegg)	23S rRNA (pseudouridine(1915)-N(3))-methyltransferase (complement(45386..45853))	K00783	rlmH; 23S rRNA (pseudouridine1915-N3)-methyltransferase [EC:2.1.1.177]	NA	387092.NIS_1196;1.3e-31;142.9;COG1576@1|root,COG1576@2|Bacteria,1N7WB@1224|Proteobacteria,42V41@68525|delta/epsilon subdivisions,2YP43@29547|Epsilonproteobacteria;29547|Epsilonproteobacteria;J;Specifically methylates the pseudouridine at position 1915 (m3Psi1915) in 23S rRNA;rlmH;-;2.1.1.177;ko:K00783;-;-;-;-;ko00000,ko01000,ko03009;-;-;-;U3
G2Y-215	Thiovulum_ES_AKKQ01000007.1_46	hty:BN2458_PEG1694 rRNA small subunit 7-methylguanosine (m7G) methyltransferase GidB (db=kegg)	CDP-diacylglycerol--serine O-phosphatidyltransferase (complement(45850..46401))	K17103	CHO1, pssA; CDP-diacylglycerol---serine O-phosphatidyltransferase [EC:2.7.8.8]	NA	1442598.JABW01000020_gene1976;4.9e-51;207.6;COG1183@1|root,COG1183@2|Bacteria,1MYK9@1224|Proteobacteria,42RFD@68525|delta/epsilon subdivisions,2YP9Z@29547|Epsilonproteobacteria;29547|Epsilonproteobacteria;I;Belongs to the CDP-alcohol phosphatidyltransferase class-I family;-;-;2.7.8.8;ko:K17103;ko00260,ko00564,ko01100,ko01110,map00260,map00564,map01100,map01110;M00093;R01800;RC00002,RC00017,RC0279…
G2Y-216	Thiovulum_ES_AKKQ01000007.1_47	sulr:B649_10515 hypothetical protein (db=kegg)	Phosphoribosylformylglycinamidine cyclo-ligase (complement(46398..47375))	K01933	purM; phosphoribosylformylglycinamidine cyclo-ligase [EC:6.3.3.1]	NA	1123326.JFBL01000005_gene1177;9.4e-122;443.4;COG0150@1|root,COG0150@2|Bacteria,1MURG@1224|Proteobacteria,42KZT@68525|delta/epsilon subdivisions,2YMNC@29547|Epsilonproteobacteria;29547|Epsilonproteobacteria;F;Phosphoribosylformylglycinamidine cyclo-ligase;purM;-;6.3.3.1;ko:K01933;ko00230,ko01100,ko01110,ko01130,map00230,map01100,map01110,map01130;M00048;R04208;RC01100;ko00000,ko00001,ko00002,ko010…
G2Y-217	Thiovulum_ES_AKKQ01000007.1_48	nis:NIS_0988 GatB/Yqey domain protein (db=kegg)	Flagellar M-ring protein FliF (complement(47384..49147))	K02409	fliF; flagellar M-ring protein FliF	NA	709032.Sulku_1918;9e-147;527.3;COG1766@1|root,COG1766@2|Bacteria,1MUQR@1224|Proteobacteria,42N04@68525|delta/epsilon subdivisions,2YMF6@29547|Epsilonproteobacteria;29547|Epsilonproteobacteria;N;The M ring may be actively involved in energy transduction;fliF;-;-;ko:K02409;ko02040,map02040;-;-;-;ko00000,ko00001,ko02035,ko02044;3.A.6.2,3.A.6.3;-;-;U3
G2Y-218	Thiovulum_ES_AKKQ01000007.1_49	ccl:Clocl_4035 secreted protein with C-terminal beta-propeller domain (db=kegg)	Biosynthetic Aromatic amino acid aminotransferase beta @ Histidinol-phosphate aminotransferase (complement(49168..50262))	K00817	hisC; histidinol-phosphate aminotransferase [EC:2.6.1.9]	NA	1172190.M947_02865;2.6e-120;438.7;COG0079@1|root,COG0079@2|Bacteria,1MW7I@1224|Proteobacteria,42NCH@68525|delta/epsilon subdivisions,2YMW7@29547|Epsilonproteobacteria;29547|Epsilonproteobacteria;E;Belongs to the class-II pyridoxal-phosphate-dependent aminotransferase family. Histidinol-phosphate aminotransferase subfamily;hisC;-;2.6.1.9;ko:K00817;ko00340,ko00350,ko00360,ko00400,ko00401,ko00960,ko…
G2Y-219	Thiovulum_ES_AKKQ01000007.1_50	NA	hypothetical protein (complement(50295..51029))	NA	NA	K11782	1249480.B649_10995;8.8e-56;223.8;COG4121@1|root,COG4121@2|Bacteria,1Q8T8@1224|Proteobacteria,42RAP@68525|delta/epsilon subdivisions,2YP3B@29547|Epsilonproteobacteria;29547|Epsilonproteobacteria;S;S-adenosyl-L-methionine-dependent methyltransferase;-;-;-;-;-;-;-;-;-;-;-;-;U3
G2Y-220	Thiovulum_ES_AKKQ01000007.1_51	arc:ABLL_2750 molybdenum cofactor biosynthesis protein C (db=kegg)	Threonine dehydratase, catabolic @ L-serine dehydratase, (PLP)-dependent (complement(51124..52329))	K01754	E4.3.1.19, ilvA, tdcB; threonine dehydratase [EC:4.3.1.19]	NA	387092.NIS_0808;3.7e-128;464.9;COG1171@1|root,COG1171@2|Bacteria,1MVWJ@1224|Proteobacteria,42MKY@68525|delta/epsilon subdivisions,2YMUR@29547|Epsilonproteobacteria;29547|Epsilonproteobacteria;E;Catalyzes the anaerobic formation of alpha-ketobutyrate and ammonia from threonine in a two-step reaction. The first step involved a dehydration of threonine and a production of enamine intermediates (amin…
G2Y-221	Thiovulum_ES_AKKQ01000007.1_52	sua:Saut_2119 trigger factor (db=kegg)	Polyribonucleotide nucleotidyltransferase 52520..54652	K00962	pnp, PNPT1; polyribonucleotide nucleotidyltransferase [EC:2.7.7.8]	NA	326298.Suden_0428;2.6e-201;708.8;COG1185@1|root,COG1185@2|Bacteria,1MVB9@1224|Proteobacteria,42MTZ@68525|delta/epsilon subdivisions,2YMPF@29547|Epsilonproteobacteria;29547|Epsilonproteobacteria;J;Involved in mRNA degradation. Catalyzes the phosphorolysis of single-stranded polyribonucleotides processively in the 3'- to 5'-direction;pnp;-;2.7.7.8;ko:K00962;ko00230,ko00240,ko03018,map00230,map00240…
G2Y-222	Thiovulum_ES_AKKQ01000007.1_53	atp:ATR_0579 clpP; serine protease ClpP (db=kegg)	Putative flagellar motility protein 54662..55318	NA	NA	K07080	1537917.JU82_09130;8e-24;117.5;28WAS@1|root,2ZIB8@2|Bacteria,1NBB7@1224|Proteobacteria,42P2G@68525|delta/epsilon subdivisions,2YNQ5@29547|Epsilonproteobacteria;29547|Epsilonproteobacteria;-;-;-;-;-;-;-;-;-;-;-;-;-;-;U3
G2Y-223	Thiovulum_ES_AKKQ01000007.1_54	sulg:FJR48_00285 GGDEF domain-containing protein (db=kegg)	hypothetical protein 55329..55691	NA	NA	K02037	NA
G2Y-224	Thiovulum_ES_AKKQ01000007.1_55	sulg:FJR48_06965 ABC-F family ATP-binding cassette domain-containing protein (db=kegg)	hypothetical protein 55995..56990	NA	NA	NA	65393.PCC7424_1191;1.9e-93;349.4;COG0683@1|root,COG0683@2|Bacteria,1GBP3@1117|Cyanobacteria;1117|Cyanobacteria;E;leucine binding;-;-;-;-;-;-;-;-;-;-;-;-;U3
G2Y-225	Thiovulum_ES_AKKQ01000007.1_56	tdn:Suden_1577 Apolipoprotein N-acyltransferase (db=kegg)	Uncharacterized protein YyaL 57238..59103	K06888	K06888; uncharacterized protein	NA	387092.NIS_1117;2.1e-146;526.2;COG1331@1|root,COG1331@2|Bacteria,1MUUT@1224|Proteobacteria,42MP3@68525|delta/epsilon subdivisions,2YMP3@29547|Epsilonproteobacteria;29547|Epsilonproteobacteria;O;Highly conserved protein containing a thioredoxin domain;-;-;-;ko:K06888;-;-;-;-;ko00000;-;-;-;U3
NA	Thiovulum_ES_AKKQ01000008.1_1	sua:Saut_0743 flagellar biosynthesis protein FlhA (db=kegg)	NA	NA	NA	K20276	NA
G2Y-1116	Thiovulum_ES_AKKQ01000008.1_2	pspo:PSPO_a0552 cca; tRNA nucleotidyltransferase (CCA-adding enzyme) (db=kegg)	Protoporphyrinogen IX oxidase, novel form, HemJ (complement(3734..4165))	K08973	hemJ; protoporphyrinogen IX oxidase [EC:1.3.99.-]	NA	1442598.JABW01000002_gene1714;3.6e-41;174.5;COG1981@1|root,COG1981@2|Bacteria,1RHGS@1224|Proteobacteria,42ST2@68525|delta/epsilon subdivisions,2YPG7@29547|Epsilonproteobacteria;29547|Epsilonproteobacteria;S;membrane;-;-;-;ko:K08973;-;-;-;-;ko00000;-;-;-;U3
G2Y-1117	Thiovulum_ES_AKKQ01000008.1_3	NA	Aspartyl-tRNA(Asn) amidotransferase subunit B @ Glutamyl-tRNA(Gln) amidotransferase subunit B (complement(4170..5585))	K02434	gatB, PET112; aspartyl-tRNA(Asn)/glutamyl-tRNA(Gln) amidotransferase subunit B [EC:6.3.5.6 6.3.5.7]	NA	1172190.M947_00240;2.7e-178;631.7;COG0064@1|root,COG0064@2|Bacteria,1MUKG@1224|Proteobacteria,42M31@68525|delta/epsilon subdivisions,2YMGC@29547|Epsilonproteobacteria;29547|Epsilonproteobacteria;J;Allows the formation of correctly charged Asn-tRNA(Asn) or Gln-tRNA(Gln) through the transamidation of misacylated Asp- tRNA(Asn) or Glu-tRNA(Gln) in organisms which lack either or both of asparaginyl-t…
G2Y-1118	Thiovulum_ES_AKKQ01000008.1_4	sok:D0B54_22535 ankyrin repeat domain-containing protein (db=kegg)	Hot dog fold protein HP0420 5687..6151	NA	NA	K02614	326298.Suden_0849;9.9e-21;106.7;COG2050@1|root,COG2050@2|Bacteria,1N1PP@1224|Proteobacteria,42TRH@68525|delta/epsilon subdivisions,2YPTG@29547|Epsilonproteobacteria;29547|Epsilonproteobacteria;Q;thioesterase;-;-;-;ko:K02614;ko00360,map00360;-;R09840;RC00004,RC00014;ko00000,ko00001,ko01000;-;-;-;U3
G2Y-1119	Thiovulum_ES_AKKQ01000008.1_5	ant:Arnit_2411 GTP cyclohydrolase I (db=kegg)	NAD synthetase 6144..6953	K01916	nadE; NAD+ synthase [EC:6.3.1.5]	NA	1123326.JFBL01000012_gene59;5e-84;317.8;COG0171@1|root,COG0171@2|Bacteria,1MU9U@1224|Proteobacteria,42N86@68525|delta/epsilon subdivisions,2YNG2@29547|Epsilonproteobacteria;29547|Epsilonproteobacteria;F;Catalyzes the ATP-dependent amidation of deamido-NAD to form NAD. Uses ammonia as a nitrogen source;nadE;-;6.3.1.5;ko:K01916;ko00760,ko01100,map00760,map01100;M00115;R00189;RC00100;ko00000,ko00001…
G2Y-1120	Thiovulum_ES_AKKQ01000008.1_6	sulr:B649_10225 hypothetical protein (db=kegg)	Triosephosphate isomerase (complement(6994..7695))	K01803	TPI, tpiA; triosephosphate isomerase (TIM) [EC:5.3.1.1]	NA	563040.Saut_0533;7.6e-65;253.8;COG0149@1|root,COG0149@2|Bacteria,1MWK5@1224|Proteobacteria,42MIF@68525|delta/epsilon subdivisions,2YNW4@29547|Epsilonproteobacteria;29547|Epsilonproteobacteria;G;Involved in the gluconeogenesis. Catalyzes stereospecifically the conversion of dihydroxyacetone phosphate (DHAP) to D-glyceraldehyde-3-phosphate (G3P);tpiA;-;5.3.1.1;ko:K01803;ko00010,ko00051,ko00562,ko00…
G2Y-1121	Thiovulum_ES_AKKQ01000008.1_7	cpin:CPIN18020_1446 dprA; DNA protecting protein DprA (db=kegg)	Phosphoglycerate kinase (complement(7692..8891))	K00927	PGK, pgk; phosphoglycerate kinase [EC:2.7.2.3]	NA	1537917.JU82_11000;4.1e-159;567.8;COG0126@1|root,COG0126@2|Bacteria,1MUNU@1224|Proteobacteria,42N4P@68525|delta/epsilon subdivisions,2YMDF@29547|Epsilonproteobacteria;29547|Epsilonproteobacteria;F;Belongs to the phosphoglycerate kinase family;pgk;-;2.7.2.3;ko:K00927;ko00010,ko00710,ko01100,ko01110,ko01120,ko01130,ko01200,ko01230,map00010,map00710,map01100,map01110,map01120,map01130,map01200,map01…
G2Y-1122	Thiovulum_ES_AKKQ01000008.1_8	cpaf:C6V80_04035 hypothetical protein (db=kegg)	NAD-dependent glyceraldehyde-3-phosphate dehydrogenase (complement(8896..9897))	K00134	GAPDH, gapA; glyceraldehyde 3-phosphate dehydrogenase [EC:1.2.1.12]	NA	326298.Suden_1754;1.4e-133;482.6;COG0057@1|root,COG0057@2|Bacteria,1MU93@1224|Proteobacteria,42N9Q@68525|delta/epsilon subdivisions,2YMUH@29547|Epsilonproteobacteria;29547|Epsilonproteobacteria;G;Belongs to the glyceraldehyde-3-phosphate dehydrogenase family;gapA;GO:0000166,GO:0003674,GO:0003824,GO:0004365,GO:0005488,GO:0008150,GO:0008152,GO:0016491,GO:0016620,GO:0016903,GO:0036094,GO:0043891,GO:…
G2Y-1125	Thiovulum_ES_AKKQ01000008.1_9	alp:LPB137_13695 methyltransferase (db=kegg)	hypothetical protein (complement(10604..10891))	NA	NA	K07496	1234664.AMRO01000050_gene355;1.3e-26;125.6;COG0675@1|root,COG0675@2|Bacteria,1TT7D@1239|Firmicutes,4HDPF@91061|Bacilli;91061|Bacilli;L;transposase, IS605 OrfB family;-;-;-;-;-;-;-;-;-;-;-;-;U3
G2Y-1127	Thiovulum_ES_AKKQ01000008.1_10	sun:SUN_0559 hypothetical protein (db=kegg)	hypothetical protein (complement(11359..11625))	NA	NA	K07496	1234664.AMRO01000024_gene1990;8.5e-17;92.8;COG0675@1|root,COG0675@2|Bacteria;2|Bacteria;L;Transposase, IS605 OrfB family;-;-;-;-;-;-;-;-;-;-;-;-;U3
G2Y-1128	Thiovulum_ES_AKKQ01000008.1_11	sulr:B649_11570 hypothetical protein (db=kegg)	hypothetical protein 11714..11893	NA	NA	K11069	NA
G2Y-1129	Thiovulum_ES_AKKQ01000008.1_12	nis:NIS_0386 conserved hypothetical protein (db=kegg)	Methionyl-tRNA formyltransferase 11920..12819	K00604	MTFMT, fmt; methionyl-tRNA formyltransferase [EC:2.1.2.9]	NA	929558.SMGD1_2263;1e-85;323.6;COG0223@1|root,COG0223@2|Bacteria,1MU4Q@1224|Proteobacteria,42M3E@68525|delta/epsilon subdivisions,2YMQZ@29547|Epsilonproteobacteria;29547|Epsilonproteobacteria;J;Attaches a formyl group to the free amino group of methionyl-tRNA(fMet). The formyl group appears to play a dual role in the initiator identity of N-formylmethionyl-tRNA by promoting its recognition by IF2 …
G2Y-1130	Thiovulum_ES_AKKQ01000008.1_13	sua:Saut_1653 peptidyl-tRNA hydrolase (db=kegg)	hypothetical protein 12813..13064	NA	NA	K06925	749222.Nitsa_1318;2e-12;78.2;2EE7S@1|root,3382A@2|Bacteria,1NFK6@1224|Proteobacteria,42XB1@68525|delta/epsilon subdivisions,2YQX5@29547|Epsilonproteobacteria;29547|Epsilonproteobacteria;-;-;-;-;-;-;-;-;-;-;-;-;-;-;U3
G2Y-1131	Thiovulum_ES_AKKQ01000008.1_14	sulr:B649_07295 hypothetical protein (db=kegg)	tRNA pseudouridine(13) synthase 13073..14173	K06176	truD, PUS7; tRNA pseudouridine13 synthase [EC:5.4.99.27]	NA	1249480.B649_07270;1.5e-99;369.8;COG0585@1|root,COG0585@2|Bacteria,1MXHD@1224|Proteobacteria,42P4E@68525|delta/epsilon subdivisions,2YNAC@29547|Epsilonproteobacteria;29547|Epsilonproteobacteria;J;Responsible for synthesis of pseudouridine from uracil- 13 in transfer RNAs;truD;-;5.4.99.27;ko:K06176;-;-;-;-;ko00000,ko01000,ko03016;-;-;-;U3
G2Y-1132	Thiovulum_ES_AKKQ01000008.1_15	sulr:B649_07290 hypothetical protein (db=kegg)	Acriflavin resistance protein 14345..17401	NA	NA	K03296	1123326.JFBL01000001_gene1479;1.9e-232;812.8;COG0841@1|root,COG0841@2|Bacteria,1MU48@1224|Proteobacteria,42MF6@68525|delta/epsilon subdivisions,2YNQ8@29547|Epsilonproteobacteria;29547|Epsilonproteobacteria;V;AcrB/AcrD/AcrF family;-;-;-;-;-;-;-;-;-;-;-;-;U3
G2Y-1133	Thiovulum_ES_AKKQ01000008.1_16	nsa:Nitsa_1072 succinate dehydrogenase subunit A (db=kegg)	Uncharacterized periplasmic protein HP0781 (complement(17437..18642))	NA	NA	K01682	NA
G2Y-1134	Thiovulum_ES_AKKQ01000008.1_17	camp:CFT03427_1033 glnA; glutamine synthetase (db=kegg)	hypothetical protein (complement(18680..19576))	NA	NA	K06158	NA
G2Y-1135	Thiovulum_ES_AKKQ01000008.1_18	sulg:FJR48_06215 TIGR02757 family protein (db=kegg)	Dihydroneopterin aldolase (complement(19961..20287))	K01633	folB; 7,8-dihydroneopterin aldolase/epimerase/oxygenase [EC:4.1.2.25 5.1.99.8 1.13.11.81]	NA	1355368.JART01000002_gene2168;1.5e-18;99.0;COG1539@1|root,COG1539@2|Bacteria,1RHII@1224|Proteobacteria,42V1R@68525|delta/epsilon subdivisions,2YQ8Y@29547|Epsilonproteobacteria;29547|Epsilonproteobacteria;H;dihydroneopterin aldolase;folB;-;1.13.11.81,4.1.2.25,5.1.99.8;ko:K01633;ko00790,ko01100,map00790,map01100;M00126,M00840;R03504,R11037,R11073;RC00721,RC00943,RC01479,RC03333,RC03334;ko00000,ko00…
G2Y-1136	Thiovulum_ES_AKKQ01000008.1_19	NA	putative (complement(20291..20623))	NA	NA	K09747	929558.SMGD1_2754;1.6e-20;105.5;2AV85@1|root,31KYU@2|Bacteria,1QITS@1224|Proteobacteria,42SB2@68525|delta/epsilon subdivisions,2YQ0M@29547|Epsilonproteobacteria;29547|Epsilonproteobacteria;-;-;-;-;-;-;-;-;-;-;-;-;-;-;U3
G2Y-1137	Thiovulum_ES_AKKQ01000008.1_20	nis:NIS_0699 dapA; dihydrodipicolinate synthase (db=kegg)	Ribose-5-phosphate isomerase B (complement(20624..21097))	K01808	rpiB; ribose 5-phosphate isomerase B [EC:5.3.1.6]	NA	1442598.JABW01000028_gene1026;5.9e-45;187.2;COG0698@1|root,COG0698@2|Bacteria,1RHBF@1224|Proteobacteria,42SAN@68525|delta/epsilon subdivisions,2YPGI@29547|Epsilonproteobacteria;29547|Epsilonproteobacteria;G;ribose 5-phosphate isomerase;rpiB;-;5.3.1.6;ko:K01808;ko00030,ko00051,ko00710,ko01100,ko01110,ko01120,ko01130,ko01200,ko01230,map00030,map00051,map00710,map01100,map01110,map01120,map01130,map…
G2Y-1138	Thiovulum_ES_AKKQ01000008.1_21	cmed:FE773_05965 enoyl-ACP reductase (db=kegg)	hypothetical protein (complement(21109..21792))	NA	NA	K03414	1249480.B649_10375;1.3e-45;189.9;2C2VD@1|root,338G0@2|Bacteria,1P3HX@1224|Proteobacteria,42NM6@68525|delta/epsilon subdivisions,2YM9Z@29547|Epsilonproteobacteria;29547|Epsilonproteobacteria;-;-;-;-;-;-;-;-;-;-;-;-;-;-;U3
G2Y-1139	Thiovulum_ES_AKKQ01000008.1_22	suln:FJR47_05660 pgsA; CDP-diacylglycerol--glycerol-3-phosphate 3-phosphatidyltransferase (db=kegg)	hypothetical protein (complement(21812..23956))	NA	NA	K12132	NA
G2Y-1140	Thiovulum_ES_AKKQ01000008.1_23	tdn:Suden_1164 Protein of unknown function DUF81 (db=kegg)	fimbrial protein (complement(24033..24500))	NA	NA	NA	598659.NAMH_1367;1.8e-09;69.3;COG4968@1|root,COG4968@2|Bacteria,1R16A@1224|Proteobacteria,43D7T@68525|delta/epsilon subdivisions,2YTH5@29547|Epsilonproteobacteria;29547|Epsilonproteobacteria;NU;Prokaryotic N-terminal methylation motif;-;-;-;-;-;-;-;-;-;-;-;-;U3
G2Y-1141	Thiovulum_ES_AKKQ01000008.1_24	cfp:CR44_04045 hypothetical protein (db=kegg)	hypothetical protein (complement(24510..24722))	NA	NA	K00632	NA
G2Y-1142	Thiovulum_ES_AKKQ01000008.1_25	shal:SHALO_0244 N-acetyl-gamma-glutamyl-phosphate reductase (db=kegg)	hypothetical protein (complement(24733..24942))	NA	NA	NA	NA
G2Y-1143	Thiovulum_ES_AKKQ01000008.1_26	suln:FJR47_07110 UDP-2,3-diacylglucosamine hydrolase (db=kegg)	hypothetical protein (complement(24951..25772))	NA	NA	NA	NA
G2Y-1144	Thiovulum_ES_AKKQ01000008.1_27	sulg:FJR48_08415 chemotaxis protein CheV (db=kegg)	GTP cyclohydrolase 1 type 2 homolog YbgI (complement(25852..26592))	K22391	E3.5.4.16; GTP cyclohydrolase I [EC:3.5.4.16]	NA	929558.SMGD1_0776;1.5e-55;223.0;COG0327@1|root,COG0327@2|Bacteria,1MVUN@1224|Proteobacteria,42MHJ@68525|delta/epsilon subdivisions,2YMM1@29547|Epsilonproteobacteria;29547|Epsilonproteobacteria;S;dinuclear metal center protein, YbgI;-;-;3.5.4.16;ko:K22391;ko00790,ko01100,map00790,map01100;M00126;R00428,R04639,R05046,R05048;RC00263,RC00294,RC00323,RC00945,RC01188;ko00000,ko00001,ko00002,ko01000;-;-…
G2Y-1145	Thiovulum_ES_AKKQ01000008.1_28	lfi:LFML04_0250 cheA; putative chemotaxis protein histidine kinase CheA (db=kegg)	Putative Fe-S oxidoreductase (complement(26605..27543))	NA	NA	NA	749222.Nitsa_1155;1.1e-69;270.4;COG0731@1|root,COG0731@2|Bacteria,1QG36@1224|Proteobacteria,42M82@68525|delta/epsilon subdivisions,2YN42@29547|Epsilonproteobacteria;29547|Epsilonproteobacteria;C;Radical SAM;-;-;-;-;-;-;-;-;-;-;-;-;U3
G2Y-1146	Thiovulum_ES_AKKQ01000008.1_29	sua:Saut_0626 CheW protein (db=kegg)	Leader peptidase (Prepilin peptidase) / N-methyltransferase (complement(27553..28281))	K02654	pilD, pppA; leader peptidase (prepilin peptidase) / N-methyltransferase [EC:3.4.23.43 2.1.1.-]	NA	709032.Sulku_1109;4.5e-60;238.0;COG1989@1|root,COG1989@2|Bacteria,1MUZF@1224|Proteobacteria,42S2A@68525|delta/epsilon subdivisions,2YP5V@29547|Epsilonproteobacteria;29547|Epsilonproteobacteria;NOU;Peptidase A24;pilD;-;3.4.23.43;ko:K02654;-;M00331;-;-;ko00000,ko00002,ko01000,ko01002,ko02035,ko02044;3.A.15.2;-;-;U3
NA	Thiovulum_ES_AKKQ01000008.1_30	cyj:Cyan7822_6561 hypothetical protein (db=kegg)	NA	NA	NA	K01992	NA
G2Y-1148	Thiovulum_ES_AKKQ01000008.1_31	suln:FJR47_03950 histidine triad nucleotide-binding protein (db=kegg)	hypothetical protein (complement(28699..31812))	NA	NA	K20276	NA
G2Y-1149	Thiovulum_ES_AKKQ01000008.1_32	suln:FJR47_07390 2,3-bisphosphoglycerate-independent phosphoglycerate mutase (db=kegg)	hypothetical protein (complement(31813..32355))	NA	NA	K07107	NA
G2Y-1150	Thiovulum_ES_AKKQ01000008.1_33	tdn:Suden_0307 bacterial translation initiation factor 1 (bIF-1) (db=kegg)	hypothetical protein (complement(32359..35229))	NA	NA	K13613	NA
G2Y-1151	Thiovulum_ES_AKKQ01000008.1_34	nis:NIS_0243 map; methionine aminopeptidase (db=kegg)	hypothetical protein (complement(35249..35395))	NA	NA	NA	NA
G2Y-1152	Thiovulum_ES_AKKQ01000008.1_35	hyo:NNO_2022 preprotein translocase secY subunit (db=kegg)	Flagellar protein FlgP (complement(35395..35922))	K09860	flgP; outer membrane protein FlgP	NA	273121.WS1756;4e-34;151.4;COG3018@1|root,COG3018@2|Bacteria,1RGG9@1224|Proteobacteria,42P0S@68525|delta/epsilon subdivisions,2YNKG@29547|Epsilonproteobacteria;29547|Epsilonproteobacteria;S;(Lipo)protein;flgP;-;-;ko:K09860;-;-;-;-;ko00000;-;-;-;U3
G2Y-1153	Thiovulum_ES_AKKQ01000008.1_36	amyt:AMYT_0985 rplO; 50S ribosomal protein L15 (db=kegg)	hypothetical protein (complement(35989..36696))	NA	NA	K07491	NA
G2Y-1154	Thiovulum_ES_AKKQ01000008.1_37	sulg:FJR48_01390 rpsE; 30S ribosomal protein S5 (db=kegg)	hypothetical protein (complement(36697..37197))	NA	NA	NA	NA
G2Y-1155	Thiovulum_ES_AKKQ01000008.1_38	NA	hypothetical protein (complement(37212..37799))	NA	NA	K15509	NA
G2Y-1156	Thiovulum_ES_AKKQ01000008.1_39	chv:CHELV3228_0054 rplF; 50S ribosomal protein L6 (db=kegg)	hypothetical protein (complement(37802..37975))	NA	NA	K20201	NA
G2Y-1157	Thiovulum_ES_AKKQ01000008.1_40	cpel:CPEL_0074 rpsH; 30S ribosomal protein S8 (db=kegg)	hypothetical protein (complement(37984..38466))	NA	NA	K02443	NA
G2Y-1158	Thiovulum_ES_AKKQ01000008.1_41	sulg:FJR48_01370 type Z 30S ribosomal protein S14 (db=kegg)	hypothetical protein (complement(38468..38905))	NA	NA	K06987	NA
G2Y-1159	Thiovulum_ES_AKKQ01000008.1_42	sulg:FJR48_01365 rplE; 50S ribosomal protein L5 (db=kegg)	hypothetical protein (complement(38916..39281))	NA	NA	K03592	NA
G2Y-1160	Thiovulum_ES_AKKQ01000008.1_43	clx:CLAN_1565 rplX; 50S ribosomal protein L24 (db=kegg)	Arginyl-tRNA synthetase (complement(39285..40850))	K01887	RARS, argS; arginyl-tRNA synthetase [EC:6.1.1.19]	NA	1172190.M947_04305;8.2e-168;597.0;COG0018@1|root,COG0018@2|Bacteria,1MU4J@1224|Proteobacteria,42MTY@68525|delta/epsilon subdivisions,2YMHI@29547|Epsilonproteobacteria;29547|Epsilonproteobacteria;J;Arginyl-tRNA synthetase;argS;-;6.1.1.19;ko:K01887;ko00970,map00970;M00359,M00360;R03646;RC00055,RC00523;ko00000,ko00001,ko00002,ko01000,ko01007,ko03016,ko03029;-;-;-;U3
G2Y-1161	Thiovulum_ES_AKKQ01000008.1_44	hyo:NNO_2030 LSU ribosomal protein L14p (db=kegg)	hypothetical protein 40968..41411	NA	NA	K07071	NA
G2Y-1162	Thiovulum_ES_AKKQ01000008.1_45	ant:Arnit_1112 30S ribosomal protein S17 (db=kegg)	hypothetical protein 41408..41881	NA	NA	NA	709032.Sulku_0059;3.4e-24;118.2;COG1714@1|root,COG1714@2|Bacteria,1N2TA@1224|Proteobacteria;1224|Proteobacteria;S;RDD family;-;-;-;-;-;-;-;-;-;-;-;-;U3
G2Y-1163	Thiovulum_ES_AKKQ01000008.1_46	suln:FJR47_01100 50S ribosomal protein L29 (db=kegg)	hypothetical protein 41915..42793	NA	NA	NA	667014.Thein_0692;7.2e-97;360.5;COG1215@1|root,COG1215@2|Bacteria;2|Bacteria;M;transferase activity, transferring glycosyl groups;-;-;-;-;-;-;-;-;-;-;-;-;U3
G2Y-1164	Thiovulum_ES_AKKQ01000008.1_47	hyo:NNO_2033 LSU ribosomal protein L16p (db=kegg)	FKBP-type peptidyl-prolyl cis-trans isomerase SlyD 42899..43519	K03775	slyD; FKBP-type peptidyl-prolyl cis-trans isomerase SlyD [EC:5.2.1.8]	NA	525898.Sdel_0523;1.8e-49;202.6;COG1047@1|root,COG1047@2|Bacteria,1RD35@1224|Proteobacteria,42MCS@68525|delta/epsilon subdivisions,2YP49@29547|Epsilonproteobacteria;29547|Epsilonproteobacteria;O;peptidyl-prolyl cis-trans isomerase;slyD;-;5.2.1.8;ko:K03775;-;-;-;-;ko00000,ko01000,ko03110;-;-;-;U3
G2Y-1165	Thiovulum_ES_AKKQ01000008.1_48	nis:NIS_0229 rpsC; 30S ribosomal protein S3 (db=kegg)	hypothetical protein 43540..43818	NA	NA	K07746	563040.Saut_0902;6.6e-12;76.6;2AIYH@1|root,31ARU@2|Bacteria,1Q60N@1224|Proteobacteria,42WN0@68525|delta/epsilon subdivisions,2YQ8T@29547|Epsilonproteobacteria;29547|Epsilonproteobacteria;S;Domain of unknown function (DUF2018);-;-;-;-;-;-;-;-;-;-;-;-;U3
G2Y-1166	Thiovulum_ES_AKKQ01000008.1_49	sua:Saut_0220 LSU ribosomal protein L22P (db=kegg)	hypothetical protein 43811..44197	NA	NA	K10914	1357400.HMPREF2086_00908;4e-07;61.2;2BT5R@1|root,32NAM@2|Bacteria,1Q3P8@1224|Proteobacteria,42XKB@68525|delta/epsilon subdivisions,2YQR6@29547|Epsilonproteobacteria;29547|Epsilonproteobacteria;-;-;-;-;-;-;-;-;-;-;-;-;-;-;U3
G2Y-1167	Thiovulum_ES_AKKQ01000008.1_50	wsu:WS1712 30S RIBOSOMAL SUBUNIT PROTEIN S19 (db=kegg)	hypothetical protein 44290..44469	NA	NA	K09164	NA
G2Y-1169	Thiovulum_ES_AKKQ01000008.1_51	sulr:B649_00770 hypothetical protein (db=kegg)	diguanylate cyclase/phosphodiesterase (GGDEF &amp; EAL domains) with PAS/PAC sensor(s) 44885..47092	NA	NA	K20964	929558.SMGD1_0192;1.7e-126;460.3;COG3829@1|root,COG5001@1|root,COG3829@2|Bacteria,COG5001@2|Bacteria,1MU2C@1224|Proteobacteria,42NJQ@68525|delta/epsilon subdivisions,2YMZP@29547|Epsilonproteobacteria;29547|Epsilonproteobacteria;T;hmm pf00563;-;-;-;-;-;-;-;-;-;-;-;-;U3
G2Y-1170	Thiovulum_ES_AKKQ01000008.1_52	sua:Saut_0217 LSU ribosomal protein L23P (db=kegg)	competence lipoprotein (comL) 47101..47736	K05807	bamD; outer membrane protein assembly factor BamD	NA	1355374.JARU01000001_gene659;3.8e-39;168.3;COG4105@1|root,COG4105@2|Bacteria,1MVS5@1224|Proteobacteria,42RV8@68525|delta/epsilon subdivisions,2YPC0@29547|Epsilonproteobacteria;29547|Epsilonproteobacteria;M;Part of the outer membrane protein assembly complex, which is involved in assembly and insertion of beta-barrel proteins into the outer membrane;bamD;-;-;ko:K05807;-;-;-;-;ko00000,ko02000;1.B.3…
G2Y-1171	Thiovulum_ES_AKKQ01000008.1_53	sku:Sulku_0191 LSU ribosomal protein L4P (db=kegg)	Pyridoxal phosphate-containing protein YggS 47745..48413	K06997	yggS, PROSC; PLP dependent protein	NA	1172190.M947_01480;2.5e-57;228.8;COG0325@1|root,COG0325@2|Bacteria,1MWN7@1224|Proteobacteria,42PSG@68525|delta/epsilon subdivisions,2YMFJ@29547|Epsilonproteobacteria;29547|Epsilonproteobacteria;S;Pyridoxal 5'-phosphate (PLP)-binding protein, which is involved in PLP homeostasis;-;-;-;ko:K06997;-;-;-;-;ko00000;-;-;-;U3
G2Y-1172	Thiovulum_ES_AKKQ01000008.1_54	sulj:SJPD1_2438 LSU ribosomal protein L3p (L3e) (db=kegg)	3-methyl-2-oxobutanoate hydroxymethyltransferase 48430..49212	K00606	panB; 3-methyl-2-oxobutanoate hydroxymethyltransferase [EC:2.1.2.11]	NA	990073.ATHU01000001_gene379;2.6e-90;338.6;COG0413@1|root,COG0413@2|Bacteria,1MU3B@1224|Proteobacteria,42MES@68525|delta/epsilon subdivisions,2YMU9@29547|Epsilonproteobacteria;29547|Epsilonproteobacteria;H;Catalyzes the reversible reaction in which hydroxymethyl group from 5,10-methylenetetrahydrofolate is transferred onto alpha-ketoisovalerate to form ketopantoate;panB;-;2.1.2.11;ko:K00606;ko0077…
NA	Thiovulum_ES_AKKQ01000008.1_55	sku:Sulku_0189 SSU ribosomal protein S10P (db=kegg)	NA	NA	NA	K14475	479432.Sros_1174;2.1e-24;121.3;COG1948@1|root,COG4880@2|Bacteria,2I8JU@201174|Actinobacteria,4EIF6@85012|Streptosporangiales;201174|Actinobacteria;L;Beta propeller domain;-;-;-;-;-;-;-;-;-;-;-;-;U3
NA	Thiovulum_ES_AKKQ01000009.1_1	sua:Saut_0906 prolyl-tRNA synthetase (db=kegg)	NA	K20276	bapA; large repetitive protein	NA	NA
G2Y-681	Thiovulum_ES_AKKQ01000009.1_2	suls:Sdiek1_1768 hypothetical protein (db=kegg)	Two-component transcriptional response regulator, LuxR family 13052..13462	NA	NA	K01174	NA
G2Y-682	Thiovulum_ES_AKKQ01000009.1_3	nis:NIS_0409 4Fe-4S ferredoxin (db=kegg)	N5-carboxyaminoimidazole ribonucleotide mutase (complement(13498..13992))	K01588	purE; 5-(carboxyamino)imidazole ribonucleotide mutase [EC:5.4.99.18]	NA	944547.ABLL_2413;2.6e-59;235.0;COG0041@1|root,COG0041@2|Bacteria,1RCWJ@1224|Proteobacteria,42QTK@68525|delta/epsilon subdivisions,2YNW0@29547|Epsilonproteobacteria;29547|Epsilonproteobacteria;F;Catalyzes the conversion of N5-carboxyaminoimidazole ribonucleotide (N5-CAIR) to 4-carboxy-5-aminoimidazole ribonucleotide (CAIR);purE;-;5.4.99.18;ko:K01588;ko00230,ko01100,ko01110,ko01130,map00230,map0110…
G2Y-683	Thiovulum_ES_AKKQ01000009.1_4	nap:C3L23_01040 Ppx/GppA family phosphatase (db=kegg)	tRNA-5-carboxymethylaminomethyl-2- thiouridine(34) synthesis protein MnmG (complement(14022..15947))	K03495	gidA, mnmG, MTO1; tRNA uridine 5-carboxymethylaminomethyl modification enzyme	NA	760154.Sulba_1924;3.9e-244;850.9;COG0445@1|root,COG0445@2|Bacteria,1MU6F@1224|Proteobacteria,42KZC@68525|delta/epsilon subdivisions,2YM82@29547|Epsilonproteobacteria;29547|Epsilonproteobacteria;D;NAD-binding protein involved in the addition of a carboxymethylaminomethyl (cmnm) group at the wobble position (U34) of certain tRNAs, forming tRNA-cmnm(5)s(2)U34;gidA;-;-;ko:K03495;-;-;R08701;RC00053,RC…
G2Y-684	Thiovulum_ES_AKKQ01000009.1_5	sdl:Sdel_0345 translation elongation factor Tu (db=kegg)	hypothetical protein (complement(16046..18466))	NA	NA	K21084	639282.DEFDS_0613;2.7e-32;147.5;COG2199@1|root,COG2199@2|Bacteria;2|Bacteria;T;diguanylate cyclase activity;-;-;-;-;-;-;-;-;-;-;-;-;U3
G2Y-685	Thiovulum_ES_AKKQ01000009.1_6	nis:NIS_0261 rpmG; 50S ribosomal protein L33 (db=kegg)	Ribosome-associated heat shock protein implicated in the recycling of the 50S subunit (S4 paralog) (complement(18673..18921))	NA	NA	K04762	1355374.JARU01000004_gene1657;2e-20;104.8;COG1188@1|root,COG1188@2|Bacteria,1Q5X3@1224|Proteobacteria,42VKA@68525|delta/epsilon subdivisions,2YPZ3@29547|Epsilonproteobacteria;29547|Epsilonproteobacteria;J;S4 domain protein;-;-;-;-;-;-;-;-;-;-;-;-;U3
G2Y-686	Thiovulum_ES_AKKQ01000009.1_7	sua:Saut_0312 preprotein translocase, SecE subunit (db=kegg)	hypothetical protein (complement(18918..19730))	NA	NA	NA	563040.Saut_0680;3.1e-62;245.4;COG1721@1|root,COG1721@2|Bacteria,1Q7RR@1224|Proteobacteria,42PJB@68525|delta/epsilon subdivisions,2YNGQ@29547|Epsilonproteobacteria;29547|Epsilonproteobacteria;S;protein (some members contain a von Willebrand factor type A (vWA) domain);-;-;-;-;-;-;-;-;-;-;-;-;U3
G2Y-687	Thiovulum_ES_AKKQ01000009.1_8	sulr:B649_10725 nusG; transcription antitermination protein NusG (db=kegg)	hypothetical protein (complement(19720..20025))	NA	NA	K21572	NA
G2Y-688	Thiovulum_ES_AKKQ01000009.1_9	sulr:B649_10720 50S ribosomal protein L11p (db=kegg)	Sodium-dependent transporter, SNF family (complement(20018..21364))	K03308	TC.NSS; neurotransmitter:Na+ symporter, NSS family	NA	387092.NIS_0177;1.8e-123;449.5;COG0733@1|root,COG0733@2|Bacteria,1MUZJ@1224|Proteobacteria,42M3J@68525|delta/epsilon subdivisions,2YMF8@29547|Epsilonproteobacteria;29547|Epsilonproteobacteria;P;Belongs to the sodium neurotransmitter symporter (SNF) (TC 2.A.22) family;-;-;-;ko:K03308;-;-;-;-;ko00000;2.A.22.4,2.A.22.5;-;-;U3
G2Y-689	Thiovulum_ES_AKKQ01000009.1_10	sulr:B649_10715 rplA; 50S ribosomal protein L1 (db=kegg)	Putative membrane protein, clustering with ActP 21516..21827	NA	NA	NA	1537915.JU57_01555;1.1e-26;125.9;COG3162@1|root,COG3162@2|Bacteria,1MZF3@1224|Proteobacteria,42THN@68525|delta/epsilon subdivisions,2YPTV@29547|Epsilonproteobacteria;29547|Epsilonproteobacteria;S;membrane;-;-;-;-;-;-;-;-;-;-;-;-;U3
G2Y-690	Thiovulum_ES_AKKQ01000009.1_11	sku:Sulku_2272 LSU ribosomal protein L10P (db=kegg)	Acetate permease ActP (cation/acetate symporter) 21820..23463	K14393	actP; cation/acetate symporter	NA	929558.SMGD1_0445;3e-245;854.4;COG4147@1|root,COG4147@2|Bacteria,1MVJ8@1224|Proteobacteria,42MJE@68525|delta/epsilon subdivisions,2YN7F@29547|Epsilonproteobacteria;29547|Epsilonproteobacteria;S;Belongs to the sodium solute symporter (SSF) (TC 2.A.21) family;actP;-;-;ko:K14393;-;-;-;-;ko00000,ko02000;2.A.21.7;-;-;U3
G2Y-691	Thiovulum_ES_AKKQ01000009.1_12	sulr:B649_10705 rplL; 50S ribosomal protein L7/L12 (db=kegg)	Carbonic anhydrase, alpha class (complement(23533..24300))	K01674	cah; carbonic anhydrase [EC:4.2.1.1]	NA	1268072.PSAB_09235;1.2e-44;186.8;COG3338@1|root,COG3338@2|Bacteria,1V16J@1239|Firmicutes,4HA62@91061|Bacilli,26UNV@186822|Paenibacillaceae;91061|Bacilli;P;Eukaryotic-type carbonic anhydrase;cah;-;4.2.1.1;ko:K01674;ko00910,map00910;-;R00132,R10092;RC02807;ko00000,ko00001,ko01000;-;-;-;U3
G2Y-692	Thiovulum_ES_AKKQ01000009.1_13	sulr:B649_10700 DNA-directed RNA polymerase subunit beta (db=kegg)	1-deoxy-D-xylulose 5-phosphate reductoisomerase (complement(24369..25445))	K00099	dxr; 1-deoxy-D-xylulose-5-phosphate reductoisomerase [EC:1.1.1.267]	NA	1355374.JARU01000001_gene253;3.8e-116;424.9;COG0743@1|root,COG0743@2|Bacteria,1MU4G@1224|Proteobacteria,42NI1@68525|delta/epsilon subdivisions,2YMHQ@29547|Epsilonproteobacteria;29547|Epsilonproteobacteria;I;Catalyzes the NADP-dependent rearrangement and reduction of 1-deoxy-D-xylulose-5-phosphate (DXP) to 2-C-methyl-D-erythritol 4-phosphate (MEP);dxr;-;1.1.1.267;ko:K00099;ko00900,ko01100,ko01110,…
G2Y-693	Thiovulum_ES_AKKQ01000009.1_14	sku:Sulku_2270 DNA-directed RNA polymerase subunit beta (db=kegg)	Putative integral membrane protein HP_0181 (complement(25508..26200))	K03558	cvpA; membrane protein required for colicin V production	NA	1172190.M947_08895;1e-29;137.1;COG1286@1|root,COG1286@2|Bacteria,1NIBK@1224|Proteobacteria,42U0P@68525|delta/epsilon subdivisions,2YPS8@29547|Epsilonproteobacteria;29547|Epsilonproteobacteria;S;Colicin V production protein;cvpA;-;-;ko:K03558;-;-;-;-;ko00000;-;-;-;U3
NA	Thiovulum_ES_AKKQ01000009.1_15	sku:Sulku_2269 DNA-directed RNA polymerase subunit beta' (db=kegg)	NA	NA	NA	K03406	1172190.M947_01645;2.3e-48;200.3;COG0840@1|root,COG0840@2|Bacteria,1R486@1224|Proteobacteria;1224|Proteobacteria;NT;chemotaxis protein;-;-;-;-;-;-;-;-;-;-;-;-;U3
G2Y-695	Thiovulum_ES_AKKQ01000009.1_16	sulg:FJR48_07125 argB; acetylglutamate kinase (db=kegg)	Signal transduction protein CetB, mediates an energy taxis response (complement(27768..28313))	NA	NA	NA	273121.WS0696;4.7e-46;191.0;COG3829@1|root,COG3829@2|Bacteria,1RH32@1224|Proteobacteria,42RBS@68525|delta/epsilon subdivisions,2YP0S@29547|Epsilonproteobacteria;29547|Epsilonproteobacteria;KT;sensor protein;cetB;-;-;-;-;-;-;-;-;-;-;-;U3
G2Y-696	Thiovulum_ES_AKKQ01000009.1_17	sua:Saut_0742 conserved hypothetical protein (db=kegg)	MutS-related protein, family 9 (complement(28511..31552))	K03555	mutS; DNA mismatch repair protein MutS	NA	1172190.M947_10375;2.8e-297;1028.1;COG0249@1|root,COG1403@1|root,COG0249@2|Bacteria,COG1403@2|Bacteria,1MUGX@1224|Proteobacteria,42MRR@68525|delta/epsilon subdivisions,2YN6Y@29547|Epsilonproteobacteria;29547|Epsilonproteobacteria;L;Belongs to the DNA mismatch repair MutS family;mutS;-;-;ko:K03555;ko03430,map03430;-;-;-;ko00000,ko00001,ko03400;-;-;-;U3
NA	Thiovulum_ES_AKKQ01000009.1_18	sku:Sulku_0741 hypothetical protein (db=kegg)	NA	K07317	K07317; adenine-specific DNA-methyltransferase [EC:2.1.1.72]	NA	649349.Lbys_0432;7e-177;628.2;COG0732@1|root,COG0827@1|root,COG1002@1|root,COG0732@2|Bacteria,COG0827@2|Bacteria,COG1002@2|Bacteria,4NEHR@976|Bacteroidetes,47M22@768503|Cytophagia;976|Bacteroidetes;L;PFAM Eco57I restriction endonuclease;-;-;-;-;-;-;-;-;-;-;-;-;U3
G2Y-698	Thiovulum_ES_AKKQ01000009.1_19	NA	SAM-dependent methyltransferase 35277..36269	K06223	dam; DNA adenine methylase [EC:2.1.1.72]	NA	1122226.AUHX01000037_gene2022;2.1e-84;319.3;COG0338@1|root,COG0338@2|Bacteria,4NFZ2@976|Bacteroidetes,1I484@117743|Flavobacteriia;976|Bacteroidetes;L;DNA adenine methylase;dam;-;2.1.1.72;ko:K06223;ko03430,map03430;-;-;-;ko00000,ko00001,ko01000,ko02048,ko03032,ko03400;-;-;-;U3
G2Y-699	Thiovulum_ES_AKKQ01000009.1_20	NA	hypothetical protein 36756..36890	NA	NA	NA	NA
G2Y-700	Thiovulum_ES_AKKQ01000009.1_21	NA	Chaperone protein DnaK (complement(36937..38073))	K04043	dnaK, HSPA9; molecular chaperone DnaK	NA	326298.Suden_1644;7.1e-137;493.8;COG0443@1|root,COG0443@2|Bacteria,1MVEN@1224|Proteobacteria,42M64@68525|delta/epsilon subdivisions,2YMRM@29547|Epsilonproteobacteria;29547|Epsilonproteobacteria;O;Heat shock 70 kDa protein;dnaK;-;-;ko:K04043;ko03018,ko04212,ko05152,map03018,map04212,map05152;-;-;-;ko00000,ko00001,ko03019,ko03029,ko03110,ko04147;1.A.33.1;-;-;U3
G2Y-701	Thiovulum_ES_AKKQ01000009.1_22	NA	Chaperone protein DnaK (complement(38538..39131))	K04043	dnaK, HSPA9; molecular chaperone DnaK	NA	1537917.JU82_04900;1.4e-88;332.4;COG0443@1|root,COG0443@2|Bacteria,1MVEN@1224|Proteobacteria,42M64@68525|delta/epsilon subdivisions,2YMRM@29547|Epsilonproteobacteria;29547|Epsilonproteobacteria;O;Heat shock 70 kDa protein;dnaK;-;-;ko:K04043;ko03018,ko04212,ko05152,map03018,map04212,map05152;-;-;-;ko00000,ko00001,ko03019,ko03029,ko03110,ko04147;1.A.33.1;-;-;U3
G2Y-702	Thiovulum_ES_AKKQ01000009.1_23	NA	DNA topoisomerase I (complement(39135..39500))	NA	NA	NA	NA
G2Y-703	Thiovulum_ES_AKKQ01000009.1_24	NA	hypothetical protein (complement(39536..39853))	NA	NA	NA	NA
G2Y-704	Thiovulum_ES_AKKQ01000009.1_25	NA	Heat shock protein GrpE (complement(39853..40377))	K03687	GRPE; molecular chaperone GrpE	NA	944547.ABLL_2666;1.6e-35;156.0;COG0576@1|root,COG0576@2|Bacteria,1RH8T@1224|Proteobacteria,42TM2@68525|delta/epsilon subdivisions,2YPMC@29547|Epsilonproteobacteria;29547|Epsilonproteobacteria;O;Participates actively in the response to hyperosmotic and heat shock by preventing the aggregation of stress-denatured proteins, in association with DnaK and GrpE. It is the nucleotide exchange factor for …
G2Y-705	Thiovulum_ES_AKKQ01000009.1_26	nis:NIS_1082 mechanosensitive ion channel (db=kegg)	DNA topoisomerase I (complement(40588..42816))	K03168	topA; DNA topoisomerase I [EC:5.6.2.1]	NA	563040.Saut_0126;1.1e-218;766.5;COG0550@1|root,COG0551@1|root,COG0550@2|Bacteria,COG0551@2|Bacteria,1MUFZ@1224|Proteobacteria,42MM9@68525|delta/epsilon subdivisions,2YMH2@29547|Epsilonproteobacteria;29547|Epsilonproteobacteria;L;Releases the supercoiling and torsional tension of DNA, which is introduced during the DNA replication and transcription, by transiently cleaving and rejoining one strand…
G2Y-706	Thiovulum_ES_AKKQ01000009.1_27	etw:ECSP_5382 predicted protein (db=kegg)	Shikimate 5-dehydrogenase I alpha (complement(42931..43716))	K00014	aroE; shikimate dehydrogenase [EC:1.1.1.25]	NA	563040.Saut_1408;2.6e-69;268.9;COG0169@1|root,COG0169@2|Bacteria,1MVH4@1224|Proteobacteria,42N54@68525|delta/epsilon subdivisions,2YNS5@29547|Epsilonproteobacteria;29547|Epsilonproteobacteria;E;Involved in the biosynthesis of the chorismate, which leads to the biosynthesis of aromatic amino acids. Catalyzes the reversible NADPH linked reduction of 3-dehydroshikimate (DHSA) to yield shikimate (SA)…
G2Y-707	Thiovulum_ES_AKKQ01000009.1_28	NA	PDP protein (complement(43717..44340))	NA	NA	K02383	NA
G2Y-708	Thiovulum_ES_AKKQ01000009.1_29	ecm:EcSMS35_4824 conserved hypothetical protein (db=kegg)	Probable transcriptional regulatory protein YebC 44451..45167	NA	NA	NA	387092.NIS_0560;8.9e-69;266.9;COG0217@1|root,COG0217@2|Bacteria,1MW3X@1224|Proteobacteria,42N7Q@68525|delta/epsilon subdivisions,2YMD4@29547|Epsilonproteobacteria;29547|Epsilonproteobacteria;K;Transcriptional regulatory protein;yebC;-;-;-;-;-;-;-;-;-;-;-;U3
G2Y-709	Thiovulum_ES_AKKQ01000009.1_30	llg:44548918_01625 Uncharacterised protein (db=kegg)	hypothetical protein 45177..45950	NA	NA	NA	NA
G2Y-710	Thiovulum_ES_AKKQ01000009.1_31	had:CDV25_03340 transcriptional regulator (db=kegg)	DNA polymerase III epsilon subunit 45928..46539	K02342	dnaQ; DNA polymerase III subunit epsilon [EC:2.7.7.7]	NA	1123326.JFBL01000012_gene139;2e-53;215.7;COG0847@1|root,COG0847@2|Bacteria,1P0GY@1224|Proteobacteria,42RBT@68525|delta/epsilon subdivisions,2YNWW@29547|Epsilonproteobacteria;29547|Epsilonproteobacteria;L;dna polymerase iii;dnaQ;-;2.7.7.7;ko:K02342;ko00230,ko00240,ko01100,ko03030,ko03430,ko03440,map00230,map00240,map01100,map03030,map03430,map03440;M00260;R00375,R00376,R00377,R00378;RC02795;ko0000…
G2Y-711	Thiovulum_ES_AKKQ01000009.1_32	leu:Leucomu_05895 hypothetical protein (db=kegg)	hypothetical protein 46536..47000	NA	NA	K01066	563040.Saut_0542;5.6e-16;90.9;2AVG9@1|root,31M8F@2|Bacteria,1QJ39@1224|Proteobacteria,42W1H@68525|delta/epsilon subdivisions,2YQB8@29547|Epsilonproteobacteria;29547|Epsilonproteobacteria;-;-;-;-;-;-;-;-;-;-;-;-;-;-;U3
G2Y-712	Thiovulum_ES_AKKQ01000009.1_33	csb:CLSA_c08040 DnaJ-class molecular chaperone (db=kegg)	Protein translocase membrane subunit SecG (complement(47036..47533))	K03075	secG; preprotein translocase subunit SecG	NA	1242969.ATCC51562_1673;5.1e-23;114.4;COG1314@1|root,COG1314@2|Bacteria,1NJ1D@1224|Proteobacteria,42TKW@68525|delta/epsilon subdivisions,2YPUI@29547|Epsilonproteobacteria;29547|Epsilonproteobacteria;U;Preprotein translocase subunit SecG;secG;-;-;ko:K03075;ko02024,ko03060,ko03070,map02024,map03060,map03070;M00335;-;-;ko00000,ko00001,ko00002,ko02044;3.A.5.1,3.A.5.2;-;-;U3
G2Y-713	Thiovulum_ES_AKKQ01000009.1_34	NA	Glycosyltransferase 47642..48697	NA	NA	K00754	760154.Sulba_1903;7.7e-69;267.7;COG0438@1|root,COG0438@2|Bacteria,1MU9C@1224|Proteobacteria,42T55@68525|delta/epsilon subdivisions,2YQJT@29547|Epsilonproteobacteria;29547|Epsilonproteobacteria;M;Glycosyl transferase 4-like;-;-;-;ko:K00754;-;-;-;-;ko00000,ko01000;-;GT4;-;U3
G2Y-714	Thiovulum_ES_AKKQ01000009.1_35	Protein of unknown function (DUF1566) [PF07603.13] (db=pfam)	hypothetical protein 48694..49983	NA	NA	K02488	NA
NA	Thiovulum_ES_AKKQ01000010.1_1	NA	NA	NA	NA	K03296	273121.WS0168;5.1e-91;341.7;COG0841@1|root,COG0841@2|Bacteria,1MU48@1224|Proteobacteria,42MF6@68525|delta/epsilon subdivisions,2YMMN@29547|Epsilonproteobacteria;29547|Epsilonproteobacteria;V;Belongs to the resistance-nodulation-cell division (RND) (TC 2.A.6) family;-;-;-;-;-;-;-;-;-;-;-;-;U3
G2Y-862	Thiovulum_ES_AKKQ01000010.1_2	ant:Arnit_1679 glycyl-tRNA synthetase, beta subunit (db=kegg)	Two-component system sensor histidine kinase 1373..4918	K11527	K11527; two-component system, sensor histidine kinase and response regulator [EC:2.7.13.3]	NA	572480.Arnit_1161;2.9e-269;935.3;COG0642@1|root,COG0745@1|root,COG0784@1|root,COG2198@1|root,COG0745@2|Bacteria,COG0784@2|Bacteria,COG2198@2|Bacteria,COG2205@2|Bacteria,1NRP8@1224|Proteobacteria,42M0Y@68525|delta/epsilon subdivisions,2YNJH@29547|Epsilonproteobacteria;29547|Epsilonproteobacteria;T;His Kinase A (phospho-acceptor) domain;-;-;-;-;-;-;-;-;-;-;-;-;U3
G2Y-863	Thiovulum_ES_AKKQ01000010.1_3	hyo:NNO_1127 sulfide:quinone oxidoreductase (db=kegg)	hypothetical protein 4915..6075	K07315	rsbU_P; phosphoserine phosphatase RsbU/P [EC:3.1.3.3]	NA	273121.WS0849;1e-34;154.5;COG0745@1|root,COG4191@1|root,COG0745@2|Bacteria,COG4191@2|Bacteria,1RCM9@1224|Proteobacteria,43AKC@68525|delta/epsilon subdivisions,2YRPM@29547|Epsilonproteobacteria;29547|Epsilonproteobacteria;T;His Kinase A (phosphoacceptor) domain;-;-;-;-;-;-;-;-;-;-;-;-;U3
G2Y-865	Thiovulum_ES_AKKQ01000010.1_4	NA	hypothetical protein 6325..7143	NA	NA	NA	395493.BegalDRAFT_1986;8.1e-50;204.1;COG5464@1|root,COG5464@2|Bacteria,1R8FS@1224|Proteobacteria,1SC36@1236|Gammaproteobacteria;1236|Gammaproteobacteria;S;transposase or invertase;-;-;-;-;-;-;-;-;-;-;-;-;U3
G2Y-867	Thiovulum_ES_AKKQ01000010.1_5	NA	Phosphopantetheine adenylyltransferase (complement(7389..7874))	K00954	E2.7.7.3A, coaD, kdtB; pantetheine-phosphate adenylyltransferase [EC:2.7.7.3]	NA	598659.NAMH_0827;2.4e-41;175.3;COG0669@1|root,COG0669@2|Bacteria,1RD9F@1224|Proteobacteria,42RJQ@68525|delta/epsilon subdivisions,2YP4R@29547|Epsilonproteobacteria;29547|Epsilonproteobacteria;H;Reversibly transfers an adenylyl group from ATP to 4'- phosphopantetheine, yielding dephospho-CoA (dPCoA) and pyrophosphate;coaD;-;2.7.7.3;ko:K00954;ko00770,ko01100,map00770,map01100;M00120;R03035;RC00002;…
G2Y-868	Thiovulum_ES_AKKQ01000010.1_6	NA	hypothetical protein (complement(7871..9823))	NA	NA	K02482	367737.Abu_0102;3.5e-35;156.8;COG4191@1|root,COG4564@1|root,COG4191@2|Bacteria,COG4564@2|Bacteria,1RCM9@1224|Proteobacteria,42NFY@68525|delta/epsilon subdivisions,2YR8F@29547|Epsilonproteobacteria;29547|Epsilonproteobacteria;T;Cache domain;-;-;-;-;-;-;-;-;-;-;-;-;U3
G2Y-869	Thiovulum_ES_AKKQ01000010.1_7	hbl:XJ32_04675 heat shock protein GrpE (db=kegg)	Phospho-N-acetylmuramoyl-pentapeptide- transferase (complement(9828..10886))	K01000	mraY; phospho-N-acetylmuramoyl-pentapeptide-transferase [EC:2.7.8.13]	NA	326298.Suden_1615;4.8e-111;407.9;COG0472@1|root,COG0472@2|Bacteria,1MUTK@1224|Proteobacteria,42MCP@68525|delta/epsilon subdivisions,2YMQE@29547|Epsilonproteobacteria;29547|Epsilonproteobacteria;M;First step of the lipid cycle reactions in the biosynthesis of the cell wall peptidoglycan;mraY;-;2.7.8.13;ko:K01000;ko00550,ko01100,ko01502,map00550,map01100,map01502;-;R05629,R05630;RC00002,RC02753;ko0…
G2Y-870	Thiovulum_ES_AKKQ01000010.1_8	sku:Sulku_0381 chaperone protein DnaK (db=kegg)	NAD(P)H-hydrate epimerase / ADP-dependent (S)-NAD(P)H-hydrate dehydratase (complement(10896..12293))	K23997	nnr; ADP-dependent NAD(P)H-hydrate dehydratase / NAD(P)H-hydrate epimerase [EC:4.2.1.136 5.1.99.6]	NA	367737.Abu_0166;1.1e-112;413.7;COG0062@1|root,COG0063@1|root,COG0062@2|Bacteria,COG0063@2|Bacteria,1MU1Q@1224|Proteobacteria,42ND6@68525|delta/epsilon subdivisions,2YN5S@29547|Epsilonproteobacteria;29547|Epsilonproteobacteria;H;Bifunctional enzyme that catalyzes the epimerization of the S- and R-forms of NAD(P)HX and the dehydration of the S-form of NAD(P)HX at the expense of ADP, which is conver…
G2Y-871	Thiovulum_ES_AKKQ01000010.1_9	cha:CHAB381_0462 ComE operon protein 1 (db=kegg)	hypothetical protein 12435..13829	NA	NA	K21449	NA
G2Y-872	Thiovulum_ES_AKKQ01000010.1_10	cure:CUREO_0003 gyrB; DNA gyrase, subunit B (db=kegg)	Type IV fimbrial assembly, ATPase PilB (complement(13859..15382))	K02454	gspE; general secretion pathway protein E [EC:7.4.2.8]	NA	709032.Sulku_1224;2.2e-162;578.9;COG2804@1|root,COG2804@2|Bacteria,1MU7V@1224|Proteobacteria,42M51@68525|delta/epsilon subdivisions,2YMIX@29547|Epsilonproteobacteria;29547|Epsilonproteobacteria;NU;Type II secretory pathway, ATPase PulE Tfp pilus assembly pathway, ATPase PilB;-;-;-;ko:K02454;ko03070,ko05111,map03070,map05111;M00331;-;-;ko00000,ko00001,ko00002,ko02044;3.A.15;-;-;U3
G2Y-873	Thiovulum_ES_AKKQ01000010.1_11	mpro:BJP34_27935 hypothetical protein (db=kegg)	Ferrous iron transporter FeoB (complement(15478..17529))	K04759	feoB; ferrous iron transport protein B	NA	1123326.JFBL01000001_gene1400;6.2e-232;810.4;COG0370@1|root,COG0370@2|Bacteria,1MUZC@1224|Proteobacteria,42MCY@68525|delta/epsilon subdivisions,2YMB3@29547|Epsilonproteobacteria;29547|Epsilonproteobacteria;P;transporter of a GTP-driven Fe(2 ) uptake system;feoB1;-;-;ko:K04759;-;-;-;-;ko00000,ko02000;9.A.8.1;-;-;U3
G2Y-874	Thiovulum_ES_AKKQ01000010.1_12	NA	ferrous iron transport protein A (complement(17522..17749))	K04758	feoA; ferrous iron transport protein A	K03709	387093.SUN_0804;3.5e-11;73.9;COG1918@1|root,COG1918@2|Bacteria,1Q53C@1224|Proteobacteria,42X0A@68525|delta/epsilon subdivisions,2YQP0@29547|Epsilonproteobacteria;29547|Epsilonproteobacteria;P;Fe2 transport system protein A;-;-;-;ko:K04758;-;-;-;-;ko00000,ko02000;-;-;-;U3
G2Y-875	Thiovulum_ES_AKKQ01000010.1_13	NA	hypothetical protein 17880..18635	NA	NA	K02342	NA
G2Y-876	Thiovulum_ES_AKKQ01000010.1_14	hyo:NNO_0222 fimbrial protein (db=kegg)	EAL domain protein (complement(18662..19390))	NA	NA	K21973	357804.Ping_3093;6.9e-69;267.3;COG2200@1|root,COG2200@2|Bacteria,1MVJY@1224|Proteobacteria,1RPDW@1236|Gammaproteobacteria;1236|Gammaproteobacteria;T;EAL domain;ycgF;GO:0000166,GO:0003674,GO:0005488,GO:0005515,GO:0006355,GO:0008134,GO:0008150,GO:0009314,GO:0009416,GO:0009628,GO:0009637,GO:0009889,GO:0010468,GO:0010556,GO:0019219,GO:0019222,GO:0031323,GO:0031326,GO:0033613,GO:0036094,GO:0043167,GO:…
G2Y-877	Thiovulum_ES_AKKQ01000010.1_15	hyo:NNO_0196 tRNA uridine 5-carboxymethylaminomethyl modification enzyme GidA (db=kegg)	hypothetical protein (complement(19387..19818))	NA	NA	K21973	998674.ATTE01000001_gene1837;2.9e-38;164.9;COG3431@1|root,COG3431@2|Bacteria,1N6PE@1224|Proteobacteria,1SE25@1236|Gammaproteobacteria,463FM@72273|Thiotrichales;72273|Thiotrichales;S;Sensors of blue-light using FAD;-;-;-;-;-;-;-;-;-;-;-;-;U3
G2Y-878	Thiovulum_ES_AKKQ01000010.1_16	ask:EI285_06720 hypothetical protein (db=kegg)	BLUF domain protein (complement(19891..20322))	NA	NA	K21973	1161401.ASJA01000035_gene903;1.3e-11;76.3;COG3431@1|root,COG3431@2|Bacteria,1N6PE@1224|Proteobacteria,2UFF4@28211|Alphaproteobacteria,43YPU@69657|Hyphomonadaceae;28211|Alphaproteobacteria;S;Sensors of blue-light using FAD;-;-;-;-;-;-;-;-;-;-;-;-;U3
G2Y-879	Thiovulum_ES_AKKQ01000010.1_17	NA	Adenosylmethionine-8-amino-7-oxononanoate aminotransferase (complement(20355..21656))	K00833	bioA; adenosylmethionine---8-amino-7-oxononanoate aminotransferase [EC:2.6.1.62]	NA	326298.Suden_1290;3.4e-167;594.7;COG0161@1|root,COG0161@2|Bacteria,1MU2N@1224|Proteobacteria,42MFC@68525|delta/epsilon subdivisions,2YMN5@29547|Epsilonproteobacteria;29547|Epsilonproteobacteria;H;Belongs to the class-III pyridoxal-phosphate-dependent aminotransferase family;bioA;-;2.6.1.62;ko:K00833;ko00780,ko01100,map00780,map01100;M00123,M00573,M00577;R03231;RC00006,RC00887;ko00000,ko00001,ko00…
NA	Thiovulum_ES_AKKQ01000010.1_18	sulr:B649_00240 hypothetical protein (db=kegg)	NA	K02557	motB; chemotaxis protein MotB	NA	1172190.M947_01605;9.4e-80;303.5;COG1360@1|root,COG1360@2|Bacteria,1MU4S@1224|Proteobacteria,42Q7D@68525|delta/epsilon subdivisions,2YMSU@29547|Epsilonproteobacteria;29547|Epsilonproteobacteria;N;Membrane MotB of proton-channel complex MotA/MotB;motS;-;-;ko:K02557;ko02030,ko02040,map02030,map02040;-;-;-;ko00000,ko00001,ko02000,ko02035;1.A.30.1;-;-;U3
G2Y-881	Thiovulum_ES_AKKQ01000010.1_19	suls:Sdiek1_1895 Bifunctional purine biosynthesis protein PurH (db=kegg)	AAA+ ATPase superfamily protein YifB/ComM, associated with DNA recombination (complement(22505..24022))	K07391	comM; magnesium chelatase family protein	NA	1249480.B649_11725;3.4e-142;511.9;COG0606@1|root,COG0606@2|Bacteria,1MU4R@1224|Proteobacteria,42NBJ@68525|delta/epsilon subdivisions,2YMTY@29547|Epsilonproteobacteria;29547|Epsilonproteobacteria;O;Mg chelatase-related protein;comM;-;-;ko:K07391;-;-;-;-;ko00000;-;-;-;U3
G2Y-882	Thiovulum_ES_AKKQ01000010.1_20	Open reading frame 2 N-terminal domain [PF18492.3] (db=pfam)	hypothetical protein (complement(24107..24553))	NA	NA	NA	598659.NAMH_1418;5.1e-14;84.3;COG0839@1|root,COG0839@2|Bacteria,1Q5E2@1224|Proteobacteria,4313M@68525|delta/epsilon subdivisions,2YS93@29547|Epsilonproteobacteria;29547|Epsilonproteobacteria;C;Belongs to the complex I subunit 6 family;-;-;1.6.5.3;ko:K00339;ko00190,ko01100,map00190,map01100;M00144;R11945;RC00061;ko00000,ko00001,ko00002,ko01000;3.D.1;-;-;U3
G2Y-883	Thiovulum_ES_AKKQ01000010.1_21	nis:NIS_0762 2-nitropropane dioxygenase (db=kegg)	putative cation transporter component (complement(24646..25446))	K08714	VGSC; voltage-gated sodium channel	NA	1123326.JFBL01000016_gene2505;1.7e-60;239.6;COG1226@1|root,2Z7ZD@2|Bacteria,1MXKM@1224|Proteobacteria,42QZI@68525|delta/epsilon subdivisions,2YPPZ@29547|Epsilonproteobacteria;29547|Epsilonproteobacteria;P;Ion transport protein;-;-;-;ko:K08714;-;-;-;-;ko00000,ko02000;1.A.1.14;-;-;U3
G2Y-884	Thiovulum_ES_AKKQ01000010.1_22	suln:FJR47_03295 tyrosine--tRNA ligase (db=kegg)	hypothetical protein 25585..26028	NA	NA	K02933	1172190.M947_09060;2e-18;99.0;2AYIJ@1|root,319EA@2|Bacteria,1Q2GZ@1224|Proteobacteria,42VPA@68525|delta/epsilon subdivisions,2YQB9@29547|Epsilonproteobacteria;29547|Epsilonproteobacteria;-;-;-;-;-;-;-;-;-;-;-;-;-;-;U3
G2Y-885	Thiovulum_ES_AKKQ01000010.1_23	sua:Saut_0738 (p)ppGpp synthetase I, SpoT/RelA (db=kegg)	hypothetical protein 26025..26642	NA	NA	K03406	NA
G2Y-886	Thiovulum_ES_AKKQ01000010.1_24	NA	Integral membrane zinc-metalloprotease HP0382, M48 family 26700..27899	K06013	STE24; STE24 endopeptidase [EC:3.4.24.84]	NA	563040.Saut_1425;4.3e-108;398.3;COG0501@1|root,COG0501@2|Bacteria,1MUXT@1224|Proteobacteria,42P1M@68525|delta/epsilon subdivisions,2YN96@29547|Epsilonproteobacteria;29547|Epsilonproteobacteria;O;Peptidase M48;-;-;3.4.24.84;ko:K06013;ko00900,ko01130,map00900,map01130;-;R09845;RC00141;ko00000,ko00001,ko01000,ko01002,ko04147;-;-;-;U3
G2Y-887	Thiovulum_ES_AKKQ01000010.1_25	tdn:Suden_0717 uridylate kinase (db=kegg)	hypothetical protein 27899..28417	NA	NA	K02078	NA
G2Y-888	Thiovulum_ES_AKKQ01000010.1_26	sulr:B649_03770 hypothetical protein (db=kegg)	Aminodeoxyfutalosine synthase 28414..29478	K18285	mqnE; aminodeoxyfutalosine synthase [EC:2.5.1.120]	NA	1172190.M947_10515;1.6e-154;552.4;COG1060@1|root,COG1060@2|Bacteria,1QN23@1224|Proteobacteria,42M6Z@68525|delta/epsilon subdivisions,2YMA7@29547|Epsilonproteobacteria;29547|Epsilonproteobacteria;H;Radical SAM enzyme that catalyzes the addition of the adenosyl radical to the double bond of 3- (1- carboxyvinyl)oxy benzoate, leading to aminodeoxyfutalosine (AFL), a key intermediate in the formation …
G2Y-889	Thiovulum_ES_AKKQ01000010.1_27	Protein of unknown function (DUF1566) [PF07603.13] (db=pfam)	hypothetical protein 29479..30972	NA	NA	K07315	NA
G2Y-890	Thiovulum_ES_AKKQ01000010.1_28	slh:YH65_07880 zinc metalloprotease (db=kegg)	hypothetical protein 31024..31269	NA	NA	K09716	387092.NIS_1484;1.5e-12;78.6;29H9G@1|root,30470@2|Bacteria,1QR1D@1224|Proteobacteria,42TWI@68525|delta/epsilon subdivisions,2YPSP@29547|Epsilonproteobacteria;29547|Epsilonproteobacteria;-;-;-;-;-;-;-;-;-;-;-;-;-;-;U3
G2Y-891	Thiovulum_ES_AKKQ01000010.1_29	NA	hypothetical protein 31443..33836	NA	NA	K20975	NA
G2Y-892	Thiovulum_ES_AKKQ01000010.1_30	NA	hypothetical protein 33966..36134	NA	NA	K12058	NA
G2Y-893	Thiovulum_ES_AKKQ01000010.1_31	NA	DNA-directed RNA polymerase beta subunit 36416..40597	K03043	rpoB; DNA-directed RNA polymerase subunit beta [EC:2.7.7.6]	K13797	709032.Sulku_2270;0.0;1862.0;COG0085@1|root,COG0085@2|Bacteria,1MUC4@1224|Proteobacteria,43DMZ@68525|delta/epsilon subdivisions,2YMMS@29547|Epsilonproteobacteria;29547|Epsilonproteobacteria;K;DNA-dependent RNA polymerase catalyzes the transcription of DNA into RNA using the four ribonucleoside triphosphates as substrates;rpoB;-;2.7.7.6;ko:K03043;ko00230,ko00240,ko01100,ko03020,map00230,map00240,m…
G2Y-894	Thiovulum_ES_AKKQ01000010.1_32	NA	DNA-directed RNA polymerase beta' subunit 40600..45102	K03046	rpoC; DNA-directed RNA polymerase subunit beta' [EC:2.7.7.6]	K13797	1537917.JU82_01665;0.0;1919.1;COG0086@1|root,COG0086@2|Bacteria,1MU3M@1224|Proteobacteria,42NAW@68525|delta/epsilon subdivisions,2YMP9@29547|Epsilonproteobacteria;29547|Epsilonproteobacteria;K;DNA-dependent RNA polymerase catalyzes the transcription of DNA into RNA using the four ribonucleoside triphosphates as substrates;rpoC;-;2.7.7.6;ko:K03046,ko:K13797;ko00230,ko00240,ko01100,ko03020,map00230…
G2Y-895	Thiovulum_ES_AKKQ01000010.1_33	NA	FIG006762: Phosphoglycerate mutase family (complement(45143..45616))	K03469	rnhA, RNASEH1; ribonuclease HI [EC:3.1.26.4]	K22316	632292.Calhy_0416;2.4e-22;112.1;COG0328@1|root,COG0328@2|Bacteria,1VI1T@1239|Firmicutes,24U8C@186801|Clostridia,42HK4@68295|Thermoanaerobacterales;186801|Clostridia;L;PFAM ribonuclease H;-;-;3.1.26.4;ko:K03469;ko03030,map03030;-;-;-;ko00000,ko00001,ko01000,ko03032;-;-;-;U3
G2Y-896	Thiovulum_ES_AKKQ01000010.1_34	NA	Lead, cadmium, zinc and mercury transporting ATPase; Copper-translocating P-type ATPase (complement(45639..47999))	K17686	copA, ctpA, ATP7; P-type Cu+ transporter [EC:7.2.2.8]	NA	1172190.M947_10170;3e-238;831.6;COG2217@1|root,COG2217@2|Bacteria,1MU08@1224|Proteobacteria,42M2R@68525|delta/epsilon subdivisions,2YMI5@29547|Epsilonproteobacteria;29547|Epsilonproteobacteria;P;cation transport ATPase;ccoI;-;3.6.3.4,3.6.3.54;ko:K01533,ko:K17686;ko01524,ko04016,map01524,map04016;-;R00086;RC00002;ko00000,ko00001,ko01000;3.A.3.5;-;-;U3
G2Y-897	Thiovulum_ES_AKKQ01000010.1_35	Protein of unknown function (DUF1566) [PF07603.13] (db=pfam)	Lead, cadmium, zinc and mercury transporting ATPase; Copper-translocating P-type ATPase (complement(48338..48463))	NA	NA	NA	NA
G2Y-898	Thiovulum_ES_AKKQ01000010.1_36	can:Cyan10605_2351 peptidase C14 caspase catalytic subunit p20 (db=kegg)	hypothetical protein (complement(48639..48929))	NA	NA	K07484	NA
G2Y-899	Thiovulum_ES_AKKQ01000010.1_37	nis:NIS_0545 carB; carbamoylphosphate synthase, large subunit (db=kegg)	Phage antirepressor protein (complement(48907..49374))	NA	NA	K07741	35760.BCHO_0886;1.4e-19;102.8;COG3617@1|root,COG3645@1|root,COG3617@2|Bacteria,COG3645@2|Bacteria,2IMZ0@201174|Actinobacteria,4D0PU@85004|Bifidobacteriales;201174|Actinobacteria;K;BRO family, N-terminal domain;-;-;-;-;-;-;-;-;-;-;-;-;U3
G2Y-900	Thiovulum_ES_AKKQ01000010.1_38	NA	hypothetical protein 49567..49773	NA	NA	K07726	NA
NA	Thiovulum_ES_AKKQ01000011.1_1	camz:CVIC12175_1274 csm5; CRISPR/Cas system-associated RAMP protein Csm5, type III-A/MTUBE (db=kegg)	NA	NA	NA	K13993	NA
G2Y-1803	Thiovulum_ES_AKKQ01000011.1_2	cmed:FE773_09035 hypothetical protein (db=kegg)	Protein translocase subunit SecA (complement(538..3192))	K03070	secA; preprotein translocase subunit SecA [EC:7.4.2.8]	NA	387092.NIS_0830;0.0;1134.4;COG0653@1|root,COG0653@2|Bacteria,1MUJZ@1224|Proteobacteria,42MMV@68525|delta/epsilon subdivisions,2YMV9@29547|Epsilonproteobacteria;29547|Epsilonproteobacteria;U;Part of the Sec protein translocase complex. Interacts with the SecYEG preprotein conducting channel. Has a central role in coupling the hydrolysis of ATP to the transfer of proteins into and across the cell m…
G2Y-1804	Thiovulum_ES_AKKQ01000011.1_3	cmed:FE773_09040 csm3; type III-A CRISPR-associated RAMP protein Csm3 (db=kegg)	membrane-bound metallopeptidase 3350..4036	NA	NA	K12132	NA
NA	Thiovulum_ES_AKKQ01000011.1_4	Csm2 Type III-A [PF03750.15] (db=pfam)	NA	NA	NA	NA	NA
G2Y-1806	Thiovulum_ES_AKKQ01000011.1_5	cmed:FE773_00005 cas10; type III-A CRISPR-associated protein Cas10/Csm1 (db=kegg)	ADP-L-glycero-D-manno-heptose-6-epimerase 4376..5323	K03274	gmhD, rfaD; ADP-L-glycero-D-manno-heptose 6-epimerase [EC:5.1.3.20]	NA	1172562.HCN_0490;1.2e-100;373.2;COG0451@1|root,COG0451@2|Bacteria,1MVE4@1224|Proteobacteria,42MC1@68525|delta/epsilon subdivisions,2YMD0@29547|Epsilonproteobacteria;29547|Epsilonproteobacteria;M;ADP-L-glycero-D-manno-heptose-6-epimerase;waaD;-;5.1.3.20;ko:K03274;ko00540,ko01100,map00540,map01100;M00064;R05176;RC01291;ko00000,ko00001,ko00002,ko01000,ko01005;-;-;-;U3
G2Y-1807	Thiovulum_ES_AKKQ01000011.1_6	nis:NIS_0344 magnesium transporter (db=kegg)	hypothetical protein 5454..5834	NA	NA	K06221	1158345.JNLL01000001_gene1129;4.3e-22;110.9;COG3255@1|root,COG3255@2|Bacteria,2G51G@200783|Aquificae;200783|Aquificae;I;SCP-2 sterol transfer family;-;-;-;-;-;-;-;-;-;-;-;-;U3
G2Y-1808	Thiovulum_ES_AKKQ01000011.1_7	ccv:CCV52592_1427 flgH; flagellar L-ring protein (db=kegg)	hypothetical protein (complement(5883..9158))	NA	NA	K01784	NA
G2Y-1809	Thiovulum_ES_AKKQ01000011.1_8	amyt:AMYT_2243 purE2; 5-aminoimidazole ribonucleotide (AIR) carboxylase (db=kegg)	NAD-specific glutamate dehydrogenase, large form 9298..11553	K15371	GDH2; glutamate dehydrogenase [EC:1.4.1.2]	NA	1172190.M947_06940;2.6e-199;702.2;COG2902@1|root,COG2902@2|Bacteria,1MXNV@1224|Proteobacteria,42M05@68525|delta/epsilon subdivisions,2YNMZ@29547|Epsilonproteobacteria;29547|Epsilonproteobacteria;E;Bacterial NAD-glutamate dehydrogenase;-;-;1.4.1.2;ko:K15371;ko00220,ko00250,ko00430,ko00910,ko01100,map00220,map00250,map00430,map00910,map01100;-;R00243;RC00006,RC02799;ko00000,ko00001,ko01000;-;-;-;U3
NA	Thiovulum_ES_AKKQ01000011.1_9	sua:Saut_0569 acetyl-CoA carboxylase carboxyltransferase subunit alpha (db=kegg)	NA	NA	NA	NA	NA
G2Y-1811	Thiovulum_ES_AKKQ01000011.1_10	cha:CHAB381_0229 fabF; 3-oxoacyl-[acyl-carrier-protein] synthase 2 (db=kegg)	Transposase, IS605 OrfB (complement(12178..12651))	NA	NA	NA	1027273.GZ77_08575;1.2e-21;109.8;COG0675@1|root,COG0675@2|Bacteria,1NW3E@1224|Proteobacteria;1224|Proteobacteria;L;PFAM transposase IS605 OrfB;-;-;-;ko:K07496;-;-;-;-;ko00000;-;-;-;U3
G2Y-1812	Thiovulum_ES_AKKQ01000011.1_11	sdl:Sdel_1836 acyl carrier protein (db=kegg)	Glycyl-tRNA synthetase alpha chain (complement(12673..13530))	K01878	glyQ; glycyl-tRNA synthetase alpha chain [EC:6.1.1.14]	NA	1172190.M947_07650;2.6e-131;474.9;COG0752@1|root,COG0752@2|Bacteria,1MVCJ@1224|Proteobacteria,42MNQ@68525|delta/epsilon subdivisions,2YMQ5@29547|Epsilonproteobacteria;29547|Epsilonproteobacteria;J;glycyl-tRNA synthetase alpha subunit;glyQ;-;6.1.1.14;ko:K01878;ko00970,map00970;M00360;R03654;RC00055,RC00523;ko00000,ko00001,ko00002,ko01000,ko01007,ko03016;-;-;-;U3
G2Y-1813	Thiovulum_ES_AKKQ01000011.1_12	sba:Sulba_1050 hypothetical protein (db=kegg)	Malonyl CoA-acyl carrier protein transacylase (complement(13527..14519))	K00645	fabD, MCAT, MCT1; [acyl-carrier-protein] S-malonyltransferase [EC:2.3.1.39]	NA	1165841.SULAR_05633;1.5e-103;382.9;COG0331@1|root,COG0331@2|Bacteria,1MV6N@1224|Proteobacteria,42MKH@68525|delta/epsilon subdivisions,2YMWK@29547|Epsilonproteobacteria;29547|Epsilonproteobacteria;I;malonyl coa-acyl carrier protein transacylase;fabD;-;2.3.1.39;ko:K00645;ko00061,ko00333,ko01100,ko01130,ko01212,map00061,map00333,map01100,map01130,map01212;M00082;R01626,R11671;RC00004,RC00039,RC02727…
G2Y-1814	Thiovulum_ES_AKKQ01000011.1_13	NA	putative transcriptional regulator 14732..14965	NA	NA	K07726	NA
G2Y-1815	Thiovulum_ES_AKKQ01000011.1_14	sulr:B649_02350 signal peptide peptidase sppa, 36k type (db=kegg)	hypothetical protein 15058..15930	NA	NA	K07741	330399.A8ATY0_9CAUD;5.1e-18;98.6;4QAPV@10239|Viruses,4QV7H@35237|dsDNA viruses no RNA stage,4QPC3@28883|Caudovirales,4QKMY@10699|Siphoviridae;10699|Siphoviridae;S;DNA binding;-;-;-;-;-;-;-;-;-;-;-;-;U3
G2Y-1816	Thiovulum_ES_AKKQ01000011.1_15	ask:EI285_01110 transaldolase (db=kegg)	FIG00005326: uncharacterized protein 15934..16767	NA	NA	NA	563040.Saut_0894;9.3e-70;270.4;COG2833@1|root,COG2833@2|Bacteria,1MW0V@1224|Proteobacteria,42KZ6@68525|delta/epsilon subdivisions,2YMPZ@29547|Epsilonproteobacteria;29547|Epsilonproteobacteria;S;hmm pf04305;-;-;-;-;-;-;-;-;-;-;-;-;U3
G2Y-1817	Thiovulum_ES_AKKQ01000011.1_16	suln:FJR47_00645 glutamate--tRNA ligase (db=kegg)	Membrane-bound lytic murein transglycosylase C (complement(16795..18015))	K08306	mltC; membrane-bound lytic murein transglycosylase C [EC:4.2.2.-]	NA	929558.SMGD1_0141;2.3e-64;253.1;COG0741@1|root,COG0741@2|Bacteria,1MW2T@1224|Proteobacteria,42M1M@68525|delta/epsilon subdivisions,2YNEQ@29547|Epsilonproteobacteria;29547|Epsilonproteobacteria;M;Membrane-bound lytic murein transglycosylase C;mltC;-;-;ko:K08306;-;-;-;-;ko00000,ko01000,ko01011;-;GH23;-;U3
G2Y-1818	Thiovulum_ES_AKKQ01000011.1_17	pmx:PERMA_0993 hypothetical protein (db=kegg)	hypothetical protein (complement(18025..18447))	NA	NA	K06180	NA
G2Y-1819	Thiovulum_ES_AKKQ01000011.1_18	mnr:ACZ75_21685 hypothetical protein (db=kegg)	hypothetical protein (complement(18519..19139))	NA	NA	K03701	1304888.ATWF01000001_gene1049;1.2e-32;146.7;2BN8J@1|root,32GW0@2|Bacteria,2GFHQ@200930|Deferribacteres;200930|Deferribacteres;S;LPP20 lipoprotein;-;-;-;-;-;-;-;-;-;-;-;-;U3
G2Y-1820	Thiovulum_ES_AKKQ01000011.1_19	hyo:NNO_1461 cytochrome c, class I (db=kegg)	UDP-N-acetylmuramoyl-tripeptide--D-alanyl-D- alanine ligase 19233..20705	K01929	murF; UDP-N-acetylmuramoyl-tripeptide--D-alanyl-D-alanine ligase [EC:6.3.2.10]	NA	1172190.M947_01080;1.2e-149;536.6;COG0770@1|root,COG0770@2|Bacteria,1QTSF@1224|Proteobacteria,42MXF@68525|delta/epsilon subdivisions,2YMJ8@29547|Epsilonproteobacteria;29547|Epsilonproteobacteria;M;Mur ligase middle domain;murF;-;6.3.2.10;ko:K01929;ko00300,ko00550,ko01100,ko01502,map00300,map00550,map01100,map01502;-;R04573,R04617;RC00064,RC00141;ko00000,ko00001,ko01000,ko01011;-;-;-;U3
G2Y-1821	Thiovulum_ES_AKKQ01000011.1_20	sdl:Sdel_2027 response regulator receiver (db=kegg)	3-deoxy-D-manno-octulosonate 8-phosphate phosphatase 20774..21280	K03270	kdsC; 3-deoxy-D-manno-octulosonate 8-phosphate phosphatase (KDO 8-P phosphatase) [EC:3.1.3.45]	K21055	1237149.C900_03560;3.2e-41;174.9;COG1778@1|root,COG1778@2|Bacteria,4NMHD@976|Bacteroidetes,47QBU@768503|Cytophagia;976|Bacteroidetes;S;TIGRFAM 3-deoxy-D-manno-octulosonate 8-phosphate phosphatase, YrbI family;kdsC;-;3.1.3.103,3.1.3.45;ko:K03270,ko:K21055;ko00540,ko01100,map00540,map01100;M00063;R03350,R11440;RC00017;ko00000,ko00001,ko00002,ko01000,ko01005;-;-;-;U3
G2Y-1822	Thiovulum_ES_AKKQ01000011.1_21	buq:AC233_25130 RNA polymerase sigma factor RpoD (db=kegg)	putative ATP/GTP-binding protein protein 21281..22333	NA	NA	NA	1249627.D779_2282;2.5e-80;305.8;COG1358@1|root,COG1358@2|Bacteria,1NNDE@1224|Proteobacteria,1RMBP@1236|Gammaproteobacteria,1WX14@135613|Chromatiales;135613|Chromatiales;J;PELOTA RNA binding domain;-;-;-;-;-;-;-;-;-;-;-;-;U3
G2Y-1823	Thiovulum_ES_AKKQ01000011.1_22	NA	hypothetical protein (complement(22354..23604))	NA	NA	K01451	NA
G2Y-1824	Thiovulum_ES_AKKQ01000011.1_23	NA	3-oxoacyl-[acyl-carrier protein] reductase, FadG (complement(23700..24443))	K00059	fabG, OAR1; 3-oxoacyl-[acyl-carrier protein] reductase [EC:1.1.1.100]	NA	387092.NIS_0313;1.6e-97;362.5;COG1028@1|root,COG1028@2|Bacteria,1MU6X@1224|Proteobacteria,42MB9@68525|delta/epsilon subdivisions,2YMN0@29547|Epsilonproteobacteria;29547|Epsilonproteobacteria;IQ;reductase;fabG;-;1.1.1.100;ko:K00059;ko00061,ko00333,ko00780,ko01040,ko01100,ko01130,ko01212,map00061,map00333,map00780,map01040,map01100,map01130,map01212;M00083,M00572;R04533,R04534,R04536,R04543,R04566,…
G2Y-1825	Thiovulum_ES_AKKQ01000011.1_24	smul:SMUL_1819 retron-type reverse transcriptase (db=kegg)	N-Acetylneuraminate cytidylyltransferase 24484..26061	NA	NA	NA	NA
G2Y-1826	Thiovulum_ES_AKKQ01000011.1_25	mur:EQY75_04620 acetyltransferase (db=kegg)	Spore coat polysaccharide biosynthesis protein SpsF 26058..26747	K07257	spsF; spore coat polysaccharide biosynthesis protein SpsF	NA	882.DVU_0350;2.9e-53;215.3;COG1861@1|root,COG1861@2|Bacteria,1RG42@1224|Proteobacteria,42UCD@68525|delta/epsilon subdivisions,2WR2M@28221|Deltaproteobacteria,2MAS1@213115|Desulfovibrionales;28221|Deltaproteobacteria;M;Cytidylyltransferase;-;-;-;ko:K07257;-;-;-;-;ko00000;-;-;-;U3
G2Y-1827	Thiovulum_ES_AKKQ01000011.1_26	sun:SUN_2078 conserved hypothetical protein (db=kegg)	1-deoxy-D-xylulose 5-phosphate synthase 26790..28601	K01662	dxs; 1-deoxy-D-xylulose-5-phosphate synthase [EC:2.2.1.7]	NA	749222.Nitsa_0297;7.1e-248;863.2;COG1154@1|root,COG1154@2|Bacteria,1MUSJ@1224|Proteobacteria,42M35@68525|delta/epsilon subdivisions,2YM7I@29547|Epsilonproteobacteria;29547|Epsilonproteobacteria;H;Catalyzes the acyloin condensation reaction between C atoms 2 and 3 of pyruvate and glyceraldehyde 3-phosphate to yield 1-deoxy-D-xylulose-5-phosphate (DXP);dxs;-;2.2.1.7;ko:K01662;ko00730,ko00900,ko0110…
G2Y-1828	Thiovulum_ES_AKKQ01000011.1_27	ial:IALB_1653 Hypothetical protein (db=kegg)	hypothetical protein 28688..28948	K09158	K09158; uncharacterized protein	NA	1172562.HCN_1750;8.9e-11;72.8;COG2921@1|root,COG2921@2|Bacteria,1Q4UZ@1224|Proteobacteria,42X4T@68525|delta/epsilon subdivisions,2YSZV@29547|Epsilonproteobacteria;29547|Epsilonproteobacteria;S;Protein of unknown function (DUF493);-;-;-;-;-;-;-;-;-;-;-;-;U3
G2Y-1829	Thiovulum_ES_AKKQ01000011.1_28	sulr:B649_10790 hypothetical protein (db=kegg)	GTP 3',8-cyclase 28948..29910	K03639	moaA, CNX2; GTP 3',8-cyclase [EC:4.1.99.22]	NA	1537917.JU82_01885;1.5e-127;462.6;COG2896@1|root,COG2896@2|Bacteria,1MW3W@1224|Proteobacteria,42NBV@68525|delta/epsilon subdivisions,2YM8U@29547|Epsilonproteobacteria;29547|Epsilonproteobacteria;H;Catalyzes the cyclization of GTP to (8S)-3',8-cyclo-7,8- dihydroguanosine 5'-triphosphate;moaA;-;4.1.99.22;ko:K03639;ko00790,ko01100,ko04122,map00790,map01100,map04122;-;R09394;RC03420;ko00000,ko00001,k…
G2Y-1830	Thiovulum_ES_AKKQ01000011.1_29	nis:NIS_0255 panD; aspartate decarboxylase (db=kegg)	hypothetical protein 29962..30462	K07397	yhfA; putative redox protein	NA	1249480.B649_07700;4.6e-40;171.0;COG1765@1|root,COG1765@2|Bacteria,1NKRY@1224|Proteobacteria,42UP7@68525|delta/epsilon subdivisions,2YQ0P@29547|Epsilonproteobacteria;29547|Epsilonproteobacteria;O;redox protein regulator of disulfide bond formation;-;-;-;ko:K07397;-;-;-;-;ko00000;-;-;-;U3
G2Y-1831	Thiovulum_ES_AKKQ01000011.1_30	caj:CIG1485E_0113 YbaB/EbfC DNA-binding family protein (db=kegg)	Tryptophanyl-tRNA synthetase 30464..31441	K01867	WARS, trpS; tryptophanyl-tRNA synthetase [EC:6.1.1.2]	NA	387092.NIS_1370;3.3e-135;488.0;COG0180@1|root,COG0180@2|Bacteria,1MV4T@1224|Proteobacteria,42MCV@68525|delta/epsilon subdivisions,2YMK7@29547|Epsilonproteobacteria;29547|Epsilonproteobacteria;J;Belongs to the class-I aminoacyl-tRNA synthetase family;trpS;-;6.1.1.2;ko:K01867;ko00970,map00970;M00359,M00360;R03664;RC00055,RC00523;ko00000,ko00001,ko00002,ko01000,ko01007,ko03016;-;-;-;U3
G2Y-1832	Thiovulum_ES_AKKQ01000011.1_31	sua:Saut_0301 Pdz/Dhr/GlgF (db=kegg)	hypothetical protein (complement(31473..32102))	K07100	K07100; putative phosphoribosyl transferase	NA	NA
G2Y-1833	Thiovulum_ES_AKKQ01000011.1_32	ant:Arnit_2897 MltA domain protein (db=kegg)	Dihydroorotate dehydrogenase (quinone) (complement(32096..33157))	K00254	DHODH, pyrD; dihydroorotate dehydrogenase [EC:1.3.5.2]	NA	563040.Saut_0932;1.4e-107;396.4;COG0167@1|root,COG0167@2|Bacteria,1MU7C@1224|Proteobacteria,42M46@68525|delta/epsilon subdivisions,2YMYR@29547|Epsilonproteobacteria;29547|Epsilonproteobacteria;F;Catalyzes the conversion of dihydroorotate to orotate with quinone as electron acceptor;pyrD;-;1.3.5.2;ko:K00254;ko00240,ko01100,map00240,map01100;M00051;R01868;RC00051;ko00000,ko00001,ko00002,ko01000;-;-…
G2Y-1834	Thiovulum_ES_AKKQ01000011.1_33	sulg:FJR48_04320 biotin--[acetyl-CoA-carboxylase] ligase (db=kegg)	hypothetical protein (complement(33161..33760))	NA	NA	K02111	NA
G2Y-1835	Thiovulum_ES_AKKQ01000011.1_34	sulg:FJR48_07090 ftsZ; cell division protein FtsZ (db=kegg)	Quad-[4Fe-4S] ferredoxin, HycB/HydN/HyfA family 33965..34597	K08358	ttrB; tetrathionate reductase subunit B	NA	387092.NIS_0571;5.7e-104;383.6;COG0437@1|root,COG0437@2|Bacteria,1MU1B@1224|Proteobacteria,42M6H@68525|delta/epsilon subdivisions,2YNC6@29547|Epsilonproteobacteria;29547|Epsilonproteobacteria;C;4Fe-4S ferredoxin;-;-;-;-;-;-;-;-;-;-;-;-;U3
G2Y-1836	Thiovulum_ES_AKKQ01000011.1_35	sulr:B649_07775 hypothetical protein (db=kegg)	Oxidoreductase, anchor subunit 34597..35502	NA	NA	K04015	1537917.JU82_09720;5.1e-114;417.5;COG3301@1|root,COG3301@2|Bacteria,1QSRQ@1224|Proteobacteria,42PAY@68525|delta/epsilon subdivisions,2YN5Q@29547|Epsilonproteobacteria;29547|Epsilonproteobacteria;P;Polysulphide reductase, NrfD;-;-;-;-;-;-;-;-;-;-;-;-;U3
G2Y-1837	Thiovulum_ES_AKKQ01000011.1_36	sua:Saut_1415 conserved hypothetical protein (db=kegg)	Oxidoreductase, molybdopterin-binding 35517..38870	NA	NA	NA	929558.SMGD1_0713;0.0;1692.9;COG0243@1|root,COG0243@2|Bacteria,1P01N@1224|Proteobacteria,42MWW@68525|delta/epsilon subdivisions,2YMMH@29547|Epsilonproteobacteria;29547|Epsilonproteobacteria;C;Belongs to the prokaryotic molybdopterin-containing oxidoreductase family;-;-;-;-;-;-;-;-;-;-;-;-;U3
NA	Thiovulum_ES_AKKQ01000012.1_1	wsu:WS2059 hypothetical protein (db=kegg)	NA	NA	NA	K06147	NA
G2Y-1883	Thiovulum_ES_AKKQ01000012.1_2	NA	D-3-phosphoglycerate dehydrogenase 413..1354	NA	NA	NA	749222.Nitsa_0240;7e-90;337.4;COG1052@1|root,COG1052@2|Bacteria,1MU2D@1224|Proteobacteria,42M8N@68525|delta/epsilon subdivisions,2YMFN@29547|Epsilonproteobacteria;29547|Epsilonproteobacteria;C;Belongs to the D-isomer specific 2-hydroxyacid dehydrogenase family;hprA;-;1.1.1.29;ko:K00018;ko00260,ko00630,ko00680,ko01100,ko01110,ko01120,ko01130,ko01200,map00260,map00630,map00680,map01100,map01110,map…
G2Y-1884	Thiovulum_ES_AKKQ01000012.1_3	NA	hypothetical protein (complement(1383..3080))	NA	NA	K01457	NA
G2Y-1885	Thiovulum_ES_AKKQ01000012.1_4	cbn:CbC4_1344 ABC transporter, ATP-binding protein (db=kegg)	ABC transporter, putative (complement(3120..3437))	K04061	flhB2; flagellar biosynthesis protein	NA	990073.ATHU01000002_gene28;2.6e-20;104.8;COG2257@1|root,COG2257@2|Bacteria,1N7F1@1224|Proteobacteria,42VB5@68525|delta/epsilon subdivisions,2YPVJ@29547|Epsilonproteobacteria;29547|Epsilonproteobacteria;S;of the cytoplasmic domain of flagellar protein FhlB;flhB2;-;-;ko:K04061;-;-;-;-;ko00000,ko02044;-;-;-;U3
G2Y-1886	Thiovulum_ES_AKKQ01000012.1_5	Protein of unknown function (DUF1566) [PF07603.13] (db=pfam)	hypothetical protein (complement(3430..3639))	NA	NA	NA	613026.HRAG_00437;3.2e-11;73.9;COG3197@1|root,COG3197@2|Bacteria,1NEH5@1224|Proteobacteria;1224|Proteobacteria;P;Cytochrome oxidase maturation protein;ccoS;-;-;-;-;-;-;-;-;-;-;-;U3
G2Y-1887	Thiovulum_ES_AKKQ01000012.1_6	nis:NIS_1463 conserved hypothetical protein (db=kegg)	Guanylate kinase (complement(3640..4251))	K00942	E2.7.4.8, gmk; guanylate kinase [EC:2.7.4.8]	NA	537970.HCAN_1406;3.2e-43;181.8;COG0194@1|root,COG0194@2|Bacteria,1MW92@1224|Proteobacteria,42R4H@68525|delta/epsilon subdivisions,2YNWA@29547|Epsilonproteobacteria;29547|Epsilonproteobacteria;F;Essential for recycling GMP and indirectly, cGMP;gmk;-;2.7.4.8;ko:K00942;ko00230,ko01100,map00230,map01100;M00050;R00332,R02090;RC00002;ko00000,ko00001,ko00002,ko01000;-;-;iIT341.HP0321;U3
G2Y-1888	Thiovulum_ES_AKKQ01000012.1_7	sua:Saut_1513 Oligosaccharyl transferase STT3 subunit (db=kegg)	DNA polymerase III beta subunit (complement(4362..5288))	K02338	dnaN; DNA polymerase III subunit beta [EC:2.7.7.7]	NA	NA
G2Y-1889	Thiovulum_ES_AKKQ01000012.1_8	suln:FJR47_06870 peptide transporter (db=kegg)	Argininosuccinate synthase (complement(5441..6652))	K01940	argG, ASS1; argininosuccinate synthase [EC:6.3.4.5]	NA	563040.Saut_0878;1.5e-198;698.7;COG0137@1|root,COG0137@2|Bacteria,1MV0Y@1224|Proteobacteria,42N81@68525|delta/epsilon subdivisions,2YMAU@29547|Epsilonproteobacteria;29547|Epsilonproteobacteria;E;Belongs to the argininosuccinate synthase family. Type 1 subfamily;argG;-;6.3.4.5;ko:K01940;ko00220,ko00250,ko01100,ko01110,ko01130,ko01230,ko05418,map00220,map00250,map01100,map01110,map01130,map01230,ma…
G2Y-1890	Thiovulum_ES_AKKQ01000012.1_9	atp:ATR_1945 cysK; cysteine synthase (db=kegg)	hypothetical protein (complement(6710..7579))	NA	NA	K02843	1287116.X734_06835;6.9e-07;61.6;COG0859@1|root,COG0859@2|Bacteria,1MXA2@1224|Proteobacteria,2TSXD@28211|Alphaproteobacteria;28211|Alphaproteobacteria;M;heptosyltransferase;waaF;-;-;ko:K02843;ko00540,ko01100,map00540,map01100;M00080;-;-;ko00000,ko00001,ko00002,ko01000,ko01003,ko01005;-;GT9;-;U3
G2Y-1891	Thiovulum_ES_AKKQ01000012.1_10	sku:Sulku_0674 DNA polymerase III delta (db=kegg)	hypothetical protein (complement(7635..8525))	NA	NA	K07741	278957.ABEA03000161_gene133;8.6e-21;107.8;28WN7@1|root,2ZIN0@2|Bacteria;2|Bacteria;-;-;-;-;-;-;-;-;-;-;-;-;-;-;U3
G2Y-1892	Thiovulum_ES_AKKQ01000012.1_11	sun:SUN_1381 protein tyrosine phosphatase (db=kegg)	putative transcriptional regulator (complement(8543..8785))	NA	NA	K07726	NA
G2Y-1893	Thiovulum_ES_AKKQ01000012.1_12	ccoc:CCON33237_1622 accC; acetyl-CoA carboxylase, biotin carboxylase (db=kegg)	hypothetical protein (complement(8800..9564))	NA	NA	NA	1268068.PG5_65370;3.9e-41;174.9;2DPTP@1|root,333C9@2|Bacteria,1NAHS@1224|Proteobacteria,1SFE9@1236|Gammaproteobacteria;1236|Gammaproteobacteria;S;Capsule polysaccharide biosynthesis protein;-;-;-;-;-;-;-;-;-;-;-;-;U3
G2Y-1894	Thiovulum_ES_AKKQ01000012.1_13	nis:NIS_1644 accC; acetyl-CoA carboxylase, biotin carboxylase (db=kegg)	hypothetical protein (complement(9539..10075))	NA	NA	K02356	NA
G2Y-1895	Thiovulum_ES_AKKQ01000012.1_14	nis:NIS_1645 accB; acetyl-CoA carboxylase, biotin carboxyl carrier protein (db=kegg)	hypothetical protein 10120..10797	NA	NA	K06925	575588.ACPN01000003_gene1155;3.4e-38;165.2;2ECBC@1|root,3369Q@2|Bacteria,1NCNS@1224|Proteobacteria,1SU8Y@1236|Gammaproteobacteria,3NMTV@468|Moraxellaceae;1236|Gammaproteobacteria;S;Nucleotide-diphospho-sugar transferase;-;-;-;-;-;-;-;-;-;-;-;-;U3
G2Y-1896	Thiovulum_ES_AKKQ01000012.1_15	arc:ABLL_0203 phosphatidylglycerophosphatase A (db=kegg)	hypothetical protein 10790..11740	NA	NA	K00029	NA
G2Y-1897	Thiovulum_ES_AKKQ01000012.1_16	nam:NAMH_1709 murG; undecaprenyldiphospho-muramoylpentapeptide beta-N-acetylglucosaminyltransferase (db=kegg)	3-oxoacyl-[acyl-carrier-protein] synthase, KASIII 11788..12780	K00648	fabH; 3-oxoacyl-[acyl-carrier-protein] synthase III [EC:2.3.1.180]	NA	929558.SMGD1_1757;1.7e-134;485.7;COG0332@1|root,COG0332@2|Bacteria,1MU9N@1224|Proteobacteria,42MU6@68525|delta/epsilon subdivisions,2YMMA@29547|Epsilonproteobacteria;29547|Epsilonproteobacteria;I;Catalyzes the condensation reaction of fatty acid synthesis by the addition to an acyl acceptor of two carbons from malonyl-ACP. Catalyzes the first condensation reaction which initiates fatty acid synth…
G2Y-1898	Thiovulum_ES_AKKQ01000012.1_17	sua:Saut_2152 23S rRNA m(2)A-2503 methyltransferase (db=kegg)	hypothetical protein 12780..14090	NA	NA	K07192	NA
G2Y-1899	Thiovulum_ES_AKKQ01000012.1_18	afa:UZ73_14135 DEAD/DEAH box helicase (db=kegg)	Ammonium transporter 14243..16507	K03320	amt, AMT, MEP; ammonium transporter, Amt family	NA	1304888.ATWF01000001_gene1276;3.6e-148;532.3;COG0004@1|root,COG0004@2|Bacteria,2GER5@200930|Deferribacteres;2|Bacteria;P;Ammonium Transporter Family;-;-;-;ko:K03320;-;-;-;-;ko00000,ko02000;1.A.11;-;-;U3
G2Y-1900	Thiovulum_ES_AKKQ01000012.1_19	fae:FAES_3372 hsdS; type I restriction enzyme, S subunit (db=kegg)	Ribonuclease J (endonuclease and 5' exonuclease) (complement(16536..18446))	K12574	rnj; ribonuclease J [EC:3.1.-.-]	NA	326298.Suden_2089;3.4e-232;811.2;COG0595@1|root,COG0595@2|Bacteria,1MUGV@1224|Proteobacteria,42M65@68525|delta/epsilon subdivisions,2YMJN@29547|Epsilonproteobacteria;29547|Epsilonproteobacteria;J;An RNase that has 5'-3' exonuclease and possibly endonuclease activity. Involved in maturation of rRNA and in some organisms also mRNA maturation and or decay;rnj;-;-;ko:K12574;ko03018,map03018;-;-;-;ko0…
NA	Thiovulum_ES_AKKQ01000012.1_20	tel:tll2229 type I site-specific deoxyribonuclease specificity subunit (db=kegg)	NA	K02528	ksgA; 16S rRNA (adenine1518-N6/adenine1519-N6)-dimethyltransferase [EC:2.1.1.182]	NA	1172190.M947_02670;1.8e-70;272.7;COG0030@1|root,COG0030@2|Bacteria,1MVNU@1224|Proteobacteria,42QAC@68525|delta/epsilon subdivisions,2YNGY@29547|Epsilonproteobacteria;29547|Epsilonproteobacteria;J;Specifically dimethylates two adjacent adenosines (A1518 and A1519) in the loop of a conserved hairpin near the 3'-end of 16S rRNA in the 30S particle. May play a critical role in biogenesis of 30S subun…
G2Y-1902	Thiovulum_ES_AKKQ01000012.1_21	frt:F7308_0303 DNA methylase, putative (db=kegg)	hypothetical protein (complement(19229..19738))	NA	NA	K07025	NA
G2Y-1903	Thiovulum_ES_AKKQ01000012.1_22	cyy:CPC19_00325 type I restriction-modification system subunit M (db=kegg)	hypothetical protein (complement(19908..20129))	K02237	comEA; competence protein ComEA	NA	1355374.JARU01000012_gene2223;6e-08;63.2;COG1555@1|root,COG1555@2|Bacteria,1PU4P@1224|Proteobacteria,42VEG@68525|delta/epsilon subdivisions,2YQIA@29547|Epsilonproteobacteria;29547|Epsilonproteobacteria;L;competence protein;comEA;-;-;ko:K02237;-;M00429;-;-;ko00000,ko00002,ko02044;3.A.11.1,3.A.11.2;-;-;U3
NA	Thiovulum_ES_AKKQ01000012.1_23	mfa:Mfla_1220 type I restriction-modification system, M subunit (db=kegg)	NA	NA	NA	K01744	NA
G2Y-1905	Thiovulum_ES_AKKQ01000012.1_24	mtt:Ftrac_0735 KpsF/GutQ family protein (db=kegg)	Arginine decarboxylase (complement(21017..22855))	K01585	speA; arginine decarboxylase [EC:4.1.1.19]	NA	387092.NIS_0817;1.9e-176;625.9;COG1166@1|root,COG1166@2|Bacteria,1MU80@1224|Proteobacteria,42M2B@68525|delta/epsilon subdivisions,2YMP0@29547|Epsilonproteobacteria;29547|Epsilonproteobacteria;H;arginine decarboxylase;speA;-;4.1.1.19;ko:K01585;ko00330,ko01100,map00330,map01100;M00133;R00566;RC00299;ko00000,ko00001,ko00002,ko01000;-;-;iIT341.HP0422;U3
G2Y-1906	Thiovulum_ES_AKKQ01000012.1_25	NA	(E)-4-hydroxy-3-methylbut-2-enyl-diphosphate synthase (flavodoxin) (complement(22934..23899))	K03526	gcpE, ispG; (E)-4-hydroxy-3-methylbut-2-enyl-diphosphate synthase [EC:1.17.7.1 1.17.7.3]	NA	1165841.SULAR_07218;6.9e-141;506.9;COG0821@1|root,COG0821@2|Bacteria,1MUAX@1224|Proteobacteria,42M3V@68525|delta/epsilon subdivisions,2YMJP@29547|Epsilonproteobacteria;29547|Epsilonproteobacteria;I;Converts 2C-methyl-D-erythritol 2,4-cyclodiphosphate (ME-2,4cPP) into 1-hydroxy-2-methyl-2-(E)-butenyl 4-diphosphate;ispG;-;1.17.7.1,1.17.7.3;ko:K03526;ko00900,ko01100,ko01110,ko01130,map00900,map01100…
G2Y-1907	Thiovulum_ES_AKKQ01000012.1_26	cspf:CSF_1551 alaS; alanyl-tRNA synthetase (db=kegg)	hypothetical protein 24164..25420	NA	NA	K01756	NA
G2Y-1908	Thiovulum_ES_AKKQ01000012.1_27	caci:CLOAM1478 conserved hypothetical protein; putative membrane protein (db=kegg)	hypothetical protein 25437..25730	NA	NA	NA	1150621.SMUL_2481;2.3e-15;88.2;COG1708@1|root,COG1708@2|Bacteria,1R11K@1224|Proteobacteria;1224|Proteobacteria;S;nucleotidyltransferase activity;-;-;-;-;-;-;-;-;-;-;-;-;U3
G2Y-1909	Thiovulum_ES_AKKQ01000012.1_28	atp:ATR_1018 folP; dihydropteroate synthase (db=kegg)	hypothetical protein 25706..26182	NA	NA	K03092	573569.F7308_1111;1.9e-19;102.4;COG1708@1|root,COG1708@2|Bacteria,1R11K@1224|Proteobacteria;1224|Proteobacteria;S;nucleotidyltransferase activity;-;-;-;-;-;-;-;-;-;-;-;-;U3
G2Y-1910	Thiovulum_ES_AKKQ01000012.1_29	sku:Sulku_1572 tRNA pseudouridine synthase D TruD (db=kegg)	hypothetical protein (complement(26201..26914))	K19091	cas6; CRISPR-associated endoribonuclease Cas6 [EC:3.1.-.-]	NA	NA
G2Y-1911	Thiovulum_ES_AKKQ01000012.1_30	suln:FJR47_07965 miaB; tRNA (N6-isopentenyl adenosine(37)-C2)-methylthiotransferase MiaB (db=kegg)	hypothetical protein (complement(26925..28208))	NA	NA	NA	582515.KR51_00029900;5.3e-32;145.6;COG1432@1|root,COG1432@2|Bacteria,1G3NN@1117|Cyanobacteria;1117|Cyanobacteria;S;NYN domain;-;-;-;-;-;-;-;-;-;-;-;-;U3
G2Y-1912	Thiovulum_ES_AKKQ01000012.1_31	NA	hypothetical protein (complement(28387..29262))	NA	NA	K16554	118005.AWNK01000008_gene523;5.8e-54;218.0;COG3206@1|root,COG3206@2|Bacteria;2|Bacteria;M;extracellular polysaccharide biosynthetic process;-;-;3.1.21.3;ko:K01153,ko:K05789,ko:K07011,ko:K16554;ko05111,map05111;-;-;-;ko00000,ko00001,ko01000,ko01005,ko02000,ko02048;8.A.3.1;-;-;U3
G2Y-1913	Thiovulum_ES_AKKQ01000012.1_32	NA	hypothetical protein 29349..31031	NA	NA	K01421	NA
G2Y-1914	Thiovulum_ES_AKKQ01000012.1_33	NA	Iron-sulfur cluster-binding protein 31032..32054	NA	NA	K14107	NA
G2Y-1915	Thiovulum_ES_AKKQ01000012.1_34	hel:HELO_2103 BRO_Nterm domain protein (db=kegg)	hypothetical protein 32067..32813	NA	NA	K07283	NA
G2Y-1917	Thiovulum_ES_AKKQ01000012.1_35	NA	Thiol peroxidase, Tpx-type 32941..33444	K11065	tpx; thioredoxin-dependent peroxiredoxin [EC:1.11.1.24]	NA	709032.Sulku_0043;7.6e-59;233.4;COG2077@1|root,COG2077@2|Bacteria,1RAJ9@1224|Proteobacteria,42RE8@68525|delta/epsilon subdivisions,2YP3Y@29547|Epsilonproteobacteria;29547|Epsilonproteobacteria;O;Thiol-specific peroxidase that catalyzes the reduction of hydrogen peroxide and organic hydroperoxides to water and alcohols, respectively. Plays a role in cell protection against oxidative stress by deto…
NA	Thiovulum_ES_AKKQ01000012.1_36	NA	NA	K15461	mnmC; tRNA 5-methylaminomethyl-2-thiouridine biosynthesis bifunctional protein [EC:2.1.1.61 1.5.-.-]	K03153	NA
G2Y-1919	Thiovulum_ES_AKKQ01000012.1_37	cprv:CYPRO_2071 KilA-N domain-containing protein (db=kegg)	D-alanine--D-alanine ligase (complement(34480..35520))	K01921	ddl; D-alanine-D-alanine ligase [EC:6.3.2.4]	NA	749222.Nitsa_1940;3.7e-92;345.1;COG1181@1|root,COG1181@2|Bacteria,1MUTB@1224|Proteobacteria,42NF2@68525|delta/epsilon subdivisions,2YMGD@29547|Epsilonproteobacteria;29547|Epsilonproteobacteria;F;Belongs to the D-alanine--D-alanine ligase family;ddl;-;6.3.2.4;ko:K01921;ko00473,ko00550,ko01100,ko01502,map00473,map00550,map01100,map01502;-;R01150;RC00064,RC00141;ko00000,ko00001,ko01000,ko01011;-;-;-…
G2Y-1920	Thiovulum_ES_AKKQ01000012.1_38	NA	hypothetical protein (complement(35533..37779))	K03406	mcp; methyl-accepting chemotaxis protein	NA	598659.NAMH_1009;6.5e-33;149.4;COG0840@1|root,COG0840@2|Bacteria,1MU9B@1224|Proteobacteria,42P4R@68525|delta/epsilon subdivisions,2YM92@29547|Epsilonproteobacteria;29547|Epsilonproteobacteria;NT;chemotaxis protein;-;-;-;ko:K03406;ko02020,ko02030,map02020,map02030;-;-;-;ko00000,ko00001,ko02035;-;-;-;U3
NA	Thiovulum_ES_AKKQ01000012.1_39	chyo:CHH_1233 hypothetical protein (db=kegg)	NA	K02420	fliQ; flagellar biosynthesis protein FliQ	NA	32024.JMTI01000016_gene422;5.3e-27;126.7;COG1987@1|root,COG1987@2|Bacteria,1N73W@1224|Proteobacteria,42VAB@68525|delta/epsilon subdivisions,2YPTR@29547|Epsilonproteobacteria;29547|Epsilonproteobacteria;N;Flagellar biosynthetic protein FliQ;fliQ;-;-;ko:K02420;ko02040,map02040;-;-;-;ko00000,ko00001,ko02035,ko02044;3.A.6.2;-;-;U3
G2Y-1922	Thiovulum_ES_AKKQ01000012.1_40	lso:CKC_05845 prophage antirepressor (db=kegg)	Methenyltetrahydrofolate cyclohydrolase / Methylenetetrahydrofolate dehydrogenase (NADP+) (complement(38138..38977))	K01491	folD; methylenetetrahydrofolate dehydrogenase (NADP+) / methenyltetrahydrofolate cyclohydrolase [EC:1.5.1.5 3.5.4.9]	NA	387092.NIS_0711;1.4e-97;362.8;COG0190@1|root,COG0190@2|Bacteria,1MWU4@1224|Proteobacteria,42MW0@68525|delta/epsilon subdivisions,2YM9U@29547|Epsilonproteobacteria;29547|Epsilonproteobacteria;F;Catalyzes the oxidation of 5,10- methylenetetrahydrofolate to 5,10-methenyltetrahydrofolate and then the hydrolysis of 5,10-methenyltetrahydrofolate to 10- formyltetrahydrofolate;folD;-;1.5.1.5,3.5.4.9;ko:K…
NA	Thiovulum_ES_AKKQ01000013.1_1	NA	NA	NA	NA	K02529	NA
G2Y-2106	Thiovulum_ES_AKKQ01000013.1_2	camz:CVIC12175_1479 hypothetical protein (db=kegg)	hypothetical protein 334..2322	NA	NA	NA	NA
G2Y-2107	Thiovulum_ES_AKKQ01000013.1_3	nfv:FAH67_06115 KilA-N domain-containing protein (db=kegg)	hypothetical protein 2389..3438	NA	NA	NA	NA
G2Y-2108	Thiovulum_ES_AKKQ01000013.1_4	tdn:Suden_0926 ABC transporter-related protein (db=kegg)	hypothetical protein 3499..3924	NA	NA	K01885	NA
G2Y-2110	Thiovulum_ES_AKKQ01000013.1_5	wsu:WS1809 MODA; MOLYBDATE PERIPLASMIC BINDING PROTEIN (db=kegg)	hypothetical protein 4215..4727	NA	NA	K03413	NA
G2Y-2111	Thiovulum_ES_AKKQ01000013.1_6	wsu:WS1808 modB; PUTATIVE TRANSMEMBRANE PROTEIN (db=kegg)	Transamidase GatB domain protein 4759..5205	K09117	K09117; uncharacterized protein	NA	387092.NIS_0988;8.9e-43;179.9;COG1610@1|root,COG1610@2|Bacteria,1RGZS@1224|Proteobacteria,42SH8@68525|delta/epsilon subdivisions,2YPDX@29547|Epsilonproteobacteria;29547|Epsilonproteobacteria;S;GatB Yqey family protein;-;-;-;ko:K09117;-;-;-;-;ko00000;-;-;-;U3
G2Y-2112	Thiovulum_ES_AKKQ01000013.1_7	suln:FJR47_07185 sulfite exporter TauE/SafE family protein (db=kegg)	hypothetical protein 5215..5691	NA	NA	K07245	1537917.JU82_08490;3.5e-29;134.8;COG5615@1|root,COG5615@2|Bacteria,1Q1AZ@1224|Proteobacteria,42T6C@68525|delta/epsilon subdivisions,2YPN6@29547|Epsilonproteobacteria;29547|Epsilonproteobacteria;S;integral membrane protein;-;-;-;-;-;-;-;-;-;-;-;-;U3
NA	Thiovulum_ES_AKKQ01000013.1_8	tdn:Suden_1540 Putative molybdenum utilization protein ModD (db=kegg)	NA	NA	NA	NA	NA
G2Y-2114	Thiovulum_ES_AKKQ01000013.1_9	had:CDV25_03340 transcriptional regulator (db=kegg)	General secretion pathway protein G (complement(6241..6666))	K02456	gspG; general secretion pathway protein G	NA	598659.NAMH_0014;1.9e-42;178.7;COG2165@1|root,COG2165@2|Bacteria,1RDX2@1224|Proteobacteria,42SFB@68525|delta/epsilon subdivisions,2YPMF@29547|Epsilonproteobacteria;29547|Epsilonproteobacteria;U;general secretion pathway protein G;-;-;-;ko:K02456;ko03070,ko05111,map03070,map05111;M00331;-;-;ko00000,ko00001,ko00002,ko02044;3.A.15;-;-;U3
G2Y-2115	Thiovulum_ES_AKKQ01000013.1_10	esl:O3K_10380 KilA-N domain family protein (db=kegg)	Acyl-CoA:1-acyl-sn-glycerol-3-phosphate acyltransferase (complement(6786..7469))	K00655	plsC; 1-acyl-sn-glycerol-3-phosphate acyltransferase [EC:2.3.1.51]	NA	1172190.M947_02940;5e-37;161.4;COG0204@1|root,COG0204@2|Bacteria,1MY51@1224|Proteobacteria,42S1J@68525|delta/epsilon subdivisions,2YT8I@29547|Epsilonproteobacteria;29547|Epsilonproteobacteria;I;Belongs to the 1-acyl-sn-glycerol-3-phosphate acyltransferase family;plsC;-;2.3.1.51;ko:K00655;ko00561,ko00564,ko01100,ko01110,map00561,map00564,map01100,map01110;M00089;R02241,R09381;RC00004,RC00037,RC000…
G2Y-2116	Thiovulum_ES_AKKQ01000013.1_11	had:CDV25_03340 transcriptional regulator (db=kegg)	hypothetical protein (complement(7450..8604))	NA	NA	K02454	NA
G2Y-2117	Thiovulum_ES_AKKQ01000013.1_12	zpl:ZBT109_1222 uncharacterized phage-encoded protein (db=kegg)	Coproporphyrinogen III oxidase, oxygen-independent (complement(8614..9984))	K02495	hemN, hemZ; oxygen-independent coproporphyrinogen III oxidase [EC:1.3.98.3]	NA	387092.NIS_0364;5.1e-174;617.5;COG0635@1|root,COG0635@2|Bacteria,1MV1I@1224|Proteobacteria,42M87@68525|delta/epsilon subdivisions,2YNA4@29547|Epsilonproteobacteria;29547|Epsilonproteobacteria;H;Belongs to the anaerobic coproporphyrinogen-III oxidase family;hemN;GO:0003674,GO:0003824,GO:0005488,GO:0005575,GO:0005622,GO:0005623,GO:0005737,GO:0006725,GO:0006778,GO:0006779,GO:0006782,GO:0006783,GO:00…
NA	Thiovulum_ES_AKKQ01000013.1_13	suln:FJR47_04745 CoA-binding protein (db=kegg)	NA	K00172	porC, porG; pyruvate ferredoxin oxidoreductase gamma subunit [EC:1.2.7.1]	NA	387092.NIS_1605;1.2e-82;312.8;COG1014@1|root,COG1014@2|Bacteria,1N12F@1224|Proteobacteria,42NN1@68525|delta/epsilon subdivisions,2YN1Y@29547|Epsilonproteobacteria;29547|Epsilonproteobacteria;C;pyruvate ferredoxin oxidoreductase;porC;-;1.2.7.1;ko:K00172;ko00010,ko00020,ko00620,ko00633,ko00640,ko00650,ko00680,ko00720,ko01100,ko01120,ko01130,ko01200,map00010,map00020,map00620,map00633,map00640,map00…
G2Y-2119	Thiovulum_ES_AKKQ01000013.1_14	hyo:NNO_0804 threonine dehydratase (db=kegg)	Pyruvate:ferredoxin oxidoreductase, delta subunit 10786..11196	K00171	porD; pyruvate ferredoxin oxidoreductase delta subunit [EC:1.2.7.1]	NA	1249480.B649_11050;5.8e-49;200.3;COG1144@1|root,COG1144@2|Bacteria,1NM08@1224|Proteobacteria,42SV1@68525|delta/epsilon subdivisions,2YPG8@29547|Epsilonproteobacteria;29547|Epsilonproteobacteria;C;pyruvate ferredoxin oxidoreductase;porD;-;1.2.7.1;ko:K00171;ko00010,ko00020,ko00620,ko00633,ko00640,ko00650,ko00680,ko00720,ko01100,ko01120,ko01130,ko01200,map00010,map00020,map00620,map00633,map00640,ma…
G2Y-2120	Thiovulum_ES_AKKQ01000013.1_15	nap:C3L23_01905 hypothetical protein (db=kegg)	Pyruvate:ferredoxin oxidoreductase, alpha subunit 11199..12425	K00169	porA; pyruvate ferredoxin oxidoreductase alpha subunit [EC:1.2.7.1]	NA	929558.SMGD1_1533;3.1e-162;578.2;COG0674@1|root,COG0674@2|Bacteria,1MVM0@1224|Proteobacteria,42MZ0@68525|delta/epsilon subdivisions,2YMD8@29547|Epsilonproteobacteria;29547|Epsilonproteobacteria;C;Oxidoreductase required for the transfer of electrons from pyruvate to flavodoxin;porA;-;1.2.7.1;ko:K00169;ko00010,ko00020,ko00620,ko00633,ko00640,ko00650,ko00680,ko00720,ko01100,ko01120,ko01130,ko01200,…
G2Y-2121	Thiovulum_ES_AKKQ01000013.1_16	nam:NAMH_0374 hypothetical protein (db=kegg)	Pyruvate:ferredoxin oxidoreductase, beta subunit 12435..13394	K00170	porB; pyruvate ferredoxin oxidoreductase beta subunit [EC:1.2.7.1]	NA	1249480.B649_11040;1.4e-149;535.8;COG1013@1|root,COG1013@2|Bacteria,1MUY9@1224|Proteobacteria,42MQY@68525|delta/epsilon subdivisions,2YMWJ@29547|Epsilonproteobacteria;29547|Epsilonproteobacteria;C;pyruvate ferredoxin oxidoreductase;porB;-;1.2.7.1;ko:K00170;ko00010,ko00020,ko00620,ko00633,ko00640,ko00650,ko00680,ko00720,ko01100,ko01120,ko01130,ko01200,map00010,map00020,map00620,map00633,map00640,m…
G2Y-2122	Thiovulum_ES_AKKQ01000013.1_17	sulr:B649_10375 hypothetical protein (db=kegg)	3-deoxy-manno-octulosonate cytidylyltransferase 13491..14207	K00979	kdsB; 3-deoxy-manno-octulosonate cytidylyltransferase (CMP-KDO synthetase) [EC:2.7.7.38]	NA	926561.KB900617_gene2131;1.1e-61;243.4;COG1212@1|root,COG1212@2|Bacteria,1TQU3@1239|Firmicutes,24H2B@186801|Clostridia,3WAKF@53433|Halanaerobiales;186801|Clostridia;M;Activates KDO (a required 8-carbon sugar) for incorporation into bacterial lipopolysaccharide in Gram-negative bacteria;kdsB;-;2.7.7.38;ko:K00979;ko00540,ko01100,map00540,map01100;M00063;R03351,R11396;RC00152,RC00910;ko00000,ko00001…
G2Y-2123	Thiovulum_ES_AKKQ01000013.1_18	hfe:HFELIS_08560 putative uncharacterized protein (db=kegg)	Septum formation protein Maf 14200..14748	K06287	maf; septum formation protein	NA	563040.Saut_1884;5.2e-45;187.6;COG0424@1|root,COG0424@2|Bacteria,1RH6H@1224|Proteobacteria,42SR7@68525|delta/epsilon subdivisions,2YP8T@29547|Epsilonproteobacteria;29547|Epsilonproteobacteria;D;nucleotide-binding protein implicated in inhibition of septum formation;maf;-;-;ko:K06287;-;-;-;-;ko00000;-;-;-;U3
G2Y-2125	Thiovulum_ES_AKKQ01000013.1_19	sku:Sulku_1917 flagellar motor switch protein FliG (db=kegg)	Undecaprenyl diphosphate synthase (complement(15083..15745))	K00806	uppS; undecaprenyl diphosphate synthase [EC:2.5.1.31]	NA	990073.ATHU01000001_gene1538;3.9e-71;274.6;COG0020@1|root,COG0020@2|Bacteria,1MVP1@1224|Proteobacteria,42PTV@68525|delta/epsilon subdivisions,2YNEP@29547|Epsilonproteobacteria;29547|Epsilonproteobacteria;H;Catalyzes the condensation of isopentenyl diphosphate (IPP) with allylic pyrophosphates generating different type of terpenoids;uppS;-;2.5.1.31;ko:K00806;ko00900,ko01110,map00900,map01110;-;R06…
NA	Thiovulum_ES_AKKQ01000013.1_20	nap:C3L23_00080 gspG; type II secretion system protein GspG (db=kegg)	NA	K17752	rsbT; serine/threonine-protein kinase RsbT [EC:2.7.11.1]	NA	1408254.T458_13905;9.1e-09;66.6;COG2172@1|root,COG2172@2|Bacteria,1V6Y4@1239|Firmicutes,4HIQU@91061|Bacilli,272Y1@186822|Paenibacillaceae;91061|Bacilli;T;Histidine kinase-like ATPases;rsbT;-;2.7.11.1;ko:K17752;-;-;-;-;ko00000,ko01000,ko01001,ko03021;-;-;-;U3
G2Y-2127	Thiovulum_ES_AKKQ01000013.1_21	sku:Sulku_1216 hypothetical protein (db=kegg)	hypothetical protein (complement(16097..16435))	NA	NA	NA	NA
G2Y-2128	Thiovulum_ES_AKKQ01000013.1_22	smul:SMUL_1819 retron-type reverse transcriptase (db=kegg)	RsbT co-antagonist protein RsbRA (complement(16428..16940))	K17763	rsbR; rsbT co-antagonist protein RsbR	K03406	1123326.JFBL01000001_gene1380;2.6e-30;138.7;COG1366@1|root,COG1366@2|Bacteria,1MVPW@1224|Proteobacteria,42YAQ@68525|delta/epsilon subdivisions;1224|Proteobacteria;T;STAS domain;rsbR;-;-;ko:K17763;-;-;-;-;ko00000,ko03021;-;-;-;U3
NA	Thiovulum_ES_AKKQ01000013.1_23	smul:SMUL_1819 retron-type reverse transcriptase (db=kegg)	NA	K03424	tatD; TatD DNase family protein [EC:3.1.21.-]	NA	1123326.JFBL01000014_gene278;6.4e-84;317.4;COG0084@1|root,COG0084@2|Bacteria,1MUC0@1224|Proteobacteria,42MMS@68525|delta/epsilon subdivisions,2YMA2@29547|Epsilonproteobacteria;29547|Epsilonproteobacteria;L;hydrolase, TatD;tatD;-;-;ko:K03424;-;-;-;-;ko00000,ko01000;-;-;-;U3
G2Y-2130	Thiovulum_ES_AKKQ01000013.1_24	dgi:Desgi_4410 Retron-type reverse transcriptase (db=kegg)	Membrane-bound lytic murein transglycosylase D 17753..18985	K08307	mltD, dniR; membrane-bound lytic murein transglycosylase D [EC:4.2.2.-]	NA	563040.Saut_1151;7e-90;337.8;COG0741@1|root,COG1388@1|root,COG0741@2|Bacteria,COG1388@2|Bacteria,1MWKE@1224|Proteobacteria,42M5C@68525|delta/epsilon subdivisions,2YM7M@29547|Epsilonproteobacteria;29547|Epsilonproteobacteria;M;lytic murein transglycosylase;mltD;-;-;ko:K08307;-;-;-;-;ko00000,ko01000,ko01011;-;-;-;U3
G2Y-2131	Thiovulum_ES_AKKQ01000013.1_25	smul:SMUL_1819 retron-type reverse transcriptase (db=kegg)	hypothetical protein 18975..20117	NA	NA	NA	NA
G2Y-2132	Thiovulum_ES_AKKQ01000013.1_26	cpro:CPRO_18700 ltrA_2; group II intron-encoded protein LtrA (db=kegg)	Imidazoleglycerol-phosphate dehydratase 20114..20692	K01693	hisB; imidazoleglycerol-phosphate dehydratase [EC:4.2.1.19]	NA	387093.SUN_1227;4.2e-69;267.7;COG0131@1|root,COG0131@2|Bacteria,1MWBS@1224|Proteobacteria,42NIV@68525|delta/epsilon subdivisions,2YN3P@29547|Epsilonproteobacteria;29547|Epsilonproteobacteria;E;Imidazoleglycerol-phosphate dehydratase;hisB;-;3.1.3.15,4.2.1.19;ko:K01089,ko:K01693;ko00340,ko01100,ko01110,ko01230,map00340,map01100,map01110,map01230;M00026;R03013,R03457;RC00017,RC00932;ko00000,ko00001,…
G2Y-2133	Thiovulum_ES_AKKQ01000013.1_27	smul:SMUL_1819 retron-type reverse transcriptase (db=kegg)	hypothetical protein 20694..21215	NA	NA	K11719	NA
G2Y-2134	Thiovulum_ES_AKKQ01000013.1_28	wsu:WS0568 PUTATIVE PERMEASE OF ABC TRANSPORTER (db=kegg)	hypothetical protein 21225..21701	K09774	lptA; lipopolysaccharide export system protein LptA	NA	929558.SMGD1_2696;6.6e-20;104.0;COG1934@1|root,COG1934@2|Bacteria,1NJS7@1224|Proteobacteria,42SEJ@68525|delta/epsilon subdivisions,2YPFN@29547|Epsilonproteobacteria;29547|Epsilonproteobacteria;S;Lipopolysaccharide transport periplasmic protein lpta;lptA;-;-;ko:K09774;-;-;-;-;ko00000,ko02000;1.B.42.1;-;-;U3
G2Y-2135	Thiovulum_ES_AKKQ01000013.1_29	arp:NIES39_Q02160 hypothetical protein (db=kegg)	Tol-Pal system beta propeller repeat protein TolB 21789..23060	K03641	tolB; TolB protein	NA	1172190.M947_09095;4.4e-87;328.6;COG0823@1|root,COG0823@2|Bacteria,1MV09@1224|Proteobacteria,42PHP@68525|delta/epsilon subdivisions,2YMQG@29547|Epsilonproteobacteria;29547|Epsilonproteobacteria;U;Involved in the TonB-independent uptake of proteins;tolB;-;-;ko:K03641;-;-;-;-;ko00000,ko02000;2.C.1.2;-;-;U3
G2Y-2136	Thiovulum_ES_AKKQ01000013.1_30	sulr:B649_04650 hypothetical protein (db=kegg)	Tol-Pal system peptidoglycan-associated lipoprotein PAL 23070..23672	K03640	pal; peptidoglycan-associated lipoprotein	NA	306263.Cla_0201;5.1e-25;121.3;COG2885@1|root,COG2885@2|Bacteria,1MZTV@1224|Proteobacteria,42R5H@68525|delta/epsilon subdivisions,2YNYJ@29547|Epsilonproteobacteria;29547|Epsilonproteobacteria;M;Belongs to the ompA family;pal;-;-;ko:K03640;-;-;-;-;ko00000,ko02000;2.C.1.2;-;-;U3
G2Y-2137	Thiovulum_ES_AKKQ01000013.1_31	sua:Saut_1800 conserved hypothetical protein (db=kegg)	hypothetical protein 23659..24681	NA	NA	NA	NA
G2Y-2138	Thiovulum_ES_AKKQ01000013.1_32	cpor:BED41_06900 hypothetical protein (db=kegg)	N-acetylglutamate synthase 24665..25138	K00619	argA; amino-acid N-acetyltransferase [EC:2.3.1.1]	NA	1408442.JADE01000004_gene166;2.2e-36;158.7;COG1246@1|root,COG1246@2|Bacteria,1RHT7@1224|Proteobacteria,42SGE@68525|delta/epsilon subdivisions,2YPNW@29547|Epsilonproteobacteria;29547|Epsilonproteobacteria;E;acetyltransferase;-;-;2.3.1.1;ko:K00619;ko00220,ko01100,ko01110,ko01130,ko01210,ko01230,map00220,map01100,map01110,map01130,map01210,map01230;M00028;R00259;RC00004,RC00064;ko00000,ko00001,ko000…
G2Y-2139	Thiovulum_ES_AKKQ01000013.1_33	NA	hypothetical protein (complement(25163..25768))	NA	NA	K02459	NA
G2Y-2140	Thiovulum_ES_AKKQ01000013.1_34	NA	rhodanese-like domain protein (complement(25749..26099))	NA	NA	K01802	1565314.OA34_04210;3.5e-18;97.8;COG0607@1|root,COG0607@2|Bacteria,1R70B@1224|Proteobacteria,42UX5@68525|delta/epsilon subdivisions,2YPT0@29547|Epsilonproteobacteria;29547|Epsilonproteobacteria;P;Rhodanese-like domain;-;-;-;-;-;-;-;-;-;-;-;-;U3
G2Y-2141	Thiovulum_ES_AKKQ01000013.1_35	wsu:WS1753 ARGF; ORNITHINE CARBAMOYLTRANSFERASE (db=kegg)	hypothetical protein (complement(26101..26523))	NA	NA	K01802	1249480.B649_01855;7.1e-26;123.6;COG0607@1|root,COG0607@2|Bacteria,1R70B@1224|Proteobacteria,42UX5@68525|delta/epsilon subdivisions,2YPT0@29547|Epsilonproteobacteria;29547|Epsilonproteobacteria;P;Rhodanese-like domain;-;-;-;-;-;-;-;-;-;-;-;-;U3
NA	Thiovulum_ES_AKKQ01000013.1_36	ccy:YSS_05370 delta-aminolevulinic acid dehydratase (db=kegg)	NA	NA	NA	K12960	1172190.M947_06080;5.9e-62;244.6;2A4YW@1|root,30TKN@2|Bacteria,1PDH4@1224|Proteobacteria,42SHS@68525|delta/epsilon subdivisions,2YPG5@29547|Epsilonproteobacteria;29547|Epsilonproteobacteria;-;-;-;-;-;-;-;-;-;-;-;-;-;-;U3
G2Y-2143	Thiovulum_ES_AKKQ01000013.1_37	hms:HMU12740 aroC; chorismate synthase (db=kegg)	Flagellar biosynthesis protein FliL 27508..28062	K02415	fliL; flagellar protein FliL	NA	1249480.B649_04140;8.2e-30;137.1;COG1580@1|root,COG1580@2|Bacteria,1NBUX@1224|Proteobacteria,42RSV@68525|delta/epsilon subdivisions,2YPAW@29547|Epsilonproteobacteria;29547|Epsilonproteobacteria;N;Controls the rotational direction of flagella during chemotaxis;fliL;-;-;ko:K02415;-;-;-;-;ko00000,ko02035;-;-;-;U3
G2Y-2144	Thiovulum_ES_AKKQ01000013.1_38	NA	hypothetical protein 28099..28431	NA	NA	K01868	NA
G2Y-2145	Thiovulum_ES_AKKQ01000013.1_39	NA	hypothetical protein 28421..34387	NA	NA	K16628	NA
G2Y-2146	Thiovulum_ES_AKKQ01000013.1_40	nis:NIS_1037 zinc-metallo protease (db=kegg)	hypothetical protein 34388..34747	NA	NA	K00616	367737.Abu_1234;4.2e-19;100.9;2AK35@1|root,31ASX@2|Bacteria,1Q62J@1224|Proteobacteria,42W2T@68525|delta/epsilon subdivisions,2YQDE@29547|Epsilonproteobacteria;29547|Epsilonproteobacteria;-;-;-;-;-;-;-;-;-;-;-;-;-;-;U3
G2Y-2147	Thiovulum_ES_AKKQ01000013.1_41	cpin:CPIN18020_1114 priA; primosomal protein N' (db=kegg)	tRNA-specific 2-thiouridylase MnmA 34728..35759	K00566	mnmA, trmU; tRNA-uridine 2-sulfurtransferase [EC:2.8.1.13]	NA	326298.Suden_0710;5.9e-106;391.0;COG0482@1|root,COG0482@2|Bacteria,1MUT1@1224|Proteobacteria,42MZR@68525|delta/epsilon subdivisions,2YN0Z@29547|Epsilonproteobacteria;29547|Epsilonproteobacteria;J;Catalyzes the 2-thiolation of uridine at the wobble position (U34) of tRNA, leading to the formation of s(2)U34;mnmA;-;2.8.1.13;ko:K00566;ko04122,map04122;-;R08700;RC02313,RC02315;ko00000,ko00001,ko01000…
G2Y-2148	Thiovulum_ES_AKKQ01000013.1_42	chon:NIES4102_25820 hypothetical protein (db=kegg)	hypothetical protein (complement(35928..36656))	NA	NA	K07741	1120980.JQKH01000002_gene230;3.1e-21;109.0;2DNPX@1|root,32YI7@2|Bacteria,1RJRQ@1224|Proteobacteria,2VV7Z@28216|Betaproteobacteria,2KRT9@206351|Neisseriales;206351|Neisseriales;S;KilA-N;-;-;-;-;-;-;-;-;-;-;-;-;U3
G2Y-2149	Thiovulum_ES_AKKQ01000013.1_43	tdn:Suden_1130 histidyl-tRNA synthetase (db=kegg)	Helix-turn-helix protein (complement(36745..36978))	NA	NA	K07726	NA
G2Y-2150	Thiovulum_ES_AKKQ01000013.1_44	NA	hypothetical protein 37237..37410	NA	NA	K00608	NA
G2Y-2151	Thiovulum_ES_AKKQ01000013.1_45	nis:NIS_1146 queA; S-adenosylmethionine:tRNA ribosyltransferase-isomerase (db=kegg)	hypothetical protein 37425..37685	NA	NA	K03320	NA
NA	Thiovulum_ES_AKKQ01000013.1_46	sulg:FJR48_00300 YifB family Mg chelatase-like AAA ATPase (db=kegg)	NA	NA	NA	NA	NA
NA	Thiovulum_ES_AKKQ01000014.1_1	sua:Saut_2115 Sigma 54 interacting domain protein (db=kegg)	NA	K11473	glcF; glycolate oxidase iron-sulfur subunit	NA	1249480.B649_09420;2.6e-68;265.0;COG0247@1|root,COG0247@2|Bacteria,1MWTK@1224|Proteobacteria,42MMF@68525|delta/epsilon subdivisions,2YMPB@29547|Epsilonproteobacteria;29547|Epsilonproteobacteria;C;Glycerol-3-phosphate dehydrogenase;glpC;-;-;ko:K11473;ko00630,ko01100,ko01110,ko01120,ko01130,map00630,map01100,map01110,map01120,map01130;-;R00475;RC00042;ko00000,ko00001;-;-;-;U3
G2Y-1179	Thiovulum_ES_AKKQ01000014.1_2	dpr:Despr_0212 prophage antirepressor (db=kegg)	hypothetical protein (complement(590..3748))	NA	NA	NA	1198452.Jab_1c01100;7.7e-157;561.6;COG0553@1|root,COG4715@1|root,COG0553@2|Bacteria,COG4715@2|Bacteria,1MV6M@1224|Proteobacteria,2VIEC@28216|Betaproteobacteria,473SF@75682|Oxalobacteraceae;28216|Betaproteobacteria;KL;SNF2 family N-terminal domain;-;-;-;-;-;-;-;-;-;-;-;-;U3
NA	Thiovulum_ES_AKKQ01000014.1_3	had:CDV25_03340 transcriptional regulator (db=kegg)	NA	NA	NA	K23393	NA
G2Y-1180	Thiovulum_ES_AKKQ01000014.1_4	zpa:C3497_09840 hypothetical protein (db=kegg)	hypothetical protein 4267..5523	K02238	comEC; competence protein ComEC	NA	273121.WS0355;2.8e-41;176.4;COG0658@1|root,COG0658@2|Bacteria,1PY6P@1224|Proteobacteria,42NU2@68525|delta/epsilon subdivisions,2YME0@29547|Epsilonproteobacteria;29547|Epsilonproteobacteria;S;Competence protein;comE;-;-;ko:K02238;-;M00429;-;-;ko00000,ko00002,ko02044;3.A.11.1,3.A.11.2;-;-;U3
G2Y-1181	Thiovulum_ES_AKKQ01000014.1_5	had:CDV25_03340 transcriptional regulator (db=kegg)	hypothetical protein (complement(5510..6397))	NA	NA	K08989	NA
G2Y-1182	Thiovulum_ES_AKKQ01000014.1_6	sphe:GFH32_03290 phage antirepressor protein (db=kegg)	hypothetical protein (complement(6507..7223))	NA	NA	NA	NA
G2Y-1183	Thiovulum_ES_AKKQ01000014.1_7	ccv:CCV52592_0894 hypothetical protein (db=kegg)	Phosphoribosylformimino-5-aminoimidazole carboxamide ribotide isomerase (complement(7226..7939))	K01814	hisA; phosphoribosylformimino-5-aminoimidazole carboxamide ribotide isomerase [EC:5.3.1.16]	NA	944547.ABLL_0615;2e-84;318.9;COG0106@1|root,COG0106@2|Bacteria,1MW6S@1224|Proteobacteria,42NRX@68525|delta/epsilon subdivisions,2YMSK@29547|Epsilonproteobacteria;29547|Epsilonproteobacteria;E;1-(5-phosphoribosyl)-5- (5-phosphoribosylamino)methylideneamino imidazole-4-carboxamide isomerase;hisA;-;5.3.1.16;ko:K01814;ko00340,ko01100,ko01110,ko01230,map00340,map01100,map01110,map01230;M00026;R04640;R…
G2Y-1184	Thiovulum_ES_AKKQ01000014.1_8	sdq:SDSE167_2201 phage protein (db=kegg)	hypothetical protein (complement(7954..8586))	NA	NA	K01869	NA
G2Y-1185	Thiovulum_ES_AKKQ01000014.1_9	NA	NAD kinase (complement(8697..9545))	K00858	ppnK, NADK; NAD+ kinase [EC:2.7.1.23]	NA	387093.SUN_1233;2.8e-61;242.3;COG0061@1|root,COG0061@2|Bacteria,1MUBC@1224|Proteobacteria,42MP8@68525|delta/epsilon subdivisions,2YNDC@29547|Epsilonproteobacteria;29547|Epsilonproteobacteria;F;Involved in the regulation of the intracellular balance of NAD and NADP, and is a key enzyme in the biosynthesis of NADP. Catalyzes specifically the phosphorylation on 2'-hydroxyl of the adenosine moiety of…
G2Y-1186	Thiovulum_ES_AKKQ01000014.1_10	acy:Anacy_5220 Na-Ca exchanger/integrin-beta4 (db=kegg)	Molybdopterin adenylyltransferase 9643..10179	K03831	mogA; molybdopterin adenylyltransferase [EC:2.7.7.75]	NA	273121.WS1199;3.3e-68;264.6;COG0521@1|root,COG0521@2|Bacteria,1R9W2@1224|Proteobacteria,42PGH@68525|delta/epsilon subdivisions,2YN8W@29547|Epsilonproteobacteria;29547|Epsilonproteobacteria;H;Molybdenum cofactor biosynthesis protein;mogA;-;2.7.7.75;ko:K03831;ko00790,ko01100,ko04122,map00790,map01100,map04122;-;R09726;RC00002;ko00000,ko00001,ko01000;-;-;-;U3
G2Y-1187	Thiovulum_ES_AKKQ01000014.1_11	NA	Phosphoribosylformylglycinamidine synthase, PurS subunit 10522..10770	K23264	purS; phosphoribosylformylglycinamidine synthase subunit PurS [EC:6.3.5.3]	NA	944547.ABLL_2618;7.9e-25;119.4;COG1828@1|root,COG1828@2|Bacteria,1N83G@1224|Proteobacteria,42V3S@68525|delta/epsilon subdivisions,2YQ9B@29547|Epsilonproteobacteria;29547|Epsilonproteobacteria;F;Part of the phosphoribosylformylglycinamidine synthase complex involved in the purines biosynthetic pathway. Catalyzes the ATP-dependent conversion of formylglycinamide ribonucleotide (FGAR) and glutamine …
G2Y-1188	Thiovulum_ES_AKKQ01000014.1_12	pit:PIN17_A1860 dam_2; DNA adenine methylase (db=kegg)	Phosphoribosylformylglycinamidine synthase, glutamine amidotransferase subunit 10763..11437	K23265	purQ; phosphoribosylformylglycinamidine synthase subunit PurQ / glutaminase [EC:6.3.5.3 3.5.1.2]	NA	326298.Suden_0489;1.6e-88;332.4;COG0047@1|root,COG0047@2|Bacteria,1MU4Y@1224|Proteobacteria,42MNY@68525|delta/epsilon subdivisions,2YMTM@29547|Epsilonproteobacteria;29547|Epsilonproteobacteria;F;Part of the phosphoribosylformylglycinamidine synthase complex involved in the purines biosynthetic pathway. Catalyzes the ATP-dependent conversion of formylglycinamide ribonucleotide (FGAR) and glutamine…
G2Y-1189	Thiovulum_ES_AKKQ01000014.1_13	Protein of unknown function (DUF1566) [PF07603.13] (db=pfam)	hypothetical protein 11430..12230	NA	NA	K03496	387092.NIS_0598;3.1e-70;271.9;COG1192@1|root,COG1192@2|Bacteria,1P6E7@1224|Proteobacteria,42TYU@68525|delta/epsilon subdivisions,2YPSN@29547|Epsilonproteobacteria;29547|Epsilonproteobacteria;D;Involved in chromosome partitioning;-;-;-;-;-;-;-;-;-;-;-;-;U3
G2Y-1190	Thiovulum_ES_AKKQ01000014.1_14	blep:AL038_15215 hypothetical protein (db=kegg)	3,4-dihydroxy-2-butanone 4-phosphate synthase / GTP cyclohydrolase II 12231..13262	K14652	ribBA; 3,4-dihydroxy 2-butanone 4-phosphate synthase / GTP cyclohydrolase II [EC:4.1.99.12 3.5.4.25]	NA	326298.Suden_1189;1.3e-113;416.4;COG0108@1|root,COG0807@1|root,COG0108@2|Bacteria,COG0807@2|Bacteria,1MU8P@1224|Proteobacteria,42N1C@68525|delta/epsilon subdivisions,2YMUA@29547|Epsilonproteobacteria;29547|Epsilonproteobacteria;H;Catalyzes the conversion of D-ribulose 5-phosphate to formate and 3,4-dihydroxy-2-butanone 4-phosphate;ribB;-;3.5.4.25,4.1.99.12;ko:K14652;ko00740,ko00790,ko01100,ko0111…
G2Y-1191	Thiovulum_ES_AKKQ01000014.1_15	blep:AL038_15210 chemical-damaging agent resistance protein C (db=kegg)	hypothetical protein (complement(13644..14048))	NA	NA	K05779	NA
G2Y-1192	Thiovulum_ES_AKKQ01000014.1_16	hbl:XJ32_00055 membrane protein (db=kegg)	response regulator receiver domain protein (CheY-like) (complement(14017..14592))	NA	NA	K07668	326298.Suden_1058;1.4e-61;242.7;COG0745@1|root,COG0745@2|Bacteria,1Q4AG@1224|Proteobacteria,42YR3@68525|delta/epsilon subdivisions,2YR20@29547|Epsilonproteobacteria;29547|Epsilonproteobacteria;T;Response regulator receiver;-;-;-;-;-;-;-;-;-;-;-;-;U3
G2Y-1193	Thiovulum_ES_AKKQ01000014.1_17	wsu:WS0888 PUTATIVE MEMBRANE PROTEIN (db=kegg)	hypothetical protein (complement(14598..14816))	NA	NA	K21148	990073.ATHU01000001_gene888;1.1e-14;85.5;2AK1D@1|root,31AQZ@2|Bacteria,1Q5ZH@1224|Proteobacteria,42V6N@68525|delta/epsilon subdivisions,2YQ6B@29547|Epsilonproteobacteria;29547|Epsilonproteobacteria;-;-;-;-;-;-;-;-;-;-;-;-;-;-;U3
G2Y-1194	Thiovulum_ES_AKKQ01000014.1_18	suln:FJR47_06785 OprD family porin (db=kegg)	UDP-3-O-[3-hydroxymyristoyl] glucosamine N-acyltransferase (complement(14820..15779))	K02536	lpxD; UDP-3-O-[3-hydroxymyristoyl] glucosamine N-acyltransferase [EC:2.3.1.191]	NA	563040.Saut_1093;8.2e-78;297.4;COG1044@1|root,COG1044@2|Bacteria,1MUX6@1224|Proteobacteria,42M4X@68525|delta/epsilon subdivisions,2YMCF@29547|Epsilonproteobacteria;29547|Epsilonproteobacteria;M;Catalyzes the N-acylation of UDP-3-O-acylglucosamine using 3-hydroxyacyl-ACP as the acyl donor. Is involved in the biosynthesis of lipid A, a phosphorylated glycolipid that anchors the lipopolysaccharide t…
G2Y-1195	Thiovulum_ES_AKKQ01000014.1_19	nsa:Nitsa_0359 succinyl-CoA synthetase (ADP-forming) beta subunit (db=kegg)	hypothetical protein (complement(15834..16790))	K02340	holA; DNA polymerase III subunit delta [EC:2.7.7.7]	NA	NA
G2Y-1196	Thiovulum_ES_AKKQ01000014.1_20	tig:THII_1515 hypothetical protein (db=kegg)	Helicase PriA essential for oriC/DnaA-independent DNA replication (complement(16783..18627))	K04066	priA; primosomal protein N' (replication factor Y) (superfamily II helicase) [EC:3.6.4.-]	NA	944546.ABED_1301;6.6e-108;398.3;COG1198@1|root,COG1198@2|Bacteria,1MUUZ@1224|Proteobacteria,42MNH@68525|delta/epsilon subdivisions,2YMIP@29547|Epsilonproteobacteria;29547|Epsilonproteobacteria;L;Involved in the restart of stalled replication forks. Recognizes and binds the arrested nascent DNA chain at stalled replication forks. It can open the DNA duplex, via its helicase activity, and promote a…
G2Y-1197	Thiovulum_ES_AKKQ01000014.1_21	nsa:Nitsa_0360 succinyl-CoA synthetase (ADP-forming) alpha subunit (db=kegg)	Fumarate reductase cytochrome b subunit 18740..19504	K00246	frdC; fumarate reductase subunit C	NA	572480.Arnit_2666;1.4e-75;289.7;COG2009@1|root,2ZBTX@2|Bacteria,1RB22@1224|Proteobacteria,42NAY@68525|delta/epsilon subdivisions,2YMAV@29547|Epsilonproteobacteria;29547|Epsilonproteobacteria;C;fumarate reductase;frdC;-;-;ko:K00246;ko00020,ko00190,ko00620,ko00650,ko00720,ko01100,ko01110,ko01120,ko01130,ko01200,ko02020,map00020,map00190,map00620,map00650,map00720,map01100,map01110,map01120,map01130…
G2Y-1198	Thiovulum_ES_AKKQ01000014.1_22	bthu:YBT1518_03780 group II intron reverse transcriptase/maturase (db=kegg)	Fumarate reductase flavoprotein subunit 19514..21508	K00244	frdA; fumarate reductase flavoprotein subunit [EC:1.3.5.4]	NA	32024.JMTI01000018_gene473;3e-255;887.9;COG1053@1|root,COG1053@2|Bacteria,1MU5M@1224|Proteobacteria,42M81@68525|delta/epsilon subdivisions,2YMTF@29547|Epsilonproteobacteria;29547|Epsilonproteobacteria;C;fumarate reductase, flavoprotein subunit;frdA;-;1.3.5.4;ko:K00244;ko00020,ko00190,ko00620,ko00650,ko00720,ko01100,ko01110,ko01120,ko01130,ko01200,ko02020,map00020,map00190,map00620,map00650,map007…
G2Y-1199	Thiovulum_ES_AKKQ01000014.1_23	smul:SMUL_1819 retron-type reverse transcriptase (db=kegg)	DNA polymerase I (complement(21543..24158))	K02335	polA; DNA polymerase I [EC:2.7.7.7]	NA	944547.ABLL_1599;2.3e-191;676.0;COG0258@1|root,COG0749@1|root,COG0258@2|Bacteria,COG0749@2|Bacteria,1MU31@1224|Proteobacteria,42NAV@68525|delta/epsilon subdivisions,2YMQV@29547|Epsilonproteobacteria;29547|Epsilonproteobacteria;L;In addition to polymerase activity, this DNA polymerase exhibits 5'-3' exonuclease activity;polA;-;2.7.7.7;ko:K02335;ko00230,ko00240,ko01100,ko03030,ko03410,ko03420,ko034…
G2Y-1200	Thiovulum_ES_AKKQ01000014.1_24	NA	hypothetical protein (complement(24162..24503))	NA	NA	K06867	NA
G2Y-1201	Thiovulum_ES_AKKQ01000014.1_25	smul:SMUL_1819 retron-type reverse transcriptase (db=kegg)	Fumarate hydratase class I, beta region; L(+)-tartrate dehydratase beta subunit (complement(24504..25064))	K01678	E4.2.1.2AB, fumB; fumarate hydratase subunit beta [EC:4.2.1.2]	NA	929558.SMGD1_2655;1.6e-78;298.9;COG1838@1|root,COG1838@2|Bacteria,1RCSV@1224|Proteobacteria,42NRW@68525|delta/epsilon subdivisions,2YN5M@29547|Epsilonproteobacteria;29547|Epsilonproteobacteria;C;Fumarate;fumB;-;4.2.1.2;ko:K01678;ko00020,ko00620,ko00720,ko01100,ko01110,ko01120,ko01130,ko01200,map00020,map00620,map00720,map01100,map01110,map01120,map01130,map01200;M00009,M00011,M00173,M00374,M00620…
G2Y-1202	Thiovulum_ES_AKKQ01000014.1_26	sulg:FJR48_06345 glutamate synthase subunit beta (db=kegg)	Adenosine (5')-pentaphospho-(5'')-adenosine pyrophosphohydrolase 25218..25688	K08311	nudH; putative (di)nucleoside polyphosphate hydrolase [EC:3.6.1.-]	NA	1123326.JFBL01000012_gene89;9e-54;216.5;COG0494@1|root,COG0494@2|Bacteria,1RDGJ@1224|Proteobacteria,42RGH@68525|delta/epsilon subdivisions,2YP5E@29547|Epsilonproteobacteria;29547|Epsilonproteobacteria;L;Accelerates the degradation of transcripts by removing pyrophosphate from the 5'-end of triphosphorylated RNA, leading to a more labile monophosphorylated state that can stimulate subsequent ribon…
G2Y-1203	Thiovulum_ES_AKKQ01000014.1_27	sku:Sulku_1127 glutamate synthase (NADPH) small subunit (db=kegg)	Aspartokinase 25682..26905	K00928	lysC; aspartate kinase [EC:2.7.2.4]	NA	1537917.JU82_09875;2.8e-155;555.1;COG0527@1|root,COG0527@2|Bacteria,1MW3H@1224|Proteobacteria,42NDT@68525|delta/epsilon subdivisions,2YMIS@29547|Epsilonproteobacteria;29547|Epsilonproteobacteria;E;Belongs to the aspartokinase family;lysC;-;2.7.2.4;ko:K00928;ko00260,ko00261,ko00270,ko00300,ko01100,ko01110,ko01120,ko01130,ko01210,ko01230,map00260,map00261,map00270,map00300,map01100,map01110,map0112…
NA	Thiovulum_ES_AKKQ01000014.1_28	suln:FJR47_08870 hypothetical protein (db=kegg)	NA	K07056	rsmI; 16S rRNA (cytidine1402-2'-O)-methyltransferase [EC:2.1.1.198]	NA	929558.SMGD1_1558;4.1e-76;291.6;COG0313@1|root,COG0313@2|Bacteria,1MU0E@1224|Proteobacteria,42P3I@68525|delta/epsilon subdivisions,2YMYB@29547|Epsilonproteobacteria;29547|Epsilonproteobacteria;H;Catalyzes the 2'-O-methylation of the ribose of cytidine 1402 (C1402) in 16S rRNA;rsmI;-;2.1.1.198;ko:K07056;-;-;-;-;ko00000,ko01000,ko03009;-;-;-;U3
G2Y-1205	Thiovulum_ES_AKKQ01000014.1_29	NA	LSU ribosomal protein L31p @ LSU ribosomal protein L31p, zinc-dependent (complement(27746..27949))	K02909	RP-L31, rpmE; large subunit ribosomal protein L31	NA	1244528.CFT03427_0293;4.3e-21;106.7;COG0254@1|root,COG0254@2|Bacteria,1PT0H@1224|Proteobacteria,42V2Z@68525|delta/epsilon subdivisions,2YQ19@29547|Epsilonproteobacteria;29547|Epsilonproteobacteria;J;Binds the 23S rRNA;rpmE;-;-;ko:K02909;ko03010,map03010;M00178;-;-;br01610,ko00000,ko00001,ko00002,ko03011;-;-;-;U3
G2Y-1206	Thiovulum_ES_AKKQ01000014.1_30	tdn:Suden_1569 Folylpolyglutamate synthetase (db=kegg)	hypothetical protein 28368..29096	NA	NA	K05795	NA
G2Y-1207	Thiovulum_ES_AKKQ01000014.1_31	tdn:Suden_1570 diguanylate cyclase (GGDEF domain) (db=kegg)	putative transcriptional regulator 29195..29437	NA	NA	K07729	NA
G2Y-1208	Thiovulum_ES_AKKQ01000014.1_32	Protein of unknown function (DUF2491) [PF10679.11] (db=pfam)	hypothetical protein 29476..30459	NA	NA	K06949	NA
G2Y-1209	Thiovulum_ES_AKKQ01000014.1_33	NA	hypothetical protein 30816..31817	NA	NA	K03581	NA
G2Y-1210	Thiovulum_ES_AKKQ01000014.1_34	NA	cytoplasmic membrane protein 31858..33093	NA	NA	K19613	NA
G2Y-1211	Thiovulum_ES_AKKQ01000014.1_35	sulg:FJR48_08740 UDP-N-acetylmuramoyl-L-alanine--D-glutamate ligase (db=kegg)	hypothetical protein 33090..33821	NA	NA	K11899	NA
G2Y-1212	Thiovulum_ES_AKKQ01000014.1_36	ccun:CCUN_1873 DNA methyltransferase (db=kegg)	hypothetical protein 33818..34549	NA	NA	K01914	NA
G2Y-1213	Thiovulum_ES_AKKQ01000014.1_37	eoc:CE10_3498 yghJ; putative inner membrane lipoprotein (db=kegg)	ATP-dependent helicase/nuclease AddAB, subunit A 34542..36128	K03658	helD; DNA helicase IV [EC:3.6.4.12]	NA	NA
NA	Thiovulum_ES_AKKQ01000014.1_38	mhc:MARHY1748 putative oligopeptide transporter subunit (yejA); periplasmic-binding component of ABC superfamily transporter (db=kegg)	NA	NA	NA	K07461	NA
G2Y-933	Thiovulum_ES_AKKQ01000015.1_1	cmed:FE773_00425 PBP1A family penicillin-binding protein (db=kegg)	hypothetical protein (complement(45..320))	NA	NA	K02864	NA
NA	Thiovulum_ES_AKKQ01000015.1_2	aql:BXU06_13845 hypothetical protein (db=kegg)	NA	NA	NA	K07726	NA
G2Y-935	Thiovulum_ES_AKKQ01000015.1_3	sku:Sulku_1224 type II secretion system protein E (GspE) (db=kegg)	hypothetical protein 760..1494	NA	NA	K07741	765914.ThisiDRAFT_2226;1.1e-24;120.6;COG3617@1|root,COG3617@2|Bacteria,1N09A@1224|Proteobacteria,1RQF4@1236|Gammaproteobacteria;1236|Gammaproteobacteria;K;PFAM BRO, N-terminal;-;-;-;-;-;-;-;-;-;-;-;-;U3
G2Y-936	Thiovulum_ES_AKKQ01000015.1_4	cpaf:C6V80_00045 type II and III secretion system protein:NolW (db=kegg)	Acetyl-CoA synthetase (complement(1534..3474))	K01895	ACSS1_2, acs; acetyl-CoA synthetase [EC:6.2.1.1]	NA	1123326.JFBL01000001_gene1393;1.1e-302;1045.4;COG0365@1|root,COG0365@2|Bacteria,1MUF5@1224|Proteobacteria,42MHP@68525|delta/epsilon subdivisions,2YN92@29547|Epsilonproteobacteria;29547|Epsilonproteobacteria;F;Catalyzes the conversion of acetate into acetyl-CoA (AcCoA), an essential intermediate at the junction of anabolic and catabolic pathways. AcsA undergoes a two-step reaction. In the first ha…
G2Y-937	Thiovulum_ES_AKKQ01000015.1_5	arc:ABLL_2331 type II secretion system protein C (db=kegg)	hypothetical protein (complement(3560..4069))	K06867	K06867; uncharacterized protein	NA	NA
G2Y-938	Thiovulum_ES_AKKQ01000015.1_6	NA	hypothetical protein 4404..5762	NA	NA	K03406	709032.Sulku_1182;5.6e-40;172.2;COG0840@1|root,COG0840@2|Bacteria,1R486@1224|Proteobacteria,42Q5Y@68525|delta/epsilon subdivisions,2YNT8@29547|Epsilonproteobacteria;29547|Epsilonproteobacteria;NT;chemotaxis protein;-;-;-;-;-;-;-;-;-;-;-;-;U3
G2Y-939	Thiovulum_ES_AKKQ01000015.1_7	alp:LPB137_01295 hypothetical protein (db=kegg)	response regulator receiver domain protein (CheY-like) 5842..6204	NA	NA	K11521	1355374.JARU01000001_gene522;3.8e-28;131.0;COG2204@1|root,COG2204@2|Bacteria,1RHEG@1224|Proteobacteria,42UQT@68525|delta/epsilon subdivisions,2YPX9@29547|Epsilonproteobacteria;29547|Epsilonproteobacteria;T;COG2204 Response regulator containing CheY-like receiver, AAA-type ATPase, and DNA-binding domains;-;-;-;-;-;-;-;-;-;-;-;-;U3
G2Y-940	Thiovulum_ES_AKKQ01000015.1_8	NA	hypothetical protein (complement(6242..7378))	NA	NA	NA	572480.Arnit_3035;7.9e-88;330.9;COG0438@1|root,COG0438@2|Bacteria,1MUB7@1224|Proteobacteria,42N14@68525|delta/epsilon subdivisions,2YP72@29547|Epsilonproteobacteria;29547|Epsilonproteobacteria;M;Glycosyl transferases group 1;-;-;-;-;-;-;-;-;-;-;-;-;U3
G2Y-941	Thiovulum_ES_AKKQ01000015.1_9	slh:YH65_00135 hypothetical protein (db=kegg)	FIG000124: Ribosomal large subunit pseudouridine synthase D (complement(7378..8115))	K06180	rluD; 23S rRNA pseudouridine1911/1915/1917 synthase [EC:5.4.99.23]	NA	1565314.OA34_05515;8e-65;253.8;COG0564@1|root,COG0564@2|Bacteria,1MVJ5@1224|Proteobacteria,42N4V@68525|delta/epsilon subdivisions,2YN04@29547|Epsilonproteobacteria;29547|Epsilonproteobacteria;J;Belongs to the pseudouridine synthase RluA family;rluA;-;5.4.99.23,5.4.99.24;ko:K06179,ko:K06180;-;-;-;-;ko00000,ko01000,ko03009;-;-;-;U3
G2Y-942	Thiovulum_ES_AKKQ01000015.1_10	nap:C3L23_00060 hypothetical protein (db=kegg)	putative endo alpha-1,4 polygalactosaminidase precusor (complement(8116..8931))	NA	NA	NA	NA
G2Y-943	Thiovulum_ES_AKKQ01000015.1_11	nis:NIS_0705 conserved hypothetical protein (db=kegg)	Exopolyphosphatase (complement(8952..10439))	K01524	ppx-gppA; exopolyphosphatase / guanosine-5'-triphosphate,3'-diphosphate pyrophosphatase [EC:3.6.1.11 3.6.1.40]	NA	387092.NIS_0408;4.2e-121;441.8;COG0248@1|root,COG0248@2|Bacteria,1MV35@1224|Proteobacteria,42NIH@68525|delta/epsilon subdivisions,2YMVT@29547|Epsilonproteobacteria;29547|Epsilonproteobacteria;FP;Guanosine pentaphosphate phosphohydrolase;gppA;-;3.6.1.11,3.6.1.40;ko:K01524;ko00230,map00230;-;R03409;RC00002;ko00000,ko00001,ko01000;-;-;-;U3
G2Y-944	Thiovulum_ES_AKKQ01000015.1_12	aae:aq_647 hypothetical protein (db=kegg)	Uncharacterized ferredoxin-like protein YfhL (complement(10442..10693))	NA	NA	K05337	387092.NIS_0409;3.2e-34;150.6;COG1145@1|root,COG1145@2|Bacteria,1MZ6H@1224|Proteobacteria,42U8W@68525|delta/epsilon subdivisions,2YPVK@29547|Epsilonproteobacteria;29547|Epsilonproteobacteria;C;Ferredoxin;fdxB;-;-;ko:K05337;-;-;-;-;ko00000;-;-;-;U3
G2Y-945	Thiovulum_ES_AKKQ01000015.1_13	cspf:CSF_0826 lpxK; tetraacyldisaccharide 4'-kinase (db=kegg)	hypothetical protein (complement(10761..11735))	NA	NA	K07451	NA
G2Y-946	Thiovulum_ES_AKKQ01000015.1_14	Tetraacyldisaccharide-1-P 4'-kinase [PF02606.16] (db=pfam)	putative membrane protein (complement(11754..13289))	NA	NA	K03529	1121285.AUFK01000018_gene756;1.4e-07;64.7;COG1196@1|root,COG1196@2|Bacteria;2|Bacteria;D;nuclear chromosome segregation;-;-;-;ko:K03201;ko03070,map03070;M00333;-;-;ko00000,ko00001,ko00002,ko02044;3.A.7;-;-;U3
G2Y-947	Thiovulum_ES_AKKQ01000015.1_15	NA	Phage antirepressor protein (complement(13286..14293))	NA	NA	K07741	561177.ANHYDRO_00117;6.3e-20;105.1;COG3617@1|root,COG3645@1|root,COG3617@2|Bacteria,COG3645@2|Bacteria,1TPKA@1239|Firmicutes,24BSZ@186801|Clostridia,22GHV@1570339|Peptoniphilaceae;186801|Clostridia;K;BRO family, N-terminal domain protein;-;-;-;-;-;-;-;-;-;-;-;-;U3
G2Y-948	Thiovulum_ES_AKKQ01000015.1_16	ahs:AHALO_0540 glutathione-regulated potassium-efflux system protein, KefB/KefC family (db=kegg)	DNA polymerase, beta domain protein region 14333..14617	NA	NA	NA	990073.ATHU01000001_gene666;4.3e-19;100.5;COG5260@1|root,COG5260@2|Bacteria,1QZ6B@1224|Proteobacteria,42WHH@68525|delta/epsilon subdivisions,2YR0G@29547|Epsilonproteobacteria;29547|Epsilonproteobacteria;L;Nucleotidyltransferase domain;-;-;-;-;-;-;-;-;-;-;-;-;U3
G2Y-949	Thiovulum_ES_AKKQ01000015.1_17	sdl:Sdel_0037 protein of unknown function UPF0227 (db=kegg)	hypothetical protein 14614..15048	NA	NA	K02107	387093.SUN_2078;2.5e-34;151.8;2E4AB@1|root,32Z61@2|Bacteria,1N9UX@1224|Proteobacteria,42UQD@68525|delta/epsilon subdivisions,2YQDW@29547|Epsilonproteobacteria;29547|Epsilonproteobacteria;-;-;-;-;-;-;-;-;-;-;-;-;-;-;U3
G2Y-950	Thiovulum_ES_AKKQ01000015.1_18	hyo:NNO_0172 LSU ribosomal protein L13p (db=kegg)	hypothetical protein 15038..15775	NA	NA	NA	1122211.JMLW01000029_gene1670;4.3e-42;178.3;COG2885@1|root,COG2885@2|Bacteria,1R9HA@1224|Proteobacteria,1RYNB@1236|Gammaproteobacteria,1XJG8@135619|Oceanospirillales;135619|Oceanospirillales;M;OmpA family;-;-;-;-;-;-;-;-;-;-;-;-;U3
G2Y-951	Thiovulum_ES_AKKQ01000015.1_19	hpys:HPSA20_0095 ribosomal S9/S16 family protein (db=kegg)	hypothetical protein 15772..16044	NA	NA	K12340	NA
G2Y-953	Thiovulum_ES_AKKQ01000015.1_20	sulg:FJR48_01250 molybdopterin molybdotransferase MoeA (db=kegg)	Homoserine O-acetyltransferase (complement(16590..17690))	K00641	metX; homoserine O-acetyltransferase/O-succinyltransferase [EC:2.3.1.31 2.3.1.46]	NA	387092.NIS_1276;3.2e-118;431.8;COG2021@1|root,COG2021@2|Bacteria,1MVJV@1224|Proteobacteria,42N1M@68525|delta/epsilon subdivisions,2YN3T@29547|Epsilonproteobacteria;29547|Epsilonproteobacteria;E;Transfers an acetyl group from acetyl-CoA to L- homoserine, forming acetyl-L-homoserine;metXA;-;2.3.1.31;ko:K00641;ko00270,ko01100,ko01130,map00270,map01100,map01130;-;R01776;RC00004,RC00041;ko00000,ko0000…
G2Y-954	Thiovulum_ES_AKKQ01000015.1_21	nis:NIS_0787 methyl-accepting chemotaxis protein (db=kegg)	Acetolactate synthase small subunit (complement(17778..18254))	K01653	E2.2.1.6S, ilvH, ilvN; acetolactate synthase I/III small subunit [EC:2.2.1.6]	NA	1537917.JU82_01580;7.5e-48;196.8;COG0440@1|root,COG0440@2|Bacteria,1RAGN@1224|Proteobacteria,42RRU@68525|delta/epsilon subdivisions,2YP7A@29547|Epsilonproteobacteria;29547|Epsilonproteobacteria;E;acetolactate synthase;ilvH;-;2.2.1.6;ko:K01653;ko00290,ko00650,ko00660,ko00770,ko01100,ko01110,ko01130,ko01210,ko01230,map00290,map00650,map00660,map00770,map01100,map01110,map01130,map01210,map01230;M00…
G2Y-955	Thiovulum_ES_AKKQ01000015.1_22	deu:DBW_1383 chemotaxis protein CheD (db=kegg)	Acetolactate synthase large subunit (complement(18251..19948))	K01652	E2.2.1.6L, ilvB, ilvG, ilvI; acetolactate synthase I/II/III large subunit [EC:2.2.1.6]	NA	929558.SMGD1_2624;2.3e-240;838.2;COG0028@1|root,COG0028@2|Bacteria,1MU6U@1224|Proteobacteria,42M1X@68525|delta/epsilon subdivisions,2YMQ9@29547|Epsilonproteobacteria;29547|Epsilonproteobacteria;H;acetolactate synthase;ilvI;-;2.2.1.6;ko:K01652;ko00290,ko00650,ko00660,ko00770,ko01100,ko01110,ko01130,ko01210,ko01230,map00290,map00650,map00660,map00770,map01100,map01110,map01130,map01210,map01230;M00…
G2Y-956	Thiovulum_ES_AKKQ01000015.1_23	NA	Flagellar motor switch protein FliG 20096..21133	K02410	fliG; flagellar motor switch protein FliG	NA	1172190.M947_02875;4.5e-114;417.9;COG1536@1|root,COG1536@2|Bacteria,1MV9X@1224|Proteobacteria,42MS3@68525|delta/epsilon subdivisions,2YM90@29547|Epsilonproteobacteria;29547|Epsilonproteobacteria;N;flagellar motor switch protein;fliG;GO:0001539,GO:0005575,GO:0005623,GO:0006928,GO:0008150,GO:0009288,GO:0009987,GO:0040011,GO:0042995,GO:0043226,GO:0043228,GO:0044464,GO:0048870,GO:0051179,GO:0051674,G…
G2Y-957	Thiovulum_ES_AKKQ01000015.1_24	sua:Saut_1722 methylenetetrahydrofolate reductase (db=kegg)	hypothetical protein 21358..22905	NA	NA	K21449	1195246.AGRI_08285;2.2e-64;253.4;COG2182@1|root,COG2182@2|Bacteria,1MU3H@1224|Proteobacteria,1RY48@1236|Gammaproteobacteria,464R5@72275|Alteromonadaceae;1236|Gammaproteobacteria;G;Parallel beta-helix repeats;-;-;-;-;-;-;-;-;-;-;-;-;U3
G2Y-958	Thiovulum_ES_AKKQ01000015.1_25	hyo:NNO_1814 ADP-L-glycero-D-manno-heptose-6-epimerase (db=kegg)	hypothetical protein 22969..23724	NA	NA	K03561	NA
G2Y-959	Thiovulum_ES_AKKQ01000015.1_26	alp:LPB137_07000 hypothetical protein (db=kegg)	MotA/TolQ/ExbB proton channel family protein 23724..25058	K03561	exbB; biopolymer transport protein ExbB	NA	472759.Nhal_3838;2.5e-88;332.8;COG0576@1|root,COG0811@1|root,COG0576@2|Bacteria,COG0811@2|Bacteria,1MX5J@1224|Proteobacteria,1S2ZN@1236|Gammaproteobacteria,1WZ7W@135613|Chromatiales;135613|Chromatiales;U;MotA TolQ ExbB proton channel;-;-;-;ko:K03561;-;-;-;-;ko00000,ko02000;1.A.30.2.1;-;-;U3
G2Y-960	Thiovulum_ES_AKKQ01000015.1_27	suln:FJR47_03925 hemC; hydroxymethylbilane synthase (db=kegg)	hypothetical protein 25068..25691	K03561	exbB; biopolymer transport protein ExbB	NA	472759.Nhal_3837;1.4e-41;176.4;COG0811@1|root,COG0811@2|Bacteria,1NZ0Y@1224|Proteobacteria,1SQUM@1236|Gammaproteobacteria;1236|Gammaproteobacteria;U;MotA/TolQ/ExbB proton channel family;-;-;-;ko:K03561;-;-;-;-;ko00000,ko02000;1.A.30.2.1;-;-;U3
G2Y-961	Thiovulum_ES_AKKQ01000015.1_28	suln:FJR47_02520 cadA; cadmium-translocating P-type ATPase (db=kegg)	Biopolymer transport protein ExbD/TolR 25693..26091	K03559	exbD; biopolymer transport protein ExbD	NA	472759.Nhal_3836;1.1e-39;169.5;COG0848@1|root,COG0848@2|Bacteria,1N214@1224|Proteobacteria,1SD80@1236|Gammaproteobacteria,1WZJJ@135613|Chromatiales;135613|Chromatiales;U;PFAM Biopolymer transport protein ExbD TolR;-;-;-;ko:K03559;-;-;-;-;ko00000,ko02000;1.A.30.2.1;-;-;U3
G2Y-962	Thiovulum_ES_AKKQ01000015.1_29	sulr:B649_10120 hypothetical protein (db=kegg)	TonB-like protein 26095..26739	K03832	tonB; periplasmic protein TonB	NA	1165841.SULAR_07815;5.2e-28;131.3;COG0810@1|root,COG0810@2|Bacteria,1NDQZ@1224|Proteobacteria,42VIY@68525|delta/epsilon subdivisions;1224|Proteobacteria;U;Interacts with outer membrane receptor proteins that carry out high-affinity binding and energy dependent uptake into the periplasmic space of specific substrates. It could act to transduce energy from the cytoplasmic membrane to specific energ…
G2Y-963	Thiovulum_ES_AKKQ01000015.1_30	ccv:CCV52592_1394 putative membrane protein, VanZ family (db=kegg)	Aspartate aminotransferase 26870..28039	K00812	aspB; aspartate aminotransferase [EC:2.6.1.1]	NA	387093.SUN_1362;1.4e-148;532.7;COG0436@1|root,COG0436@2|Bacteria,1MW0Z@1224|Proteobacteria,42MKR@68525|delta/epsilon subdivisions,2YN1A@29547|Epsilonproteobacteria;29547|Epsilonproteobacteria;E;Aminotransferase;aspB;-;2.6.1.1;ko:K00812;ko00220,ko00250,ko00270,ko00330,ko00350,ko00360,ko00400,ko00401,ko00950,ko00960,ko01100,ko01110,ko01130,ko01210,ko01230,map00220,map00250,map00270,map00330,map0035…
NA	Thiovulum_ES_AKKQ01000015.1_31	sku:Sulku_0657 ATPase-like, ParA/MinD (db=kegg)	NA	NA	NA	K07726	NA
G2Y-966	Thiovulum_ES_AKKQ01000015.1_32	sulr:B649_07610 hypothetical protein (db=kegg)	hypothetical protein 28775..33910	NA	NA	K20276	NA
G2Y-967	Thiovulum_ES_AKKQ01000015.1_33	sku:Sulku_0906 acriflavin resistance protein (db=kegg)	hypothetical protein 33903..34793	NA	NA	K07017	NA
NA	Thiovulum_ES_AKKQ01000015.1_34	suln:FJR47_03995 efflux RND transporter periplasmic adaptor subunit (db=kegg)	NA	NA	NA	NA	NA
NA	Thiovulum_ES_AKKQ01000016.1_1	sulr:B649_07595 hypothetical protein (db=kegg)	NA	NA	NA	K00249	NA
G2Y-1071	Thiovulum_ES_AKKQ01000016.1_2	nis:NIS_0546 conserved hypothetical protein (db=kegg)	hypothetical protein (complement(840..1079))	NA	NA	NA	NA
G2Y-1072	Thiovulum_ES_AKKQ01000016.1_3	sku:Sulku_0217 molybdopterin oxidoreductase (db=kegg)	hypothetical protein (complement(1072..1482))	NA	NA	NA	NA
G2Y-1073	Thiovulum_ES_AKKQ01000016.1_4	cpaf:C6V80_00800 rRNA pseudouridine synthase (db=kegg)	Phage antirepressor protein (complement(1577..2686))	NA	NA	NA	649747.HMPREF0083_02974;1.4e-12;80.9;COG3561@1|root,COG3617@1|root,COG3561@2|Bacteria,COG3617@2|Bacteria,1UY80@1239|Firmicutes;1239|Firmicutes;K;Phage antirepressor protein;-;-;-;ko:K07741;-;-;-;-;ko00000;-;-;-;U3
G2Y-1074	Thiovulum_ES_AKKQ01000016.1_5	atp:ATR_0895 rpe; ribulose phosphate 3-epimerase (db=kegg)	hypothetical protein (complement(3635..4573))	NA	NA	K00756	NA
G2Y-1075	Thiovulum_ES_AKKQ01000016.1_6	ant:Arnit_0512 UvrD/REP helicase (db=kegg)	hypothetical protein (complement(4585..5703))	NA	NA	K22719	NA
G2Y-1076	Thiovulum_ES_AKKQ01000016.1_7	ABC-type transport auxiliary lipoprotein component [PF03886.15] (db=pfam)	hypothetical protein (complement(5727..5930))	NA	NA	K00784	NA
G2Y-1077	Thiovulum_ES_AKKQ01000016.1_8	amyt:AMYT_1968 phosphoglycerol transferase (db=kegg)	hypothetical protein (complement(5970..6515))	NA	NA	K01803	NA
G2Y-1078	Thiovulum_ES_AKKQ01000016.1_9	nam:NAMH_0715 N-terminal methylation (db=kegg)	hypothetical protein (complement(6502..6921))	NA	NA	K00027	NA
G2Y-1079	Thiovulum_ES_AKKQ01000016.1_10	enc:ECL_B070 putative conjugative transfer protein (db=kegg)	hypothetical protein (complement(6935..8389))	NA	NA	K01338	NA
G2Y-1080	Thiovulum_ES_AKKQ01000016.1_11	NA	hypothetical protein (complement(8445..8657))	NA	NA	NA	NA
G2Y-1081	Thiovulum_ES_AKKQ01000016.1_12	wsu:WS1756 conserved hypothetical protein (db=kegg)	hypothetical protein (complement(8661..9197))	NA	NA	NA	NA
G2Y-1082	Thiovulum_ES_AKKQ01000016.1_13	pmx:PERMA_1435 SapC family protein (db=kegg)	hypothetical protein (complement(9207..10745))	NA	NA	K03406	NA
G2Y-1083	Thiovulum_ES_AKKQ01000016.1_14	NA	hypothetical protein (complement(10754..14971))	NA	NA	K22579	NA
G2Y-1084	Thiovulum_ES_AKKQ01000016.1_15	NA	hypothetical protein (complement(14984..15589))	NA	NA	K16140	NA
G2Y-1085	Thiovulum_ES_AKKQ01000016.1_16	NA	hypothetical protein (complement(15602..17434))	NA	NA	NA	NA
G2Y-1086	Thiovulum_ES_AKKQ01000016.1_17	NA	hypothetical protein (complement(17437..18777))	NA	NA	K11163	NA
G2Y-1087	Thiovulum_ES_AKKQ01000016.1_18	NA	hypothetical protein (complement(18781..19149))	K06903	K06903; uncharacterized protein	NA	754038.G8EXQ2_9CAUD;7.6e-08;63.5;4QB1K@10239|Viruses,4QUUK@35237|dsDNA viruses no RNA stage,4QPBK@28883|Caudovirales;28883|Caudovirales;S;Gene 25-like lysozyme;-;GO:0005575,GO:0019012,GO:0044423,GO:0098015,GO:0098025;-;-;-;-;-;-;-;-;-;-;U3
NA	Thiovulum_ES_AKKQ01000016.1_19	sun:SUN_0953 hypothetical protein (db=kegg)	NA	NA	NA	NA	NA
G2Y-1090	Thiovulum_ES_AKKQ01000016.1_20	hyo:NNO_1731 3-dehydroquinate dehydratase II (db=kegg)	hypothetical protein (complement(19765..19977))	NA	NA	K16044	NA
G2Y-1091	Thiovulum_ES_AKKQ01000016.1_21	ask:EI285_07895 peptidase M24 family protein (db=kegg)	hypothetical protein (complement(19990..20280))	NA	NA	NA	1121033.AUCF01000017_gene3842;2.5e-14;84.7;COG4104@1|root,COG4104@2|Bacteria,1N8V2@1224|Proteobacteria,2UI4V@28211|Alphaproteobacteria;28211|Alphaproteobacteria;S;PAAR motif;-;-;-;-;-;-;-;-;-;-;-;-;U3
G2Y-1092	Thiovulum_ES_AKKQ01000016.1_22	arc:ABLL_0626 2-amino-4-hydroxy-6-hydroxymethyldihydropteridine pyrophosphokinase (db=kegg)	hypothetical protein (complement(20280..21161))	NA	NA	K02338	NA
G2Y-1093	Thiovulum_ES_AKKQ01000016.1_23	NA	hypothetical protein (complement(21206..22234))	NA	NA	K11904	NA
G2Y-1094	Thiovulum_ES_AKKQ01000016.1_24	NA	hypothetical protein (complement(22268..22489))	NA	NA	K00381	NA
G2Y-1095	Thiovulum_ES_AKKQ01000016.1_25	sku:Sulku_0872 hypothetical protein (db=kegg)	hypothetical protein (complement(22570..22863))	NA	NA	K00627	NA
G2Y-1096	Thiovulum_ES_AKKQ01000016.1_26	abl:A7H1H_1661 nspC; carboxynorspermidine decarboxylase (db=kegg)	hypothetical protein (complement(22873..23370))	NA	NA	NA	NA
G2Y-1097	Thiovulum_ES_AKKQ01000016.1_27	NA	hypothetical protein (complement(23414..23770))	NA	NA	K13256	NA
G2Y-1098	Thiovulum_ES_AKKQ01000016.1_28	sua:Saut_1060 flagellar motor switch protein FliN (db=kegg)	hypothetical protein (complement(23783..24397))	NA	NA	K02039	NA
G2Y-1099	Thiovulum_ES_AKKQ01000016.1_29	suln:FJR47_04635 hypothetical protein (db=kegg)	hypothetical protein (complement(24503..25657))	NA	NA	K01921	NA
NA	Thiovulum_ES_AKKQ01000016.1_30	amar:AMRN_1906 waaF; heptosyltransferase II (db=kegg)	NA	NA	NA	K02109	NA
NA	Thiovulum_ES_AKKQ01000016.1_31	amyt:AMYT_1954 waaF; heptosyltransferase II (db=kegg)	NA	NA	NA	NA	NA
G2Y-1101	Thiovulum_ES_AKKQ01000016.1_32	suln:FJR47_02260 hypothetical protein (db=kegg)	hypothetical protein (complement(27848..28642))	NA	NA	NA	NA
G2Y-1102	Thiovulum_ES_AKKQ01000016.1_33	ant:Arnit_2205 diguanylate cyclase with PAS/PAC sensor (db=kegg)	hypothetical protein (complement(28655..29164))	NA	NA	K01972	NA
G2Y-1103	Thiovulum_ES_AKKQ01000016.1_34	nam:NAMH_0746 multi-sensor signal transduction histidine kinase (db=kegg)	hypothetical protein (complement(29164..29787))	NA	NA	K03641	NA
G2Y-1104	Thiovulum_ES_AKKQ01000016.1_35	nis:NIS_1370 trpS; tryptophanyl-tRNA synthetase (db=kegg)	hypothetical protein (complement(29784..29969))	NA	NA	K03635	NA
G2Y-1105	Thiovulum_ES_AKKQ01000016.1_36	nis:NIS_0989 indole-3-glycerol phosphate synthase (db=kegg)	hypothetical protein (complement(30017..30541))	NA	NA	K02051	NA
G2Y-1106	Thiovulum_ES_AKKQ01000016.1_37	sulr:B649_11695 hypothetical protein (db=kegg)	hypothetical protein (complement(30560..32602))	K06907	K06907; uncharacterized protein	NA	NA
G2Y-1107	Thiovulum_ES_AKKQ01000016.1_38	cpaf:C6V80_02750 PIN domain-containing protein (db=kegg)	hypothetical protein (complement(32599..32790))	NA	NA	K00014	NA
G2Y-1108	Thiovulum_ES_AKKQ01000016.1_39	NA	hypothetical protein (complement(32793..33236))	NA	NA	K01560	NA
NA	Thiovulum_ES_AKKQ01000017.1_1	clb:Clo1100_3861 phosphoglycerol transferase family protein, alkaline phosphatase superfamily (db=kegg)	NA	NA	NA	K07726	NA
G2Y-1032	Thiovulum_ES_AKKQ01000017.1_2	cce:Ccel_3207 sulfatase (db=kegg)	hypothetical protein 326..1069	NA	NA	K07741	1121934.AUDX01000045_gene1607;3.1e-13;82.4;COG3645@1|root,COG3646@1|root,COG3645@2|Bacteria,COG3646@2|Bacteria,2I4Z8@201174|Actinobacteria,4FTNI@85023|Microbacteriaceae;201174|Actinobacteria;S;Phage antirepressor protein KilAC domain;-;-;-;-;-;-;-;-;-;-;-;-;U3
G2Y-1033	Thiovulum_ES_AKKQ01000017.1_3	sulg:FJR48_03625 thiC; phosphomethylpyrimidine synthase ThiC (db=kegg)	hypothetical protein (complement(1114..2034))	K07114	yfbK; Ca-activated chloride channel homolog	NA	563040.Saut_0682;6.5e-72;277.7;COG2304@1|root,COG2304@2|Bacteria,1MXQ7@1224|Proteobacteria,42NWB@68525|delta/epsilon subdivisions,2YP1P@29547|Epsilonproteobacteria;29547|Epsilonproteobacteria;S;von Willebrand factor, type A;-;-;-;ko:K07114;-;-;-;-;ko00000,ko02000;1.A.13.2.2,1.A.13.2.3;-;-;U3
G2Y-1034	Thiovulum_ES_AKKQ01000017.1_4	sulg:FJR48_05885 queC; 7-cyano-7-deazaguanine synthase QueC (db=kegg)	hypothetical protein (complement(2027..2413))	NA	NA	K00425	NA
NA	Thiovulum_ES_AKKQ01000017.1_5	cmed:FE773_05335 queC; 7-cyano-7-deazaguanine synthase QueC (db=kegg)	NA	K06199	crcB, FEX; fluoride exporter	NA	1165841.SULAR_03372;1.5e-25;122.5;COG0239@1|root,COG0239@2|Bacteria,1MZNH@1224|Proteobacteria,42V4I@68525|delta/epsilon subdivisions,2YQ95@29547|Epsilonproteobacteria;29547|Epsilonproteobacteria;D;Important for reducing fluoride concentration in the cell, thus reducing its toxicity;crcB;-;-;ko:K06199;-;-;-;-;ko00000,ko02000;1.A.43.1,1.A.43.2,1.A.43.3;-;-;U3
G2Y-1036	Thiovulum_ES_AKKQ01000017.1_6	sulr:B649_07680 hypothetical protein (db=kegg)	hypothetical protein 3106..3996	NA	NA	NA	709032.Sulku_2482;6.3e-56;224.6;28M05@1|root,2ZAF9@2|Bacteria,1MY5U@1224|Proteobacteria,42QPW@68525|delta/epsilon subdivisions,2YP0Q@29547|Epsilonproteobacteria;29547|Epsilonproteobacteria;S;General glycosylation pathway protein;-;-;-;-;-;-;-;-;-;-;-;-;U3
G2Y-1037	Thiovulum_ES_AKKQ01000017.1_7	sulg:FJR48_10705 pstB; phosphate ABC transporter ATP-binding protein (db=kegg)	probable periplasmic protein Cj0854c 4005..4367	NA	NA	K17230	1244531.CIG1485E_1216;2.1e-11;75.1;COG2010@1|root,COG2010@2|Bacteria,1Q2E5@1224|Proteobacteria,42VHQ@68525|delta/epsilon subdivisions,2YQ7N@29547|Epsilonproteobacteria;29547|Epsilonproteobacteria;C;Cytochrome c;-;-;-;-;-;-;-;-;-;-;-;-;U3
G2Y-1038	Thiovulum_ES_AKKQ01000017.1_8	suln:FJR47_08665 pstA; phosphate ABC transporter permease PstA (db=kegg)	tRNA (adenine37-N(6))-methyltransferase TrmN6 (complement(4373..5056))	K15460	yfiC, trmX; tRNA1Val (adenine37-N6)-methyltransferase [EC:2.1.1.223]	NA	563040.Saut_0747;2.6e-54;218.8;COG4123@1|root,COG4123@2|Bacteria,1RDSC@1224|Proteobacteria,42RIN@68525|delta/epsilon subdivisions,2YP8V@29547|Epsilonproteobacteria;29547|Epsilonproteobacteria;S;methyltransferase;-;-;-;-;-;-;-;-;-;-;-;-;U3
G2Y-1039	Thiovulum_ES_AKKQ01000017.1_9	nis:NIS_0584 pstC; phosphate ABC transporter, permease (db=kegg)	hypothetical protein (complement(5049..6671))	NA	NA	K11527	NA
G2Y-1040	Thiovulum_ES_AKKQ01000017.1_10	suln:FJR47_08650 pstS; phosphate ABC transporter substrate-binding protein PstS (db=kegg)	hypothetical protein (complement(6687..7031))	NA	NA	NA	1485545.JQLW01000010_gene1659;4.4e-26;124.0;2B3E9@1|root,31W34@2|Bacteria,1MZ95@1224|Proteobacteria;1224|Proteobacteria;-;-;-;-;-;-;-;-;-;-;-;-;-;-;U3
G2Y-1041	Thiovulum_ES_AKKQ01000017.1_11	hyo:NNO_1476 hypothetical protein (db=kegg)	hypothetical protein 7162..7362	NA	NA	K07726	NA
G2Y-1042	Thiovulum_ES_AKKQ01000017.1_12	suln:FJR47_08330 miaA; tRNA (adenosine(37)-N6)-dimethylallyltransferase MiaA (db=kegg)	Peptidyl-tRNA hydrolase 7359..7913	K01056	PTH1, pth, spoVC; peptidyl-tRNA hydrolase, PTH1 family [EC:3.1.1.29]	NA	563040.Saut_1653;1.7e-43;182.6;COG0193@1|root,COG0193@2|Bacteria,1MX1P@1224|Proteobacteria,42RGU@68525|delta/epsilon subdivisions,2YP7I@29547|Epsilonproteobacteria;29547|Epsilonproteobacteria;J;The natural substrate for this enzyme may be peptidyl- tRNAs which drop off the ribosome during protein synthesis;pth;-;3.1.1.29;ko:K01056;-;-;-;-;ko00000,ko01000,ko03012;-;-;-;U3
G2Y-1043	Thiovulum_ES_AKKQ01000017.1_13	ant:Arnit_2028 hypothetical protein (db=kegg)	hypothetical protein 8000..8686	NA	NA	K02013	NA
G2Y-1044	Thiovulum_ES_AKKQ01000017.1_14	NA	Serine phosphatase RsbU, regulator of sigma subunit 8683..9831	NA	NA	NA	NA
G2Y-1045	Thiovulum_ES_AKKQ01000017.1_15	sku:Sulku_2199 glycyl-tRNA synthetase alpha chain (db=kegg)	hypothetical protein 9834..10358	NA	NA	K01551	NA
G2Y-1046	Thiovulum_ES_AKKQ01000017.1_16	hyo:NNO_0029 hypothetical protein (db=kegg)	Similar to citrate lyase beta chain, 6 10366..11172	K01644	citE; citrate lyase subunit beta / citryl-CoA lyase [EC:4.1.3.34]	NA	709032.Sulku_1558;2.1e-66;259.2;COG2301@1|root,COG2301@2|Bacteria,1NUDQ@1224|Proteobacteria,42QUW@68525|delta/epsilon subdivisions,2YNZV@29547|Epsilonproteobacteria;29547|Epsilonproteobacteria;C;Belongs to the HpcH HpaI aldolase family;citE;-;4.1.3.34;ko:K01644;ko02020,map02020;-;R00362;RC00067,RC01118;ko00000,ko00001,ko01000;-;-;-;U3
G2Y-1047	Thiovulum_ES_AKKQ01000017.1_17	hyo:NNO_0028 gamma-subunit of ethylbenzene dehydrogenase (db=kegg)	D-3-phosphoglycerate dehydrogenase (complement(11200..12792))	K00058	serA, PHGDH; D-3-phosphoglycerate dehydrogenase / 2-oxoglutarate reductase [EC:1.1.1.95 1.1.1.399]	NA	387092.NIS_0664;1.7e-197;695.7;COG0111@1|root,COG0111@2|Bacteria,1MU5Z@1224|Proteobacteria,42M1C@68525|delta/epsilon subdivisions,2YMF3@29547|Epsilonproteobacteria;29547|Epsilonproteobacteria;E;Belongs to the D-isomer specific 2-hydroxyacid dehydrogenase family;serA;-;1.1.1.399,1.1.1.95;ko:K00058;ko00260,ko00680,ko01100,ko01120,ko01130,ko01200,ko01230,map00260,map00680,map01100,map01120,map01130,…
G2Y-1048	Thiovulum_ES_AKKQ01000017.1_18	sulr:B649_11535 respiratory nitrate reductase subunit beta (db=kegg)	ATP-dependent Clp protease proteolytic subunit ClpP (complement(12900..13493))	K01358	clpP, CLPP; ATP-dependent Clp protease, protease subunit [EC:3.4.21.92]	NA	1355374.JARU01000012_gene2216;1.3e-86;325.9;COG0740@1|root,COG0740@2|Bacteria,1MV46@1224|Proteobacteria,42MFU@68525|delta/epsilon subdivisions,2YMBZ@29547|Epsilonproteobacteria;29547|Epsilonproteobacteria;O;Cleaves peptides in various proteins in a process that requires ATP hydrolysis. Has a chymotrypsin-like activity. Plays a major role in the degradation of misfolded proteins;clpP;-;3.4.21.92;k…
G2Y-1049	Thiovulum_ES_AKKQ01000017.1_19	sku:Sulku_2491 molybdopterin dinucleotide-binding region (db=kegg)	Cell division trigger factor (complement(13493..14803))	K03545	tig; trigger factor	NA	1172190.M947_11195;6.3e-105;387.9;COG0544@1|root,COG0544@2|Bacteria,1MUJP@1224|Proteobacteria,42MBB@68525|delta/epsilon subdivisions,2YMFZ@29547|Epsilonproteobacteria;29547|Epsilonproteobacteria;D;Involved in protein export. Acts as a chaperone by maintaining the newly synthesized protein in an open conformation. Functions as a peptidyl-prolyl cis-trans isomerase;tig;GO:0005575,GO:0005622,GO:0005…
NA	Thiovulum_ES_AKKQ01000017.1_20	sku:Sulku_2492 Rhodanese domain protein (db=kegg)	NA	NA	NA	NA	NA
G2Y-1051	Thiovulum_ES_AKKQ01000017.1_21	sku:Sulku_2492 Rhodanese domain protein (db=kegg)	hypothetical protein (complement(14908..16050))	NA	NA	K01897	NA
G2Y-1052	Thiovulum_ES_AKKQ01000017.1_22	nam:NAMH_0782 conserved hypothetical protein (db=kegg)	Photoactive yellow protein (PYP) (complement(16026..17570))	NA	NA	NA	283942.IL2385;4e-34;152.9;COG0840@1|root,COG0840@2|Bacteria,1RKC0@1224|Proteobacteria,1SD9F@1236|Gammaproteobacteria;1236|Gammaproteobacteria;NT;photoactive yellow protein;-;-;-;-;-;-;-;-;-;-;-;-;U3
G2Y-1053	Thiovulum_ES_AKKQ01000017.1_23	sku:Sulku_0866 Domain of unknown function DUF2018 (db=kegg)	hypothetical protein (complement(17635..18294))	NA	NA	K01465	NA
G2Y-1054	Thiovulum_ES_AKKQ01000017.1_24	camr:CAQ16704_0502 coaX; pantothenate kinase, type III (db=kegg)	Phosphoglucomutase @ Phosphomannomutase 18418..19785	K15778	pmm-pgm; phosphomannomutase / phosphoglucomutase [EC:5.4.2.8 5.4.2.2]	NA	525898.Sdel_1799;2.6e-154;552.0;COG1109@1|root,COG1109@2|Bacteria,1MUA5@1224|Proteobacteria,42MET@68525|delta/epsilon subdivisions,2YMVE@29547|Epsilonproteobacteria;29547|Epsilonproteobacteria;G;phosphomannomutase;glmM_1;-;5.4.2.2,5.4.2.8;ko:K15778;ko00010,ko00030,ko00051,ko00052,ko00230,ko00500,ko00520,ko00521,ko01100,ko01110,ko01120,ko01130,map00010,map00030,map00051,map00052,map00230,map00500,…
G2Y-1055	Thiovulum_ES_AKKQ01000017.1_25	sulg:FJR48_06805 hypothetical protein (db=kegg)	hypothetical protein (complement(19774..21240))	NA	NA	K07714	NA
G2Y-1056	Thiovulum_ES_AKKQ01000017.1_26	sdl:Sdel_0582 conserved hypothetical protein (db=kegg)	UDP-N-acetylbacillosamine transaminase 21384..22481	NA	NA	K19430	273121.WS0037;1.9e-131;475.7;COG0399@1|root,COG0399@2|Bacteria,1MUPN@1224|Proteobacteria,42MJD@68525|delta/epsilon subdivisions,2YMVU@29547|Epsilonproteobacteria;29547|Epsilonproteobacteria;E;Belongs to the DegT DnrJ EryC1 family;pglE;-;2.6.1.34;ko:K15910;ko00520,map00520;-;-;-;ko00000,ko00001,ko01000;-;-;-;U3
G2Y-1057	Thiovulum_ES_AKKQ01000017.1_27	str:Sterm_2869 hypothetical protein (db=kegg)	Phosphoribosylanthranilate isomerase 22478..23065	K01817	trpF; phosphoribosylanthranilate isomerase [EC:5.3.1.24]	NA	1172190.M947_03630;1.8e-59;235.7;COG0135@1|root,COG0135@2|Bacteria,1RA87@1224|Proteobacteria,42QQ3@68525|delta/epsilon subdivisions,2YNYX@29547|Epsilonproteobacteria;29547|Epsilonproteobacteria;E;Belongs to the TrpF family;trpF;-;5.3.1.24;ko:K01817;ko00400,ko01100,ko01110,ko01130,ko01230,map00400,map01100,map01110,map01130,map01230;M00023;R03509;RC00945;ko00000,ko00001,ko00002,ko01000;-;-;-;U3
G2Y-1058	Thiovulum_ES_AKKQ01000017.1_28	daq:DAQ1742_01291 AntA/AntB antirepressor domain protein (db=kegg)	hypothetical protein 23062..23943	NA	NA	NA	1131553.JIBI01000029_gene2473;9.6e-49;200.7;COG2301@1|root,COG2301@2|Bacteria,1PX34@1224|Proteobacteria,2VJRW@28216|Betaproteobacteria;28216|Betaproteobacteria;G;C-C_Bond_Lyase of the TIM-Barrel fold;-;-;-;-;-;-;-;-;-;-;-;-;U3
G2Y-1059	Thiovulum_ES_AKKQ01000017.1_29	NA	hypothetical protein (complement(23940..26252))	NA	NA	K11527	387092.NIS_1346;1.8e-107;397.1;COG0642@1|root,COG0784@1|root,COG0784@2|Bacteria,COG2205@2|Bacteria,1NRP8@1224|Proteobacteria,42M0Y@68525|delta/epsilon subdivisions,2YMJS@29547|Epsilonproteobacteria;29547|Epsilonproteobacteria;T;Histidine kinase;-;-;-;-;-;-;-;-;-;-;-;-;U3
G2Y-1060	Thiovulum_ES_AKKQ01000017.1_30	NA	hypothetical protein 26376..27596	NA	NA	NA	1172190.M947_05590;1.6e-118;433.0;COG2211@1|root,COG2211@2|Bacteria,1QZN8@1224|Proteobacteria,43CM0@68525|delta/epsilon subdivisions,2YTDZ@29547|Epsilonproteobacteria;29547|Epsilonproteobacteria;G;Major Facilitator Superfamily;-;-;-;-;-;-;-;-;-;-;-;-;U3
G2Y-1061	Thiovulum_ES_AKKQ01000017.1_31	str:Sterm_0851 AntA/AntB antirepressor domain protein (db=kegg)	Holliday junction ATP-dependent DNA helicase RuvB (complement(27627..28613))	K03551	ruvB; holliday junction DNA helicase RuvB [EC:3.6.4.12]	NA	387092.NIS_0372;1.3e-118;433.0;COG2255@1|root,COG2255@2|Bacteria,1MU38@1224|Proteobacteria,42M99@68525|delta/epsilon subdivisions,2YMR8@29547|Epsilonproteobacteria;29547|Epsilonproteobacteria;L;The RuvA-RuvB complex in the presence of ATP renatures cruciform structure in supercoiled DNA with palindromic sequence, indicating that it may promote strand exchange reactions in homologous recombination…
G2Y-1062	Thiovulum_ES_AKKQ01000017.1_32	AntA/AntB antirepressor [PF08346.14] (db=pfam)	3-isopropylmalate dehydratase large subunit (complement(28610..29866))	K01703	leuC, IPMI-L; 3-isopropylmalate/(R)-2-methylmalate dehydratase large subunit [EC:4.2.1.33 4.2.1.35]	NA	387092.NIS_1669;3e-189;667.9;COG0065@1|root,COG0065@2|Bacteria,1MVYR@1224|Proteobacteria,42M5D@68525|delta/epsilon subdivisions,2YN2D@29547|Epsilonproteobacteria;29547|Epsilonproteobacteria;E;Catalyzes the isomerization between 2-isopropylmalate and 3-isopropylmalate, via the formation of 2-isopropylmaleate;leuC;-;4.2.1.33,4.2.1.35;ko:K01703;ko00290,ko00660,ko00966,ko01100,ko01110,ko01210,ko01230…
G2Y-1063	Thiovulum_ES_AKKQ01000017.1_33	NA	hypothetical protein 29992..31806	K02397	flgL; flagellar hook-associated protein 3 FlgL	NA	NA
G2Y-1064	Thiovulum_ES_AKKQ01000017.1_34	sun:SUN_0434 hypothetical protein (db=kegg)	GTP-binding protein EngA 31957..33312	K03977	engA, der; GTPase	NA	387092.NIS_1369;4.6e-143;514.6;COG1160@1|root,COG1160@2|Bacteria,1MU9S@1224|Proteobacteria,42M3N@68525|delta/epsilon subdivisions,2YMQ3@29547|Epsilonproteobacteria;29547|Epsilonproteobacteria;S;GTPase that plays an essential role in the late steps of ribosome biogenesis;der;-;-;ko:K03977;-;-;-;-;ko00000,ko03009;-;-;-;U3
NA	Thiovulum_ES_AKKQ01000018.1_1	noe:CLI64_25480 transcriptional regulator (db=kegg)	NA	K01409	KAE1, tsaD, QRI7; N6-L-threonylcarbamoyladenine synthase [EC:2.3.1.234]	NA	929558.SMGD1_1355;3e-66;258.5;COG0533@1|root,COG0533@2|Bacteria,1MU6S@1224|Proteobacteria,42MHX@68525|delta/epsilon subdivisions,2YMXF@29547|Epsilonproteobacteria;29547|Epsilonproteobacteria;J;Required for the formation of a threonylcarbamoyl group on adenosine at position 37 (t(6)A37) in tRNAs that read codons beginning with adenine. Is involved in the transfer of the threonylcarbamoyl moiety of…
G2Y-1230	Thiovulum_ES_AKKQ01000018.1_2	dto:TOL2_C08360 conserved uncharacterized protein (db=kegg)	Flagellin (complement(738..2291))	K02406	fliC, hag; flagellin	NA	537970.HCAN_1445;1.3e-120;440.3;COG1344@1|root,COG1344@2|Bacteria,1MV1N@1224|Proteobacteria,42MX8@68525|delta/epsilon subdivisions,2YN00@29547|Epsilonproteobacteria;29547|Epsilonproteobacteria;N;Flagellin is the subunit protein which polymerizes to form the filaments of bacterial flagella;flaA;GO:0001539,GO:0005575,GO:0005576,GO:0005623,GO:0006928,GO:0008150,GO:0009288,GO:0009987,GO:0040011,GO:00…
G2Y-1231	Thiovulum_ES_AKKQ01000018.1_3	ask:EI285_01765 hypothetical protein (db=kegg)	hypothetical protein (complement(2394..2933))	NA	NA	K09926	NA
G2Y-1232	Thiovulum_ES_AKKQ01000018.1_4	tig:THII_1515 hypothetical protein (db=kegg)	UFA synthesis enzyme FabX, enoyl-[ACP] 2,3-dehydrogenase/trans-2-decenoyl-[ACP] isomerase (complement(3036..4118))	K00459	ncd2, npd; nitronate monooxygenase [EC:1.13.12.16]	NA	709032.Sulku_1851;1.3e-151;542.7;COG2070@1|root,COG2070@2|Bacteria,1N52W@1224|Proteobacteria,42N6F@68525|delta/epsilon subdivisions,2YMD6@29547|Epsilonproteobacteria;29547|Epsilonproteobacteria;S;2-nitropropane dioxygenase;npd;-;1.13.12.16;ko:K00459;ko00910,map00910;-;R00025;RC02541,RC02759;ko00000,ko00001,ko01000;-;-;-;U3
G2Y-1233	Thiovulum_ES_AKKQ01000018.1_5	NA	Tyrosyl-tRNA synthetase (complement(4115..5320))	K01866	YARS, tyrS; tyrosyl-tRNA synthetase [EC:6.1.1.1]	NA	1537917.JU82_00945;1.8e-159;568.9;COG0162@1|root,COG0162@2|Bacteria,1MVUQ@1224|Proteobacteria,42N2A@68525|delta/epsilon subdivisions,2YMD3@29547|Epsilonproteobacteria;29547|Epsilonproteobacteria;J;Catalyzes the attachment of tyrosine to tRNA(Tyr) in a two-step reaction tyrosine is first activated by ATP to form Tyr- AMP and then transferred to the acceptor end of tRNA(Tyr);tyrS;-;6.1.1.1;ko:K0186…
G2Y-1234	Thiovulum_ES_AKKQ01000018.1_6	slh:YH65_06485 biotin attachment protein (db=kegg)	UDP-N-acetylglucosamine 1-carboxyvinyltransferase (complement(5453..6721))	K00790	murA; UDP-N-acetylglucosamine 1-carboxyvinyltransferase [EC:2.5.1.7]	NA	1355374.JARU01000015_gene1073;3.1e-149;535.0;COG0766@1|root,COG0766@2|Bacteria,1MUH7@1224|Proteobacteria,42MJT@68525|delta/epsilon subdivisions,2YMEB@29547|Epsilonproteobacteria;29547|Epsilonproteobacteria;M;Cell wall formation. Adds enolpyruvyl to UDP-N- acetylglucosamine;murA;-;2.5.1.7;ko:K00790;ko00520,ko00550,ko01100,map00520,map00550,map01100;-;R00660;RC00350;ko00000,ko00001,ko01000,ko01011;…
G2Y-1235	Thiovulum_ES_AKKQ01000018.1_7	NA	Guanosine-3',5'-bis(diphosphate) 3'-pyrophosphohydrolase / GTP pyrophosphokinase, (p)ppGpp synthetase II (complement(6816..8924))	K01139	spoT; GTP diphosphokinase / guanosine-3',5'-bis(diphosphate) 3'-diphosphatase [EC:2.7.6.5 3.1.7.2]	NA	563040.Saut_0738;7.3e-188;664.1;COG0317@1|root,COG0317@2|Bacteria,1MU44@1224|Proteobacteria,42M6W@68525|delta/epsilon subdivisions,2YN2C@29547|Epsilonproteobacteria;29547|Epsilonproteobacteria;KT;In eubacteria ppGpp (guanosine 3'-diphosphate 5-' diphosphate) is a mediator of the stringent response that coordinates a variety of cellular activities in response to changes in nutritional abundance;sp…
G2Y-1236	Thiovulum_ES_AKKQ01000018.1_8	suln:FJR47_00980 ribbon-helix-helix protein, CopG family (db=kegg)	Translation initiation factor 3 (complement(8939..9490))	K02520	infC, MTIF3; translation initiation factor IF-3	NA	1355374.JARU01000001_gene246;1.4e-58;232.6;COG0290@1|root,COG0290@2|Bacteria,1RDD2@1224|Proteobacteria,42RHA@68525|delta/epsilon subdivisions,2YNX4@29547|Epsilonproteobacteria;29547|Epsilonproteobacteria;J;IF-3 binds to the 30S ribosomal subunit and shifts the equilibrum between 70S ribosomes and their 50S and 30S subunits in favor of the free subunits, thus enhancing the availability of 30S subu…
G2Y-1237	Thiovulum_ES_AKKQ01000018.1_9	NA	Threonyl-tRNA synthetase (complement(9487..11295))	K01868	TARS, thrS; threonyl-tRNA synthetase [EC:6.1.1.3]	NA	929558.SMGD1_1499;1.3e-249;869.0;COG0441@1|root,COG0441@2|Bacteria,1MUP2@1224|Proteobacteria,42M20@68525|delta/epsilon subdivisions,2YMDG@29547|Epsilonproteobacteria;29547|Epsilonproteobacteria;J;Catalyzes the attachment of threonine to tRNA(Thr) in a two-step reaction L-threonine is first activated by ATP to form Thr-AMP and then transferred to the acceptor end of tRNA(Thr);thrS;-;6.1.1.3;ko:K01…
G2Y-1238	Thiovulum_ES_AKKQ01000018.1_10	psed:DM292_06205 hypothetical protein (db=kegg)	hypothetical protein (complement(11704..11979))	NA	NA	K04751	395493.BegalDRAFT_0128;7.9e-10;69.7;2DZHF@1|root,33JTD@2|Bacteria,1R3DF@1224|Proteobacteria;1224|Proteobacteria;-;-;-;-;-;-;-;-;-;-;-;-;-;-;U3
G2Y-1239	Thiovulum_ES_AKKQ01000018.1_11	cjd:JJD26997_1116 conserved hypothetical protein (db=kegg)	Nitrogen regulatory protein P-II (complement(11988..12347))	NA	NA	K04751	929558.SMGD1_1590;2.9e-36;157.9;COG0347@1|root,COG0347@2|Bacteria,1RF4Q@1224|Proteobacteria,42Y29@68525|delta/epsilon subdivisions;1224|Proteobacteria;K;Belongs to the P(II) protein family;-;-;-;-;-;-;-;-;-;-;-;-;U3
G2Y-1240	Thiovulum_ES_AKKQ01000018.1_12	rhy:RD110_07895 phage antirepressor (db=kegg)	Uncharacterized MFS-type transporter (complement(12347..14077))	NA	NA	NA	929558.SMGD1_1591;3.4e-207;728.0;arCOG03638@1|root,2Z7NN@2|Bacteria,1R3Y6@1224|Proteobacteria,43BRR@68525|delta/epsilon subdivisions,2YT7E@29547|Epsilonproteobacteria;68525|delta/epsilon subdivisions;S;Protein of unknown function (DUF1538);-;-;-;-;-;-;-;-;-;-;-;-;U3
G2Y-1241	Thiovulum_ES_AKKQ01000018.1_13	NA	hypothetical protein (complement(14230..15810))	NA	NA	K02488	709032.Sulku_1962;3.1e-74;286.2;COG2199@1|root,COG2202@1|root,COG2202@2|Bacteria,COG3706@2|Bacteria,1R7HC@1224|Proteobacteria,42M3W@68525|delta/epsilon subdivisions,2YMI6@29547|Epsilonproteobacteria;29547|Epsilonproteobacteria;T;SMART GGDEF domain containing protein;-;-;-;-;-;-;-;-;-;-;-;-;U3
G2Y-1242	Thiovulum_ES_AKKQ01000018.1_14	NA	hypothetical protein (complement(15859..16221))	NA	NA	K03415	NA
G2Y-1243	Thiovulum_ES_AKKQ01000018.1_15	str:Sterm_2869 hypothetical protein (db=kegg)	Integral membrane protein (complement(16218..17207))	K09799	K09799; uncharacterized protein	NA	983328.AFGH01000001_gene1419;1.6e-108;399.4;COG2899@1|root,COG2899@2|Bacteria,1NURT@1224|Proteobacteria,42MRA@68525|delta/epsilon subdivisions,2YNAM@29547|Epsilonproteobacteria;29547|Epsilonproteobacteria;S;Protein of unknown function (DUF475);-;-;-;ko:K09799;-;-;-;-;ko00000;-;-;-;U3
G2Y-1244	Thiovulum_ES_AKKQ01000018.1_16	cjer:H730_03120 hypothetical protein (db=kegg)	Intramembrane protease RasP/YluC, implicated in cell division based on FtsL cleavage (complement(17259..18311))	K11749	rseP; regulator of sigma E protease [EC:3.4.24.-]	NA	1123326.JFBL01000006_gene991;3.1e-102;378.6;COG0750@1|root,COG0750@2|Bacteria,1MU91@1224|Proteobacteria,42NJ0@68525|delta/epsilon subdivisions,2YM9A@29547|Epsilonproteobacteria;29547|Epsilonproteobacteria;M;zinc metalloprotease;rseP;-;-;ko:K11749;ko02024,ko04112,map02024,map04112;-;-;-;ko00000,ko00001,ko01000,ko01002;-;-;-;U3
G2Y-1245	Thiovulum_ES_AKKQ01000018.1_17	cjer:H730_03120 hypothetical protein (db=kegg)	hypothetical protein (complement(18327..20603))	NA	NA	K21356	1111732.AZOD01000001_gene1601;2.5e-165;589.3;COG0699@1|root,COG0699@2|Bacteria,1NZUB@1224|Proteobacteria,1SR6A@1236|Gammaproteobacteria;1236|Gammaproteobacteria;S;Dynamin family;-;-;-;-;-;-;-;-;-;-;-;-;U3
NA	Thiovulum_ES_AKKQ01000018.1_18	#VALUE!	NA	NA	NA	NA	NA
G2Y-1247	Thiovulum_ES_AKKQ01000018.1_19	ary:ATC04_05640 hypothetical protein (db=kegg)	Cytochrome c551 peroxidase 22115..23020	K00428	E1.11.1.5; cytochrome c peroxidase [EC:1.11.1.5]	NA	387093.SUN_1627;4.4e-81;308.1;COG1858@1|root,COG1858@2|Bacteria,1MV70@1224|Proteobacteria,42N1I@68525|delta/epsilon subdivisions,2YM7T@29547|Epsilonproteobacteria;29547|Epsilonproteobacteria;C;cytochrome c peroxidase;-;-;1.11.1.5;ko:K00428;-;-;-;-;ko00000,ko01000;-;-;-;U3
G2Y-1248	Thiovulum_ES_AKKQ01000018.1_20	cjer:H730_03120 hypothetical protein (db=kegg)	hypothetical protein 23021..24709	NA	NA	NA	NA
G2Y-1249	Thiovulum_ES_AKKQ01000018.1_21	cjer:H730_03120 hypothetical protein (db=kegg)	hypothetical protein 24803..25189	NA	NA	NA	NA
G2Y-1250	Thiovulum_ES_AKKQ01000018.1_22	#VALUE!	Signal transduction protein CetB, mediates an energy taxis response 25282..25884	NA	NA	NA	273121.WS1673;2.8e-47;195.3;COG3829@1|root,COG3829@2|Bacteria,1RH32@1224|Proteobacteria,42RBS@68525|delta/epsilon subdivisions,2YP0S@29547|Epsilonproteobacteria;29547|Epsilonproteobacteria;KT;sensor protein;cetB;-;-;-;-;-;-;-;-;-;-;-;U3
G2Y-1251	Thiovulum_ES_AKKQ01000018.1_23	spir:CWM47_03590 hypothetical protein (db=kegg)	Glutamate racemase 25881..26630	K01776	murI; glutamate racemase [EC:5.1.1.3]	NA	1172190.M947_04755;1.7e-78;299.3;COG0796@1|root,COG0796@2|Bacteria,1NAI2@1224|Proteobacteria,42P58@68525|delta/epsilon subdivisions,2YN3D@29547|Epsilonproteobacteria;29547|Epsilonproteobacteria;M;Provides the (R)-glutamate required for cell wall biosynthesis;murI;GO:0003674,GO:0005488,GO:0005515,GO:0042802;5.1.1.3;ko:K01776;ko00471,ko01100,map00471,map01100;-;R00260;RC00302;ko00000,ko00001,ko0100…
G2Y-1252	Thiovulum_ES_AKKQ01000018.1_24	NA	hypothetical protein 26702..27094	NA	NA	NA	NA
G2Y-1253	Thiovulum_ES_AKKQ01000018.1_25	ant:Arnit_2028 hypothetical protein (db=kegg)	RidA/YER057c/UK114 superfamily protein (complement(27121..27495))	K09022	ridA, tdcF, RIDA; 2-iminobutanoate/2-iminopropanoate deaminase [EC:3.5.99.10]	NA	273121.WS0502;1.1e-38;166.0;COG0251@1|root,COG0251@2|Bacteria,1MZ3J@1224|Proteobacteria,42TSD@68525|delta/epsilon subdivisions,2YPGD@29547|Epsilonproteobacteria;29547|Epsilonproteobacteria;J;endoribonuclease L-PSP;-;-;3.5.99.10;ko:K09022;-;-;R11098,R11099;RC03275,RC03354;ko00000,ko01000;-;-;-;U3
G2Y-1254	Thiovulum_ES_AKKQ01000018.1_26	dap:Dacet_2348 peptidase C14 caspase catalytic subunit p20 (db=kegg)	Phosphatidylglycerophosphatase A (complement(27499..28014))	K01095	pgpA; phosphatidylglycerophosphatase A [EC:3.1.3.27]	NA	367737.Abu_0128;1.1e-39;169.9;COG1267@1|root,COG1267@2|Bacteria,1MZJA@1224|Proteobacteria,42RMF@68525|delta/epsilon subdivisions,2YPMK@29547|Epsilonproteobacteria;29547|Epsilonproteobacteria;I;Lipid phosphatase which dephosphorylates phosphatidylglycerophosphate (PGP) to phosphatidylglycerol (PG);pgpA;-;3.1.3.27;ko:K01095;ko00564,ko01100,map00564,map01100;-;R02029;RC00017;ko00000,ko00001,ko01000;…
G2Y-1255	Thiovulum_ES_AKKQ01000018.1_27	suln:FJR47_04810 speA; biosynthetic arginine decarboxylase (db=kegg)	hypothetical protein 28086..28520	NA	NA	K12537	NA
NA	Thiovulum_ES_AKKQ01000018.1_28	sulr:B649_06400 hypothetical protein (db=kegg)	NA	NA	NA	K02598	NA
G2Y-1257	Thiovulum_ES_AKKQ01000018.1_29	atp:ATR_1670 rluA; 23S rRNA and tRNA pseudouridine synthase (db=kegg)	hypothetical protein (complement(29114..29323))	NA	NA	K01772	NA
G2Y-1258	Thiovulum_ES_AKKQ01000018.1_30	salq:SYNTR_1749 Type I restriction-modification system, specificity subunit S (db=kegg)	hypothetical protein 29640..30479	NA	NA	K07741	1214217.ALNF01000036_gene1697;1.1e-06;60.8;COG3646@1|root,COG3646@2|Bacteria,1VAHX@1239|Firmicutes,4HN0P@91061|Bacilli;91061|Bacilli;S;Phage regulatory protein Rha (Phage_pRha);-;-;-;-;-;-;-;-;-;-;-;-;U3
G2Y-1259	Thiovulum_ES_AKKQ01000018.1_31	col:AM608_08765 hypothetical protein (db=kegg)	hypothetical protein (complement(30480..30995))	NA	NA	NA	NA
NA	Thiovulum_ES_AKKQ01000018.1_32	hyo:NNO_1533 hypothetical protein YebC (db=kegg)	NA	NA	NA	NA	NA
G2Y-1504	Thiovulum_ES_AKKQ01000019.1_1	sua:Saut_1676 PpiC-type peptidyl-prolyl cis-trans isomerase (db=kegg)	KilA-N domain-containing protein 108..506	NA	NA	K03601	NA
G2Y-1505	Thiovulum_ES_AKKQ01000019.1_2	hez:U064_0515 Fructose-bisphosphate aldolase (db=kegg)	hypothetical protein (complement(542..871))	NA	NA	K01653	1249480.B649_11555;4e-08;64.3;2AJ5V@1|root,319QG@2|Bacteria,1Q3K7@1224|Proteobacteria,42XFR@68525|delta/epsilon subdivisions,2YQU7@29547|Epsilonproteobacteria;29547|Epsilonproteobacteria;-;-;-;-;-;-;-;-;-;-;-;-;-;-;U3
G2Y-1506	Thiovulum_ES_AKKQ01000019.1_3	suln:FJR47_08795 molybdopterin molybdotransferase MoeA (db=kegg)	Leucine rich repeat variant (complement(875..1441))	NA	NA	K07659	387092.NIS_1821;7.6e-31;140.6;COG1413@1|root,COG1413@2|Bacteria,1NMDT@1224|Proteobacteria,42WYR@68525|delta/epsilon subdivisions,2YQSX@29547|Epsilonproteobacteria;29547|Epsilonproteobacteria;C;lyase activity;-;-;-;-;-;-;-;-;-;-;-;-;U3
G2Y-1507	Thiovulum_ES_AKKQ01000019.1_4	sua:Saut_1435 cytochrome c family protein (db=kegg)	DJ-1/YajL/PfpI superfamily, includes chaperone protein YajL (former ThiJ), parkinsonism-associated protein DJ-1, peptidases PfpI, Hsp31 (complement(1444..2007))	K03152	thiJ; protein deglycase [EC:3.5.1.124]	NA	563040.Saut_0935;5.7e-55;220.7;COG0693@1|root,COG0693@2|Bacteria,1N7T2@1224|Proteobacteria,42RGX@68525|delta/epsilon subdivisions,2YPA8@29547|Epsilonproteobacteria;29547|Epsilonproteobacteria;S;TIGRFAM DJ-1 family protein;thiJ;-;3.5.1.124;ko:K03152;-;-;-;-;ko00000,ko01000,ko01002;-;-;-;U3
G2Y-1508	Thiovulum_ES_AKKQ01000019.1_5	sdl:Sdel_2154 cysteine desulfurase, NifS family (db=kegg)	hypothetical protein 2443..2682	NA	NA	K07005	NA
G2Y-1509	Thiovulum_ES_AKKQ01000019.1_6	NA	D-3-phosphoglycerate dehydrogenase 2763..3671	NA	NA	NA	709032.Sulku_2398;2.2e-109;402.1;COG0111@1|root,COG0111@2|Bacteria,1R0TJ@1224|Proteobacteria,43D1Z@68525|delta/epsilon subdivisions,2YTFK@29547|Epsilonproteobacteria;29547|Epsilonproteobacteria;C;D-isomer specific 2-hydroxyacid dehydrogenase, catalytic domain;-;-;1.1.1.399,1.1.1.95;ko:K00058;ko00260,ko00680,ko01100,ko01120,ko01130,ko01200,ko01230,map00260,map00680,map01100,map01120,map01130,map01…
G2Y-1510	Thiovulum_ES_AKKQ01000019.1_7	suln:FJR47_09245 iron-sulfur cluster assembly scaffold protein NifU (db=kegg)	3-deoxy-manno-octulosonate cytidylyltransferase (complement(3666..4430))	K00979	kdsB; 3-deoxy-manno-octulosonate cytidylyltransferase (CMP-KDO synthetase) [EC:2.7.7.38]	NA	709032.Sulku_2393;2.1e-100;372.1;COG1212@1|root,COG1212@2|Bacteria,1MUUU@1224|Proteobacteria,42PTX@68525|delta/epsilon subdivisions,2YMNS@29547|Epsilonproteobacteria;29547|Epsilonproteobacteria;M;Activates KDO (a required 8-carbon sugar) for incorporation into bacterial lipopolysaccharide in Gram-negative bacteria;-;-;2.7.7.38;ko:K00979;ko00540,ko01100,map00540,map01100;M00063;R03351,R11396;RC001…
G2Y-1511	Thiovulum_ES_AKKQ01000019.1_8	chyo:CHH_0022 iron-containing alcohol dehydrogenase (db=kegg)	2-dehydro-3-deoxyglucarate aldolase (complement(4530..5669))	NA	NA	NA	709032.Sulku_2392;1.8e-87;329.7;COG3836@1|root,COG3836@2|Bacteria,1MUSG@1224|Proteobacteria,42QFJ@68525|delta/epsilon subdivisions,2YRCB@29547|Epsilonproteobacteria;29547|Epsilonproteobacteria;H;HpcH/HpaI aldolase/citrate lyase family;-;-;4.1.2.20;ko:K01630;ko00053,map00053;-;R02754,R03277;RC00307,RC00435;ko00000,ko00001,ko01000;-;-;-;U3
G2Y-1512	Thiovulum_ES_AKKQ01000019.1_9	chyo:CHH_0024 methyltransferase (db=kegg)	hypothetical protein (complement(5670..6239))	NA	NA	K00633	709032.Sulku_2395;1.9e-69;268.9;COG0110@1|root,COG0110@2|Bacteria,1RAIP@1224|Proteobacteria,42V3G@68525|delta/epsilon subdivisions,2YQQW@29547|Epsilonproteobacteria;29547|Epsilonproteobacteria;S;COG0110 Acetyltransferase (isoleucine patch superfamily);-;-;-;-;-;-;-;-;-;-;-;-;U3
G2Y-1513	Thiovulum_ES_AKKQ01000019.1_10	chyo:CHH_0024 methyltransferase (db=kegg)	hypothetical protein (complement(6241..6885))	K07130	kynB; arylformamidase [EC:3.5.1.9]	NA	709032.Sulku_2400;4.4e-67;261.2;COG1878@1|root,COG1878@2|Bacteria,1NG49@1224|Proteobacteria,42TCE@68525|delta/epsilon subdivisions,2YQ8R@29547|Epsilonproteobacteria;29547|Epsilonproteobacteria;S;Putative cyclase;-;-;-;-;-;-;-;-;-;-;-;-;U3
G2Y-1514	Thiovulum_ES_AKKQ01000019.1_11	chyo:CHH_0025 aminotransferase, DegT/DnrJ/EryC1/StrS family (db=kegg)	NAD-dependent epimerase/dehydratase 6932..7804	K01784	galE, GALE; UDP-glucose 4-epimerase [EC:5.1.3.2]	NA	709032.Sulku_2399;2.8e-109;401.7;COG0451@1|root,COG0451@2|Bacteria,1R95N@1224|Proteobacteria,42QWF@68525|delta/epsilon subdivisions,2YR8P@29547|Epsilonproteobacteria;29547|Epsilonproteobacteria;M;NmrA-like family;-;-;5.1.3.2;ko:K01784;ko00052,ko00520,ko01100,map00052,map00520,map01100;M00361,M00362,M00632;R00291,R02984;RC00289;ko00000,ko00001,ko00002,ko01000;-;-;-;U3
G2Y-1515	Thiovulum_ES_AKKQ01000019.1_12	chyo:CHH_0026 PseG family hydrolase (db=kegg)	tRNA dimethylallyltransferase (complement(7833..9068))	NA	NA	K00689	NA
G2Y-1516	Thiovulum_ES_AKKQ01000019.1_13	chyo:CHH_0026 PseG family hydrolase (db=kegg)	4-amino-6-deoxy-N-Acetyl-D-hexosaminyl-(Lipid carrier) acetyltrasferase (complement(9071..9667))	NA	NA	NA	1537915.JU57_06755;1e-30;140.2;COG0110@1|root,COG0110@2|Bacteria,1MZ7U@1224|Proteobacteria,42QRM@68525|delta/epsilon subdivisions,2YTCK@29547|Epsilonproteobacteria;29547|Epsilonproteobacteria;S;Bacterial transferase hexapeptide (six repeats);-;-;-;-;-;-;-;-;-;-;-;-;U3
G2Y-1517	Thiovulum_ES_AKKQ01000019.1_14	chyo:CHH_0027 cytidylyltransferase, putative (db=kegg)	hypothetical protein 9766..10911	NA	NA	K09667	261292.Nit79A3_1095;1.1e-76;293.9;COG0457@1|root,COG0457@2|Bacteria,1PW9H@1224|Proteobacteria,2WBUI@28216|Betaproteobacteria,373TY@32003|Nitrosomonadales;28216|Betaproteobacteria;S;TPR repeat;-;-;-;-;-;-;-;-;-;-;-;-;U3
G2Y-1518	Thiovulum_ES_AKKQ01000019.1_15	NA	multi-sensor signal transduction histidine kinase (complement(10932..12113))	NA	NA	K10125	1172190.M947_04405;1.6e-43;183.7;COG4191@1|root,COG4191@2|Bacteria,1QZFA@1224|Proteobacteria,43DFS@68525|delta/epsilon subdivisions,2YTIF@29547|Epsilonproteobacteria;29547|Epsilonproteobacteria;T;Cache domain;-;-;-;-;-;-;-;-;-;-;-;-;U3
G2Y-1519	Thiovulum_ES_AKKQ01000019.1_16	chyo:CHH_0032 hypothetical protein (db=kegg)	Phage protein 12256..13116	NA	NA	K12132	1165841.SULAR_01355;2e-43;183.0;COG1262@1|root,COG1262@2|Bacteria,1NQ5K@1224|Proteobacteria,42NWH@68525|delta/epsilon subdivisions,2YQPR@29547|Epsilonproteobacteria;29547|Epsilonproteobacteria;S;Sulfatase-modifying factor enzyme 1;-;-;-;-;-;-;-;-;-;-;-;-;U3
G2Y-1520	Thiovulum_ES_AKKQ01000019.1_17	tid:Thein_0735 N-acetylneuraminate synthase (db=kegg)	Thiamin-phosphate pyrophosphorylase (complement(13144..13746))	K00788	thiE; thiamine-phosphate pyrophosphorylase [EC:2.5.1.3]	NA	1165841.SULAR_01808;2e-50;205.7;COG0352@1|root,COG0352@2|Bacteria,1RDSU@1224|Proteobacteria,42TAK@68525|delta/epsilon subdivisions,2YPP9@29547|Epsilonproteobacteria;29547|Epsilonproteobacteria;H;Condenses 4-methyl-5-(beta-hydroxyethyl)thiazole monophosphate (THZ-P) and 2-methyl-4-amino-5-hydroxymethyl pyrimidine pyrophosphate (HMP-PP) to form thiamine monophosphate (TMP);thiE;-;2.5.1.3;ko:K00788;…
G2Y-1521	Thiovulum_ES_AKKQ01000019.1_18	cthe:Chro_0226 Protein of unknown function DUF2172, aminopeptidase (db=kegg)	hypothetical protein (complement(13743..14060))	NA	NA	NA	944547.ABLL_2107;3e-29;134.4;COG0011@1|root,COG0011@2|Bacteria,1N2GU@1224|Proteobacteria,42UPF@68525|delta/epsilon subdivisions,2YQEK@29547|Epsilonproteobacteria;29547|Epsilonproteobacteria;S;Thiamine-binding protein;-;-;-;-;-;-;-;-;-;-;-;-;U3
G2Y-1523	Thiovulum_ES_AKKQ01000019.1_19	magq:MGMAQ_1142 conserved protein of unknown function (db=kegg)	hypothetical protein 14232..14978	NA	NA	K13747	NA
G2Y-1524	Thiovulum_ES_AKKQ01000019.1_20	hcb:HCBAA847_1179 molybdopterin cofactor synthesis protein A (db=kegg)	hypothetical protein 14979..15614	K03496	parA, soj; chromosome partitioning protein	NA	NA
G2Y-1525	Thiovulum_ES_AKKQ01000019.1_21	chyo:CHH_0034 hypothetical protein (db=kegg)	NADH-ubiquinone oxidoreductase chain N (complement(15674..16930))	K00343	nuoN; NADH-quinone oxidoreductase subunit N [EC:7.1.1.2]	K22169	387093.SUN_0853;1.5e-82;313.5;COG1007@1|root,COG1007@2|Bacteria,1MV56@1224|Proteobacteria,42P7Z@68525|delta/epsilon subdivisions,2YNBN@29547|Epsilonproteobacteria;29547|Epsilonproteobacteria;C;NDH-1 shuttles electrons from NADH, via FMN and iron- sulfur (Fe-S) centers, to quinones in the respiratory chain. The immediate electron acceptor for the enzyme in this species is believed to be ubiquinone…
G2Y-1526	Thiovulum_ES_AKKQ01000019.1_22	sku:Sulku_2391 polysaccharide biosynthesis protein (db=kegg)	NADH-ubiquinone oxidoreductase chain M (complement(16930..18318))	K00342	nuoM; NADH-quinone oxidoreductase subunit M [EC:7.1.1.2]	K22168	387093.SUN_0852;1.1e-142;513.5;COG1008@1|root,COG1008@2|Bacteria,1MV7V@1224|Proteobacteria,42NGD@68525|delta/epsilon subdivisions,2YMP5@29547|Epsilonproteobacteria;29547|Epsilonproteobacteria;C;COG1008 NADH ubiquinone oxidoreductase subunit 4 (chain M);nuoM;-;1.6.5.3;ko:K00342;ko00190,ko01100,map00190,map01100;M00144;R11945;RC00061;ko00000,ko00001,ko00002,ko01000;3.D.1;-;-;U3
G2Y-1527	Thiovulum_ES_AKKQ01000019.1_23	mbu:Mbur_1595 2-dehydro-3-deoxyglucarate aldolase (db=kegg)	hypothetical protein (complement(18409..18786))	NA	NA	K13920	NA
G2Y-1528	Thiovulum_ES_AKKQ01000019.1_24	chyo:CHH_0037 3-deoxy-D-manno-octulosonate cytidylyltransferase (db=kegg)	RNA polymerase sigma factor for flagellar operon (complement(18788..19471))	K02405	fliA, whiG; RNA polymerase sigma factor FliA	NA	1537917.JU82_06450;7.7e-70;270.4;COG1191@1|root,COG1191@2|Bacteria,1MWEU@1224|Proteobacteria,42QQ8@68525|delta/epsilon subdivisions,2YMJ7@29547|Epsilonproteobacteria;29547|Epsilonproteobacteria;K;Belongs to the sigma-70 factor family;fliA;-;-;ko:K02405;ko02020,ko02025,ko02026,ko02040,ko05111,map02020,map02025,map02026,map02040,map05111;-;-;-;ko00000,ko00001,ko02035,ko03021;-;-;-;U3
G2Y-1529	Thiovulum_ES_AKKQ01000019.1_25	mgry:MSR1_31360 hypothetical protein (db=kegg)	hypothetical protein (complement(19472..19810))	NA	NA	K05499	NA
G2Y-1530	Thiovulum_ES_AKKQ01000019.1_26	pmg:P9301_14401 Hypothetical protein (db=kegg)	Flagellar synthesis regulator FleN (complement(19819..20745))	K04562	flhG, fleN; flagellar biosynthesis protein FlhG	NA	709032.Sulku_0476;7.4e-84;317.4;COG0455@1|root,COG0455@2|Bacteria,1R8IW@1224|Proteobacteria,42PF7@68525|delta/epsilon subdivisions,2YM9X@29547|Epsilonproteobacteria;29547|Epsilonproteobacteria;D;Belongs to the ParA family;flhG;-;-;ko:K04562;-;-;-;-;ko00000,ko02035;-;-;-;U3
G2Y-1531	Thiovulum_ES_AKKQ01000019.1_27	asip:AQUSIP_17940 Glucose 1-dehydrogenase (db=kegg)	Flagellar biosynthesis protein FlhF (complement(20732..22255))	K02404	flhF; flagellar biosynthesis protein FlhF	NA	326298.Suden_0703;3.4e-102;379.0;COG1419@1|root,COG1419@2|Bacteria,1MUQW@1224|Proteobacteria,42NBF@68525|delta/epsilon subdivisions,2YN28@29547|Epsilonproteobacteria;29547|Epsilonproteobacteria;N;flagellar biosynthesis;flhF;-;-;ko:K02404;-;-;-;-;ko00000,ko02035;-;-;-;U3
G2Y-1532	Thiovulum_ES_AKKQ01000019.1_28	chyo:CHH_0044 dehydrogenase, putative (db=kegg)	UPF0102 protein YraN 22401..22730	K07460	yraN; putative endonuclease	NA	563040.Saut_1908;6.2e-17;93.6;COG0792@1|root,COG0792@2|Bacteria,1Q27V@1224|Proteobacteria,42V4E@68525|delta/epsilon subdivisions,2YQJM@29547|Epsilonproteobacteria;29547|Epsilonproteobacteria;L;Belongs to the UPF0102 family;-;-;-;ko:K07460;-;-;-;-;ko00000;-;-;-;U3
G2Y-1533	Thiovulum_ES_AKKQ01000019.1_29	sku:Sulku_2399 NAD-dependent epimerase/dehydratase (db=kegg)	Molybdopterin synthase sulfur carrier subunit 22772..22993	K03636	moaD, cysO; sulfur-carrier protein	K21142	367737.Abu_1906;4e-20;103.6;COG1977@1|root,COG1977@2|Bacteria,1Q2EI@1224|Proteobacteria,42VIE@68525|delta/epsilon subdivisions,2YQ69@29547|Epsilonproteobacteria;29547|Epsilonproteobacteria;H;molybdopterin converting factor;moaD;-;-;ko:K03636;ko04122,map04122;-;-;-;ko00000,ko00001;-;-;-;U3
G2Y-1534	Thiovulum_ES_AKKQ01000019.1_30	chyo:CHH_0046 cyclase family protein (db=kegg)	Molybdopterin synthase catalytic subunit MoaE 22996..23430	K03635	MOCS2B, moaE; molybdopterin synthase catalytic subunit [EC:2.8.1.12]	NA	563040.Saut_0207;8.9e-56;223.0;COG0314@1|root,COG0314@2|Bacteria,1Q97D@1224|Proteobacteria,42REX@68525|delta/epsilon subdivisions,2YP4E@29547|Epsilonproteobacteria;29547|Epsilonproteobacteria;H;molybdopterin converting factor;moaE;-;2.8.1.12;ko:K03635;ko00790,ko01100,ko04122,map00790,map01100,map04122;-;R09395;RC02507;ko00000,ko00001,ko01000;-;-;-;U3
G2Y-1535	Thiovulum_ES_AKKQ01000019.1_31	sku:Sulku_2401 Haloacid dehalogenase domain protein hydrolase (db=kegg)	DedA family protein (complement(23422..24006))	NA	NA	NA	556267.HWAG_00970;1.2e-55;223.0;COG0586@1|root,COG0586@2|Bacteria,1NBBA@1224|Proteobacteria,42MFR@68525|delta/epsilon subdivisions,2YMZ2@29547|Epsilonproteobacteria;29547|Epsilonproteobacteria;S;membrane-associated protein;-;-;-;-;-;-;-;-;-;-;-;-;U3
G2Y-1536	Thiovulum_ES_AKKQ01000019.1_32	chyo:CHH_0048 putative membrane protein (db=kegg)	hypothetical protein (complement(24062..25024))	NA	NA	NA	944547.ABLL_2139;8.8e-72;277.3;COG3034@1|root,COG3034@2|Bacteria,1N2B6@1224|Proteobacteria,42QS4@68525|delta/epsilon subdivisions,2YNYQ@29547|Epsilonproteobacteria;29547|Epsilonproteobacteria;S;ErfK YbiS YcfS YnhG family protein;pgp2;-;-;-;-;-;-;-;-;-;-;-;U3
G2Y-1537	Thiovulum_ES_AKKQ01000019.1_33	chyo:CHH_0048 putative membrane protein (db=kegg)	hypothetical protein (complement(25062..26174))	NA	NA	K07636	709032.Sulku_0010;6.2e-53;214.9;COG0642@1|root,COG2205@2|Bacteria,1QUJ7@1224|Proteobacteria,43BJF@68525|delta/epsilon subdivisions,2YNM7@29547|Epsilonproteobacteria;29547|Epsilonproteobacteria;T;Histidine kinase;-;-;-;-;-;-;-;-;-;-;-;-;U3
G2Y-1538	Thiovulum_ES_AKKQ01000019.1_34	cni:Calni_1798 DegT/DnrJ/EryC1/StrS aminotransferase (db=kegg)	ATP synthase F0 sector subunit c (complement(26353..26658))	K02110	ATPF0C, atpE; F-type H+-transporting ATPase subunit c	NA	367737.Abu_1748;6.3e-32;143.3;COG0636@1|root,COG0636@2|Bacteria,1NAIE@1224|Proteobacteria,42VAI@68525|delta/epsilon subdivisions,2YPYI@29547|Epsilonproteobacteria;29547|Epsilonproteobacteria;C;F(1)F(0) ATP synthase produces ATP from ADP in the presence of a proton or sodium gradient. F-type ATPases consist of two structural domains, F(1) containing the extramembraneous catalytic core and F(0) con…
G2Y-1539	Thiovulum_ES_AKKQ01000019.1_35	chyo:CHH_0049 glucose-1-phosphate cytidylyltransferase, putative (db=kegg)	ATP phosphoribosyltransferase =	K00765	hisG; ATP phosphoribosyltransferase [EC:2.4.2.17]	NA	1249480.B649_05040;1.2e-72;279.6;COG0040@1|root,COG0040@2|Bacteria,1MUCY@1224|Proteobacteria,42N9N@68525|delta/epsilon subdivisions,2YN1G@29547|Epsilonproteobacteria;29547|Epsilonproteobacteria;F;Catalyzes the condensation of ATP and 5-phosphoribose 1- diphosphate to form N'-(5'-phosphoribosyl)-ATP (PR-ATP). Has a crucial role in the pathway because the rate of histidine biosynthesis seems to be …
G2Y-1540	Thiovulum_ES_AKKQ01000019.1_36	chyo:CHH_0050 CDP-glucose 4,6-dehydratase, putative (db=kegg)	[4Fe-4S] cluster assembly scaffold protein Mrp (=ApbC) (complement(27502..28542))	K03593	mrp, NUBPL; ATP-binding protein involved in chromosome partitioning	NA	387092.NIS_1823;1.6e-114;419.5;COG0489@1|root,COG0489@2|Bacteria,1MU7R@1224|Proteobacteria,42NR0@68525|delta/epsilon subdivisions,2YRAH@29547|Epsilonproteobacteria;29547|Epsilonproteobacteria;D;Binds and transfers iron-sulfur (Fe-S) clusters to target apoproteins. Can hydrolyze ATP;-;-;-;ko:K03593;-;-;-;-;ko00000,ko03029,ko03036;-;-;-;U3
G2Y-1541	Thiovulum_ES_AKKQ01000019.1_37	chyo:CHH_0051 dTDP-4-dehydrorhamnose 3,5-epimerase (db=kegg)	Hypothetical protein PBPRB0710 (complement(28550..29449))	K05844	rimK; ribosomal protein S6--L-glutamate ligase [EC:6.3.2.-]	NA	387093.SUN_1052;1.4e-116;426.0;COG0189@1|root,COG0189@2|Bacteria,1R4ZF@1224|Proteobacteria,42PG3@68525|delta/epsilon subdivisions,2YMQ2@29547|Epsilonproteobacteria;29547|Epsilonproteobacteria;HJ;Prokaryotic glutathione synthetase, ATP-grasp domain;-;-;-;ko:K05844;-;-;-;-;ko00000,ko01000,ko03009;-;-;-;U3
G2Y-1542	Thiovulum_ES_AKKQ01000019.1_38	dfi:AXF13_10885 hypothetical protein (db=kegg)	hypothetical protein (complement(29609..29926))	K02395	flgJ; peptidoglycan hydrolase FlgJ	NA	360106.CFF8240_0097;1.5e-15;89.0;COG3951@1|root,COG3951@2|Bacteria,1Q5W9@1224|Proteobacteria,42UQG@68525|delta/epsilon subdivisions,2YPWJ@29547|Epsilonproteobacteria;29547|Epsilonproteobacteria;MNO;Rod binding protein;flgJ;-;-;-;-;-;-;-;-;-;-;-;U3
G2Y-1543	Thiovulum_ES_AKKQ01000019.1_39	sdn:Sden_2654 DegT/DnrJ/EryC1/StrS aminotransferase (db=kegg)	Flagellar P-ring protein FlgI (complement(29927..30970))	K02394	flgI; flagellar P-ring protein FlgI	NA	1172190.M947_03915;8.9e-94;350.5;COG1706@1|root,COG1706@2|Bacteria,1MVKW@1224|Proteobacteria,42MAU@68525|delta/epsilon subdivisions,2YMBU@29547|Epsilonproteobacteria;29547|Epsilonproteobacteria;N;Assembles around the rod to form the L-ring and probably protects the motor basal body from shearing forces during rotation;flgI;-;-;ko:K02394;ko02040,map02040;-;-;-;ko00000,ko00001,ko02035;-;-;-;U3
G2Y-1544	Thiovulum_ES_AKKQ01000019.1_40	mbu:Mbur_1607 glycosyl transferase, family 2 (db=kegg)	Phage antirepressor (ACLAME 377) (complement(31069..31569))	NA	NA	K03389	431943.CKL_3258;2.4e-20;105.5;COG3617@1|root,COG3617@2|Bacteria;2|Bacteria;K;BRO family, N-terminal domain;-;-;-;-;-;-;-;-;-;-;-;-;U3
NA	Thiovulum_ES_AKKQ01000020.1_1	cpaf:C6V80_09375 adenylosuccinate lyase (db=kegg)	NA	NA	NA	NA	NA
G2Y-1271	Thiovulum_ES_AKKQ01000020.1_2	cure:CUREO_0041 nrdA; aerobic ribonucleoside-diphosphate reductase Ia, B1 protein subunit NrdA (db=kegg)	hypothetical protein (complement(547..1233))	K07126	K07126; uncharacterized protein	NA	NA
G2Y-1272	Thiovulum_ES_AKKQ01000020.1_3	nis:NIS_0657 argH; argininosuccinate lyase (db=kegg)	Ornithine carbamoyltransferase (complement(1243..2163))	K00611	OTC, argF, argI; ornithine carbamoyltransferase [EC:2.1.3.3]	NA	572480.Arnit_1666;3.9e-101;374.8;COG0078@1|root,COG0078@2|Bacteria,1MUFM@1224|Proteobacteria,42M0Q@68525|delta/epsilon subdivisions,2YMXU@29547|Epsilonproteobacteria;29547|Epsilonproteobacteria;E;Reversibly catalyzes the transfer of the carbamoyl group from carbamoyl phosphate (CP) to the N(epsilon) atom of ornithine (ORN) to produce L-citrulline;argF;-;2.1.3.3;ko:K00611;ko00220,ko01100,ko01110,k…
G2Y-1273	Thiovulum_ES_AKKQ01000020.1_4	sulr:B649_11145 hypothetical protein (db=kegg)	Glutamine amidotransferase chain of NAD synthetase (complement(2334..3059))	NA	NA	K12251	1537917.JU82_04700;3.3e-63;248.4;COG0388@1|root,COG0388@2|Bacteria,1RIQI@1224|Proteobacteria,42T6J@68525|delta/epsilon subdivisions,2YP46@29547|Epsilonproteobacteria;29547|Epsilonproteobacteria;S;Nitrilase cyanide hydratase and apolipoprotein N-acyltransferase;-;-;-;-;-;-;-;-;-;-;-;-;U3
G2Y-1274	Thiovulum_ES_AKKQ01000020.1_5	pft:JBW_00502 stress protein (db=kegg)	hypothetical protein (complement(3068..4384))	NA	NA	K07280	NA
G2Y-1275	Thiovulum_ES_AKKQ01000020.1_6	pin:Ping_0378 stress protein, tellurium resistance TerD (db=kegg)	4-hydroxythreonine-4-phosphate dehydrogenase (complement(4474..5379))	K00097	pdxA; 4-hydroxythreonine-4-phosphate dehydrogenase [EC:1.1.1.262]	NA	1249480.B649_05705;1.1e-84;320.1;COG1995@1|root,COG1995@2|Bacteria,1MX5W@1224|Proteobacteria,42NJJ@68525|delta/epsilon subdivisions,2YM8Y@29547|Epsilonproteobacteria;29547|Epsilonproteobacteria;H;Catalyzes the NAD(P)-dependent oxidation of 4- (phosphohydroxy)-L-threonine (HTP) into 2-amino-3-oxo-4- (phosphohydroxy)butyric acid which spontaneously decarboxylates to form 3-amino-2-oxopropyl phospha…
G2Y-1276	Thiovulum_ES_AKKQ01000020.1_7	nam:NAMH_1105 lysA; diaminopimelate decarboxylase (db=kegg)	hypothetical protein (complement(5380..6300))	K08990	ycjF; putative membrane protein	NA	NA
NA	Thiovulum_ES_AKKQ01000020.1_8	csf:CSUB8523_0496 gmhB; D,D-heptose 1,7-bisphosphate phosphatase (db=kegg)	NA	NA	NA	NA	999141.GME_10591;2.7e-50;205.7;COG1216@1|root,COG1216@2|Bacteria,1QU2Q@1224|Proteobacteria,1T1NF@1236|Gammaproteobacteria,1XPJS@135619|Oceanospirillales;135619|Oceanospirillales;S;Glycosyl transferase family 2;-;-;-;-;-;-;-;-;-;-;-;-;U3
G2Y-1278	Thiovulum_ES_AKKQ01000020.1_9	NA	hypothetical protein (complement(7369..8910))	K13590	dgcB; diguanylate cyclase [EC:2.7.7.65]	NA	NA
G2Y-1279	Thiovulum_ES_AKKQ01000020.1_10	ask:EI285_01175 4-(cytidine 5'-diphospho)-2-C-methyl-D-erythritol kinase (db=kegg)	Septum site-determining protein MinD 9014..9823	K03609	minD; septum site-determining protein MinD	NA	273121.WS1879;4.5e-101;374.4;COG2894@1|root,COG2894@2|Bacteria,1MUEU@1224|Proteobacteria,42QAW@68525|delta/epsilon subdivisions,2YNQK@29547|Epsilonproteobacteria;29547|Epsilonproteobacteria;D;Belongs to the ParA family;minD;-;-;ko:K03609;-;-;-;-;ko00000,ko03036,ko04812;-;-;-;U3
G2Y-1280	Thiovulum_ES_AKKQ01000020.1_11	Family of unknown function (DUF6272) [PF19788.1] (db=pfam)	cell division topological specificity factor MinE 9820..10095	K03608	minE; cell division topological specificity factor	NA	525898.Sdel_0869;4.5e-13;80.5;COG0851@1|root,COG0851@2|Bacteria,1N6QD@1224|Proteobacteria,42X0P@68525|delta/epsilon subdivisions,2YQXU@29547|Epsilonproteobacteria;29547|Epsilonproteobacteria;D;Prevents the cell division inhibition by proteins MinC and MinD at internal division sites while permitting inhibition at polar sites. This ensures cell division at the proper site by restricting the format…
NA	Thiovulum_ES_AKKQ01000020.1_12	sku:Sulku_1002 aspartate--tRNA(Asn) ligase (db=kegg)	NA	K09798	K09798; uncharacterized protein	NA	683083.C414_000080075;3.5e-55;222.2;COG2861@1|root,COG2861@2|Bacteria,1N3JP@1224|Proteobacteria,42RJN@68525|delta/epsilon subdivisions,2YP6V@29547|Epsilonproteobacteria;29547|Epsilonproteobacteria;S;Divergent polysaccharide deacetylase;-;-;-;ko:K09798;-;-;-;-;ko00000;-;-;-;U3
G2Y-1282	Thiovulum_ES_AKKQ01000020.1_13	nis:NIS_0488 aspartate-semialdehyde dehydrogenase (db=kegg)	Similarity with glutathionylspermidine synthase, group 2 11071..12246	NA	NA	NA	563040.Saut_1484;2.1e-155;555.4;COG0754@1|root,COG0754@2|Bacteria,1MW6V@1224|Proteobacteria,42N3V@68525|delta/epsilon subdivisions,2YMBJ@29547|Epsilonproteobacteria;29547|Epsilonproteobacteria;E;Glutathionylspermidine synthase;gss;-;-;-;-;-;-;-;-;-;-;-;U3
G2Y-1283	Thiovulum_ES_AKKQ01000020.1_14	ahs:AHALO_1858 UPF0114 domain-containing membrane protein (db=kegg)	hypothetical protein 12394..12852	K13993	HSP20; HSP20 family protein	NA	1211814.CAPG01000077_gene3639;8.9e-14;83.6;COG0071@1|root,COG0071@2|Bacteria,1VG0E@1239|Firmicutes,4HIUZ@91061|Bacilli;91061|Bacilli;O;Belongs to the small heat shock protein (HSP20) family;hsp;-;-;ko:K13993;ko04141,map04141;-;-;-;ko00000,ko00001,ko03110;-;-;-;U3
G2Y-1284	Thiovulum_ES_AKKQ01000020.1_15	hyo:NNO_1668 uroporphyrinogen III decarboxylase (db=kegg)	hypothetical protein (complement(12849..13448))	K06173	truA, PUS1; tRNA pseudouridine38-40 synthase [EC:5.4.99.12]	NA	572480.Arnit_2911;4.8e-44;184.5;COG0101@1|root,COG0101@2|Bacteria,1MUYI@1224|Proteobacteria,42RTC@68525|delta/epsilon subdivisions,2YP4A@29547|Epsilonproteobacteria;29547|Epsilonproteobacteria;J;Formation of pseudouridine at positions 38, 39 and 40 in the anticodon stem and loop of transfer RNAs;truA;-;5.4.99.12;ko:K06173;-;-;-;-;ko00000,ko01000,ko03016;-;-;-;U3
G2Y-1285	Thiovulum_ES_AKKQ01000020.1_16	sua:Saut_0338 FAD linked oxidase domain protein (db=kegg)	LSU ribosomal protein L17p (complement(13577..13930))	K02879	RP-L17, MRPL17, rplQ; large subunit ribosomal protein L17	NA	387092.NIS_0250;1.3e-44;185.7;COG0203@1|root,COG0203@2|Bacteria,1RCWN@1224|Proteobacteria,42SBD@68525|delta/epsilon subdivisions,2YPKU@29547|Epsilonproteobacteria;29547|Epsilonproteobacteria;J;ribosomal protein L17;rplQ;-;-;ko:K02879;ko03010,map03010;M00178;-;-;br01610,ko00000,ko00001,ko00002,ko03011;-;-;-;U3
G2Y-1286	Thiovulum_ES_AKKQ01000020.1_17	nis:NIS_1002 era; GTP-binding protein Era (db=kegg)	DNA-directed RNA polymerase alpha subunit (complement(13927..15027))	K03040	rpoA; DNA-directed RNA polymerase subunit alpha [EC:2.7.7.6]	NA	709032.Sulku_2293;6.8e-76;291.2;COG0202@1|root,COG0202@2|Bacteria,1MU75@1224|Proteobacteria,42MIX@68525|delta/epsilon subdivisions,2YM93@29547|Epsilonproteobacteria;29547|Epsilonproteobacteria;K;DNA-dependent RNA polymerase catalyzes the transcription of DNA into RNA using the four ribonucleoside triphosphates as substrates;rpoA;-;2.7.7.6;ko:K03040;ko00230,ko00240,ko01100,ko03020,map00230,map0024…
G2Y-1287	Thiovulum_ES_AKKQ01000020.1_18	sua:Saut_0096 protein of unknown function DUF814 (db=kegg)	SSU ribosomal protein S4p (S9e) @ SSU ribosomal protein S4p (S9e), zinc-independent (complement(15048..15674))	K02986	RP-S4, rpsD; small subunit ribosomal protein S4	NA	1172190.M947_07225;6.5e-92;343.6;COG0522@1|root,COG0522@2|Bacteria,1MW0U@1224|Proteobacteria,42M5X@68525|delta/epsilon subdivisions,2YMCY@29547|Epsilonproteobacteria;29547|Epsilonproteobacteria;J;One of the primary rRNA binding proteins, it binds directly to 16S rRNA where it nucleates assembly of the body of the 30S subunit;rpsD;-;-;ko:K02986;ko03010,map03010;M00178,M00179;-;-;br01610,ko00000,ko…
G2Y-1288	Thiovulum_ES_AKKQ01000020.1_19	tha:TAM4_1616 conserved hypothetical protein, Phosphopantetheine adenylyltransferase-like protein (db=kegg)	SSU ribosomal protein S11p (S14e) (complement(15685..16080))	K02948	RP-S11, MRPS11, rpsK; small subunit ribosomal protein S11	NA	525898.Sdel_1944;5.4e-52;210.3;COG0100@1|root,COG0100@2|Bacteria,1RD0A@1224|Proteobacteria,42R43@68525|delta/epsilon subdivisions,2YP73@29547|Epsilonproteobacteria;29547|Epsilonproteobacteria;J;Located on the platform of the 30S subunit, it bridges several disparate RNA helices of the 16S rRNA. Forms part of the Shine-Dalgarno cleft in the 70S ribosome;rpsK;-;-;ko:K02948;ko03010,map03010;M00178,M…
G2Y-1289	Thiovulum_ES_AKKQ01000020.1_20	abl:A7H1H_2004 thrC; threonine synthase (db=kegg)	SSU ribosomal protein S13p (S18e) (complement(16091..16462))	K02952	RP-S13, rpsM; small subunit ribosomal protein S13	NA	1537917.JU82_01820;4.6e-45;187.2;COG0099@1|root,COG0099@2|Bacteria,1RD1G@1224|Proteobacteria,42RE3@68525|delta/epsilon subdivisions,2YP8H@29547|Epsilonproteobacteria;29547|Epsilonproteobacteria;J;Located at the top of the head of the 30S subunit, it contacts several helices of the 16S rRNA. In the 70S ribosome it contacts the 23S rRNA (bridge B1a) and protein L5 of the 50S subunit (bridge B1b), c…
G2Y-1290	Thiovulum_ES_AKKQ01000020.1_21	wsu:WS0040 WLAG; PUTATIVE GALACTOSYLTRANSFERASE (db=kegg)	LSU ribosomal protein L36p @ LSU ribosomal protein L36p, zinc-dependent (complement(16466..16579))	K02919	RP-L36, MRPL36, rpmJ; large subunit ribosomal protein L36	NA	796942.HMPREF9623_00788;3.8e-11;72.8;COG0257@1|root,COG0257@2|Bacteria,1VK4F@1239|Firmicutes,24UGF@186801|Clostridia;186801|Clostridia;J;Belongs to the bacterial ribosomal protein bL36 family;rpmJ;-;-;ko:K02919;ko03010,map03010;M00178;-;-;br01610,ko00000,ko00001,ko00002,ko03011;-;-;-;U3
G2Y-1292	Thiovulum_ES_AKKQ01000020.1_22	sulr:B649_04720 hypothetical protein (db=kegg)	23S rRNA (adenine(2503)-C(2))-methyltransferase @ tRNA (adenine(37)-C(2))-methyltransferase (complement(16758..17825))	K06941	rlmN; 23S rRNA (adenine2503-C2)-methyltransferase [EC:2.1.1.192]	NA	563040.Saut_2152;4.3e-128;464.5;COG0820@1|root,COG0820@2|Bacteria,1MUYK@1224|Proteobacteria,42N69@68525|delta/epsilon subdivisions,2YN3J@29547|Epsilonproteobacteria;29547|Epsilonproteobacteria;J;Specifically methylates position 2 of adenine 2503 in 23S rRNA and position 2 of adenine 37 in tRNAs;rlmN;-;2.1.1.192;ko:K06941;-;-;-;-;ko00000,ko01000,ko03009;-;-;-;U3
G2Y-1293	Thiovulum_ES_AKKQ01000020.1_23	hyo:NNO_1492 aspartyl-tRNA(Asn) amidotransferase subunit A (db=kegg)	Pyrroline-5-carboxylate reductase (complement(17829..18587))	K00286	proC; pyrroline-5-carboxylate reductase [EC:1.5.1.2]	NA	1165841.SULAR_01255;1.7e-57;229.6;COG0345@1|root,COG0345@2|Bacteria,1R5J1@1224|Proteobacteria,42P7F@68525|delta/epsilon subdivisions,2YNFY@29547|Epsilonproteobacteria;29547|Epsilonproteobacteria;E;Catalyzes the reduction of 1-pyrroline-5-carboxylate (PCA) to L-proline;proC;-;1.5.1.2;ko:K00286;ko00330,ko01100,ko01110,ko01130,ko01230,map00330,map01100,map01110,map01130,map01230;M00015;R01248,R01251…
G2Y-1294	Thiovulum_ES_AKKQ01000020.1_24	smf:Smon_1072 hypothetical protein (db=kegg)	hypothetical protein (complement(18597..20939))	NA	NA	K02488	929558.SMGD1_0681;1.4e-75;291.2;COG2199@1|root,COG5278@1|root,COG3706@2|Bacteria,COG5278@2|Bacteria,1QYKE@1224|Proteobacteria;1224|Proteobacteria;T;CHASE3 domain;-;-;-;-;-;-;-;-;-;-;-;-;U3
G2Y-1295	Thiovulum_ES_AKKQ01000020.1_25	oac:Oscil6304_3885 DNA modification methylase (db=kegg)	hypothetical protein (complement(21591..22064))	NA	NA	NA	NA
G2Y-1296	Thiovulum_ES_AKKQ01000020.1_26	cure:CUREO_0200 mqnD; 1,4-dihydroxy-6-naphthoate synthase (db=kegg)	Tellurium resistance protein TerD (complement(22068..22634))	K05795	terD; tellurium resistance protein TerD	NA	1122947.FR7_1458;6.1e-73;280.4;COG2310@1|root,COG2310@2|Bacteria,1TNZQ@1239|Firmicutes,4H6YR@909932|Negativicutes;1239|Firmicutes;T;stress protein;terD_2;-;-;ko:K05795;-;-;-;-;ko00000;-;-;-;U3
G2Y-1297	Thiovulum_ES_AKKQ01000020.1_27	sulg:FJR48_07415 rhodanese-like domain-containing protein (db=kegg)	Adenosine deaminase, alternative form (complement(22680..23891))	K20810	mqnX; aminodeoxyfutalosine deaminase [EC:3.5.4.40]	NA	1172190.M947_09790;6.7e-85;321.2;COG0402@1|root,COG0402@2|Bacteria,1MVPA@1224|Proteobacteria,42MJ7@68525|delta/epsilon subdivisions,2YMWU@29547|Epsilonproteobacteria;29547|Epsilonproteobacteria;F;COG0402 Cytosine deaminase and related metal-dependent;orf1;-;3.5.4.40;ko:K20810;ko00130,ko01110,map00130,map01110;-;R10695;RC00477;ko00000,ko00001,ko01000;-;-;-;U3
G2Y-1298	Thiovulum_ES_AKKQ01000020.1_28	sulr:B649_01855 rhodanese-like domain-containing protein (db=kegg)	Molybdopterin-guanine dinucleotide biosynthesis protein MobB 23935..24429	K03753	mobB; molybdopterin-guanine dinucleotide biosynthesis adapter protein	NA	387092.NIS_0797;5.4e-49;200.7;COG1763@1|root,COG1763@2|Bacteria,1RD3Q@1224|Proteobacteria,42RZK@68525|delta/epsilon subdivisions,2YPCQ@29547|Epsilonproteobacteria;29547|Epsilonproteobacteria;H;molybdopterin-guanine dinucleotide biosynthesis protein;mobB;-;-;ko:K03753;-;-;-;-;ko00000;-;-;-;U3
G2Y-1299	Thiovulum_ES_AKKQ01000020.1_29	sua:Saut_1620 4Fe-4S ferredoxin iron-sulfur binding domain protein (db=kegg)	Fructose-1,6-bisphosphatase, type I 24426..25274	K03841	FBP, fbp; fructose-1,6-bisphosphatase I [EC:3.1.3.11]	NA	1123326.JFBL01000014_gene293;6.6e-87;327.4;COG0158@1|root,COG0158@2|Bacteria,1MW0E@1224|Proteobacteria,42NRA@68525|delta/epsilon subdivisions,2YMJC@29547|Epsilonproteobacteria;29547|Epsilonproteobacteria;G;D-fructose-1,6-bisphosphate 1-phosphohydrolase class 1;fbp;-;3.1.3.11;ko:K03841;ko00010,ko00030,ko00051,ko00680,ko00710,ko01100,ko01110,ko01120,ko01130,ko01200,ko04152,ko04910,map00010,map00030…
G2Y-1300	Thiovulum_ES_AKKQ01000020.1_30	sua:Saut_1620 4Fe-4S ferredoxin iron-sulfur binding domain protein (db=kegg)	hypothetical protein 25261..25455	NA	NA	K21834	1345592.CBOM010000007_gene777;2.8e-09;67.4;2AK4P@1|root,31AUI@2|Bacteria,1Q664@1224|Proteobacteria,42X10@68525|delta/epsilon subdivisions,2YQR8@29547|Epsilonproteobacteria;29547|Epsilonproteobacteria;-;-;-;-;-;-;-;-;-;-;-;-;-;-;U3
G2Y-1301	Thiovulum_ES_AKKQ01000020.1_31	tdn:Suden_1494 hypothetical protein (db=kegg)	Nucleoside 5-triphosphatase RdgB (dHAPTP, dITP, XTP-specific) 25517..26116	K02428	rdgB; XTP/dITP diphosphohydrolase [EC:3.6.1.66]	NA	929558.SMGD1_1503;1.2e-55;223.0;COG0127@1|root,COG0127@2|Bacteria,1MUK5@1224|Proteobacteria,42NGT@68525|delta/epsilon subdivisions,2YN0R@29547|Epsilonproteobacteria;29547|Epsilonproteobacteria;F;Pyrophosphatase that catalyzes the hydrolysis of nucleoside triphosphates to their monophosphate derivatives, with a high preference for the non-canonical purine nucleotides XTP (xanthosine triphosphate),…
G2Y-1302	Thiovulum_ES_AKKQ01000020.1_32	sulg:FJR48_04950 hypothetical protein (db=kegg)	Acyl-phosphate:glycerol-3-phosphate O-acyltransferase PlsY 26125..26748	K08591	plsY; acyl phosphate:glycerol-3-phosphate acyltransferase [EC:2.3.1.275]	NA	1565314.OA34_01125;1.7e-52;212.6;COG0344@1|root,COG0344@2|Bacteria,1RD4Z@1224|Proteobacteria,42QQP@68525|delta/epsilon subdivisions,2YNZZ@29547|Epsilonproteobacteria;29547|Epsilonproteobacteria;I;Catalyzes the transfer of an acyl group from acyl- phosphate (acyl-PO(4)) to glycerol-3-phosphate (G3P) to form lysophosphatidic acid (LPA). This enzyme utilizes acyl-phosphate as fatty acyl donor, but n…
G2Y-1303	Thiovulum_ES_AKKQ01000020.1_33	hyo:NNO_2180 flagellar hook protein FlgE (db=kegg)	Undecaprenyl-diphosphatase (complement(26779..27537))	K06153	bacA; undecaprenyl-diphosphatase [EC:3.6.1.27]	NA	273121.WS1290;1.1e-56;226.9;COG1968@1|root,COG1968@2|Bacteria,1MX02@1224|Proteobacteria,42N67@68525|delta/epsilon subdivisions,2YMDK@29547|Epsilonproteobacteria;29547|Epsilonproteobacteria;V;Catalyzes the dephosphorylation of undecaprenyl diphosphate (UPP). Confers resistance to bacitracin;uppP;-;3.6.1.27;ko:K06153;ko00550,map00550;-;R05627;RC00002;ko00000,ko00001,ko01000,ko01011;-;-;-;U3
G2Y-1304	Thiovulum_ES_AKKQ01000020.1_34	NA	Orotate phosphoribosyltransferase (complement(27534..28139))	K00762	pyrE; orotate phosphoribosyltransferase [EC:2.4.2.10]	NA	1537917.JU82_04095;2.7e-74;285.0;COG0461@1|root,COG0461@2|Bacteria,1RIC5@1224|Proteobacteria,42M91@68525|delta/epsilon subdivisions,2YMTS@29547|Epsilonproteobacteria;29547|Epsilonproteobacteria;F;Catalyzes the transfer of a ribosyl phosphate group from 5-phosphoribose 1-diphosphate to orotate, leading to the formation of orotidine monophosphate (OMP);pyrE;-;2.4.2.10;ko:K00762;ko00240,ko01100,map0…
G2Y-1305	Thiovulum_ES_AKKQ01000020.1_35	sku:Sulku_0216 short-chain dehydrogenase/reductase SDR (db=kegg)	hypothetical protein (complement(28200..28949))	NA	NA	K11206	NA
G2Y-1306	Thiovulum_ES_AKKQ01000020.1_36	tdn:Suden_1482 metal dependent phosphohydrolase (db=kegg)	KilA-N domain-containing protein (complement(29023..29757))	NA	NA	NA	NA
NA	Thiovulum_ES_AKKQ01000020.1_37	tig:THII_1515 hypothetical protein (db=kegg)	NA	NA	NA	NA	NA
G2Y-1385	Thiovulum_ES_AKKQ01000021.1_1	cis:CINS_0479 type II restriction/modification enzyme, mod subunit (db=kegg)	hypothetical protein 223..4359	NA	NA	NA	NA
G2Y-1387	Thiovulum_ES_AKKQ01000021.1_2	cis:CINS_0480 type II restriction endonuclease (db=kegg)	hypothetical protein 4533..11504	NA	NA	K20276	NA
G2Y-1388	Thiovulum_ES_AKKQ01000021.1_3	NA	hypothetical protein 11506..12729	K02455	gspF; general secretion pathway protein F	NA	NA
NA	Thiovulum_ES_AKKQ01000021.1_4	fli:Fleli_3569 Eco57I restriction endonuclease (db=kegg)	NA	NA	NA	NA	NA
G2Y-1390	Thiovulum_ES_AKKQ01000021.1_5	NA	hypothetical protein (complement(14291..15064))	NA	NA	NA	NA
G2Y-1391	Thiovulum_ES_AKKQ01000021.1_6	NA	hypothetical protein (complement(15077..15619))	NA	NA	NA	709032.Sulku_1162;2.2e-67;261.9;COG4951@1|root,COG4951@2|Bacteria,1PC94@1224|Proteobacteria,42NUB@68525|delta/epsilon subdivisions,2YMWW@29547|Epsilonproteobacteria;29547|Epsilonproteobacteria;L;Domain of unknown function (DUF1882);-;-;-;-;-;-;-;-;-;-;-;-;U3
G2Y-1392	Thiovulum_ES_AKKQ01000021.1_7	tdn:Suden_1390 hypothetical protein (db=kegg)	Serine hydroxymethyltransferase (complement(15630..16877))	K00600	glyA, SHMT; glycine hydroxymethyltransferase [EC:2.1.2.1]	NA	563040.Saut_1404;4.1e-194;684.1;COG0112@1|root,COG0112@2|Bacteria,1MUIS@1224|Proteobacteria,42M0T@68525|delta/epsilon subdivisions,2YMEX@29547|Epsilonproteobacteria;29547|Epsilonproteobacteria;E;Catalyzes the reversible interconversion of serine and glycine with tetrahydrofolate (THF) serving as the one-carbon carrier. This reaction serves as the major source of one-carbon groups required for the…
G2Y-1393	Thiovulum_ES_AKKQ01000021.1_8	cbw:RR42_s2590 hypothetical protein (db=kegg)	Glutamate synthase [NADPH] small chain 17014..18393	K00266	gltD; glutamate synthase (NADPH) small chain [EC:1.4.1.13]	NA	326298.Suden_1175;3e-166;591.7;COG0493@1|root,COG0493@2|Bacteria,1MU2H@1224|Proteobacteria,42MGY@68525|delta/epsilon subdivisions,2YN2P@29547|Epsilonproteobacteria;29547|Epsilonproteobacteria;C;Glutamate synthase;gltD;-;1.4.1.13,1.4.1.14;ko:K00266;ko00250,ko00910,ko01100,ko01110,ko01120,ko01130,ko01230,map00250,map00910,map01100,map01110,map01120,map01130,map01230;-;R00093,R00114,R00248;RC00006,R…
G2Y-1394	Thiovulum_ES_AKKQ01000021.1_9	ahs:AHALO_0106 hom; homoserine dehydrogenase (db=kegg)	hypothetical protein 18386..19141	K07090	K07090; uncharacterized protein	NA	326298.Suden_1164;3.5e-47;195.3;COG0730@1|root,COG0730@2|Bacteria,1MWX2@1224|Proteobacteria,42R15@68525|delta/epsilon subdivisions,2YNVA@29547|Epsilonproteobacteria;29547|Epsilonproteobacteria;S;membrane transporter protein;-;-;-;ko:K07090;-;-;-;-;ko00000;-;-;-;U3
G2Y-1395	Thiovulum_ES_AKKQ01000021.1_10	nis:NIS_1574 conserved hypothetical protein (db=kegg)	Predicted signal-transduction protein containing cAMP-binding and CBS domains (complement(19154..20947))	K07182	K07182; CBS domain-containing protein	NA	1537917.JU82_05800;9.5e-128;464.2;COG2905@1|root,COG2905@2|Bacteria,1MW8U@1224|Proteobacteria,42NAX@68525|delta/epsilon subdivisions,2YN4X@29547|Epsilonproteobacteria;29547|Epsilonproteobacteria;T;signal-transduction protein containing cAMP-binding and CBS domains;-;-;-;ko:K07182;-;-;-;-;ko00000;-;-;-;U3
G2Y-1396	Thiovulum_ES_AKKQ01000021.1_11	nam:NAMH_0742 thiS; thiamine biosynthesis protein ThiS (db=kegg)	Undecaprenyl-phosphate alpha-N-acetylglucosaminyl 1-phosphate transferase (complement(20958..21995))	NA	NA	K02851	1353528.DT23_16710;1.9e-19;103.6;COG0472@1|root,COG0472@2|Bacteria,1MWYW@1224|Proteobacteria,2V6IH@28211|Alphaproteobacteria,2XKVE@285107|Thioclava;28211|Alphaproteobacteria;M;Glycosyl transferase family 4;-;-;-;-;-;-;-;-;-;-;-;-;U3
G2Y-1397	Thiovulum_ES_AKKQ01000021.1_12	ahs:AHALO_0265 HAD superfamily hydrolase, subfamily IIA (db=kegg)	ATP synthase protein I-like membrane protein 22120..22401	NA	NA	K02116	387092.NIS_0722;8.7e-20;102.8;COG5336@1|root,COG5336@2|Bacteria,1NHIS@1224|Proteobacteria,42VGZ@68525|delta/epsilon subdivisions,2YQ8C@29547|Epsilonproteobacteria;29547|Epsilonproteobacteria;S;Putative F0F1-ATPase subunit Ca2+/Mg2+ transporter;-;-;-;-;-;-;-;-;-;-;-;-;U3
G2Y-1398	Thiovulum_ES_AKKQ01000021.1_13	ccv:CCV52592_1092 murA; UDP-N-acetylglucosamine enolpyruvoyl transferase (db=kegg)	hypothetical protein 22391..22795	NA	NA	K15577	NA
G2Y-1399	Thiovulum_ES_AKKQ01000021.1_14	alp:LPB137_08105 hypothetical protein (db=kegg)	hypothetical protein 22792..24141	K09124	K09124; uncharacterized protein	NA	NA
G2Y-1400	Thiovulum_ES_AKKQ01000021.1_15	NA	Transcription-repair coupling factor 24164..26866	K03723	mfd; transcription-repair coupling factor (superfamily II helicase) [EC:3.6.4.-]	NA	563040.Saut_0592;6.7e-218;764.2;COG1197@1|root,COG1197@2|Bacteria,1MUXG@1224|Proteobacteria,42N8X@68525|delta/epsilon subdivisions,2YMGZ@29547|Epsilonproteobacteria;29547|Epsilonproteobacteria;L;Couples transcription and DNA repair by recognizing RNA polymerase (RNAP) stalled at DNA lesions. Mediates ATP-dependent release of RNAP and its truncated transcript from the DNA, and recruitment of nucle…
G2Y-1401	Thiovulum_ES_AKKQ01000021.1_16	acy:Anacy_2814 transcriptional modulator of MazE/toxin, MazF (db=kegg)	Aconitate hydratase 2 26927..29485	K01682	acnB; aconitate hydratase 2 / 2-methylisocitrate dehydratase [EC:4.2.1.3 4.2.1.99]	NA	1172190.M947_10595;0.0;1318.5;COG1049@1|root,COG1049@2|Bacteria,1MVCR@1224|Proteobacteria,42M43@68525|delta/epsilon subdivisions,2YM8G@29547|Epsilonproteobacteria;29547|Epsilonproteobacteria;C;Belongs to the aconitase IPM isomerase family;acnB;GO:0003674,GO:0003676,GO:0003723,GO:0003729,GO:0003730,GO:0003824,GO:0003994,GO:0005488,GO:0006082,GO:0006091,GO:0006099,GO:0006101,GO:0006629,GO:0006631,G…
NA	Thiovulum_ES_AKKQ01000021.1_17	mag:amb1029 Serine/threonine protein kinase (db=kegg)	NA	NA	NA	NA	572480.Arnit_1237;5.8e-20;103.2;COG2361@1|root,COG2361@2|Bacteria,1NXDD@1224|Proteobacteria,42UCS@68525|delta/epsilon subdivisions,2YPZ7@29547|Epsilonproteobacteria;29547|Epsilonproteobacteria;S;Protein of unknown function DUF86;-;-;-;-;-;-;-;-;-;-;-;-;U3
G2Y-1403	Thiovulum_ES_AKKQ01000022.1_1	sku:Sulku_2283 Thioredoxin domain-containing protein (db=kegg)	hypothetical protein (complement(56..889))	K07080	K07080; uncharacterized protein	NA	NA
G2Y-1404	Thiovulum_ES_AKKQ01000022.1_2	ahs:AHALO_0307 nadA; quinolinate synthase (db=kegg)	hypothetical protein (complement(886..1914))	NA	NA	K07713	NA
G2Y-1405	Thiovulum_ES_AKKQ01000022.1_3	suln:FJR47_06940 hypothetical protein (db=kegg)	Ammonium transporter (complement(2012..3193))	K03320	amt, AMT, MEP; ammonium transporter, Amt family	NA	1150621.SMUL_0173;1.1e-159;569.7;COG0004@1|root,COG0004@2|Bacteria,1NR9F@1224|Proteobacteria,42M8M@68525|delta/epsilon subdivisions,2YNUK@29547|Epsilonproteobacteria;29547|Epsilonproteobacteria;P;Ammonium Transporter;-;-;-;ko:K03320;-;-;-;-;ko00000,ko02000;1.A.11;-;-;U3
G2Y-1406	Thiovulum_ES_AKKQ01000022.1_4	amyt:AMYT_1398 dnaJ; DnaK system heat shock co-chaperone (db=kegg)	Outer membrane porin 3290..4714	K18093	oprD; imipenem/basic amino acid-specific outer membrane pore [EC:3.4.21.-]	NA	1172190.M947_10000;2e-80;306.6;COG3203@1|root,COG3203@2|Bacteria,1R1K3@1224|Proteobacteria,43DCJ@68525|delta/epsilon subdivisions,2YTI4@29547|Epsilonproteobacteria;29547|Epsilonproteobacteria;M;outer membrane porin, OprD family;-;-;-;-;-;-;-;-;-;-;-;-;U3
G2Y-1407	Thiovulum_ES_AKKQ01000022.1_5	tdn:Suden_1145 Sodium/sulphate symporter (db=kegg)	Peptide deformylase 4822..5331	K01462	PDF, def; peptide deformylase [EC:3.5.1.88]	NA	1123326.JFBL01000022_gene2625;9.5e-49;199.9;COG0242@1|root,COG0242@2|Bacteria,1RA2P@1224|Proteobacteria,42RFN@68525|delta/epsilon subdivisions,2YP6C@29547|Epsilonproteobacteria;29547|Epsilonproteobacteria;J;Removes the formyl group from the N-terminal Met of newly synthesized proteins. Requires at least a dipeptide for an efficient rate of reaction. N-terminal L-methionine is a prerequisite for a…
NA	Thiovulum_ES_AKKQ01000022.1_6	gni:GNIT_0927 putative signaling protein PA1727 (db=kegg)	NA	K03595	era, ERAL1; GTPase	NA	387092.NIS_1002;1e-106;393.3;COG1159@1|root,COG1159@2|Bacteria,1MUKT@1224|Proteobacteria,42MUR@68525|delta/epsilon subdivisions,2YMG3@29547|Epsilonproteobacteria;29547|Epsilonproteobacteria;S;An essential GTPase that binds both GDP and GTP, with rapid nucleotide exchange. Plays a role in 16S rRNA processing and 30S ribosomal subunit biogenesis and possibly also in cell cycle regulation and energy…
NA	Thiovulum_ES_AKKQ01000022.1_7	marj:MARI_28880 hypothetical protein (db=kegg)	NA	K03978	engB; GTP-binding protein	NA	306263.Cla_0659;7.4e-40;170.6;COG0218@1|root,COG0218@2|Bacteria,1MY3Z@1224|Proteobacteria,42RJR@68525|delta/epsilon subdivisions,2YP3U@29547|Epsilonproteobacteria;29547|Epsilonproteobacteria;D;Necessary for normal cell division and for the maintenance of normal septation;engB;-;-;ko:K03978;-;-;-;-;ko00000,ko03036;-;-;-;U3
G2Y-1410	Thiovulum_ES_AKKQ01000022.1_8	vei:Veis_5052 transfer origin protein, TraL (db=kegg)	hypothetical protein (complement(7048..7404))	K06940	K06940; uncharacterized protein	NA	1408442.JADE01000009_gene420;1.9e-27;128.6;COG0727@1|root,COG0727@2|Bacteria,1N3F5@1224|Proteobacteria,42THI@68525|delta/epsilon subdivisions,2YPYY@29547|Epsilonproteobacteria;29547|Epsilonproteobacteria;S;Uncharacterised protein family (UPF0153);-;-;-;ko:K06940;-;-;-;-;ko00000;-;-;-;U3
G2Y-1411	Thiovulum_ES_AKKQ01000022.1_9	NA	Quinolinate phosphoribosyltransferase [decarboxylating] (complement(7404..8222))	K00767	nadC, QPRT; nicotinate-nucleotide pyrophosphorylase (carboxylating) [EC:2.4.2.19]	NA	1172190.M947_09880;5e-92;344.4;COG0157@1|root,COG0157@2|Bacteria,1MW0C@1224|Proteobacteria,42MY7@68525|delta/epsilon subdivisions,2YMP6@29547|Epsilonproteobacteria;29547|Epsilonproteobacteria;H;Belongs to the NadC ModD family;nadC;-;2.4.2.19;ko:K00767;ko00760,ko01100,map00760,map01100;M00115;R03348;RC02877;ko00000,ko00001,ko00002,ko01000;-;-;-;U3
G2Y-1412	Thiovulum_ES_AKKQ01000022.1_10	abl:A7H1H_0767 molybdopterin binding domain-containing protein, CinA family (db=kegg)	Quinolinate synthetase (complement(8219..9214))	K03517	nadA; quinolinate synthase [EC:2.5.1.72]	NA	1249480.B649_02160;1.3e-134;486.1;COG0379@1|root,COG0379@2|Bacteria,1MWQU@1224|Proteobacteria,42N99@68525|delta/epsilon subdivisions,2YMDU@29547|Epsilonproteobacteria;29547|Epsilonproteobacteria;H;Catalyzes the condensation of iminoaspartate with dihydroxyacetone phosphate to form quinolinate;nadA;-;2.5.1.72;ko:K03517;ko00760,ko01100,map00760,map01100;M00115;R04292;RC01119;ko00000,ko00001,ko00002…
G2Y-1413	Thiovulum_ES_AKKQ01000022.1_11	NA	Lipid carrier : UDP-N-acetylgalactosaminyltransferase (complement(9287..9892))	K15915	pglC; undecaprenyl phosphate N,N'-diacetylbacillosamine 1-phosphate transferase [EC:2.7.8.36]	NA	1242969.ATCC51562_888;2.4e-50;204.9;COG2148@1|root,COG2148@2|Bacteria,1MV6W@1224|Proteobacteria,42NH8@68525|delta/epsilon subdivisions,2YN7T@29547|Epsilonproteobacteria;29547|Epsilonproteobacteria;M;Transferase;pglC;GO:0003674,GO:0003824,GO:0006464,GO:0006486,GO:0006487,GO:0006807,GO:0008150,GO:0008152,GO:0009058,GO:0009059,GO:0009100,GO:0009101,GO:0009987,GO:0016740,GO:0016772,GO:0016780,GO:0018…
G2Y-1414	Thiovulum_ES_AKKQ01000022.1_12	tdn:Suden_1917 hypothetical protein (db=kegg)	Cytochrome c, class I (complement(9889..10251))	NA	NA	K08738	NA
G2Y-1415	Thiovulum_ES_AKKQ01000022.1_13	sulr:B649_09065 membrane protease ftsh catalytic subunit (db=kegg)	Pseudaminic acid synthase (complement(10299..11321))	K15898	pseI, neuB3; pseudaminic acid synthase [EC:2.5.1.97]	NA	1123326.JFBL01000013_gene371;4.9e-137;494.2;COG2089@1|root,COG2089@2|Bacteria,1MWG3@1224|Proteobacteria,42ME3@68525|delta/epsilon subdivisions,2YMDZ@29547|Epsilonproteobacteria;29547|Epsilonproteobacteria;M;acid synthase;pseI;-;2.5.1.56,2.5.1.97;ko:K01654,ko:K15898;ko00520,ko01100,map00520,map01100;-;R01804,R04435,R09841;RC00159;ko00000,ko00001,ko01000;-;-;-;U3
G2Y-1416	Thiovulum_ES_AKKQ01000022.1_14	chd:Calhy_0416 ribonuclease H (db=kegg)	N-Acetyltransferase PseH involved in the biosynthesis of pseudaminic acid (complement(11318..11767))	K15896	pseH; UDP-4-amino-4,6-dideoxy-N-acetyl-beta-L-altrosamine N-acetyltransferase [EC:2.3.1.202]	NA	990073.ATHU01000001_gene842;1.1e-27;129.8;COG1670@1|root,COG1670@2|Bacteria,1PE3Y@1224|Proteobacteria,42W7J@68525|delta/epsilon subdivisions,2YQGY@29547|Epsilonproteobacteria;29547|Epsilonproteobacteria;N;flagellar;-;-;2.3.1.202;ko:K15896;ko00520,map00520;-;R09842;RC00004,RC00166;ko00000,ko00001,ko01000;-;-;-;U3
G2Y-1417	Thiovulum_ES_AKKQ01000022.1_15	sku:Sulku_1561 signal peptidase I (db=kegg)	UDP-6-deoxy-AltdiNAc hydrolase (PseG, third step of pseudaminic acid biosynthesis) (complement(11749..12627))	K15897	pseG; UDP-2,4-diacetamido-2,4,6-trideoxy-beta-L-altropyranose hydrolase [EC:3.6.1.57]	NA	563040.Saut_0140;6.6e-82;310.8;COG3980@1|root,COG3980@2|Bacteria,1Q330@1224|Proteobacteria,42P4J@68525|delta/epsilon subdivisions,2YMEH@29547|Epsilonproteobacteria;29547|Epsilonproteobacteria;M;pseudaminic acid biosynthesis-associated protein PseG;pseG;-;3.6.1.57;ko:K15897;ko00520,map00520;-;R09834;RC00005,RC00078;ko00000,ko00001,ko01000;-;-;-;U3
G2Y-1418	Thiovulum_ES_AKKQ01000022.1_16	ant:Arnit_0908 signal peptidase I (db=kegg)	hypothetical protein (complement(12636..13898))	NA	NA	NA	1123400.KB904787_gene210;2.7e-137;495.4;COG4310@1|root,COG4310@2|Bacteria,1NDWT@1224|Proteobacteria,1RRQM@1236|Gammaproteobacteria;1236|Gammaproteobacteria;S;Domain of unknown function (DUF2172);-;-;-;-;-;-;-;-;-;-;-;-;U3
G2Y-1419	Thiovulum_ES_AKKQ01000022.1_17	suln:FJR47_05215 folD; bifunctional methylenetetrahydrofolate dehydrogenase/methenyltetrahydrofolate cyclohydrolase FolD (db=kegg)	hypothetical protein (complement(13929..15317))	NA	NA	K03809	386456.JQKN01000005_gene501;8.4e-15;88.6;COG0655@1|root,arCOG02573@2157|Archaea,2XVMU@28890|Euryarchaeota,23PMW@183925|Methanobacteria;183925|Methanobacteria;S;PFAM NADPH-dependent FMN reductase;-;-;-;-;-;-;-;-;-;-;-;-;U3
G2Y-1420	Thiovulum_ES_AKKQ01000022.1_18	kst:KSMBR1_2900 hypothetical protein (db=kegg)	Aminoglycoside N3'-acetyltransferase (complement(15323..16105))	K00662	aacC; aminoglycoside 3-N-acetyltransferase [EC:2.3.1.81]	NA	NA
G2Y-1422	Thiovulum_ES_AKKQ01000022.1_19	ask:EI285_01360 TIGR04219 family outer membrane beta-barrel protein (db=kegg)	hypothetical protein (complement(16277..17422))	NA	NA	NA	NA
G2Y-1423	Thiovulum_ES_AKKQ01000022.1_20	NA	hypothetical protein (complement(17429..17662))	NA	NA	K14188	NA
G2Y-1424	Thiovulum_ES_AKKQ01000022.1_21	NA	hypothetical protein (complement(17675..19186))	NA	NA	K00425	NA
G2Y-1425	Thiovulum_ES_AKKQ01000022.1_22	sua:Saut_1788 L-aspartate oxidase (db=kegg)	Lipoprotein signal peptidase (complement(19229..19699))	K03101	lspA; signal peptidase II [EC:3.4.23.36]	NA	572480.Arnit_0300;7.2e-37;160.2;COG0597@1|root,COG0597@2|Bacteria,1Q1GU@1224|Proteobacteria,42TMD@68525|delta/epsilon subdivisions,2YPZS@29547|Epsilonproteobacteria;29547|Epsilonproteobacteria;MU;This protein specifically catalyzes the removal of signal peptides from prolipoproteins;lspA;-;3.4.23.36;ko:K03101;ko03060,map03060;-;-;-;ko00000,ko00001,ko01000,ko01002;-;-;-;U3
G2Y-1426	Thiovulum_ES_AKKQ01000022.1_23	suln:FJR47_02945 diguanylate cyclase (db=kegg)	Alkyl hydroperoxide reductase subunit C-like protein 19813..20412	K03386	PRDX2_4, ahpC; peroxiredoxin 2/4 [EC:1.11.1.24]	NA	1150621.SMUL_0301;1.1e-88;332.8;COG0450@1|root,COG0450@2|Bacteria,1MWPY@1224|Proteobacteria,42MAJ@68525|delta/epsilon subdivisions,2YMW0@29547|Epsilonproteobacteria;29547|Epsilonproteobacteria;O;Alkyl hydroperoxide reductase;ahpC;-;1.11.1.15;ko:K03386;ko04214,map04214;-;-;-;ko00000,ko00001,ko01000,ko04147;-;-;-;U3
G2Y-1427	Thiovulum_ES_AKKQ01000022.1_24	sulg:FJR48_09390 ComEC/Rec2 family competence protein (db=kegg)	dTDP-glucose 4,6-dehydratase 20498..21586	K01709	rfbG; CDP-glucose 4,6-dehydratase [EC:4.2.1.45]	NA	709032.Sulku_2404;9.4e-147;526.6;COG0451@1|root,COG0451@2|Bacteria,1MV73@1224|Proteobacteria,42N2Z@68525|delta/epsilon subdivisions,2YN19@29547|Epsilonproteobacteria;29547|Epsilonproteobacteria;M;CDP-glucose 4,6-dehydratase;rfbG;-;4.2.1.45;ko:K01709;ko00520,map00520;-;R02426;RC00402;ko00000,ko00001,ko01000;-;-;-;U3
G2Y-1428	Thiovulum_ES_AKKQ01000022.1_25	sku:Sulku_0772 PP-loop domain protein (db=kegg)	Protein QmcA (possibly involved in integral membrane quality control) 21672..22571	NA	NA	NA	360104.CCC13826_1525;1.9e-84;319.3;COG0330@1|root,COG0330@2|Bacteria,1MUM8@1224|Proteobacteria,42NX0@68525|delta/epsilon subdivisions,2YMHX@29547|Epsilonproteobacteria;29547|Epsilonproteobacteria;O;Membrane protease subunits;-;-;-;-;-;-;-;-;-;-;-;-;U3
G2Y-1429	Thiovulum_ES_AKKQ01000022.1_26	sulg:FJR48_11495 SprT family zinc-dependent metalloprotease (db=kegg)	hypothetical protein 22572..22973	K07340	ybbJ; inner membrane protein	NA	NA
G2Y-1430	Thiovulum_ES_AKKQ01000022.1_27	sku:Sulku_1884 hypothetical protein (db=kegg)	tRNA-i(6)A37 methylthiotransferase (complement(23089..24375))	K06168	miaB; tRNA-2-methylthio-N6-dimethylallyladenosine synthase [EC:2.8.4.3]	NA	1249480.B649_01295;1.7e-147;529.3;COG0621@1|root,COG0621@2|Bacteria,1MURS@1224|Proteobacteria,42MQ3@68525|delta/epsilon subdivisions,2YMPC@29547|Epsilonproteobacteria;29547|Epsilonproteobacteria;J;Catalyzes the methylthiolation of N6- (dimethylallyl)adenosine (i(6)A), leading to the formation of 2- methylthio-N6-(dimethylallyl)adenosine (ms(2)i(6)A) at position 37 in tRNAs that read codons beginn…
G2Y-1431	Thiovulum_ES_AKKQ01000022.1_28	suln:FJR47_06215 gatB; Asp-tRNA(Asn)/Glu-tRNA(Gln) amidotransferase subunit GatB (db=kegg)	Biotin synthase (complement(24372..25223))	K01012	bioB; biotin synthase [EC:2.8.1.6]	NA	326298.Suden_0169;9.5e-94;350.1;COG0502@1|root,COG0502@2|Bacteria,1MVFF@1224|Proteobacteria,42NGR@68525|delta/epsilon subdivisions,2YMH4@29547|Epsilonproteobacteria;29547|Epsilonproteobacteria;H;Catalyzes the conversion of dethiobiotin (DTB) to biotin by the insertion of a sulfur atom into dethiobiotin via a radical- based mechanism;bioB;-;2.8.1.6;ko:K01012;ko00780,ko01100,map00780,map01100;M0012…
G2Y-1432	Thiovulum_ES_AKKQ01000022.1_29	arc:ABLL_0140 conserved hypothetical protein (db=kegg)	Heat shock protein DnaJ-like 25353..26195	NA	NA	K05801	NA
G2Y-1433	Thiovulum_ES_AKKQ01000022.1_30	gem:GM21_1197 PKD domain containing protein (db=kegg)	hypothetical protein 26206..27324	NA	NA	K06076	123214.PERMA_0993;4.3e-70;271.9;28QK0@1|root,2ZD1U@2|Bacteria,2G4IP@200783|Aquificae;200783|Aquificae;-;-;-;-;-;-;-;-;-;-;-;-;-;-;U3
NA	Thiovulum_ES_AKKQ01000022.1_31	NA	NA	K00549	metE; 5-methyltetrahydropteroyltriglutamate--homocysteine methyltransferase [EC:2.1.1.14]	NA	387093.SUN_0525;1.2e-160;573.2;COG0620@1|root,COG0620@2|Bacteria,1MUI9@1224|Proteobacteria,42M8I@68525|delta/epsilon subdivisions,2YN4J@29547|Epsilonproteobacteria;29547|Epsilonproteobacteria;E;Catalyzes the transfer of a methyl group from 5- methyltetrahydrofolate to homocysteine resulting in methionine formation;metE;-;2.1.1.14;ko:K00549;ko00270,ko00450,ko01100,ko01110,ko01230,map00270,map00450…
G2Y-643	Thiovulum_ES_AKKQ01000023.1_1	NA	hypothetical protein 682..1092	NA	NA	K05801	NA
G2Y-644	Thiovulum_ES_AKKQ01000023.1_2	NA	hypothetical protein 1108..1632	NA	NA	NA	NA
G2Y-645	Thiovulum_ES_AKKQ01000023.1_3	NA	hypothetical protein (complement(1700..3109))	NA	NA	K18093	NA
G2Y-646	Thiovulum_ES_AKKQ01000023.1_4	Family of unknown function (DUF6055) [PF19527.1]; Predicted Zn-dependent protease (DUF2268) [PF10026.11] (db=pfam)	Exopolyphosphatase-related protein (complement(3417..4343))	NA	NA	NA	1304888.ATWF01000001_gene1195;3.5e-126;458.0;COG0618@1|root,COG0618@2|Bacteria,2GGCR@200930|Deferribacteres;200930|Deferribacteres;S;3'(2'),5'-bisphosphate nucleotidase activity;-;-;-;-;-;-;-;-;-;-;-;-;U3
G2Y-647	Thiovulum_ES_AKKQ01000023.1_5	oac:Oscil6304_0342 Ca2+-binding protein, RTX toxin (db=kegg)	hypothetical protein (complement(4410..5060))	K01935	bioD; dethiobiotin synthetase [EC:6.3.3.3]	NA	572480.Arnit_2465;3e-47;195.3;COG0132@1|root,COG0132@2|Bacteria,1RDRK@1224|Proteobacteria,42SQE@68525|delta/epsilon subdivisions,2YPHI@29547|Epsilonproteobacteria;29547|Epsilonproteobacteria;H;Catalyzes a mechanistically unusual reaction, the ATP- dependent insertion of CO2 between the N7 and N8 nitrogen atoms of 7,8-diaminopelargonic acid (DAPA) to form an ureido ring;bioD;GO:0003674,GO:0003824,…
G2Y-648	Thiovulum_ES_AKKQ01000023.1_6	vro:BSZ04_22625 hypothetical protein (db=kegg)	hypothetical protein (complement(5050..6906))	K02453	gspD; general secretion pathway protein D	NA	1123326.JFBL01000017_gene2328;1.6e-133;483.4;COG1450@1|root,COG4796@1|root,COG1450@2|Bacteria,COG4796@2|Bacteria,1MUUA@1224|Proteobacteria,42M9I@68525|delta/epsilon subdivisions,2YNRH@29547|Epsilonproteobacteria;29547|Epsilonproteobacteria;NU;general secretion pathway protein D;-;-;-;ko:K02453;ko03070,ko05111,map03070,map05111;M00331;-;-;ko00000,ko00001,ko00002,ko02044;3.A.15;-;-;U3
G2Y-649	Thiovulum_ES_AKKQ01000023.1_7	sku:Sulku_2194 collagenase (db=kegg)	hypothetical protein (complement(6893..7792))	NA	NA	NA	NA
G2Y-650	Thiovulum_ES_AKKQ01000023.1_8	NA	hypothetical protein (complement(7779..8315))	NA	NA	K00382	NA
G2Y-651	Thiovulum_ES_AKKQ01000023.1_9	nis:NIS_1063 conserved hypothetical protein (db=kegg)	hypothetical protein (complement(8312..8713))	NA	NA	K22226	NA
G2Y-652	Thiovulum_ES_AKKQ01000023.1_10	cpaf:C6V80_08610 sugar transferase (db=kegg)	hypothetical protein (complement(8710..9663))	NA	NA	K07056	NA
G2Y-653	Thiovulum_ES_AKKQ01000023.1_11	NA	hypothetical protein (complement(9650..10594))	NA	NA	K18285	NA
G2Y-654	Thiovulum_ES_AKKQ01000023.1_12	NA	tRNA (uracil(54)-C5)-methyltransferase @ tmRNA (uracil(341)-C5)-methyltransferase 10847..11971	K00557	trmA; tRNA (uracil-5-)-methyltransferase [EC:2.1.1.35]	NA	944547.ABLL_2680;5.4e-113;414.5;COG2265@1|root,COG2265@2|Bacteria,1MY45@1224|Proteobacteria,43BHX@68525|delta/epsilon subdivisions,2YMEI@29547|Epsilonproteobacteria;29547|Epsilonproteobacteria;J;Dual-specificity methyltransferase that catalyzes the formation of 5-methyluridine at position 54 (m5U54) in all tRNAs, and that of position 341 (m5U341) in tmRNA (transfer-mRNA);trmA;-;2.1.1.35;ko:K00557…
G2Y-655	Thiovulum_ES_AKKQ01000023.1_13	NA	Glutamine--fructose-6-phosphate aminotransferase [isomerizing] 12005..13813	K00820	glmS, GFPT; glutamine---fructose-6-phosphate transaminase (isomerizing) [EC:2.6.1.16]	NA	326298.Suden_1483;6.6e-238;830.1;COG0449@1|root,COG0449@2|Bacteria,1MW4K@1224|Proteobacteria,42KZ7@68525|delta/epsilon subdivisions,2YMB1@29547|Epsilonproteobacteria;29547|Epsilonproteobacteria;M;Catalyzes the first step in hexosamine metabolism, converting fructose-6P into glucosamine-6P using glutamine as a nitrogen source;glmS;-;2.6.1.16;ko:K00820;ko00250,ko00520,ko01100,ko01130,ko04931,map002…
G2Y-656	Thiovulum_ES_AKKQ01000023.1_14	NA	hypothetical protein 13979..15241	NA	NA	K02031	NA
G2Y-657	Thiovulum_ES_AKKQ01000023.1_15	sulg:FJR48_09080 PAS domain-containing protein (db=kegg)	[4Fe-4S]-AdoMet protein YhcC/YtqA (complement(15270..16226))	K07139	K07139; uncharacterized protein	NA	1537917.JU82_08065;2e-108;399.1;COG1242@1|root,COG1242@2|Bacteria,1MUYF@1224|Proteobacteria,42PX9@68525|delta/epsilon subdivisions,2YN2U@29547|Epsilonproteobacteria;29547|Epsilonproteobacteria;S;Radical SAM protein;-;-;-;ko:K07139;-;-;-;-;ko00000;-;-;-;U3
G2Y-658	Thiovulum_ES_AKKQ01000023.1_16	ccv:CCV52592_0511 efp; translation elongation factor EF-P (db=kegg)	Indole-3-glycerol phosphate synthase 16342..17151	K01609	trpC; indole-3-glycerol phosphate synthase [EC:4.1.1.48]	NA	387093.SUN_1695;3.8e-108;397.9;COG0134@1|root,COG0134@2|Bacteria,1MW5K@1224|Proteobacteria,42MAG@68525|delta/epsilon subdivisions,2YM8T@29547|Epsilonproteobacteria;29547|Epsilonproteobacteria;E;Belongs to the TrpC family;trpC;-;4.1.1.48;ko:K01609;ko00400,ko01100,ko01110,ko01130,ko01230,map00400,map01100,map01110,map01130,map01230;M00023;R03508;RC00944;ko00000,ko00001,ko00002,ko01000;-;-;-;U3
G2Y-659	Thiovulum_ES_AKKQ01000023.1_17	nis:NIS_1554 aminotransferase, class I and II (db=kegg)	asparaginase 17148..17642	K01424	E3.5.1.1, ansA, ansB; L-asparaginase [EC:3.5.1.1]	NA	1172190.M947_10175;8.3e-34;150.2;COG0252@1|root,COG0252@2|Bacteria,1RHAW@1224|Proteobacteria,42SNH@68525|delta/epsilon subdivisions,2YQ20@29547|Epsilonproteobacteria;29547|Epsilonproteobacteria;EJ;GlutRNAGln amidotransferase subunit D;-;-;3.5.1.1;ko:K01424;ko00250,ko00460,ko01100,ko01110,map00250,map00460,map01100,map01110;-;R00485;RC00010,RC02798;ko00000,ko00001,ko01000;-;-;-;U3
G2Y-660	Thiovulum_ES_AKKQ01000023.1_18	tdn:Suden_1909 Protein of unknown function UPF0011 (db=kegg)	conserved hypothetical protein (complement(17679..18263))	K07112	K07112; uncharacterized protein	NA	563040.Saut_1992;3.4e-50;204.9;COG2391@1|root,COG2391@2|Bacteria,1RIWE@1224|Proteobacteria,42QRV@68525|delta/epsilon subdivisions,2YP7K@29547|Epsilonproteobacteria;29547|Epsilonproteobacteria;S;Sulphur transport;-;-;-;ko:K07112;-;-;-;-;ko00000;-;-;-;U3
G2Y-661	Thiovulum_ES_AKKQ01000023.1_19	caci:CLOAM0173 rpmE; 50S ribosomal subunit protein L31 (db=kegg)	hypothetical protein (complement(18266..18763))	K07112	K07112; uncharacterized protein	NA	563040.Saut_1993;3.2e-49;201.4;COG2391@1|root,COG2391@2|Bacteria,1R5DN@1224|Proteobacteria,42SSH@68525|delta/epsilon subdivisions,2YPM7@29547|Epsilonproteobacteria;29547|Epsilonproteobacteria;S;Sulphur transport;-;-;-;ko:K07112;-;-;-;-;ko00000;-;-;-;U3
[truncated: 961 more rows]

## Sheet: Prokka_MacSyFinder
																MacSyFinder
[truncated: 2,028 more rows]
