# Supplementary material for: Cave Thiovulum (Candidatus Thiovulum stygium) differs metabolically and genomically from marine species
Source: ISME J. 2022 Dec 17;17(3):340–53. doi: 10.1038/s41396-022-01350-4 (PMC9938260; doi:10.1038/s41396-022-01350-4)
Supplement: Supplementary file 14 — Supplementary dataset 7 [file 41396_2022_1350_MOESM14_ESM.xlsx]

## Sheet: Thiovulum_caves_gene_clusters_s
unique_id	gene_cluster_id	bin_name	genome_name	gene_callers_id	num_genomes_gene_cluster_has_hits	num_genes_in_gene_cluster	max_num_paralogs	SCG	functional_homogeneity_index	geometric_homogeneity_index	combined_homogeneity_index	COG20_CATEGORY_ACC	COG20_CATEGORY	KOfam_ACC	KOfam	KEGG_Class_ACC	KEGG_Class	COG20_PATHWAY_ACC	COG20_PATHWAY	KEGG_Module_ACC	KEGG_Module	COG20_FUNCTION_ACC	COG20_FUNCTION	aa_sequence
1	GC_00000001	Core	Thiovulum_ES	620	4	106	34	0	0.4988	0.799693	0.614384													------------------------------------------------------------------------------------------------------------------------------------------------------------------------------------------------------------------------------------------------------------------------MENREENLVKKTCRELGITQKELAEKTGISLPTINRWSA---SNQIPKQNII-FLETILENQKL---QNKLLEFQDFFEKFKTLSSF-----------------------
2	GC_00000001	Core	Thiovulum_ES	735	4	106	34	0	0.4988	0.799693	0.614384													----------------------------------------------------------------------------------------------------------------------------------------------------------------------------------------------------------------------------------------------------------------MEDFLEQKEAKNEENLVKKTCRELGITQKELAEYFGVTPKAVSNWAT--QKHKLPTNFYF-LIDLIKT-------QRKYNSLMNAINNH-----------------------------
3	GC_00000001	Core	Thiovulum_ES	2028	4	106	34	0	0.4988	0.799693	0.614384													------------------------------------------------------------------------------------------------------------------------------------------------------------------------------------------------------------------------------------------------------------------------MEQKEENLVKKTCRELGITQKELAEKIGVSYRTLTNWSN--GTVEIPKIALN-LIEMFHV-------EKEYSELKNALSTSLKIN-------------------------
4	GC_00000001	Core	Thiovulum_ES	2060	4	106	34	0	0.4988	0.799693	0.614384													-----------------------------------------------------------------------------------------------------------------------------------------------------------------------------------------------------------------------------------------------------------------------MEQKKEDNLVKKTCRELGITQKELAEKIGVSKQTIYDWSN--NRTPIPKWGLT-IFKLLSE-------KKEYSELKHILKNALNNNKIIL---------------------
5	GC_00000001	Core	Thiovulum_ES	1511	4	106	34	0	0.4988	0.799693	0.614384													----------------------------------------------------------------------------------------------------------------------------------------------------------------------------------------------------------------------------------------------------------------MEDFLEHKEAKNEENIVKKTCRELGITQKELAEKIGITEKTVNNWAN--NRVKIPNNFNR-LIELLKI-------ENNCKKIVSAVKNIETSKISLN---------------------
6	GC_00000001	Core	Thiovulum_ES	1999	4	106	34	0	0.4988	0.799693	0.614384													------------------------------------------------------------------------------------------------------------------------------------------------------------------------------------------------------------------------------------------------------------------------MEEKEENLVKKTCRELGITQKELAHEIGVSRQTIYDWSS--GKTPIPNWGFK-IFKLLSE-------NRKFTELKNALINTFQDKQTIIFK-------------------
7	GC_00000001	Core	Thiovulum_ES	1068	4	106	34	0	0.4988	0.799693	0.614384			K07726	putative transcriptional regulator									-----------------------------------------------------------------------------------------------------------------------------------------------------------------------------------------------------------------------------------------------------------------------MEQKKEDNLVKKTCRELGITQKELARILGVSNTTISDWAS--GKTTIPNLGLK-TLELLKV-------EQDFNNFKKLIKNTLTTEEKISRELKII---------------
8	GC_00000001	Core	Thiovulum_ES	764	4	106	34	0	0.4988	0.799693	0.614384													----------------------------------------------------------------------------------------------------------------------------------------------------------------------------------------------------------------------------------------------------------------MEDFLEKKEAKNEENLVKKTCRELGITQKELAEKVGVSEKSITNWAN--NKNKPPKSFFK-TVELLKQ-------AEELSVLKKSLTILKG---------------------------
9	GC_00000001	Core	Thiovulum_ES	373	4	106	34	0	0.4988	0.799693	0.614384													--------------------------------------------------------------------------------------------------------------------------------------------------------------------------------------------------------------------------------------------------------------------MEKKEAKSEENLVKKTCRELGITQKELAEKIGVSKQTVYDWSS--EKTPIPNWGFN-FMKLLKE-------IPELLILKEAVDKLYHQKQYT----------------------
10	GC_00000001	Core	Thiovulum_ES	1775	4	106	34	0	0.4988	0.799693	0.614384													-------------------------------------------------------------------------------------------------------------------------------------------------------------------------------------------------------------------------------------------------------------------MEQKKEVNKEENLVKKTCRELGITQKELAEKIGVNKNTVSEWAN--NKTPISKLVET-TLNLLKT-------EKDCVNFKNSIGELMVSKSR-----------------------
11	GC_00000001	Core	Thiovulum_ES	1978	4	106	34	0	0.4988	0.799693	0.614384													------------------------------------------------------------------------------------------------------------------------------------------------------------------------------------------------------------------------------------------------------------------------MEQKEENLVKKTCRELGITQKELAEMMGISRQSVNNWAN--NRTDPPKIFSR-LIELLNI-------EKRFKTIKEQFVM------------------------------
12	GC_00000001	Core	Thiovulum_ES	1678	4	106	34	0	0.4988	0.799693	0.614384													--------------------------------------------------------------------------------------------------------------------------------------------------------------------------------------------------------------------------------------------------------------------------MEQENPIEQAMKDLGVNQKDLAELMGVSRNSVSWWKN----------------------------EKQ----------------------------------------
13	GC_00000001	Core	Thiovulum_ES	1116	4	106	34	0	0.4988	0.799693	0.614384													--------------------------------------------------------------------------------------------------------------------------------------------------------------------------------------------------------------------------------------------------------------------------MDKVNPIEQICEDLGVNQKKLAEMMGITPNSLSNWKS--GKQKIPSWSLK-MFDLFKI-------QKEHEELKRTLSNFKVFN-------------------------
14	GC_00000001	Core	Thiovulum_ES	1406	4	106	34	0	0.4988	0.799693	0.614384													---------------------------------------------------------------------------------------------------------------------------------------------------------------------------------------------------------------------------------------------------------RKKRIKIYKKSMEDFLEQKEENLVKKTCRELGITQKELAEKIGLSDRTLSKYAT----GNIPKNIEN-HIKLISENSKQ---KELLYKFKNNIRDIENYINN-----------------------
15	GC_00000001	Core	Thiovulum_ES	726	4	106	34	0	0.4988	0.799693	0.614384													---------------------------------------------------------------------------------------------------------------------------------------------------------------------------------------------------------------------------------------------------------------------------MKDNLIKKTCKDFGITQKELAEMIGLTDRTLSKYAT---NEHIPKNIIN-HINLLVE-------NSYYKEMFESLQTTIQKAQKIVENIRK----------------
16	GC_00000001	Core	Thiovulum_ES	1064	4	106	34	0	0.4988	0.799693	0.614384													-----------------------------------------------------------------------------------------------------------------------------------------------------------------------------------------------------------------------------------------------------------------------MEQKKEDNLVKKTCRELGITQKELAEKIGVKPESLNSSLS---RGKITNQVIK-SVEMLNELYFLKEELKSCYKKEETFKEILSYQIKN----------------------
17	GC_00000001	Core	Thiovulum_ES	351	4	106	34	0	0.4988	0.799693	0.614384													------------------------------------------------------------------------------------------------------------------------------------------------------------------------------------------------------------------------------------------------------------------------MENREENLVKKTCRELGITQKELAEKIGVKPESLNSSLS---RGKISNQTKK-SLEMLSEINNLSRIIESYNFIEDKILDIVKSKKKITNY-------------------
18	GC_00000001	Core	Thiovulum_ES	212	4	106	34	0	0.4988	0.799693	0.614384													------------------------------------------------------------------------------------------------------------------------------------------------------------------------------------------------------------------------------------------------------------------------MENKEENLVKKTCRELGITQKELAEKIGVNPKTISNWQT----KKMEKYAEV-LLSALIN-------EDKYFKAMELFTLKT----------------------------
19	GC_00000001	Core	Thiovulum_ES	586	4	106	34	0	0.4988	0.799693	0.614384													------------------------------------------------------------------------------------------------------------------------------------------------------------------------------------------------------------------------------------------------------------------------MENKEENLVKKTCRELGITQKELAKLTGFKEQTIRNWSS---TKEFPEYTQA-FFKVLIQ-------NKKYEEALLHFTKFSEIVKSI----------------------
20	GC_00000001	Core	Thiovulum_ES	1704	4	106	34	0	0.4988	0.799693	0.614384													------------------------------------------------------------------------------------------------------------------------------------------------------------------------------------------------------------------------------------------------------------------------------------I---------------------------------PKWAFR-LIELLKK-------EKEHSNFVELFKKYK----------------------------
21	GC_00000001	Core	Thiovulum_ES	1361	4	106	34	0	0.4988	0.799693	0.614384													------------------------------------------------------------------------------------------------------------------------------------------------------------------------------------------------------------------------------------------------------------------------MENREENLVKKTCRELGITQKELAKKIGVPNGTVNRWAS---TDDIPKMTVL-ALKLLMENREL---KTGIEYITKGFSIFSKHQQKATV--------------------
22	GC_00000001	Core	Thiovulum_ES	1090	4	106	34	0	0.4988	0.799693	0.614384													------------------------------------------------------------------------------------------------------------------------------------------------------------------------------------------------------------------------------------------------------------------------MEQKEENLVKKTCRELGINQKELANLTGFSEAVISRWNR---GANLTESTKK-HFALLIE-------NSKLK--THIISKVID---------------------------
23	GC_00000001	Core	Thiovulum_ES	1443	4	106	34	0	0.4988	0.799693	0.614384													--------------------------------------------------------------------------------------------------------------------------------------------------------------------------------------------------------------------------------------------------------------------------MEQESLIKKTCKELGITQKELAERIGFSTTSISKWNK--KINGIPKNVEK-VLNLLVEHELL---KKEYELFRQRILR------------------------------
24	GC_00000001	Core	Thiovulum_ES	1612	4	106	34	0	0.4988	0.799693	0.614384													-------------------------------------------------------------------------------------------------------------------------------------------------------------------------------------------------------------------------------------------------------------------MEQKKEVNKEENLVKKTCKELGITQKELAEIFGVTPHTVTNWVR----GRMEELHKK-ALHGLIC-------EKKYKEIRVNLKNIIE---------------------------
25	GC_00000001	Core	Thiovulum_ES	380	4	106	34	0	0.4988	0.799693	0.614384													--------------------------------------------------------------------------------------------------------------------------------------------------------------------------------------------------------------------------------------------------------------------MEKKEAKSEENLVKKTCRELGITQKELAEIFGVTPHTVTNWVR----GRMEEVHKR-ALIGLIY-------EKNLKDIEKKIQDVNIEYF------------------------
26	GC_00000001	Core	Thiovulum_ES	1083	4	106	34	0	0.4988	0.799693	0.614384													------------------------------------------------------------------------------------------------------------------------------------------------------------------------------------------------------------------------------------------------------------------------MEQKEENLVKKTCRELKITQKELAEMMGVNAITPSQWIT---KNSIPEWADK-FMNLILE-------NKKIKTLLTHLNI------------------------------
27	GC_00000001	Core	Thiovulum_ES	1366	4	106	34	0	0.4988	0.799693	0.614384													------------------------------------------------------------------------------------------------------------------------------------------------------------------------------------------------------------------------------------------------------------------------MENKEENLVKKTCRELGITQKKLAEITKIDRGNLSRWNL--NKRKIPEYIEQ-YLIILTK-------LNTYEKILN----------------------------------
28	GC_00000001	Core	Thiovulum_ES	692	4	106	34	0	0.4988	0.799693	0.614384													--------------------------------------------------------------------------------------------------------------------------------------------------------------------------------------------------------------------------------------------------------------------------MEKENPIEQICEDLGVNQKKLAEIIGVSQNTVSTWKK---ENKFPTWTNN-FFEVLKE-------RRNCDEYRNSVEKILELNNQYKK--------------------
29	GC_00000001	Core	Thiovulum_ES	2043	4	106	34	0	0.4988	0.799693	0.614384													#NAME?
30	GC_00000001	Core	Thiovulum_ES	1087	4	106	34	0	0.4988	0.799693	0.614384													------------------------------------------------------------------------------------------------------------------------------------------------------------------------------------------------------------------------------------------------------------------------MEQKEENLVKKTCRELGITQKELAKMLDVSQDTVTNWTK-----GEPKQIIKVLLEALIY-------KKKFHNILKIVEFQILPLKNSKLI-------------------
31	GC_00000001	Core	Thiovulum_ES	378	4	106	34	0	0.4988	0.799693	0.614384													--------------------------------------------------------------------------------------------------------------------------------------------------------------------------------------------------------------------------------------------------------------------MEKKEAKSEENLVKKTCRELGITQKELAEQIGVAPVSISRWSR--GENQIPKNIEL-LFKTLVENKNLKNINFEIIKFKKKLDTLTESIV------------------------
32	GC_00000001	Core	Thiovulum_ES	1364	4	106	34	0	0.4988	0.799693	0.614384													------------------------------------------------------------------------------------------------------------------------------------------------------------------------------------------------------------------------------------------------------------------------MENKEENLVKKTCRELGITQKELAERIGVHGGTVRAWSS---KGEIPEYFIN-HLNLLIN-------YHKEIQFKNKFREVLTYL-------------------------
33	GC_00000001	Core	Thiovulum_ES	1813	4	106	34	0	0.4988	0.799693	0.614384													------------------------------------------------------------------------------------------------------------------------------------------------------------------------------------------------------------------------------------------------------------------------MENKEENLVKKTCRELGITQKELAEKIGVHDVTVRNWTS---KGKVPKIAKN-FMELLLE-------KKEFLNYISQTQKYLQISEQIKDVRIPDTL-------------
34	GC_00000001	Core	Thiovulum_ES	807	4	106	34	0	0.4988	0.799693	0.614384													--------------------------------------------------------------------------------------------------------------------------------------------------------------------------------------------------------------------------------------------------------TSSQIDKISKIAWEGLNLEKEENLVKKTCQELKINQKELANLTGFSEDSISKWNK---GGKIPKSAEN-FFHTLIK-------LDKLSHIENLINQIKN---------------------------
35	GC_00000001	Core	Thiovulum_Frasassi	712	4	106	34	0	0.4988	0.799693	0.614384													------------------------------------------------------------------------------------------------------------------------------------------------------------------------------------------------------------------------------------------------------------------MDERIVEIKQGDNLVKKTCRELGITQKKLAGIMGVSAQTVSNWGRDFNNGKLEKTTQL-ALEGLIY-------KQRLSKIQLNISTMI----------------------------
36	GC_00000001	Core	Thiovulum_Frasassi	1212	4	106	34	0	0.4988	0.799693	0.614384													------------------------------------------------------------------------------------------------------------------------------------------------------------------------------------------------------------------------------------------------------------------MAEDIKKEIQEENLVKKTCRELGITQKELAEIK-----------------------------------------------------------------------------------
37	GC_00000001	Core	Thiovulum_Frasassi	1208	4	106	34	0	0.4988	0.799693	0.614384													---------------------------------------------------------------------------------------------------------------------------------------------------------------------------------------------------------------------------------------------------------------------MENQSQPEENLVKKTCRELGITQKELAEIMKVSLPTINRWSY---TQHIPEQHII-FMKLLVDYRLM---QNKLQEMENFFTIFKKYSEGYDKQSSPLINI------------
38	GC_00000001	Core	Thiovulum_Frasassi	50	4	106	34	0	0.4988	0.799693	0.614384													---------------------------------------------------------------------------------------------------------------------------------------------------------------------------------------------------------------------------------------------------------------------MENQSQPEENLVKKTCRELGITQKELAEKTGIAEQTIRNWSA---GQKIPIWAYN-YFNILNE----------FYN-------------------------------------
39	GC_00000001	Core	Thiovulum_Frasassi	1439	4	106	34	0	0.4988	0.799693	0.614384													---------------------------------------------------------------------------------------------------------------------------------------------------------------------------------------------------------------------------------------------------------------------MENQAQPEENLVKKTCRELGITQKELANMLGITDRTISNWAN--NKVEIPKNFSR-LIDLLRI-------EKDFNKIIDVLKKYND---------------------------
40	GC_00000001	Core	Thiovulum_Frasassi	707	4	106	34	0	0.4988	0.799693	0.614384													----------------------------------------------------------------------------------------------------------------------------------------------------------------------------------------------------------------------------------------------------MGRKKTIKTIDELLENSKTDQQPQEENLVKKTCRELGITQKELAERLGVTQRTITNWIN--GTIEIPVMAIN-LIEMFHL-------ERNYIQLQTTLSIFMEKQIQPR---------------------
41	GC_00000001	Core	Thiovulum_Frasassi	742	4	106	34	0	0.4988	0.799693	0.614384													------------------------------------------------------------------------------------------------------------------------------------------------------------------------------------------------------------------------------------------------------------------MAEDIKKEIQEENLVKKTCRELGITQKELAERIGVSKQTIYDWSS--GKTPIPSWGFN-FMIMIKE-------IPNLLILKDTIDKIYGGRNTGSLTI------------------
42	GC_00000001	Core	Thiovulum_Frasassi	343	4	106	34	0	0.4988	0.799693	0.614384													--------------------------------------------------------------------------------------------------------------------------------------------------------------------------------------------------------------------------------------------------------------------------MEESNKIDEICQKLGVNQKTLSEMMGITQNSISNWKH--NRQEIPFWALK-MFDLFLI-------QKEYLEITRTLQKFRI---------------------------
43	GC_00000001	Core	Thiovulum_Frasassi	1056	4	106	34	0	0.4988	0.799693	0.614384			K07726	putative transcriptional regulator									-----------------------------------------------------------------------------------------------------------------------------------------------------------------------------------------------------------------------------------------------------------------MRGFILLESIKEENIIKHTCQELGITQKELAQRTGLSVSAISKWNQ---GAKIPNSAKK-TFNLLVE-------NFKLNKLVLKLI-------------------------------
44	GC_00000001	Core	Thiovulum_Frasassi	570	4	106	34	0	0.4988	0.799693	0.614384													-----------------------------------------------------------------------------------------------------------------------------------------------------------------------------------------------------------------------------------------------------GRKKTIKTIDELLENSKTDQQPQEENLVKKTCRELGITQKELAERIGVAPYTISRWAN----GEIDKTIEV-FLDALIY-------KHRFLILEKLFVNTQIIHKVS----------------------
45	GC_00000001	Core	Thiovulum_Frasassi	328	4	106	34	0	0.4988	0.799693	0.614384													----------------------------------------------------------------------------------------------------------------------------------------------------------------------------------------------------------------------------------------------------MGRKKTIKTIDELLENSKTDQQPQEENLVKKTCRELGITQKELAEKIGLNPRTISVWGG----GKIEQSGQV-LLQALID-------QSRFYKIVDLISLNSLINRV-----------------------
46	GC_00000001	Core	Thiovulum_Frasassi	92	4	106	34	0	0.4988	0.799693	0.614384													----------------------------------------------------------------------------------------------------------------------------------------------------------------------------------------------------------------------------------------------------MGRKKTIKTINELLENSKTDQQPQEENLVKKTCRELGITQKELAERIKVSRQTVSDWAT--GRIRISETIEY-LLTLVL---------------------------------------------------
47	GC_00000001	Core	Thiovulum_Frasassi	247	4	106	34	0	0.4988	0.799693	0.614384													------------------------------------------------------------------------------------------------------------------------------------------------------------------------------------------------------------------------------------------------------------------MDKIENQSQPEENLVKKTCRELGITQKELAERLGFSTTSISKWSN---GKEIPINVIN-TLNIIIEYEAL---KNEYALFRKSILRK-----------------------------
48	GC_00000001	Core	Thiovulum_Frasassi	1229	4	106	34	0	0.4988	0.799693	0.614384													---------------------------------------------------------------------------------------------------------------------------------------------------------------------------------------------------------------------------------------------------------------MEKEAKTDLQSQPEENLVKKTCRELGITQKELAEMMGVSRQSVSYWAT--NKIEPPKILAK-LLTLLII-------EREYKQIRESFKLIDNLN-------------------------
49	GC_00000001	Core	Thiovulum_Frasassi	613	4	106	34	0	0.4988	0.799693	0.614384													----------------------------------------------------------------------------------------------------------------------------------------------------------------------------------------------------------------------------------------------------MGRKKTIKTIDEVLENSKTDQQPQEENLVKKTCRELGITQKELAEITKFKEQTIRNWSS---KGGLPDYAEA-FFNIILKFHYHKETLVHFLNFSKNIQSIKI---------------------------
50	GC_00000001	Core	Thiovulum_Frasassi	804	4	106	34	0	0.4988	0.799693	0.614384													---------------------------------------------------------------------------------------------------------------------------------------------------------------------------------------------------------------------------------------------------------------------MENQSQPEENLVKKTCRELGITQKELAERIGYGYSTIKAVAS---NGIISESIKK-AIELLLINKKLENELYSATEFKSKLKAFISD--------------------------
51	GC_00000001	Core	Thiovulum_Frasassi	1316	4	106	34	0	0.4988	0.799693	0.614384													-----------------------------------------------------------------------------------------------------------------------------------------------------------------------------------------------------------------------------------------------------------------------MELEKENNIIKQTCKMLGITQKELAERIGVSDSTVRHWNL---NNEVPIIAKN-FINIMIENIEL---KQRFKKVENFLLLIDELKGV-----------------------
52	GC_00000001	Core	Thiovulum_Frasassi	705	4	106	34	0	0.4988	0.799693	0.614384													---------------------------------------------------------------------------------------------------------------------------------------------------------------------------------------------------------------------------------------------------------------------------------KKTCRELGITQKELAERIKVSRQTVSDWAT--GRIRISETIEY-LLTLVLL-------EKEYFEFKKAMQGLMMIQNNSTILPLRFQA-------------
53	GC_00000001	Core	Thiovulum_Movile	1624	4	106	34	0	0.4988	0.799693	0.614384													------------------------------------------------------------------------------------------------------------------------------------------------------------------------------------------------------------------------------------------------------------------MDERIVEIKQGDNLVKKTCRELGITQKKLAGIMGVSAQTVSNWGRDFNNGKLEKTTQL-ALEGLIY-------KQRLSKIQLNISTMI----------------------------
54	GC_00000001	Core	Thiovulum_Movile	852	4	106	34	0	0.4988	0.799693	0.614384													---------------------------------------------------------------------------------------------------------------------------------------------------------------------------------------------------------------------------------------------------------------------MENQSQPEENLVKKTCRELGITQKELAEIMKVSLPTINRWSY---TQHIPEQHII-FMKLLVDYRLM---QNKLQEMENFFTIFKKYSEGYDKQSSPLINI------------
55	GC_00000001	Core	Thiovulum_Movile	1033	4	106	34	0	0.4988	0.799693	0.614384													---------------------------------------------------------------------------------------------------------------------------------------------------------------------------------------------------------------------------------------------------------------MEKESKTENQSQPEENLVKKTCRELGITQKELADMMEVSLPTINRWSA---TNKMPPSTIK-TIELIITNISL---NKQLEEMRNVFSAINKYSTVKGVAL------------------
56	GC_00000001	Core	Thiovulum_Movile	1808	4	106	34	0	0.4988	0.799693	0.614384													---------------------------------------------------------------------------------------------------------------------------------------------------------------------------------------------------------------------------------------------------------------------MENQSQPEENLVKKTCRELGITQK--------------------------------LLNLKK---------------------------------------------------
57	GC_00000001	Core	Thiovulum_Movile	692	4	106	34	0	0.4988	0.799693	0.614384													------------------------------------------------------------------------------------------------------------------------------------------------------------------------------------------------------------------------------------------------------------------MAEDIKKEIQEENLVKKTCRELGITQKELANMLGITDRTISNWAN--NKVEIPKNFSR-LIDLLRI-------EKDFNKIINVLKNTTIRNISIKQYTF-----------------
58	GC_00000001	Core	Thiovulum_Movile	1795	4	106	34	0	0.4988	0.799693	0.614384													----------------------------------------------------------------------------------------------------------------------------------------------------------------------------------------------------------------------------------------------------MGRKKTIKTIDEVLENSKTDQQPQEENLVKKTCRELGITQKELAERIGVTQRTITNWIN--GTIEIPVMAIN-LIEMFHL-------ERNYIQLQTTLSIFMEKQIQPR---------------------
59	GC_00000001	Core	Thiovulum_Movile	527	4	106	34	0	0.4988	0.799693	0.614384													---------------------------------------------------------------------------------------------------------------------------------------------------------------------------------------------------------------------------------------------------------------------------MVENIVDSTCKDLNLNQRELADLIGVTTNTVSGWKN--GKREIPKWGYR-ILELVKL-------EREHKQLTETLKRYKF---------------------------
60	GC_00000001	Core	Thiovulum_Movile	690	4	106	34	0	0.4988	0.799693	0.614384													------------------------------------------------------------------------------------------------------------------------------------------------------------------------------------------------------------------------------------------------------------------MAEDIKKENQEENLVKKTCRELGITQKELAEIIGVSRQTISDWAT--EKTVIPKIGIN-MLGLLLI-------KRDYLKLKEVLKHNIEINSVL----------------------
61	GC_00000001	Core	Thiovulum_Movile	1806	4	106	34	0	0.4988	0.799693	0.614384			K07726	putative transcriptional regulator									---------------------------------------------------------------------------------------------------------------------------------------------------------------------------------------------------------------------------------------------------------------------MENQSQPEENLVKKTCRELGITQKELAERIGVSRQTVSDWSS--GRSDITKMGRT-VLTLLLI-------EQKYYNLINTFKFAMGENRERHSF-------------------
62	GC_00000001	Core	Thiovulum_Movile	1579	4	106	34	0	0.4988	0.799693	0.614384													--------------------------------------------------------------------------------------------------------------------------------------------------------------------------------------------------------------------------------------------------------------------------MEESNKIDEICQKLGVNQKTLSEMMGITQNSISNWKH--NRQEIPFWALK-MFDLFLI-------QKEYLEITRTLQKFRI---------------------------
63	GC_00000001	Core	Thiovulum_Movile	1786	4	106	34	0	0.4988	0.799693	0.614384													----------------------------------------------------------------------------------------------------------------------------------------------------------------------------------------------------------------------------------------------------MGRKKTIKTIDEVLENSKIDQQPQEENLVKKTCRELGITQKELAEKTGFSENAISKWNL---GSKIPLSAER-FFKVLYE-------NYEYNKLKSQILKLQVI--------------------------
64	GC_00000001	Core	Thiovulum_Movile	1616	4	106	34	0	0.4988	0.799693	0.614384													------------------------------------------------------------------------------------------------------------------------------------------------------------------------------------------------------------------------------------------------------------------MAEDTKKENQEENLVKKTCRELGITQKELAEKLGVNKNTVSDWAN--SHTQISTLVST-TLNLLIK-------EKDFNNFKKILVN------------------------------
65	GC_00000001	Core	Thiovulum_Movile	1811	4	106	34	0	0.4988	0.799693	0.614384													---------------------------------------------------------------------------------------------------------------------------------------------------------------------------------------------------------------------------------------------------------------------MENQSQPEENLVKKTCRELGITQKELAEKTGIAEQTIRNWSA---GQKIPIWAYN-YFNILNEFYNYKLTIDLFQQFNQKLSTLKYIS-------------------------
66	GC_00000001	Core	Thiovulum_Movile	1799	4	106	34	0	0.4988	0.799693	0.614384			K07726	putative transcriptional regulator									-----------------------------------------------------------------------------------------------------------------------------------------------------------------------------------------------------------------------------------------------------------------------MESIKEENIIKHTCQELGITQKELAQRTGLSVSAISKWNQ---GAKIPNSAEK-TFNLLVE-------NFKLNKLVLKLM-------------------------------
67	GC_00000001	Core	Thiovulum_Movile	650	4	106	34	0	0.4988	0.799693	0.614384													-----------------------------------------------------------------------------------------------------------------------------------------------------------------------------------------------------------------------------------------------------------------------MELEKENNIIKQTCKELGITQKELAERIGVSRVTINDWAN--NKTPIPQWGHN-LIIYMTE-------NIQLKEFKQTIRGLLDSERSLILSQVG----------------
68	GC_00000001	Core	Thiovulum_Movile	1772	4	106	34	0	0.4988	0.799693	0.614384													----------------------------------------------------------------------------------------------------------------------------------------------------------------------------------------------------------------------------------------------------MGRKKTVKTIDEVLENSKIDQQPQEENLVKKTCRELGITQKELAEKIGVAPYTISRWAN----GEIDKTIEV-FLDALIY-------KHRFLILEKLFVNTQIIHKVS----------------------
69	GC_00000001	Core	Thiovulum_Movile	1770	4	106	34	0	0.4988	0.799693	0.614384													----------------------------------------------------------------------------------------------------------------------------------------------------------------------------------------------------------------------------------------------------MGRKKTVKTIDEVLENSKTDQQPQEENLVKKTCRELGITQKELAERIGLNPRTISVWGG--GK--IEQSGQV-LLQALID-------QSRFYKIIDLISLNSLINRV-----------------------
70	GC_00000001	Core	Thiovulum_Movile	633	4	106	34	0	0.4988	0.799693	0.614384													----------------------------------------------------------------------------------------------------------------------------------------------------------------------------------------------------------------------------------------------------MGRKKTIKTIDEVLENSKTDQQPQEENLVKKTCRELGITQKELAEMLEVSEDTITNWGK--NSKKIISI----LLESLIY-------KKRFFDIINIIDYRIKPLAIY----------------------
71	GC_00000001	Core	Thiovulum_Movile	1782	4	106	34	0	0.4988	0.799693	0.614384													----------------------------------------------------------------------------------------------------------------------------------------------------------------------------------------------------------------------------------------------------MGRKKTIKTIDEVLENSKTDQQHQEENLVKKTCRELGITQKELAEKIKVSRQTVSDWAT--GRIKISETIEY-LLTLVLL-------EKEYFEFKKAMQGLMMIQNNSTILPLRFQA-------------
72	GC_00000001	Core	Thiovulum_Movile	696	4	106	34	0	0.4988	0.799693	0.614384													------------------------------------------------------------------------------------------------------------------------------------------------------------------------------------------------------------------------------------------------------------------MAEDIKKEIQEENLVKKTCRELGITQKELAERLEVSPHTITNWSK----FGMDKTIQI-ALEGLIY-------KEKFRSFQENMIKFQTFTL------------------------
73	GC_00000001	Core	Thiovulum_Movile	1241	4	106	34	0	0.4988	0.799693	0.614384													------------------------------------------------------------------------------------------------------------------------------------------------------------------------------------------------------------------------------------------------------------------MDKMENQSQPEENLVKKTCRELGITQKELAEKIGITKESLSRWNN---GHKMPKSIEI-LLESLLK-------IKQMDRIESELIFLKIDLTN-----------------------
74	GC_00000001	Core	Thiovulum_Movile	694	4	106	34	0	0.4988	0.799693	0.614384													------------------------------------------------------------------------------------------------------------------------------------------------------------------------------------------------------------------------------------------------------------------MAEDIKKEIQEENLVKKTCRELGITQKELAEKLGFSTTSISKWSN---GKEIPINVIN-TLNIIIEHEAL---KNEYALFRKSILRK-----------------------------
75	GC_00000001	Core	Thiovulum_Movile	652	4	106	34	0	0.4988	0.799693	0.614384													-----------------------------------------------------------------------------------------------------------------------------------------------------------------------------------------------------------------------------------------------------------------------MELEKDNNIIKQTCKMLGITQKELAERIGVSQNTISSWKH---NYQIPDLAIK-VFELLQY-------KNECDNYKKTVELMLFKR-------------------------
76	GC_00000001	Core	Thiovulum_Movile	1768	4	106	34	0	0.4988	0.799693	0.614384													-----------------------------------------------------------------------------------------------------------------------------------------------------------------------------------------------------------------------------------------------------------------------MELEKDNNIIKQTCKMLGITQKELAERIGVSDSTVRHWNL---NNEVPIIAKN-FINIMIENIEL---KQRFKKVENFLLLIDELKGVQKTNIL-----------------
77	GC_00000001	Core	Thiovulum_Movile	1239	4	106	34	0	0.4988	0.799693	0.614384													---------------------------------------------------------------------------------------------------------------------------------------------------------------------------------------------------------------------------------------------------------------------MENQSQPEENLVKKTCRELGITQKELAERLGYGYSTIKAVAS---NGIISESIKK-AIELLLINKKLENELYSATEFKSKLKAFISD--------------------------
78	GC_00000001	Core	Thiovulum_Movile	843	4	106	34	0	0.4988	0.799693	0.614384													---------------------------------------------------------------------------------------------------------------------------------------------------------------------------------------------------------------------------------------------------------------------MENQSQPEENLVKKTCRELGITQKELAKRIGLSESSMKRIVA----TKPTQHIIN-TINLILENQKLKQELSNVQYLQNSLKQFIQFNTLQ----------------------
79	GC_00000001	Core	Thiovulum_Movile	1797	4	106	34	0	0.4988	0.799693	0.614384													---------------------------------------------------------------------------------------------------------------------------------------------------------------------------------------------------------------------------------------------------------------------MENQSQPEENLVKKTCRELGITQKELAEKLDVPLGTINRWGS---SEDIPKMTKI-ALYLMVENYKL---KEGINFIFKGFEILKGNKAVVENFNGRAIVQN-----------
80	GC_00000001	Core	Thiovulum_Movile	643	4	106	34	0	0.4988	0.799693	0.614384													-----------------------------------------------------------------------------------------------------------------------------------------------------------------------------------------------------------------------------------------------------------------------MELEKDNNIIKQTCKELGITQKELAEKIGVHEVTVRGWSS---KGDIPLNTIN-HLNLLKLYNKEVIFKNKFKELLNLL--------------------------------
81	GC_00000001	Core	Thiovulum_Movile	640	4	106	34	0	0.4988	0.799693	0.614384													-----------------------------------------------------------------------------------------------------------------------------------------------------------------------------------------------------------------------------------------------------------------------MELEKDNNIIKQTCKELGITQKELAEKIGVSDSTVRHWNL---NNEVPIIAKN-FINIMIENIEL---KQRFKKVENCLLLIDELKVFKKLTSFKMCKYCTS---------
82	GC_00000001	Core	Thiovulum_imperiosus	1392	4	106	34	0	0.4988	0.799693	0.614384													--------------------------------------------------------------------------------------------------------------------------------------------------------------------------------------------------------------------------------------------------------------------------MEEENLVKKTCRELGITQKELAEKTSISLPTINRWSS---TNKIPKQNVM-FLNLLLENNQL---QNQLSEFQNFFHKFNKLSSI-----------------------
83	GC_00000001	Core	Thiovulum_imperiosus	1321	4	106	34	0	0.4988	0.799693	0.614384													--------------------------------------------------------------------------------------------------------------------------------------------------------------------------------------------------------------------------------------------------------------------------MEEENLVKKTCRELGITQKELAEKIGVSSNAISNWKN--QKKSIPKWAIR-SFELIKT-------ENKYNQIISALQK------------------------------
84	GC_00000001	Core	Thiovulum_imperiosus	1340	4	106	34	0	0.4988	0.799693	0.614384													--------------------------------------------------------------------------------------------------------------------------------------------------------------------------------------------------------------------------------------------------------------------------MEEENLVKKTCRELGITQKELAEKIGVSSNAISNWKN--QKKSIPKWAIR-SFELIKT-------ENKYNQIISALQK------------------------------
85	GC_00000001	Core	Thiovulum_imperiosus	1573	4	106	34	0	0.4988	0.799693	0.614384													--------------------------------------------------------------------------------------------------------------------------------------------------------------------------------------------------------------------------------------------------------------------------MEEENLVKKTCRELGITQKELAERVGVSKQTIYDWSN--SRTPIPKWALT-IFELLQE-------RKEYIELKQTLKSALYNKQITI---------------------
86	GC_00000001	Core	Thiovulum_imperiosus	743	4	106	34	0	0.4988	0.799693	0.614384													-------------------------------------------------------------------------------------------------------------------------------------------------------------------------------------------------------------------------------------------------------------------------MEKEENLVKKTCRELGITQKELAERIGVTEKTISSWAR--EKVEIPKNFPR-LIELLKI-------ELSYKEILQAINRTSNLQIII----------------------
87	GC_00000001	Core	Thiovulum_imperiosus	1712	4	106	34	0	0.4988	0.799693	0.614384													--------------------------------------------------------------------------------------------------------------------------------------------------------------------------------------------------------------------------------------------------------------------------MEEENLVKKTCRELGITQKELAERIGVSRVSINEWAN--NKTPTPKWAEK-TIKLLSE-------VEELQTFKNSIKNLIKSDRNILLSLEN----------------
88	GC_00000001	Core	Thiovulum_imperiosus	1715	4	106	34	0	0.4988	0.799693	0.614384													------------------------------------------------------------------------------------------------------------------------------------------------------------------------------------------------------------------------------------------------------------------------MENKEENLVKKTCRELGITQKELAKRVGVSNTTISDWNN--YRTPIPKWAEN-SMQMLIE-------LKEFQAIKKGFQNLVDSDMQIRISPIQPS--------------
89	GC_00000001	Core	Thiovulum_imperiosus	964	4	106	34	0	0.4988	0.799693	0.614384													---------------------------------------------------------------------------------------------------------------------------------------------------------------------------------------------------------------------------------------------------------MTGSVFVKFQEIDGGLKFMEINVVEKACQDLKINQRELAELIGVSTNTVSGWRN--GKRAIPKWGYR-ILELVKL-------EKEHYQLTDTIKRYKI---------------------------
90	GC_00000001	Core	Thiovulum_imperiosus	165	4	106	34	0	0.4988	0.799693	0.614384			K07726	putative transcriptional regulator									--------------------------------------------------------------------------------------------------------------------------------------------------------------------------------------------------------------------------------------------------------MNLILEKKGFVKFQKRVFLEEENLVKKTCRELGITQKELAERIGVSRQTVSDWSS--GRAKISKTGEK-ILYLLKI-------EEEYFELQNVLSKVLNKTNFRYSDSHNG---------------
91	GC_00000001	Core	Thiovulum_imperiosus	163	4	106	34	0	0.4988	0.799693	0.614384													--------------------------------------------------------------------------------------------------------------------------------------------------------------------------------------------------------------------------------------------------------------------------MEEENLVKKTCRELGITQKELAERIGVTQHTITNWSK----GKMEQYAIS-LLKALIY-------QDRYFKLVSNIENEIKFTKNI----------------------
92	GC_00000001	Core	Thiovulum_imperiosus	584	4	106	34	0	0.4988	0.799693	0.614384													----------------------------------------------------------------------------------------------------------------------------------------------------------------------------------------------------------------------------------------------------------------------MESVEKEENLVKKTCRELGITQKELAKYFGVTPRAVSDWAT--KKYETPKNFEI-IVNLIKT-------EKDYIALTKALQNRNQILTN-----------------------
93	GC_00000001	Core	Thiovulum_imperiosus	355	4	106	34	0	0.4988	0.799693	0.614384													---------------------------------------------------------------------------------------------------------------------------------------------------------------------------------------------------------------------------------------------------------------------------MEKNQIEQICEDLGVNQKKLAEMMGISQNSISNWKY--QRQQIPNWALK-MFELLLI-------QKEHKELTKTLSKYRI---------------------------
94	GC_00000001	Core	Thiovulum_imperiosus	2120	4	106	34	0	0.4988	0.799693	0.614384													----------------------------------------------------------------------------------------------------------------------------------------------------------------------------------------------------------------------------------------------------------------------MESVEKEENLVKKTCRELGITQKELAEKIGVTDRTLSKYAT---NEYIPKNVIN-HINLILE-------NHNQNKLIDSLKYSIQNIK------------------------
95	GC_00000001	Core	Thiovulum_imperiosus	881	4	106	34	0	0.4988	0.799693	0.614384			K07726	putative transcriptional regulator									-------------------------------------------------------------------------------------------------------------------------------------------------------------------------------------------------------------------------------------------------------------------------MESEKNLVKKTCRELGITQKELAERIGVSRQTVSDWSS--GRTNISQVIQE-TLRLLVV-------EQEYKNFQYMVKKAIESR-------------------------
96	GC_00000001	Core	Thiovulum_imperiosus	1710	4	106	34	0	0.4988	0.799693	0.614384													--------------------------------------------------------------------------------------------------------------------------------------------------------------------------------------------------------------------------------------------------------------------------MEEENLVKKSCRELGITQKELAERIGVKPESLNSSLS---RGKISNQTKK-SIEMLLEIEKLSSDLKNYTILGEAITNIVNNNVNIQKH-------------------
97	GC_00000001	Core	Thiovulum_imperiosus	1875	4	106	34	0	0.4988	0.799693	0.614384													------------------------------------------------------------------------------------------------------------------------------------------------------------------------------------------------------------------------------------------------------------------------MENKEENLVKRTCQELGITQKELAKKTGIAEQTLRNWSY---GQKIPNWAFH-FFDVLTK-------YEEQKNIIHLFKEFNRKLNYV----------------------
98	GC_00000001	Core	Thiovulum_imperiosus	969	4	106	34	0	0.4988	0.799693	0.614384													--------------------------------------------------------------------------------------------------------------------------------------------------------------------------------------------------------------------------------------------------------------------------MEEENLVKKTCRELGITQKELAERIGIPQGTVNRWSS---TEKIPKMTIL-ALNLLIENQEL---KNGMDYIYKGFSIFSKHQPTV----------------------
99	GC_00000001	Core	Thiovulum_imperiosus	1394	4	106	34	0	0.4988	0.799693	0.614384													--------------------------------------------------------------------------------------------------------------------------------------------------------------------------------------------------------------------------------------------------------------------------MEEENLVKKTCRELGITQKELARQMGVSDSTVRHWNS---NNEFPNIAKN-FMKLILENREL---KNRFQKVENFLLLIDEVKGVQKMNTL-----------------
100	GC_00000001	Core	Thiovulum_imperiosus	793	4	106	34	0	0.4988	0.799693	0.614384													------------------------------------------------------------------------------------------------------------------------------------------------------------------------------------------------------------------------------------MELQKQGFQEKENGSWKLYFETKVPTSIFVKFQKRIFVEKEENLVKKTCRELGITQKELAEKTGFSEDSISKWNK---GAKIPKSAEN-FFHTLIR-------MDKFQQMENLVNQIKTLTL------------------------
101	GC_00000001	Core	Thiovulum_imperiosus	357	4	106	34	0	0.4988	0.799693	0.614384													-------------------------------------------------------------------------------------------------------------------------------------------------------------------------------------------------------------------------------------------------------------------------MESEENLVKKTCRELGITQKELAEKTGFKEQTLRNWSS---KGHMPDYSKN-YLLLLLEYNKQQRAIKDFSNFINYINPTQNTY-------------------------
102	GC_00000001	Core	Thiovulum_imperiosus	1388	4	106	34	0	0.4988	0.799693	0.614384													----------------------------------------------------------------------------------------------------------------------------------------------------------------------------------------------------------------------------------------------------------------------MESVEKEENLVKKTCRELGITQKELAEIFHVTPHTVTNWVR----GRMEEVHKR-ALKGLIY-------EHRFQEIKYKLHDVSLDKL------------------------
103	GC_00000001	Core	Thiovulum_imperiosus	763	4	106	34	0	0.4988	0.799693	0.614384													------------------------------------------------------------------------------------------------------------------------------------------------------------------------------------------------------------------------------------------------------------------------MENTNENLVKKTCRELGITQKELANFFGVSQNTITTW----GKGNLNKVQET-ALNGLIF-------QHRYNNTKKLLSGIVNQNY------------------------
104	GC_00000001	Core	Thiovulum_imperiosus	1569	4	106	34	0	0.4988	0.799693	0.614384													MEQWKENLRKWAIENRVEDRFKDLENLTLLDLSKQELLELPPEIGNLINLQELNLIDNKLKTIPSEIGNLHNLKILNLYYNKLKDLPLEICYLENLQELDLSGSFLSKRFISRTGHIYSSFPPIENLKNLRELSLEESGLEDFPSEISKLTNLEILFLNWNFLKKLPPEIGKLLKLEKLTLGGNQLKKLPPEIGNLKNLKFLSLEDNPLKELPLEVEYLSNLEMLTNTKDELIQRNKYESVIEFFLRAGFKIEKKKRQIMKEANTEQSEENLVKKTCRELGITQKELAQITGFKEQTIRNWSS---SKEFPEYSKA-FFAILLE-------NKKYKDALFHFNQFSNIINSVKSNIL-----------------
105	GC_00000001	Core	Thiovulum_imperiosus	588	4	106	34	0	0.4988	0.799693	0.614384													----------------------------------------------------------------------------------------------------------------------------------------------------------------------------------------------------------------------------------------------------------------------MESVEKEESLVKKTCRELGITQKELAEYIGVNPRTLSVWNT----GKIEKHSKV-LLEALID-------QSKYYKIIDLISSNNLTNRVKI---------------------
106	GC_00000001	Core	Thiovulum_imperiosus	26	4	106	34	0	0.4988	0.799693	0.614384													-----------------------------------------------------------------------------------------------------------------------------------------------------------------------------------------------------------------------------------------------------------MTRSVFVKFQKRKVVESEENLVKKTCRELGITQKELAEIMGVSRQTINNWAT--EKIRTPKILEV-LHELLII-------KDKYELAKKQFLN------------------------------
107	GC_00000002	Core	Thiovulum_ES	1088	4	101	29	0	0.460767	0.653091	0.540325													---------------------------------------------------------------------------------------------------------------------------------------------------------------------------------------------------------------------------------------------------------------------MSGAEINLILEKKGFQFRDDNGILRPTLSGKEFCLEI-GNQFNQLKWKLETIL-------
108	GC_00000002	Core	Thiovulum_ES	736	4	101	29	0	0.460767	0.653091	0.540325	X	Mobilome: prophages, transposons									COG3617	Prophage antirepressor	-------------------------MNLITKNFN--------TTDIRILL-------IDGREYFVAKDTALLLGY--SNTNDAISRHCKKAKSVRD-------FLRDQRTLPLDLNGVGNLDIQTKLIPESDVW---RLVIKSK---LPETEKIEEWIMEEVLPSIRKTGSYSLQKSETNLVEEI----------SLSEIVEQTEKAVEVMKLLENRNAFELFQIDQI----AGKFSPTKLLNIDFSQTYFLPTEIGKILGISGAEVNLILEKRGFQFRDENGIWRPTSSGKEFCLEI-GNQFNQLKWRISTIL-------
109	GC_00000002	Core	Thiovulum_ES	1082	4	101	29	0	0.460767	0.653091	0.540325	X	Mobilome: prophages, transposons									COG3617	Prophage antirepressor	-------------------------MEIISRTFQ--------DHSNIRIL------SIKGKEWFVAKDIALLLNYIDTPKAIKQHCKK---------------AVQFKDLKGVGDLPTLELDPQTKLIPESDVW---RLIIKSR---LPEAEKIEEWIMEEVLPSIRKTGSYSLQKEEET---------------NYSDLISETKEVLQLIDLMKDLSPQELFYLEKI----MGENSPTKLLGNSFQNSYFLPTEIGKMVGMSGAEINLILEKKGFQFRDDNGIWRPTLSGKEFCLEI-GNQFNQLKWKLETIL-------
110	GC_00000002	Core	Thiovulum_ES	338	4	101	29	0	0.460767	0.653091	0.540325	X|X	Mobilome: prophages, transposons|Mobilome: prophages, transposons	K07741	anti-repressor protein							COG3617|COG3645	Prophage antirepressor|Phage antirepressor protein YoqD, KilAC domain (KilAC)	-------------------------MHLITQDFN--------DFQVRILL-------INGKEYFIAKDIAEILQY--KNTRDAVSKHCKNSTTVEN-------FKGSDLRQLNLSDVFGNNYKKVKLIQEPDVW---RLIIKSE---MPEAEKIEKWIFEEVLPQIRKTGSYSIKKKAETEKHVP------------QTSLEIVENGIQILTKFRDLNPVEQIELDTFHKN-KNGESLLEQFGKSFKNSYFLPTELGKFLGMSGAEVNLILEKKGFQFRDENDVWQPTENGKEFCLEI-GNKFNQLKWKISTIL-------
111	GC_00000002	Core	Thiovulum_ES	1385	4	101	29	0	0.460767	0.653091	0.540325	X	Mobilome: prophages, transposons									COG3617	Prophage antirepressor	-------------------------------------------------------------------------------------------------------------------MDTLKLDPQTRIIPEPDVW---RLIIKSR---IPEAEKIEEWIFEEVLPEIRKTGSYSIEKKIETEKLTP------------QKSLEIVEVGIQILTKFRELNLIEQIELDTLHKN-QTDESLLKKLGKNFENSYFLPTELGKMTGMSGAEINLILEKKGFQFRDENGIWRPTSSGK-----------------------------
112	GC_00000002	Core	Thiovulum_ES	873	4	101	29	0	0.460767	0.653091	0.540325													#NAME?
113	GC_00000002	Core	Thiovulum_ES	2061	4	101	29	0	0.460767	0.653091	0.540325													------------------------------------------------------------------------------------------------------------------------------------------------------------------MPEIRKTGSYSLQKVETEKLTPQ------------KSLEILQTGNALLSEFKKLENPLEKIQLDNFHKN-ETGESNLDKFGIHFQNSYFLPTELGKFLGMSGAEINLILEKKGFQFRDENGVWRPTSSGKEFCLEI-GNKFNQIKWQISAIL-------
114	GC_00000002	Core	Thiovulum_ES	571	4	101	29	0	0.460767	0.653091	0.540325													------------------------------------------------------------------------------------------------------------------------------------------------------------------------------------------------------------------------MNLIGQIELDTLHKN-QTDESLLEKLGKNFENSYFLPTELGKMTGMSGAEINLILEKKGLQFRDENGIWRPISSGKEFCLEI-GNKFHQLKWQIFIIL-------
115	GC_00000002	Core	Thiovulum_ES	1086	4	101	29	0	0.460767	0.653091	0.540325													------------MDISIISKTFSFKNTSLEIDFSLDESIYLNATKVAEAF------GKDLSNWKRSAQTKEYIDA----------------------------LVSSVNFTKLNISEKDLFKVVLGKGKTQGTWIHKKLIISFA---RWLDAKFSVWC-DEVIEEILSTSSYSLQKEKKA---------------NYSDLISETKEVLQLIDLMKDLSPQELFYLQKI----MGENSPTKLLGNSFKNSYFLPTEIGKMVGMSGAEINLILEKKGFQFRDDNGILRPTLSGKEFCLEI-GNQFNQLKWKLETIL-------
116	GC_00000002	Core	Thiovulum_ES	2029	4	101	29	0	0.460767	0.653091	0.540325	X	Mobilome: prophages, transposons									COG3645	Phage antirepressor protein YoqD, KilAC domain (KilAC)	#NAME?
117	GC_00000002	Core	Thiovulum_ES	691	4	101	29	0	0.460767	0.653091	0.540325	X	Mobilome: prophages, transposons									COG3645	Phage antirepressor protein YoqD, KilAC domain (KilAC)	------------------MQIISKNYEEIEVIFENSSSLYINATQIAKYF------NKLPADWLRLKDTKSYMKA----------------------------INRYGNSHNENPNDKLVVVKQGGNAQEQGTWIHKKLIIAFA---RWLDPHFAVWC-DEVIEEILQTGSYSLQNEVLEIESFS-----------LSEMLSETETALKIVDLVEKEKPFRLLILERI----LKEKSPTKLLEIDFSKSYFLPTELGILIGVSGAEMNLVLEKKGFQFRDENGIWRPTSSGKEFCLEM-KNTYNQLKWKLQTIL-------
118	GC_00000002	Core	Thiovulum_ES	1703	4	101	29	0	0.460767	0.653091	0.540325													------------------------------------------------------------------------------------------------------------------------MGKGGNDKSLTGTWIHKKLITAFS---RRLDPYFAVWC-DEVIEEILKTGSYSLQKTETEKLTPQ----------KSLEILQTGNAL--LSEFKKLENPLEKIQLDNFHKN-ETGESNLDKFGIHFQNSYFLPTELGKFLGMSGAEINLILEKKGFQFRDENGIWRPTSSGKEFCLEI-GNAYNQLKWKIETIL-------
119	GC_00000002	Core	Thiovulum_ES	1444	4	101	29	0	0.460767	0.653091	0.540325													--------------------------------------------------------MPENRELGFIKTVN----------------------------------------------------------------------FSFA---RWLDPYFAVWC-DEVIEEILSTGSYSLRKEEK---------------FNYSDLISETKEVLRLIDLMKDLSPQE----------------------------------------------------------------------------------------------------
120	GC_00000002	Core	Thiovulum_ES	1512	4	101	29	0	0.460767	0.653091	0.540325	X	Mobilome: prophages, transposons									COG3646	Phage regulatory protein Rha (pRha)	-----------------------MENNFNTNLIKFFDDEPRVSHRVIAEY-------TDNSHISIRKLIDKHKEKLELFGRLSF-------------------EMTTQATSGGKQETKTFFLNEPQATLLLTFMRNNEIVINFK---VDLVRAFFEMRTELQNHSLQKSEINP-------------------QEVSLSKIVEQTEKAVEVMKLLENRNAFELFQIDKI----AGKFSPTKLLNIDFSQTYFLPTEIGKILGISGAEVNLILEKRGFQFRDENGVWKPTENGKEFCLEI-GGKFSQLKWKLEIFLQNQI---
121	GC_00000002	Core	Thiovulum_ES	1405	4	101	29	0	0.460767	0.653091	0.540325	X	Mobilome: prophages, transposons									COG3646	Phage regulatory protein Rha (pRha)	--------------------------MKSNSIIQIVNNEPRISHKVIAKH-------TENKDVSIRKLIDKYIDKLEFFGVVSFEMTTV--------------SEDKLKENPDLKPSKTYFLNEPQATLLLTFLRNNEIVVYFK---VDLVRAFFEMRTQLQNIPLQKFEEIS-----------------------LSKIVEQTEKAVEVMKLLENRNAFELFQIDKI----AGKFSPTKLLNIDFSQTYFLPTEIGKILGISGAEVNLILEKRGFQKRDENGVWRPTSSANDFCLEI-GNKFHQLKWRISSII-------
122	GC_00000002	Core	Thiovulum_ES	1900	4	101	29	0	0.460767	0.653091	0.540325													-------------------------------------------------------------------------------------------------------------------------------------MRNNEIVINFK---VDLVQAFFEMRNQLQNLPVKKEKVEK---------------------LTPQKSLEIVETGIQILTKFRELNPIEQIELDTFHRN-ETSESLLEKLGKNFENSYFLPTELGKMTGQIGAEINLILEKKGLQFRDENGVWTPTSSGKEFCLEI-GNQFNQLKWRISTIL-------
123	GC_00000002	Core	Thiovulum_ES	190	4	101	29	0	0.460767	0.653091	0.540325													-------------------------------------------------------------------------------------------------------------------------------------MRNNEVVVYFK---VDLVRAFFEMRTQLQNHSLQKSETNP-------------------QEISLSEILEQTEIAIKISELLENKTAFKLFQIDKI-----------------------------------------------------------------------AGKFSPIKWKLEIIL-------
124	GC_00000002	Core	Thiovulum_ES	808	4	101	29	0	0.460767	0.653091	0.540325	X	Mobilome: prophages, transposons									COG3646	Phage regulatory protein Rha (pRha)	----------------------------------------MQKKSNIKIL------EISGEPRISHRVIADNTQNQQKNVAELVQKYMEKLELFGM---VPFETEAIKNSKNKVNEQKTYFLNEPQTTLLLTFFRNNEIVIKFK---VDLVQAFFE---------MRNQLQNLPVQKEKVEKLTP------------QKSLEIVETGIQILTKFRELNPIEQIELDTFHKN-ETSESLLEKLGKNFENSYFLPTELGKMTGQSGAEINLILEKKGLQFRDENGVWTPTSSGKEFCLEI-GNQFNQLKWRISTIL-------
125	GC_00000002	Core	Thiovulum_ES	1867	4	101	29	0	0.460767	0.653091	0.540325													------------------------------------------------------------------------------------------------------------------------------------------------------------------------------MQKEKVEKLTP------------QKSLEIVETGIQILKKLRDLNPVEQIELDTFHKN-ETSESLLEQFGKNFQNSYFLPTELGKMTGQSGAEINLILEKKGFQFRDENGVWTPTSSGKEFCIEL-KNTYNQLKWKIFIIL-------
126	GC_00000002	Core	Thiovulum_ES	1998	4	101	29	0	0.460767	0.653091	0.540325													------------------------------------------------------------------------------------------------------------------------------------------------------------------------------------------------------------MGNALLSEFKKLENPLEKIQLDNFHKN-ETGESNLDKFGIHFKNSYFLPTERK----------------------------------------------------------------
127	GC_00000002	Core	Thiovulum_ES	1613	4	101	29	0	0.460767	0.653091	0.540325	X	Mobilome: prophages, transposons									COG3645	Phage antirepressor protein YoqD, KilAC domain (KilAC)	---------------MSPNILTKIFEDKPIYFEKINGEVFLNATKTAKQFPTNKGNSKDLSEWLNSKSTKDYIE-----------------------------TYKKSVPEKIGNTLVKTIKGNFADKRVQGTWLHSKLIIFFA---RWLSTEFAVWC-DLTIEEILQTGSYSLQNETSEIENFP-----------LSEMLSETETALKIVDLVEKEKPFKLLLLEKI----LKEKSPTKILQIDFSKSYFLPTELGILIGVSGAEMNLILEKKGFQFRDEKGVWKPTSSTKEFCLEI-GNQFNQIKWKLEVLI-------
128	GC_00000002	Core	Thiovulum_ES	1117	4	101	29	0	0.460767	0.653091	0.540325	X	Mobilome: prophages, transposons									COG3645	Phage antirepressor protein YoqD, KilAC domain (KilAC)	------------------MDIISREFQGIEIKFSTIDDVCLNATQTAKQF------GKKPDNWLRNKDVQSYIN-------------------------------ALKETRFSNMRNELVIVKQGGNAQQQGTWIHKKLIINFA---RWLDPYFAVWCDEVIE------------------------------------------------EIISQRFAPKISLKEKLELE------------------------------------------------------------------------------------------
129	GC_00000002	Core	Thiovulum_ES	2059	4	101	29	0	0.460767	0.653091	0.540325	X|X	Mobilome: prophages, transposons|Mobilome: prophages, transposons	K07741	anti-repressor protein							COG3617|COG3645	Prophage antirepressor|Phage antirepressor protein YoqD, KilAC domain (KilAC)	-------------------------MEILPFSFE--------NSKIRTIL-------INNEPWFVAKDVAKVLE---------IKNVSDAVKDFDD-----------DEKSDIVLNYDGKTSGKALIVSESGIY---TFILRSR---KPIAKPFQRWVRKEVLPQIRKTGSYSLQNEVSEIENFP-----------LSEILSETETALKIVDLIEKEKPFRLLLLEKI----LKEKSPTKILQIDFSKSYFLPTELGILIGVSGAEMNLILMKKSFQVQDEKGVWKATSSGKEFCLEI-PNKFSQIKWKLEVLL-------
130	GC_00000002	Core	Thiovulum_ES	379	4	101	29	0	0.460767	0.653091	0.540325	X|X	Mobilome: prophages, transposons|Mobilome: prophages, transposons									COG3617|COG3645	Prophage antirepressor|Phage antirepressor protein YoqD, KilAC domain (KilAC)	----------------MNDKIISTSPQINTFSFN------SSEIRVIVI---------NGIEHFVAKDIAELLSY--KRPADAVSQHCKRAVDFEI--------------GKIPNANFSSKARLIKLIPESDVW---RLIIKSR---LPEAEKIEKWIMEEVLPQIRKTGSYS------LQKTEK---------LDFEEIQKTLNFGEKVLETLNSKNVFEKIQLDNLVKT-QNGISILETLKINFDNLLFLPTELGKFLGISPIEMNQNLREKGLQIK-TDGVWKLTEKGKKFGVDV-SETFPQIKWKIEALFL------
131	GC_00000002	Core	Thiovulum_ES	372	4	101	29	0	0.460767	0.653091	0.540325	X	Mobilome: prophages, transposons									COG3617	Prophage antirepressor	--------------------------------------------MLRRL--------DDDEKKTVARD-----------------------------------------RRSSIPEGFFGNQGSIILINESGLY---SSILGSK---LPTAKSFKKWITREVLPQIRKTGSYSLQKTEK---------------LDFEEIQKTLNFGEKVLETLNSKNVFEKIQLDNLVKT-QNGISILETLKINFDNLLFLPTELGKFLGISPVEMNQNFKEKGLQMK-TDGVWKLTEKGQKFGVDV-SETFPQIKWKIEVLFL------
132	GC_00000002	Core	Thiovulum_ES	1063	4	101	29	0	0.460767	0.653091	0.540325	X	Mobilome: prophages, transposons	K07741	anti-repressor protein							COG3617	Prophage antirepressor	------------------------MNKILTNTFE--------NTQIRVVM-------INNEPWFIAKDVFKVLGKSSKSGKDFEG------------------LDEDERGVFKIHTS--GGMQETTIVSESGLY---FLVLKSR---KPIAKPFQKWVTKEVLPQIRKTGSYSLQDEVSEI--------------ELSEILSETQTALEIVDLIEKEKPFKLLLLEKI----LKEKSPTKILGIDFSKSYFLPTELGILIGVSGAEMNLILMKKSFQFRDENGVWRPTSSGKEFCLEI-GNQFNQIKWKLEVFALDIIF--
133	GC_00000002	Core	Thiovulum_ES	377	4	101	29	0	0.460767	0.653091	0.540325	X	Mobilome: prophages, transposons	K07741	anti-repressor protein							COG3617	Prophage antirepressor	------------------------MNEILPFSFQ--------NVKIRTVL-------INGEPWFVAKDISVVLEIKNNRQFL---------------------VDLEEDERGSFKMTTSGGEQELTIVSESGLY---ALIMRSR---KSVAKPFQRWISREVLPEIRKTGSYSLQKTEK---------------LDFEEIQKTLNFGEKVLETLKSKNVFEKIKLDNLVKT-QNGISILETLKINFDNLLFLPTELGKFLGISPMEMNQNFKEKGLQIK-TDGVWKLTEKGQKFGVDV-SETFPQIKWKIEVLFL------
134	GC_00000002	Core	Thiovulum_ES	1386	4	101	29	0	0.460767	0.653091	0.540325													--------------------------------------------------------------------------------------------------------------------------------------------------------------------------------------------------------------MNLLTEHFNNSAIRILL---------INGKEL------------FIAKDIASLLGY--VETAKAIRTHCKKVEVLGELEGGVQNGHP----------------------------
135	GC_00000002	Core	Thiovulum_ES	1620	4	101	29	0	0.460767	0.653091	0.540325	X	Mobilome: prophages, transposons									COG3617	Prophage antirepressor	-------------------------MQLIENHFN--------DFKVRIIL-------MDGKEYFIAKDIAKILGY--SDTDKAIRQHCKKSFSIGD------FFNSDKMAGLDFPKDLGNNFKNFQLIPESDVW---RLINKSR---LPEAEKIEEWITEEVLPEIRKTGSYSVQKVEVEKFTPQ-------------TILEIVETGIQILTKFRELNPAEQIELDTFHKN-KNGESLLEKFGKN----------------------------------------------------------------------------
136	GC_00000002	Core	Thiovulum_Frasassi	148	4	101	29	0	0.460767	0.653091	0.540325	X	Mobilome: prophages, transposons									COG3617	Prophage antirepressor	-----------------------------------------------------------------------------------------------------------------------------------------------------------------------------------------------------MGYTDTDQAIRKHCKNAVT----------------IGILNPEVFSGL----------ELHLIFGNNYKSTKLIL---------ESDVWRLVIKSKLPKAE--KIETWIMEYGLAFVI-------
137	GC_00000002	Core	Thiovulum_Frasassi	248	4	101	29	0	0.460767	0.653091	0.540325	X	Mobilome: prophages, transposons									COG3645	Phage antirepressor protein YoqD, KilAC domain (KilAC)	MTDRSQFRNLNQMDLIVKIISREYNKLTIDFSFFDTDNLYINATKIAKEFKTSKGNNKDINEWFYSKTTQEYIS------------------------------VLKELDPELIGNGDFIVVRKGGRPQEQGTWIHRKLIIAFA---RWLSPDFAVWCDLTIEEILKSKQQTPKKPHQTVQVQNQ---TLVEELQNLKEYKDFSFEILDFVEQLRQKNSIDLYRFDKFMTA-KFGESPLNKFKIDLENYYFIPTKLGNFINALPVETNKILEFKGFQTK----------------------------WNLGFN--------
138	GC_00000002	Core	Thiovulum_Frasassi	246	4	101	29	0	0.460767	0.653091	0.540325													---------------------------------------------------------------------------------------------------------------------------------------------------------------------------------------------------------------LDFVEQLRQKNSIDLYRFDKFMTA-KFGESPLNKFKIDLENYYFIPTELGKFINNSPVEMNKILEFKGFQTK-QNGAWKLTEKGRSFAIEVQNGSFLQIKWKLKAISE------
139	GC_00000002	Core	Thiovulum_Frasassi	1013	4	101	29	0	0.460767	0.653091	0.540325													----------------------------------------------------------------------------------------------------------------------------PQATLLLTFMRNNEIVIEFK---VRLVKEFYRMRKEIK------------SKNQTPETAHQ----TQNETFDLSFYTQQSREMIELTQLINSQNSKTLYYLDNLSKS-LNIKSPLELLKIDLSNYYFIPTELGNFINRTAVETNKILEAHGFQIR-ENGVWHLTEKGRSFGIEVQNGSYFQLKWKIKSII-------
140	GC_00000002	Core	Thiovulum_Frasassi	124	4	101	29	0	0.460767	0.653091	0.540325	X	Mobilome: prophages, transposons									COG3646	Phage regulatory protein Rha (pRha)	-------------------------------------------------------------------------------------------------------MKIITNLIELIDNELRISHRVIAKETNIDEESISRLI-------RKHIDDLEKFGSVGFQIQPRKDGNSGGDQPK-----------------TYYLNEQQSTLLLTFMRNNEIVIEFKVRLVKEFYRMREDIKSKQQIPEIAYQDFDF-DNELKSLEKYEAYSNKMINFLENLRKRNKIDLYRFNNIAKH----------------------------
141	GC_00000002	Core	Thiovulum_Frasassi	141	4	101	29	0	0.460767	0.653091	0.540325													----------------------------QDFDFD-------------------------------------------------------------------------------------------------------------------------------------------------------------NELKSLEKYEAYSNKMINFLENLRKRNKIDLYRFNNIAK--HKNITLLEFFGIDFENEYFIPTELGTMTNRSPIETNKILEARGFQTR-ENGVWHLTEKGRDFGIEVSNGSYLQLKWKLEVVI-------
142	GC_00000002	Core	Thiovulum_Frasassi	718	4	101	29	0	0.460767	0.653091	0.540325													----------------------------------------------------------------------------------------------------------------------------------------------------------------------------------------------------------QSREMIELTQLINSQNTKTLYYLDNLSKS-LNIKSPLELLKIDLSNYYFIPTELGNFINRTAVETNKILEAHGFQIR-ENGVWHLTEKGKSFGIEVQNGSYFQLKWKIKSII-------
143	GC_00000002	Core	Thiovulum_Frasassi	109	4	101	29	0	0.460767	0.653091	0.540325													------------------------------------------------------------------------------------------------------------------------------------------------------------------------------------------------------------MRVTEIIFVFNP-NIHYLSFADNLYKN-LNIKSPLELLNIDLSNCYFIPTELGNFINVLPVETNKILEAHGFQIR-ENGVWHLTEKGRNFAIEVQNGSFLQIKWKIKAIFE------
144	GC_00000002	Core	Thiovulum_Frasassi	597	4	101	29	0	0.460767	0.653091	0.540325													----------------------------------------------------------------------------------------------------------------------------------------------------------------------------------------------------------------------------------------------------------FIPTELGNFINASPVETNKILEFKGLQTK-QNGIWVLTEKGRDFAIEVQNGSFLQIKWKIKAISE------
145	GC_00000002	Core	Thiovulum_Frasassi	801	4	101	29	0	0.460767	0.653091	0.540325													---------------------------------------------------------------------------------------------------------------------------------------------------------------------------------------------------------------MEIIPFNFETNKIRTYTDE----------------------------------NATAIETNKILEARGFQVR-ENNIWHLTEKGKSFGIEFQNGNFLQIKWKLESII-------
146	GC_00000002	Core	Thiovulum_Frasassi	117	4	101	29	0	0.460767	0.653091	0.540325													-------------------------------------------------------------------------------------------------------------------------------------------------------------------------------------------------------------------------------------------------------------------------------EKNGFQIR-ENNSWKLTEKARDFAIEIPNKSYMQLKWNLKTISEFK----
147	GC_00000002	Core	Thiovulum_Frasassi	1438	4	101	29	0	0.460767	0.653091	0.540325	X	Mobilome: prophages, transposons									COG3617	Prophage antirepressor	-------------------------MEILPFNFE--------TNEVRTFI------DEFGNIWFVAKDVLIILQENQYPDVSNAVKD----------------LDEDELTRFKIVSG--GQTRSTIFVSESGLY---SLIIRSR---KPVAKPFQKWVTREVLPSIRKTGTYS-ISQQTPETAHQ-TVQVQNETLDLDFYTQQSREMIELTQLINSQNSKTLYYLDNLSKS-LNIKSPLELFKIDLSNYYFIPTELGNFINTTAVETNKILEAHGFQIR-ENGVWHLTEKGRDFGIEVQNGSFLQIKWKIKSII-------
148	GC_00000002	Core	Thiovulum_Frasassi	1512	4	101	29	0	0.460767	0.653091	0.540325	X	Mobilome: prophages, transposons	K07741	anti-repressor protein							COG3617	Prophage antirepressor	----------------------MINNQILPFNFE--------NSEIRIIL-------IDNEPWFIAKDIGDILGYTTDSAMSNAKKD----------------LDDDEVKTSFKMKSSDDRIKLYDLVSESGFY---SLIIRSR---KQIAKPFQKWVTREVLPSIRKTGSYS-ISQQTPEKSHQ-TVQVQNDGFDIKLYTQQSREIFELVQLINSQNTKTLYFADNLYKK-LNLQSPLELLKIDLENYYFIPTELGNFINTTAVETNKILEAHGFQIR-ENGVWVLTEKGHDFGIEVQNGSFLQIKWKLKAIFE------
149	GC_00000002	Core	Thiovulum_Frasassi	1230	4	101	29	0	0.460767	0.653091	0.540325	X	Mobilome: prophages, transposons									COG3617	Prophage antirepressor	-------------------------MEIIPFNFE--------TNKIRTYT------DENGNIFFVAKDIAIALEYPKTSISQLNNLL----------------AHIPNEWKDHKPIMTIGGIQQMAILLESGLY---FFLARSD---KLKAIPFQKWIAGEVIPSIRKTGTYS-ISKQTQEISHP--------AFDLDFYTQENEKMVKLIELLKSQDIKTLYYLDNLSKN-LNIKSPLELLKIDLKNYYLIPTELGKVINATAIETNKILEARGFQVR-ENNIWHLTEKGKSFGIEFQNGNFLQIKWKLESII-------
150	GC_00000002	Core	Thiovulum_Frasassi	344	4	101	29	0	0.460767	0.653091	0.540325	X	Mobilome: prophages, transposons									COG3617	Prophage antirepressor	-------------------------MEIIPFNFE--------TNNIRTFT------DEFGNIWFVAKDVAIALEYPKFDSNII--------------------KKIPDEWKDTKPIRTLGGIQELAVLLESGLY---FFLARSD---KPKAIPFQKWLAGEVLPTLRKTGTYS---IRTPETPHQ--------TFDIKFYTQQSREIFELVEFINSKSIKNLYFADKLYKT-LNLHSPIELLKIDLKNYYLIPTELGHIINVSAVETNKILESRGLQIR-ENSVWHLTEKGQNFGIEVQSGSFIQIKWKIEAILN------
151	GC_00000002	Core	Thiovulum_Frasassi	805	4	101	29	0	0.460767	0.653091	0.540325													--------------------------------------------------------------------------------------------------------------------------------------------------------------------------SYS-ISQQTPEKSHQ-TVQVQNDGFDIKLYTQQSREIFELVQLINSQNSKTLYF-DKFMTA-KFGESPLNKFKINLENYYFIPTELGNFINTSPVETNKILEFKGFQTK-QNGAWTLTEKGRSFAIEVQNGSFLQIKWKLKAISE------
152	GC_00000002	Core	Thiovulum_Frasassi	1014	4	101	29	0	0.460767	0.653091	0.540325													------------------------------------------------------------------------------------------------------------------------------------------------------------------------------------------------MTPRKDQYPDVSNAVKDLDE-----------------------------------------DELTRFKIVSGGQTRSTIFVS------ESGLYSLTR--REFSLSQHFSSNLPLKVKLEYFIKNLYL--
153	GC_00000002	Core	Thiovulum_Frasassi	803	4	101	29	0	0.460767	0.653091	0.540325	X	Mobilome: prophages, transposons	K07741	anti-repressor protein							COG3617	Prophage antirepressor	-------------------------MNLIDKHFS-------PNEKIRIFI-------LKGQEWFVANDIASLLKYKRERDAITQHCKN---------------AVSFDSLINSGDIPLFGLHPKTKLILEPDVW---RLIIKSE---MPEAEKIEKWIMEEVLPSIRKTGSYS-ISQQTPEKPHQ------NDGFDIKLYTQQSREIFELVQLINSQNSKTLYFADNLYKN-LNIQSPLELLKINLESYYFIPTELGKFINASPVEMNKILEFKGFQTK-QNGAWKLTEKGRSFAIEVQNGSFLQIKWK------------
154	GC_00000002	Core	Thiovulum_Frasassi	1015	4	101	29	0	0.460767	0.653091	0.540325	X	Mobilome: prophages, transposons									COG3645	Phage antirepressor protein YoqD, KilAC domain (KilAC)	--------------MNILSKTYIYNQTNISVDFLLDETIYINATKVAKEF------NKLPADWLKTKETKAYLEA----------------------------FSRYDLYHNGIHNGDFIVVRQGGIPQEQGTWIHRKLIITFA---RWLSPDFAVWCDMTIEDILK-------SKQQTPETAHQ----IQNETFDLSFYTQEIEKMAKLVEFLNSKNTKTLYYLDNLSKS-LNIKSPLELLKINLSSYYFIPTELGNFINRTAVETNKILESKGFQIR-ENGVWHLTEKGRSFGIEVQNGSYFQLKWKIKSII-------
155	GC_00000002	Core	Thiovulum_Frasassi	1053	4	101	29	0	0.460767	0.653091	0.540325	X	Mobilome: prophages, transposons									COG3645	Phage antirepressor protein YoqD, KilAC domain (KilAC)	--------------MEIITKKFHNQATQILVDFFESNGLYLNATKVATAF------GKDLSNWRRSPQTIEYIE------------------------------AILSSVLYTELTEKDLFIVILGKGKEQGTWIHRKLIIAFA---RWLSPNFAVWCDWTIEEILK-------SKQQTPETVHQ-TVQVQNETLDLDFYTQQSEKIFKLVQLINSQNIKTLYFADNLYKN-LNIKSLLELLNIDLLNYYFIPTELGNFINASPVETNKILEFKGLQTK-QNGIWVLTEKGRDFAIEV-----------------------
156	GC_00000002	Core	Thiovulum_Frasassi	1209	4	101	29	0	0.460767	0.653091	0.540325													-----------------------MRKIFENESYELVEDSFFEFLMTNDEVAKGYGTNSNAIIKTKSRHSDELIE----------------------------------NKHFLFIESDTNGGKQRKL-----FWTKRGVIRLGFLIKSERAKKFRDWAEDLVINKLSQT----------PETAHQ-TVQVQNETLDLDFYTQQSEKIFKLVQLINSQNTKTLYFADNLYKN-LNIKSPLELLNIDLSNYYFIPTELGNFINASPVETNKILKFAKM----------------EFGI-------------------------
157	GC_00000002	Core	Thiovulum_Frasassi	741	4	101	29	0	0.460767	0.653091	0.540325	X	Mobilome: prophages, transposons									COG3645	Phage antirepressor protein YoqD, KilAC domain (KilAC)	--------------MNILSKTYIYNQTNISVDFLLDETIYINATKVAKQF------NKLPADWLRTKETKEYIK-------------------------------AIAHYGNLHNGDLVVVRKGGNDLSLTGTWIHRKLIIAFA---RWLSPDFAVWCDMTIEDILK-------SKQQTPEKPHQ----IQNETFDLSFYTQQSREMIELTQLINSQNSKTLYF-DKFMTA-KFGESPLNKFKINLENHYFIPTELGNFINATAVETNKILEAHGFQIR-ENGVWHRSSKWLVFANKMEN---------------------
158	GC_00000002	Core	Thiovulum_Frasassi	503	4	101	29	0	0.460767	0.653091	0.540325	X|X	Mobilome: prophages, transposons|Mobilome: prophages, transposons	K07741	anti-repressor protein							COG3561|COG3645	Phage anti-repressor protein Ant (PUBMED:27099293)|Phage antirepressor protein YoqD, KilAC domain (KilAC)	--------------------MSNFNFEIIEQQFGDFLLNSINARDLHKAL----EVKKDFSDWIKAQ---------------------------------------IERGMFEENIDFIVIPLKRGIGNNSGYKIINEYFLTID--------TVKHIAMMSGTEKGREVRKYFVEIERLYQKLSHQTVQVQNQILDLDFYTQQSEKIFKLVQLINSQNIKTLYFADNLYKK-LNLQSPLELLKIDLENYYFIPTELGNFINASPVETNKILEFKGLQTK-QNGIWVLTEKGRDFAIEV-----------------------
159	GC_00000002	Core	Thiovulum_Frasassi	708	4	101	29	0	0.460767	0.653091	0.540325													-----------------------------------------------------------------------------------------------------------------------------------------------------------------------------------------------------MQIVTKIFQNLNINFLIDDE-----VYINATETAKIFNKKPVDWLKTKETTQYI--ESVAKLLNVNAEKLVKIVK---------------------------GGNKQNSSRNLDS---------
160	GC_00000002	Core	Thiovulum_Movile	1269	4	101	29	0	0.460767	0.653091	0.540325	X	Mobilome: prophages, transposons									COG3646	Phage regulatory protein Rha (pRha)	-------------------------MEIISNIITLFEKELRVSHRIIAR-------ETDNNEISVRKLIDKHKESLELFGLLSFE------------------MTTVKNSVGAINEEKTYYLNEPQATLLLTFMRNNEIVKSFK---IRLVKEFYR-MREEIKSQQQKSEILTPNQNTNFVEYLQ----------NLKEYKAYTNEMLDFLESLQKRDRISLYRFDKFMSA-QFNESPLKKFKIDLKNEYFIPTELGEMKNRSPVEINKILESKGFQIK-ENSSWRLTEKGREFGIEIANGSFLQIKWRIESILN------
161	GC_00000002	Core	Thiovulum_Movile	1759	4	101	29	0	0.460767	0.653091	0.540325	X	Mobilome: prophages, transposons									COG3646	Phage regulatory protein Rha (pRha)	-----------------------MPSNSIESLLEFIDNEFRVSHRVIAK-------ETNNLERSITKLITDNLS------------------DFELFGTVRFQIAPRKDGNYGGDQPKTFYLNEPQATLLLTFMRNNEIIKNFK---IRLVKEFYRMREEIKNSKPEIAHQLVPNNDFDFDTSLK----------SLKEYKAYANEMLDFLESLQKRDRIGLYRLNKIIK--LKNINFLEYFGINFENEYFIPTELGAMINRSPVEINKILEAKGFQIR-ENRVWSLTEKGKSFGIEITKGLFLQIKWKIEVILN------
162	GC_00000002	Core	Thiovulum_Movile	695	4	101	29	0	0.460767	0.653091	0.540325	X	Mobilome: prophages, transposons									COG3646	Phage regulatory protein Rha (pRha)	-----------------------MQSNSIKTFLEFVDNEYKISHRIIAL-------ETDNNEISVRKLIDKHKESLELFGSLSFE------------------MTPRKDRNSGGDQPKTYYLNEPQATLLLTFMRNNEIVIEFK---IRLVKEFYRMREEIK------------SKQQTPEKPHQ-TVQTQNETFDLNFYTQQSREMIELTQLINSQNSKTLYYLDNLSKS-LNIKSPLELLKIDLSNYYFIPTELGNFINASPVETNKILEARGFQIR-ENDSWHLTEKGCDFGIEVQKGSYFQLKWKIKSII-------
163	GC_00000002	Core	Thiovulum_Movile	1800	4	101	29	0	0.460767	0.653091	0.540325	X	Mobilome: prophages, transposons									COG3646	Phage regulatory protein Rha (pRha)	--------------------------------MEIIENEAMVSHRVIAK-------NTDNLEVSVQNLINKHMAKLELFGKVHFQ------------------NEAITNSKNKINEEKTYYLNEPQATLLLTFMRNNEIIIEFK---VRLVKEFYRMREEIK------------SKQQTPEKSHQ-TVQVQNQTLDIKLYTQQSREIFELVQLINSQNIKNLYFADNLYKK-LNLQSPLELLKIDLSNYYLIPTELGNFINASAIETNKILELKGLQTK-QNGIWILTEKGRDFAIEVQNGSFLQIKWNLKAISE------
164	GC_00000002	Core	Thiovulum_Movile	1040	4	101	29	0	0.460767	0.653091	0.540325													-------------------------------------------------------------------------------------------------------------------------------------MRNNEIVIEFK---VRLVKEFYRMREDIKSKQQIPETAYQDFDFDNELK-------------SLEKYEAYSNKMINFIENLRKRHKIDLYRFNNIAK--HKNITLLEFFGIDFENEYFIPTELGTMTNRSPIETNKILEARGFQTR-ENGVWHLTEKGRDYGIEVSNGSYLQLKWKLKVII-------
165	GC_00000002	Core	Thiovulum_Movile	1618	4	101	29	0	0.460767	0.653091	0.540325													--------------------------------------------------------------------------------------------------------------------------------------------------------------------------------------------------------------------------------------M-LHQLKPIKFSKLKV-----------------------------FKFD-ENGIWVLTEKGRDFGIEVQKGSYFQLKWKIKSII-------
166	GC_00000002	Core	Thiovulum_Movile	689	4	101	29	0	0.460767	0.653091	0.540325	X	Mobilome: prophages, transposons									COG3617	Prophage antirepressor	-------------------------MEILPFNFE--------TNEVRTFI------DEFENIWFVAKDVLIILQDNQYPDVSNAVKD----------------LDEDELTRFKIVSG--GQTRSTIFVSESGLY---SLIIRSR---KPVAKPFQKWVTREVLPSIRKTGTYS-ISQQTPETAHQ----IQNETFDLNFYSQEIEKMAKLVEFLNSKNTKILYYLDNLSKS-LNIKSPLELLKIDLSNYYFIPTELGNFINASPVETNKILEARGFQIR-ENDSWHLTEKGKSFGIEVQNGSFLQIKWKIKSII-------
167	GC_00000002	Core	Thiovulum_Movile	691	4	101	29	0	0.460767	0.653091	0.540325	X	Mobilome: prophages, transposons	K07741	anti-repressor protein							COG3617	Prophage antirepressor	-------------------------MEIIPFNFE--------TNEVRTFI------DEFGNIWFVANDIFTILEIASKGGRSDSLAE----------------LEQDERSSFKTNTN--GGMQDMEFVSESGLY---SLIIRSR---KPVAKPFQKWVTREVLPSIRKTGTYS-ISQQTPETAHQ----IQNETFDLNFYSQEIEKMAKLVEFLNSKNTKILYYLDNLSKS-LNIKSPLELLKIDLSNYYFIPTELGNFINASPVETNKILEARGFQIR-ENGVWHLTEKGRDFGIEVQKGSYFQLKWKIKSII-------
168	GC_00000002	Core	Thiovulum_Movile	1580	4	101	29	0	0.460767	0.653091	0.540325	X	Mobilome: prophages, transposons									COG3617	Prophage antirepressor	-------------------------MEIIPFQFQ--------SNQVRTFT------DEFGNIWFVAKDVAIALEYPKFDSNII--------------------KKIPDEWKDTKPIRTLGGIQELAVLLESGLY---FFLARSD---KPKAIPFQKWLAGEVLPTLRKTGTYS---IRTPETPHQ--------TFDIKFYTQQSREIFELVEFINSKSIKNLYFADKLYKT-LNLNSPIELLKIDLKNYYLIPTELGHIINVSAVETNKILESRGLQIR-ENSVWHLTEKGQNFGIEVQSGSFIQIKWKIEAILN------
169	GC_00000002	Core	Thiovulum_Movile	844	4	101	29	0	0.460767	0.653091	0.540325	X	Mobilome: prophages, transposons									COG3617	Prophage antirepressor	-------------------------MQIITKEFN--------GLKVRIIV-------IDGIEWFVAKDVTEILGYIRKDNRIDTNAMIRKL------------DQDDVLEIDDEFESSSNMSRRLLVINESGLY---NSIFGSK---LPSSKDFKLWVTREVLPSIRKTGSYS-IPKETSEKSHQ------TETLDLDFYTQQSEKIFKLVQLINSQNIKTLYFADNLYKS-LNIQSPLELLKIDLSNYYFIPTELGKLINSSAIETNKILEARGLQTK-QNGIWILTEKGRNFAIEVQNGSFLQIKWNLKAISE------
170	GC_00000002	Core	Thiovulum_Movile	842	4	101	29	0	0.460767	0.653091	0.540325	X	Mobilome: prophages, transposons	K07741	anti-repressor protein							COG3617	Prophage antirepressor	-----------------------MITEIFSFAFE------KTNKTIRMVF-------IQTKEYFIAKDIATVLEYKDTDQA----------------------IRQHCKKAISYPVKQTDQIRHLKLVPESDVW---RLIIKST---MPEAEKIEKWIMEEVLPSIRKTGSYS-ISQQTPEKSHQ------TETLDLDFYTQQSEKIFKLVQLINSQNIKTLYFADNLYKK-LNLQSPLELLKIYLSNYYFIPTELGNFINSSAIETNKILEARGLQTK-QNGIWILTEKGRNFAIEVQNGSFLQIKWNLKAISE------
171	GC_00000002	Core	Thiovulum_Movile	1034	4	101	29	0	0.460767	0.653091	0.540325													------------------------------------------------------------------------------------------------------------------------MTQTNGGMQKKLFWTKRGVIRLGFFIKSERAKNFRNWIEDIIIEKISQTPETPHQNETVQTENHT---------LDLDSYTQKIEKIFKLVELLDSKSVKNLYFADNLSKS-LNLQSPLELLKIDLSNYYLIPTELGKFINASPVEINKILEAKGFQIR-ENNLWHLTEQGKEFGIEIQNGSFLQIKWRIEAII-------
172	GC_00000002	Core	Thiovulum_Movile	846	4	101	29	0	0.460767	0.653091	0.540325													----------------------------------------------------------------------------------------------------------------------------------------------------------------------------------------------------MIFILNKAKKIFKLVQLINSQNIKTLYFADNLYKK-LNLQSPLELLKIDLENYYFIPTELGKLINSSAIETNKILEARGLQIQ--------------------------RKWNLDFN--------
173	GC_00000002	Core	Thiovulum_Movile	1238	4	101	29	0	0.460767	0.653091	0.540325	X	Mobilome: prophages, transposons	K07741	anti-repressor protein							COG3617	Prophage antirepressor	-------------------------MNLIDKHFS-------PNEKIRIFI-------LKGQEWFVANDIASLLKYKRERDAISQHCKN---------------AVSFDSLINSGDIPLFGLHPKTKLILEPDVW---RLIIKSE---MPEAEKIEKWIMEEVLPSIRKTGSYS-ISQQTPEKSHQ------TETFDIKLYTQQSREMIELTQLINSQNSKTLYYLDNLYKS-LNIQSPLELLKINLENYYFIPTELGNFINASPVETNKILEFKGFQTK-QNGIWVLTEKGRDFAIEVQNGSFLQIKWKLKAISE------
174	GC_00000002	Core	Thiovulum_Movile	1807	4	101	29	0	0.460767	0.653091	0.540325	X	Mobilome: prophages, transposons									COG3645	Phage antirepressor protein YoqD, KilAC domain (KilAC)	-----------------MENVIIKTWFNKQVTFLNSTMPFIYATPIAQQF------GKLLGNWLKTDETQAYIS--------------------------------ALAKALNKEIDEIVLIKKGGKPQEQGTWLHPKLAIFFA---RWLSPDFAVWCDIQIEDILK-------SKQQTPETAHQ-TVQTQNETLDLDFYTQQSEKIFKLVQLINSQNIKTLYFADNLYKN-LNIRSPLELLKIDLSNYYFIPTELGNFINSSAIETNKILELKGLQTK-QNGIWKLTEKGHDFAIEVQNGSFLQIKWNLKAISE------
175	GC_00000002	Core	Thiovulum_Movile	1812	4	101	29	0	0.460767	0.653091	0.540325	X	Mobilome: prophages, transposons									COG3645	Phage antirepressor protein YoqD, KilAC domain (KilAC)	--------------MEIITKKFHNQATQILVDFFESNGLYLNATKVATAF------GKDLSNWRRSPQTIEYIE------------------------------AILSSVYNTELTEKDLFIVILGKGKEQGTWIHRKLIIAFA---RWLSPDFAVWCDIQIEDILK-------SKQQTPETAHQ-TVQVQNETLDLDFYTQQSEKIFKLVQLINSQNIKTLYFADNLYKN-LNIRSPLELLKIDLSNYYFIPTELGNFINSSAIETNKILEAKGLQIR-ENGIWVLTEKGHDFAIEVQNGSFLQIKWNLKAIFE------
176	GC_00000002	Core	Thiovulum_Movile	1796	4	101	29	0	0.460767	0.653091	0.540325	X	Mobilome: prophages, transposons									COG3645	Phage antirepressor protein YoqD, KilAC domain (KilAC)	------------------MQIVTKIFQNLNINFLIDDEVYINATETAKIF------NKKPVDWLKTKETTQYIE-------------------------------SVAKLLNVNAEKLVKIVKGGNNKTAQGTWIHRRLVIVFA---RWLSSDFAVWCDLTIEELLK-------SKNQTPEKPHQ-TVQVQNETLDIKLYTQQSREIFELVQLINSQNIKNLYFADNLYKK-LNLQSPLELLKIDLSNYYLIPTELGNLINASAIETNKILEAKGLQTK-QNGIWILTEKGRDFAIEVQNGSFLQIKWKIKAISE------
177	GC_00000002	Core	Thiovulum_Movile	1240	4	101	29	0	0.460767	0.653091	0.540325	X	Mobilome: prophages, transposons									COG3645	Phage antirepressor protein YoqD, KilAC domain (KilAC)	---------------MNRSILSKTFQNNEFFFENLNGQVYLNATKTAKVF------NKRLDNWRASNETSEYIE--------------------------------ILTRSLNISERDLIVVRQGGKPQEQGTWLHPKLVIFFA---RWVSPEFAVWCDMTIEEILKSKPHQT--------------VQVQNETFDIKLYTQQSREMIELTQLINSQNSKTLYYLDNLYKS-LNIQSPLELLKINLENYYFIPTELGNFINASPVETNKILEFKGFQTK-QNGIWVLTEKGRDFAIEVQNGSFLQIKWKLKAISE------
178	GC_00000002	Core	Thiovulum_Movile	693	4	101	29	0	0.460767	0.653091	0.540325	X	Mobilome: prophages, transposons									COG3645	Phage antirepressor protein YoqD, KilAC domain (KilAC)	----------------MKIISREYNKLTIDFSFFNDDNLYINATKVAKEF------NKLPADWLKTKETKAYLEA----------------------------FSRYDLYHNGIHNGDFIVVRQGGIPQEQGTWIHRKLIIAFA---RWLSPDFAVWCDMTIEQLLQ-----------TPEIAHK---PIQNETFDLNFYSQEIEKMAKLVEFLNSKNTKILYYLDNLSKS-LNIKSPLELLKIDLSNYYFIPTELGNFINASPVETNKILEARGFQIR-ENDSWILTEKGRDFGIEVQKGSYFQLKWKIKSII-------
179	GC_00000002	Core	Thiovulum_Movile	1810	4	101	29	0	0.460767	0.653091	0.540325	X|X	Mobilome: prophages, transposons|Mobilome: prophages, transposons	K07741	anti-repressor protein							COG3561|COG3645	Phage anti-repressor protein Ant (PUBMED:27099293)|Phage antirepressor protein YoqD, KilAC domain (KilAC)	------------------------MSNFNFEIIEQQLGDFLLNTINARDLHKALEVKKDFSDWIKAQ---------------------------------------IERGMFEENIDFIVIPLKRGIGNNSGYKIINDYFLTIDTVKHIAMMSGTEKGREVRKYFVEIERLYQKLSQQTPETAHQ-TVQVQKETLDLDFYTQQSEKIFKLVQLINSQNIKTLYFADNLYKN-LNIRSPLELLKIDFSNYYFIPTELGNFINASPVEINKILESKGLQVR-ENGVWKLTEKGHDFAIEVQNGSFLQIKWNLKAISE------
180	GC_00000002	Core	Thiovulum_Movile	851	4	101	29	0	0.460767	0.653091	0.540325													-----------------------MRKIFENESYELVEDSFFEFLMTNDEVAKGYGTNSNTIIKTKSRHSDELIE----------------------------------NKHFIFMESDTNGGKQQKL-----FWTKRGVVRLGFFIKSERAKKFRDWAEDLVINKLSQT----------PEKPHQ-TIQVQKETLDLDFYTQQSEKIFKLVQLINSQNIKTLYFADNLYKS-LNIKSPLELLKIDLENYYFIPTELGKLINSSAIETNKILEARGLQTK-QNGIWILTEKGRDFAIEVQNGSFLQIKWKLKAISE------
181	GC_00000002	Core	Thiovulum_Movile	1802	4	101	29	0	0.460767	0.653091	0.540325	X	Mobilome: prophages, transposons									COG3645	Phage antirepressor protein YoqD, KilAC domain (KilAC)	--------------MEIITKKFHNQATQISVDFLLDETIYINATKVAKQF------NKLPADWLRTKETKEYIK-------------------------------AIAHYGNLHNGDLVVVRKGGNDLSLTGTWIHRKLIIAFA---RWLSPDFAVWCDIQIENILK-------SKQQTPEKPHQ-TVQVQNETLDIKLYTQQSREIFELVQLINSQNIKNLYFADNLYKN-LN-------------------------HSITSRTAKN----------------------------------------------------
182	GC_00000002	Core	Thiovulum_Movile	528	4	101	29	0	0.460767	0.653091	0.540325	X	Mobilome: prophages, transposons									COG3646	Phage regulatory protein Rha (pRha)	-----------------------MHNHSSTIILKFIENEPRISHRVMAK-------NTDNLEVSVQNLINKHMAKLELFGSVHFE------------------NEPREDGNSGGDQPKTYYLNEPQATLLLTFMRNNEIVIEFK---IRLVKEFYRMREDLK------------SKQQTQEISHQ--------AFDLDFYTQENEKMVKLIELLKSQDIKTLYYLDNLSKN-LNIKSPLELLKIDLKNYYLIPTELGKVINVTAIETNKILEARGFQIR-ENNIWHLTEKGKSFGIEFQNGNFLQIKWKLESII-------
183	GC_00000002	Core	Thiovulum_Movile	849	4	101	29	0	0.460767	0.653091	0.540325	X	Mobilome: prophages, transposons									COG3646	Phage regulatory protein Rha (pRha)	-----------------------MQNNSIETFLEFIDDEYRVSHIVIAEK------TDNLPQSILDLITRNILDFEEFGNLRFEIVGLKRTTKSGL--------------SRGFVDSKVYYLNEQQATLLMTYLRNSEKVRNFK---KRLVKEFYR------------------MREEIKSKNHQ-TVQVQNDGFDIKLYTQQSREIFELVEIINSKNIKTLYFADNLYKK-LNLQSPLELLKIYLSNYYFIPTELGKLINSSAIETNKILEARGLQTK-QNGVWKLTEKGRDFAIEVQNGSFLQIKWNLKAIFE------
184	GC_00000002	Core	Thiovulum_Movile	245	4	101	29	0	0.460767	0.653091	0.540325	X	Mobilome: prophages, transposons									COG3646	Phage regulatory protein Rha (pRha)	-----------------------MQNNSIETFLEFIDNEFRVSHRVIAE-------KTDNLEKSISKLIANYIDKLELFGRVRF-------------------EIDTLQTKGGNQEAKTYYLNEPQATLLLTFMRNNEIIIEFK---VRLVKEFYR---------MRKEINNTETSYQHVQTQNE--------TFDLDFYTQEIEKIFKLVKLINSQNIKDLYFADNLSKT-LNIKSPFELLKIEIKNYYLIPTELGKFINASPVEINKILELKGLQLR-ENGVWHLTEKGRDFGIEFKNGSFIQIKWRLESII-------
185	GC_00000002	Core	Thiovulum_Movile	1798	4	101	29	0	0.460767	0.653091	0.540325													-------------------------MKNVDVEFD--------STKLTLYT------SQDFEWLISTKDVAFGYGVSMENIRSQK-------------------ANHSDELIEGKHFISNFTIFDGKQNRSTTVWTKRGVIRLGFFIKSERAKKFRDWAEDLVINKLSQT----------PEKSHQ-TVQVQNQTLDIKLYTQQSREIFELVQLINSQNIKNLYFADNLYKK-LNLQSPLKLLKIDLSNYYLIPTELGKFINASAIETNKILELKGLQTK-QNGIWILTEKGRDFAIEVQNGSFLQIKWNLKAISE------
186	GC_00000002	Core	Thiovulum_Movile	1211	4	101	29	0	0.460767	0.653091	0.540325	X	Mobilome: prophages, transposons									COG3617	Prophage antirepressor	-------------------MPLNIIKKDLSLNFDIIEYQFDETNKIRTFT------DENENIFFVAKDVAIALGYTRFNSTLL--------------------EHIPNEWKDTKPIGTLGGKQQMSVLLESGLY---FFLARSD---KPKAIPFQKWLAGEVIPSIRKTGTYSIPQQKSEILKPNQNINFVEQLQNLKEYKDFSFEVLDFIDNLQSRNKLVLYRFDKFMRA-QFNEQPLKRFQIDLENEYFIPTKLGEFINVSAIEMNRILEKNGFQIR-ENNSWKLTEKARDFAIEIPNKSYIQFKWNLKTISEFK----
187	GC_00000002	Core	Thiovulum_imperiosus	1326	4	101	29	0	0.460767	0.653091	0.540325	X	Mobilome: prophages, transposons	K07741	anti-repressor protein							COG3617	Prophage antirepressor	#NAME?
188	GC_00000002	Core	Thiovulum_imperiosus	1335	4	101	29	0	0.460767	0.653091	0.540325	X	Mobilome: prophages, transposons	K07741	anti-repressor protein							COG3617	Prophage antirepressor	#NAME?
189	GC_00000002	Core	Thiovulum_imperiosus	27	4	101	29	0	0.460767	0.653091	0.540325	X	Mobilome: prophages, transposons									COG3617	Prophage antirepressor	-------------------------MEILPFNYK--------NHNIRTLL------DEKGDIWFVAKDVITLLQDNINPNVGQATKD----------------LDSDELTSFKIMSG--GQTREMAFISESGLY---SLIIRSR---KQIAKPFQRWVTRKVLPSIRKTGSYS-------LSELP----------NFSEILSQNEEAKKLVELFEETKPFHLLLLQKL----LKENSVSSLFQLDLSNSYFLPTELGKLHGLSGRETNLLLESKGFQVS-ENGIWKLTESGKEFGMEI-GGTYHQLKWKLETPLFVV----
190	GC_00000002	Core	Thiovulum_imperiosus	1757	4	101	29	0	0.460767	0.653091	0.540325	X	Mobilome: prophages, transposons	K07741	anti-repressor protein							COG3617	Prophage antirepressor	-------------------------MNLITKNFN--------SFQVRILL-------IDGKDWFVAKDVAELLEYKKTANAIKVHCKK---------------PVEWQEFDKVTNTVTFKLHPQTKLILEPDVW---RLIIKSE---MPEAEKIEEWIMEEVLPSIRKTGSYS-------ISELP----------NFSELLSQNEEAKKLVEFLEETKPFHLLLLQKL----LGEKSISSLFQLDFSQTYFLPTELGKLHGISGREANLLLERKGFQEK-QDGIWKLTSSGKEFGMEF-GGTYHQLKWKLETPL-------
191	GC_00000002	Core	Thiovulum_imperiosus	273	4	101	29	0	0.460767	0.653091	0.540325	X	Mobilome: prophages, transposons									COG3617	Prophage antirepressor	-------------------------MKLLSFDFN--------NNSIRTIL-------IDNEPWFVLKDIGKVLELSNHKQALIDMKTRLQKG-----------GVKDEVSQTYPIKDSLNRTQEVTIVSEAGLY---ELAFVSR---KEEAIRFRHWVARVVLPSIRKTGSYS-------LSELP----------NFSEILSQNEEAKKLVELFEETKPFHLLLLQKL----LKENSISSLFGIDFQNTYFLPTELGKLHGLSGRETNLLLEKRGFQEK-QDGIWKLTESGKEFGVEI-GGTYHQLKWKLETLL-------
192	GC_00000002	Core	Thiovulum_imperiosus	1870	4	101	29	0	0.460767	0.653091	0.540325													-------------------------------------------------------------------------------------------------------------------------------------------------------------------------------------------------------------------------------------------------FQLDFSQTYFLPTEIGKLHGLSPVETNLELQKRGFQEK-ENGIWKLTESGKKFGMEF-SGKFSQLKWKLKTPL-------
193	GC_00000002	Core	Thiovulum_imperiosus	751	4	101	29	0	0.460767	0.653091	0.540325													--------------------------------------------------------------------------------------------------------------------------------------------------------------------------------------------------------------------------------------------------------------------------MNLLLEKKGFQEN-ENGIWKITESGKSFGMEI-GGKFSQLKWRVESIV-------
194	GC_00000002	Core	Thiovulum_imperiosus	2119	4	101	29	0	0.460767	0.653091	0.540325	X|X	Mobilome: prophages, transposons|Mobilome: prophages, transposons									COG3617|COG3645	Prophage antirepressor|Phage antirepressor protein YoqD, KilAC domain (KilAC)	------------------------MQNIITKNFH------DSSIRIFIF---------DNKELFLAKDTAELLGY--SNTKDAIIRHCKHAKSFEE--I----FKGRETLPLDLQPILGNSWKQTKLIPESDVW---RLIIKSR---LPEAEKIEEWIMEEVLPSIRKTGSYS--------LSSP----------NFSELLSKNEEALKLVELFEETKPFRLLLLQKL----LGEKSVSSLFGIDFSKTYFLPTELGKLHGLSGRETNLKLEALGFQEK-QNGIWKLTSSGKEFGIEV-SGTYHQLKWKLETL--------
195	GC_00000002	Core	Thiovulum_imperiosus	1674	4	101	29	0	0.460767	0.653091	0.540325	X|X	Mobilome: prophages, transposons|Mobilome: prophages, transposons									COG3617|COG3645	Prophage antirepressor|Phage antirepressor protein YoqD, KilAC domain (KilAC)	-------------------------MDLIVEKFN---------NSSVRIL------LINGIEWFVAKDTAELLGY--VNTRDAISQHCKKVTTVEN-------FKSSDLRPLNLSKEFGNNYKNTKLIPESDVW---RLIIKSR---LPEAEKIEEWIMEEVLPSIRKTGSYS-------ISEIP----------NFSELLSQNEDAKKLIELFEETKPFRLLLLQKL----LGEKSISSLFQLDFSKIYFLPTELGKLHGLSGRETNLKLEALGFQIS-ENGIWKLTSSGKEFGIEI-GGTYHQLKWKLETPL-------
196	GC_00000002	Core	Thiovulum_imperiosus	364	4	101	29	0	0.460767	0.653091	0.540325	X	Mobilome: prophages, transposons									COG3617	Prophage antirepressor	-------------------------MNLITKHFN--------NSSVRIIL-------IDGVELFVAKDVALLLGYVETAKAIRTHCK----------------KIRIWENIGVSKTDTLNLDPQTRLIPESDVW---QLIIKSR---LPEAEKIEEWIMEEVLPSIRKTGSYS-------ISETP----------NFSELLSQNEEALKLVELFEETKPFRLLLLQKL----LKENSVSSLFQLDFSQTYFLPTELGKLHGLSGRETNLKLEALGFQVS-ENSIWKLTKSGKEFGVEI-GGKFSQLKWKLETPLI------
197	GC_00000002	Core	Thiovulum_imperiosus	764	4	101	29	0	0.460767	0.653091	0.540325	X	Mobilome: prophages, transposons									COG3646	Phage regulatory protein Rha (pRha)	----------------------------------------------------------------------------------------------------------MLKAGRGTTKAKTYFLNEPQATLLLTFLRNNEIVVEFK---VDLVKVFYEMRMKLQNHTPSQK-------------------------LSLSETVAETEIALKLIDLLKESKGFDLLLLEKV----LKESSPTKLLEIDFSQTYFLPTELGQLLGISPHEMNLLLEKKGFQVS-KNGVWKITESGKSFGMEI-GGKFSQLKWRVDTIL-------
198	GC_00000002	Core	Thiovulum_imperiosus	164	4	101	29	0	0.460767	0.653091	0.540325	X	Mobilome: prophages, transposons									COG3645	Phage antirepressor protein YoqD, KilAC domain (KilAC)	------------------MEILSKKFNDVEVLFSLGKDLYLHITPIAQKF------GKPTANWLRNSETKKYIE--------------------------------TLSKHLSISKEKLVVIQQGGKPEEQGTWIHKKLIIAFA---RWISPEFAIWCDEQIEEILQGTISPP--------------------KLSLSEIVSETREALELIEILKDVSSFDLLLLERI----LKENSPTKLLEIDFQNSYFLPTELGKLHGISGREANLKLEALGFQVS-ENGIWKLTESGKEFGMEY-RGKFSQLKWKLEVL--------
199	GC_00000002	Core	Thiovulum_imperiosus	1188	4	101	29	0	0.460767	0.653091	0.540325	X	Mobilome: prophages, transposons									COG3646	Phage regulatory protein Rha (pRha)	-------------------------MSIIPNIIEMIDDEPRVSHVDIAKY---TDNKIKSVQDLITRNIEDFKEFGHLAI-----------------------LNRGEVNGGKGEQPKAYFLNEPQATLLMTYLRNSEVVRNFK---KELVKQFFKMRNE-----LQNLSEIP----------------------NFSELLSKNEEALKLVELFEETKPFRLLLLQKL----LGEKSISSLFGIDFSQTYFLPTELGKLHGLSGRETNLKLEALGFQVS-ENSIWKLTESGKDFGIEV-SGKFSQLKWKLETPLFVI----
200	GC_00000002	Core	Thiovulum_imperiosus	1322	4	101	29	0	0.460767	0.653091	0.540325	X	Mobilome: prophages, transposons									COG3645	Phage antirepressor protein YoqD, KilAC domain (KilAC)	----------------MEIITREYEGIEIYFSSETNLNIYLNATKTAKNF------GKKPDDWLRTDQTKKYIK--------------------------------AVSDRFANMRNDLVIVKQGGKAEEQGTWIHKKLIIAFA---RWLSPDFAVWC-DEIIEEVLKTGNYS-------ISQLP----------NFSEIISQNEEALKLIELLKSSSSFDLLLLQKL----LKENSVSSLFQLDFSQTYFLPTELGKLHGISGRETNLLLEKRGFQEK-QGEVWKLTESGKDFGIEV-GGAYHQLKWKLETQL-------
201	GC_00000002	Core	Thiovulum_imperiosus	1339	4	101	29	0	0.460767	0.653091	0.540325	X	Mobilome: prophages, transposons									COG3645	Phage antirepressor protein YoqD, KilAC domain (KilAC)	----------------MEIITREYEGIEIYFSSETNLNIYLNATKTAKNF------GKKPDDWLRTDQTKKYIK--------------------------------AVSDRFANMRNDLVIVKQGGKAEEQGTWIHKKLIIAFA---RWLSPDFAVWC-DEIIEEVLKTGNYS-------ISQLP----------NFSEIISQNEEALKLIELLKSSSSFDLLLLQKL----LKENSISSLFQLNFSQAYFLPTELGKLHGISGRETNLLLEKRGFQEK-QGEVWKLTESGKDFGIEV-GGAYHQLKWKLETQL-------
202	GC_00000002	Core	Thiovulum_imperiosus	963	4	101	29	0	0.460767	0.653091	0.540325	X	Mobilome: prophages, transposons									COG3646	Phage regulatory protein Rha (pRha)	-----------------------MNTNFNKSFLKIVEHEPRISHRLIAEF-------TETKQKNVVELILKYFDKFQLFGHLPFE------------------TESVINSVGATNQQKTYYLNEPQATLLLSFMRNNAIVIKFK---VDLVQAFFEMRRKLQNPISQLP--------------------------NFSELLSQNEEAKKLVELFEETKPFHLLLLQKL----LKENSVSSLFQLDFQNTYFLPTELGKLHGISGREANLLLEKRGLQEK-QDEVWKLTESGKEFGMEV-GGTYHQLKWKLETL--------
203	GC_00000002	Core	Thiovulum_imperiosus	162	4	101	29	0	0.460767	0.653091	0.540325	X	Mobilome: prophages, transposons									COG3645	Phage antirepressor protein YoqD, KilAC domain (KilAC)	----------------MVEILTKIFEEKPIYFEKIENEIFINATKTAKQFITSKGNQRDLNEWLNSKQTKEYIE-----------------------------ALKKSVPEKIGNTLIKIVKGNFSDKRVQGTWIHQKLMVSFA---RWISPEFAIWCDEQIEEILQGTISLP--------------------KLSLSETVSETREALELIEILQDVSSFDLLLLERI----LKENSPTKLLEIDFQNSYFLPTELGKLHGISGRETNLLLEKSGFQVS-ENGIWKLTESGKEFGMEV-GGIYNQIKWKIQALS-------
204	GC_00000002	Core	Thiovulum_imperiosus	880	4	101	29	0	0.460767	0.653091	0.540325	X	Mobilome: prophages, transposons									COG3645	Phage antirepressor protein YoqD, KilAC domain (KilAC)	------------------MNIIAKQFHEFEILFSLDTTLYLNATETAKHF------NKAPKDWLRNSETKKYIE--------------------------------ALSKHLNFLKEKLVIVQQGGKAEEQGTWIHKKLVIHFA---RWLDVEFAIWCDEQIEEILGKTSKTP----------------------NLKEVLLLGSE---LLEILESKSAISKIRLDSFVKS-ETGISPLEKFGISFKNSYFLPTELGKLYGISGREANLLLENLGFQKK-LEGVWKLTESGKEFGMEF-SGNFFQLKWKIETLL-------
205	GC_00000002	Core	Thiovulum_imperiosus	1709	4	101	29	0	0.460767	0.653091	0.540325													-------------------------------------------------------------------------------------------------------------------------------------------------------------MRTKLQKQISQT----------------------------QDLEAVLEKGSRLLHILESKSPISQIRLDSFVKS-ETGISPLEKFGISFKNTYFLPTELGKLYGISGREANLLLENLGFQKK-LEGIWKLTNSGKEFGMEV-GEKFPQLKWKLDVLL-------
206	GC_00000002	Core	Thiovulum_imperiosus	1711	4	101	29	0	0.460767	0.653091	0.540325	X	Mobilome: prophages, transposons									COG3645	Phage antirepressor protein YoqD, KilAC domain (KilAC)	----------------MDILTKEFDNLQVLFSFE-NRNLYLNATDVAKEF------NKLPKDWLKTKDTQSYIN------------------------------AISQAYNLSYETLVIIIKGNFSNQKEQGTWIHKKLIIAFA---RWISPEFAVWCDKQIEEILGKTYKTP----------------------NLKEVLLLGSE---LLEILESKSLISQIRLDSFVKS-ETGISPLEKFGISFKNTYFLPTELGKLYGISGRETNLLLESFGFQFR-EESFWKLTEKGKSFGMEV-GEKFPQLKWKMETLL-------
207	GC_00000002	Core	Thiovulum_imperiosus	1611	4	101	29	0	0.460767	0.653091	0.540325			K07741	anti-repressor protein									---------------------------------------------------------------------------------------------------------------MVENNEIGQKVRRYFIQVEKEFM---QLVSN-----KKEENFFHKFDNFEELSK------------------------------ELETYYSLLNETIKIVELLNSRNGAELLQVDGFMKN-STGFSPLQTFGVNLKNHYFIPTELGKIVGKSPHEINLILEKNGLQEK-VNGNWKQTEKGKPFGIVLKSGSFEQIKWRLEVLEA------
208	GC_00000003	Core	Thiovulum_Frasassi	598	2	74	43	0	0.851752	0.614547	0.713963													#NAME?
209	GC_00000003	Core	Thiovulum_Frasassi	1059	2	74	43	0	0.851752	0.614547	0.713963													#NAME?
210	GC_00000003	Core	Thiovulum_Frasassi	959	2	74	43	0	0.851752	0.614547	0.713963	X	Mobilome: prophages, transposons									COG3344	Retron-type reverse transcriptase (YkfC)	#NAME?
211	GC_00000003	Core	Thiovulum_Frasassi	719	2	74	43	0	0.851752	0.614547	0.713963	X	Mobilome: prophages, transposons	K00986	RNA-directed DNA polymerase [EC:2.7.7.49]							COG3344	Retron-type reverse transcriptase (YkfC)	-------------------MRCQKQKRVKLRNNEYYNHLDITDNLYEKSSKNYNFYNLMDLILDKNNIELAYRNIKSNKGSNTAGVDGLTIKDISELDNETLYKTIVNRLENFIPNKVRRVEIPKPNGKTRPLGIPTIIDRIIQQAIKQIVEPIAEAKFYNHSYGFRPTRSSDDAIARAYFLSQINNLHYVVDIDIKGFFDNINHGKLLKQLWNMGIRDKTLISIISKMLKAEIEGIGIPTKGTPQGGILSPLLANINLNELDHWIASQWHNIPTKSQYMSHDGKFKAF-RKTNLKEVFIVRYADDFKLFCRTYEDAEKIFEATKLWLRERLNLEISPEKSKIVKLRKQYSEFLGIKFKVIKKG-KKKNSTDKFVITSKMVEKAIEKTTKDIKTVIKKI…
212	GC_00000003	Core	Thiovulum_Frasassi	1593	2	74	43	0	0.851752	0.614547	0.713963	X	Mobilome: prophages, transposons	K00986	RNA-directed DNA polymerase [EC:2.7.7.49]							COG3344	Retron-type reverse transcriptase (YkfC)	#NAME?
213	GC_00000003	Core	Thiovulum_Frasassi	84	2	74	43	0	0.851752	0.614547	0.713963	X	Mobilome: prophages, transposons	K00986	RNA-directed DNA polymerase [EC:2.7.7.49]							COG3344	Retron-type reverse transcriptase (YkfC)	-------------------MRCQIQKRVKLRNNEYYNHLDITDNLYEKSSKNYNFYNLMDLILDKNNIELAYRNIKNNKGSNTAGVDGLTIKDISELDNETLYKTIVNRLKNFIPNKVRRVEIPKPNGKTRPLGIPTILDRIIQQAIKQIVEPIAEAKFYNHSYGFRPTRGSDDAMARAYSLSQINNLHYAVDIDIKGFFDNINHGKLLKQLWNMGIRDKTLISIISKMLKAEIEGIGIPTKGTPQGGILSPLLANINLNELDHWIASQWHTIPTEHQYSSDTNKYKPL-RKSNLKEVYIVRYADDFKLFCRTYEDAKNIFEATKLWLKERLDLEISPEKSKIVKLRKQYSEFLGIKFKVVKKG-KKKNSTDKFVITSKMLEKTVEKTTKDIKTEIKKI…
214	GC_00000003	Core	Thiovulum_Frasassi	807	2	74	43	0	0.851752	0.614547	0.713963	X	Mobilome: prophages, transposons	K00986	RNA-directed DNA polymerase [EC:2.7.7.49]							COG3344	Retron-type reverse transcriptase (YkfC)	-------------------MRCQIQKRVKIRNNEYYNHLDITDDLYEKSSKNYNFYNLMDLILDKNNIELAYRNIKNNKGSNTAGVDGLTIKDISELDNETLYKTIVNRLKNFIPNKVKRVEIPKPNGKTRPLGIPTIEDRIIQQAIKQIVEPIAEAKFYRHSYGFRPTRGADDAIARAYSLSQKNNLHYVVDIDIKGFFDNINHGKLLKQIWNMGIRDKSLISIISKMLKAEIEGIGILSKGTPQGGILSPLLANINLNELDHWVSSQWHTMITKHQYSEDSNKYQAL-TKSNLKEVFIVRYADDFKLFCRTYEDAKNIFEATKLWLKERLDLEISPEKSKIVKLKKQYSEFLGIKFKVVKKG-KKKNKTDKFVITSKMLEKAVEKTTKDIKTEIKKI…
215	GC_00000003	Core	Thiovulum_Frasassi	583	2	74	43	0	0.851752	0.614547	0.713963	X	Mobilome: prophages, transposons	K00986	RNA-directed DNA polymerase [EC:2.7.7.49]							COG3344	Retron-type reverse transcriptase (YkfC)	#NAME?
216	GC_00000003	Core	Thiovulum_Frasassi	1344	2	74	43	0	0.851752	0.614547	0.713963	X	Mobilome: prophages, transposons	K00986	RNA-directed DNA polymerase [EC:2.7.7.49]							COG3344	Retron-type reverse transcriptase (YkfC)	-------------------MRCQKQKRVKLRNNEYYNHLDITDNLYEKSSKNYNFYNLMDLILDKNNIELAYRNIKSNSGSNTAGVDGLTIKDISELDNETLHKTIVNRLKNFIPNKVRRVEIPKPNGKIRPLGIPTIEDRLIQQSIKQILEPIAEAKFYNHSYGFRPMRGSDDAMARAYYLAQLSKLYYVVDIDIKGFFDNINHGKLLKQLWNMGIRDKTLINIVSKMLKAEIEGIGIPTKGTPQGGILSPLLANINLNELDHWIASQWHNIPTKHQYSQS-NKYRAL-KGSNLKEIHIVRYADDFKLFCRTYEEAKNIFEATKLWLRERLDLEISPEKSKIVKLKKQYSEFLGIKFKVIRKGKKKKDNSDIFVITSKMTEKAVEKTTKDIKTVINKI…
217	GC_00000003	Core	Thiovulum_Frasassi	571	2	74	43	0	0.851752	0.614547	0.713963	X	Mobilome: prophages, transposons	K00986	RNA-directed DNA polymerase [EC:2.7.7.49]							COG3344	Retron-type reverse transcriptase (YkfC)	-------------------MRCQIQKRNKLRNSEYYSYLDITDKLYEKSSKNENFYNLMDLILDKNNIMLAYRNIKSNTGSNTAGVDGLTIKDISELDNETLYNNIVNRLKDFIPNKVRRVEIPKPNGKTRPLGIPTIEDRIIQQAIKQIVEPIAEAKFYNHSYGFRPQRGADEAIARAYYLAQKANCHYAVDIDIKGFFDNINHGKLLKQLWNMGIRDKTLISIISKMLKAEIEGVGIPAKGTPQGGILSPLLANINLNELDHWIASQWHTIPTKHQYLKNETKYRPL-RKTNLKEVFIVRYADDFKLFCKTYEDAKNIFEATKLWLMERLNLEISPEKSKIVKLRKQYSEFLGIKFKVVKKG-KKENSSDKFVITSKMTEKAVEKTTKDIKTEIKKI…
218	GC_00000003	Core	Thiovulum_Frasassi	1580	2	74	43	0	0.851752	0.614547	0.713963	X	Mobilome: prophages, transposons	K00986	RNA-directed DNA polymerase [EC:2.7.7.49]							COG3344	Retron-type reverse transcriptase (YkfC)	-------------------MRCQKQKRVKLRNNEYYNHLDITDNLYEKSSKNYNFYNLIDLILDKNNIELAYRNIKSNKGSNTAGVDGLTIKDISELDNETLYKTIVNRLKNFIPNKVRRVEIPKPNGKTRPLGIPTIEDRIIQQAIKQIVEPIAEAKFYDHSYGFRPLRGSDDAMARAYILSQQANLHYVVDIDIKGFFDNINHGKLLKQLWNMGIRDKILISIISKMLKAEIEGIGIPTKGTPQGGILSPLLANINLNELDHWIASQWHKIPTKHQYTQT-NKYTAL-KKTNLKEIFIVRYADDFKLFCRTYEDAEKIFEATKLWLRERLDLEISPEKSKIVKLRKQYSEFLGIKFKVVKKG-KKKNKTDKFVITSKMLEKAIEKTTKDIKEEIKKI…
219	GC_00000003	Core	Thiovulum_Frasassi	435	2	74	43	0	0.851752	0.614547	0.713963	X	Mobilome: prophages, transposons	K00986	RNA-directed DNA polymerase [EC:2.7.7.49]							COG3344	Retron-type reverse transcriptase (YkfC)	-------------------MRCQKQKRVKLRNNEYYNHLDITDYLYEKSSKNYNFRNLMDLILDKNNIELAYRNIKNNKGSNTAGVDGLTIKDISELDNETLYITIVNRLKNFIPNKLRRVEIPKPNGKTRPLGIPTIEDRIIQQSIKQILEPIAEAKFYNHSYGFRPLRGADDAVARAYHLSQQNNLHYVVDIDIKGFFDNINHGKLLKQLWNIGIRDKNLILVISRMLKAEIEGIGIPTKGTPQGGILSPLLANINLNELDHWISSQWHTMPTKHQYKQ-LNKYNAL-KKTKLKEVFIVRYADDFKLFCRTYEDATIIFEATKLWLKERLDLEISPEKSKIVKLRKQYSEFLGIKFKVVKKG-KKKNRTDKFVITSKMLEKAVEKTTKDIKEEIKKI…
220	GC_00000003	Core	Thiovulum_Frasassi	1128	2	74	43	0	0.851752	0.614547	0.713963	X	Mobilome: prophages, transposons	K00986	RNA-directed DNA polymerase [EC:2.7.7.49]							COG3344	Retron-type reverse transcriptase (YkfC)	----------------------------------------------------------------------------SNKGSNTAGVDGLTIKDISELDNETLYKTIVKRLENFIPNKVRRVEIPKPNGKTRPLGIPAIEDRIIQQAIKQIVEPIAEAKFYNHSYGFRPLRGADDAIARAYSLSQQANLHYVVDIDIKGFFDNINHGKLLKQLWNMGIRDKSLISIISKMLKAEIEGIGIPTKGTPQGGILSPLLANINLNELDHWVASQWHTIPTRHSYSQNIHKYRAL-RGSNLKEVFIVRYADDFKLFCRTYEDAKNIFEATKLWLKERLDLEISPEKSKIVKLRKQYSEFLGIKFKVVKKG-KEKNNTDKFVITSKMLKKAVEKTTKDIKNEIKKI…
221	GC_00000003	Core	Thiovulum_Frasassi	135	2	74	43	0	0.851752	0.614547	0.713963	X	Mobilome: prophages, transposons	K00986	RNA-directed DNA polymerase [EC:2.7.7.49]							COG3344	Retron-type reverse transcriptase (YkfC)	-------------------MRCQIQKRVKLRNNEYYNHLDITDDLYEKSSKNHKFNNLMDLILNKNNIELAYRNIKNNKGSNTAGVDGLTIKDISELDNKTLNRTIVKRLVNFIPNKVRRVEIPKPNGKTRSLGIPTMEDRIIQQSIKQILEPIAEAKFYRHSYGFRPMRGADDAMARAYSLAQQANLHYVVDIDIKGFFDNINHGKLLKQLWNIGIRDKRLISIISKMLKAEREGIGIPTKGTPQGGILSPLLANINLNEFDHWISSQWHTIPTKHQYSRNSNKYFAL-KKTKLKEIFIVRYADDFKLFCRTYEDAKNIFEATKFWLMERLDLEISPEKSKIVKLRKQYSEFLGIKFKVKRKG-KEENGNDKYVVTSKMLDQAIEKTTKDIKTEIKKI…
222	GC_00000003	Core	Thiovulum_Frasassi	958	2	74	43	0	0.851752	0.614547	0.713963	X	Mobilome: prophages, transposons	K00986	RNA-directed DNA polymerase [EC:2.7.7.49]							COG3344	Retron-type reverse transcriptase (YkfC)	-------------------MRCQKQKRVKLRNNEYYNHLDITDDLYEKSSKNYNFRNLMDLILDKNNIELAYRNIKNNKGSNTAGVDGLTIKDISELDNETLYKIIVKRLENFTPNKVRRVEIPKPNGKMRPLGIPTIVDRIIQQAIKQIVEPIAEAKFYRHSYGFRPTRGSDDAIARAYYLSQKANLHYAVDIDIKGFFDNINHGKLLKQLWNMGIRDKTLISIISRMLKAEIEGFGIPTKGTPQGGILSPLLANINLNELDHWISSQWHTMKTKHQYTRL-HKYNAL-KKTKLKEVFIVRYADDFKLFCRTYEGAEKIFEATKLWLKERLDLEISPEKSKIVKLRKQYSEFLGIKFKVVKKG-KKKNNIDKFVITSKMLDKAVEKTTKDIKTEIKKI…
223	GC_00000003	Core	Thiovulum_Frasassi	326	2	74	43	0	0.851752	0.614547	0.713963	X	Mobilome: prophages, transposons	K00986	RNA-directed DNA polymerase [EC:2.7.7.49]							COG3344	Retron-type reverse transcriptase (YkfC)	-------------------MRCQIQKRVKLRNNEYYNYLDITDYLYEKSSKNYNFRNLMDLILDKNNIELAYRNIKSNKGSHTAGVDNLTIKDIGELDNETLYKTIVNRLKNFIPNKVRRVEIPKPNGKTRPLGIPTIEDRIIQQSIKQILEPIVEAKFYRHSYGFRPLRGTDDAMARAYFLAQIINLHYVVDIDIKGFFDNINHSKLLKQLWNMGIRDKSLISIISRMLKAEIEGFGIPEKGTPQGGILSPLLANINLNELDHWISSQWHTIPTKYQYSTDRNKYRVL-KKTKLKEVFIVRYADDFKLFCRTYDDAKNIFEATKLWLKERLDLEISPEKSKIVKLRKQYSEFLGIKFKVIKKG-KEKNKTDKFVITSKMLEKAVEKTIKDIKEEIKKI…
224	GC_00000003	Core	Thiovulum_Frasassi	1469	2	74	43	0	0.851752	0.614547	0.713963	X	Mobilome: prophages, transposons	K00986	RNA-directed DNA polymerase [EC:2.7.7.49]							COG3344	Retron-type reverse transcriptase (YkfC)	-------------------MRCQTQKRIKLRNNEYYNHQEIADNLYDKSSKNHSFKNLMELILDKNNINLAYRNIKSNTGSNTAGVDGLTIKDISELDNETLYNKIVKRLENFIPNKVRRVEIPKPNGKTRPLGIPTIEDRIIQQSIKQILEPIAEAKFYNHSYGFRPLRGADDAMARTYYLSQKANLHYVVDIDIKGFFDNINHGKLLKQLWNIGIKDKTLISIISKMLKTEIEGIGIPTKGTPQGGILSPLLANINLNELDHWIASQWQNIPTKHQYTQTNKYPAL--KKTNLKEVYIVRYADDFKLFCRTYEGADKIFEATKQWLKERLDLEISTEKSKIVKLRKQYSEFLGIKFKVKRKG-KKKNKDDKYVVTSKMLDKAIENTTKDIKTEIKKI…
225	GC_00000003	Core	Thiovulum_Frasassi	382	2	74	43	0	0.851752	0.614547	0.713963	X	Mobilome: prophages, transposons	K00986	RNA-directed DNA polymerase [EC:2.7.7.49]							COG3344	Retron-type reverse transcriptase (YkfC)	----------------------------------------------------------MDLILDKNNIMLAYRNIKSNKGSNTAGVDGLTIKDISELDNEALYKTIVKRLKNFVPNKVRRVEIPKPNGKTRPLGIPTIEDRIIQQSIKQILEPIAEAKFYNYSYGFRPLRGADDAVARAYSLSQINNLHYVVDIDIKGFFDNINHGKLLKQLWNMGIRDKSLISIISKMLKAEIEGFGIPTKGTPQGGILSPLLANINLNELDHWVTSQWHTIPTRFSYSTQTNRNTAL-KKTNLKEVYIVRYADDFKLFCRTYEDAKNIFEATKLWLKERLVLEISPEKSKIVKLRKQYSEFLGIKFKVKRKG-KKKDKTDKFVITSKMLEKAVEKTTKDIKDEIKKI…
226	GC_00000003	Core	Thiovulum_Frasassi	465	2	74	43	0	0.851752	0.614547	0.713963	X	Mobilome: prophages, transposons	K00986	RNA-directed DNA polymerase [EC:2.7.7.49]							COG3344	Retron-type reverse transcriptase (YkfC)	----------------------------------------------------------------------------------------------------------------MRHYKVRRVEIPKPNGKTRPLGIPTIADRIIQQAIKQIVEPIAEAKFYNHSYGFRPTRGADDAIARAYSLSQINDLHYAVDIDIKGFFDNINHGKLLKQLWNMGIRDKTLISIISKMLKAEIEGVGIPAKGTPQGGILSPLLANINVNELDHWIASQWQNIPTKHQYSTQSSKNASLKRKTNLKEVFIVRYADDFKLFCRTYEDAKNIFEATKLWLKERLDLEISPEKSKIVKLKKQYSEFLGIKFKVIKKG-KEKNKTDKFVITSKMLEKAVDKTTKDIKTEIKKI…
227	GC_00000003	Core	Thiovulum_Frasassi	808	2	74	43	0	0.851752	0.614547	0.713963	X	Mobilome: prophages, transposons	K00986	RNA-directed DNA polymerase [EC:2.7.7.49]							COG3344	Retron-type reverse transcriptase (YkfC)	#NAME?
228	GC_00000003	Core	Thiovulum_Frasassi	1458	2	74	43	0	0.851752	0.614547	0.713963	X	Mobilome: prophages, transposons	K07451	5-methylcytosine-specific restriction enzyme A [EC:3.1.21.-]							COG3344	Retron-type reverse transcriptase (YkfC)	#NAME?
229	GC_00000003	Core	Thiovulum_Frasassi	318	2	74	43	0	0.851752	0.614547	0.713963	X	Mobilome: prophages, transposons	K00986	RNA-directed DNA polymerase [EC:2.7.7.49]							COG3344	Retron-type reverse transcriptase (YkfC)	------------------------------------------------------------------------------------------------------------------------------------------------------------------------MRGADDAIARAYYLSQKNNLHYVVDIDIKGFFDNINHGKLLKQLWNLGIKDKRLITIISKMLKAEIEGIGIPKKGTPQGGILSPLLANINLNELDHWISSQWQNIPTRYQYGDLTTKYKPL-RKSNLKEVFIVRYADDFKLFCRTYEDAKNIFEATKLWLKERLDLEISPEKSKIVKLRKQYSEFLGIKFKVVKKG-KKKNNTDKFVITSRMLEKAMEKTTKDIKEEIKKI…
230	GC_00000003	Core	Thiovulum_Frasassi	637	2	74	43	0	0.851752	0.614547	0.713963	X	Mobilome: prophages, transposons	K00986	RNA-directed DNA polymerase [EC:2.7.7.49]							COG3344	Retron-type reverse transcriptase (YkfC)	------------------------------------------------------------------------------------------------------------------------------MAKLDLLGIPTIVDRIIQQAIKQILEPIAEAKFYNHSYGFRPMRGADDAMARAYSLSQQANLHYVVDIDIKGFFDNINHGKLLKQLWNMGIRDKSLISIISKMLKAEIEGIGIPTKGTPQGGILSPLLANINLNELDHWVSSQWHKIPTRYQYKQ----------------------------------------------------------------------------------------------------------------------…
231	GC_00000003	Core	Thiovulum_Frasassi	160	2	74	43	0	0.851752	0.614547	0.713963	X	Mobilome: prophages, transposons	K00986	RNA-directed DNA polymerase [EC:2.7.7.49]							COG3344	Retron-type reverse transcriptase (YkfC)	---------------------MSITKRTKLRNSEYYNHLEITEDLYAKSSRNYNFKNLMDLILDKTN-------IKSNKGSYTAGVDGLTIKDISELDNETLYKTIVNRLEKFTPNKVRRVEIPKPNGKMRPLGIPTIEDRIIQQSIKQILEPIAEAKFYNHSYGFRPLRGSDDAMARGQFSSSIK---------------------------------------------------------------------------------------------------------------------------------------------------------------------------------------------------------------------…
232	GC_00000003	Core	Thiovulum_Frasassi	158	2	74	43	0	0.851752	0.614547	0.713963	X	Mobilome: prophages, transposons									COG3344	Retron-type reverse transcriptase (YkfC)	---------------------------------------------------------------------------------------------------------------------------------------------------------------------------------------------------------------------------------------------------------------------------------------------------------------------------------------------------------------------------------------------------------------…
233	GC_00000003	Core	Thiovulum_Frasassi	636	2	74	43	0	0.851752	0.614547	0.713963	X	Mobilome: prophages, transposons	K00986	RNA-directed DNA polymerase [EC:2.7.7.49]							COG3344	Retron-type reverse transcriptase (YkfC)	-------------------MRCQKRKRNKLRNNEYYNHLDITDNLYEKSSKNYKFNNLMDLILDKNNIELAYRNIKSNKGSNTAGVDGLTIKDISELDNETLYKMIINRLENFTPNKVRRVEIPKPNGKTRP---------------------------FRYSY-------------------------------------------------------------------------------------------------------------------------------------------------YCR---------------------------------------------------------------------------------------…
234	GC_00000003	Core	Thiovulum_Frasassi	317	2	74	43	0	0.851752	0.614547	0.713963	X	Mobilome: prophages, transposons									COG3344	Retron-type reverse transcriptase (YkfC)	-------------------MRCQTQKRVKLRNNEYYNHLDITDDLYEKSSKNYNFRNLMDLILDKNNIELAYRNIKSNKGSHTAGVDGLTIKDISELDNETLYNKIVKRLKNFIPNKVRRVEIPKPTPKQNSIGTLTVSDQ------------------------------------------------------------------------------------------------------------------------------------------------------------------------------------------------------------------------------------------------------------------…
235	GC_00000003	Core	Thiovulum_Frasassi	639	2	74	43	0	0.851752	0.614547	0.713963	X	Mobilome: prophages, transposons									COG3344	Retron-type reverse transcriptase (YkfC)	-------------------MRCQKQKRVKLRNNEYYNHLDITDDLYEKSSKNHKFNNLMDLILNKNNIELAYRNIKSNKGSYTAGVDGLTIKDISELDNETLYKTIVNRLEKFTPNKVRRVEIPKPNGKM-----------------------------------------------------------------------------------------------------------------------------------------------------------------------------------------------------------------------------------------------------------------------------…
236	GC_00000003	Core	Thiovulum_Frasassi	383	2	74	43	0	0.851752	0.614547	0.713963	X	Mobilome: prophages, transposons									COG3344	Retron-type reverse transcriptase (YkfC)	#NAME?
237	GC_00000003	Core	Thiovulum_Frasassi	1203	2	74	43	0	0.851752	0.614547	0.713963	X	Mobilome: prophages, transposons	K07451	5-methylcytosine-specific restriction enzyme A [EC:3.1.21.-]							COG3344	Retron-type reverse transcriptase (YkfC)	#NAME?
238	GC_00000003	Core	Thiovulum_Frasassi	1204	2	74	43	0	0.851752	0.614547	0.713963													---------------------------------------------------------------------------------------------------------------------------------------------------------------------------------------------------------------------------------------------------------------------------------------------------------------------------------------------------------------------------------------------------------------…
239	GC_00000003	Core	Thiovulum_Frasassi	464	2	74	43	0	0.851752	0.614547	0.713963	X	Mobilome: prophages, transposons									COG3344	Retron-type reverse transcriptase (YkfC)	--------------------------RVKLRNNEYYNHLDITDNLYEKSSKNYNFYNLMDLILDKNNIELAYRNIKSNKGSNTAGVDGLTIKDISELDNETL---------------------------------------------------------------------------------------------------------------------------------------------------------------------------------------------------------------------------------------------------------------------------------------------------------…
240	GC_00000003	Core	Thiovulum_Frasassi	1205	2	74	43	0	0.851752	0.614547	0.713963													----------------------------------------------------------------------------------------------------------------------------------------------------------------------------------------------------------------------------------------------------------------------------------------------------------------------MRTYEDAKNIFEATKLWLKERLDLEISHEKSKIVKLRKQYSEFLGIKFKVIKKG-KKKNKTENFVITSKMLEKAVEKTTKDIKEEIKKI…
241	GC_00000003	Core	Thiovulum_Frasassi	662	2	74	43	0	0.851752	0.614547	0.713963													#NAME?
242	GC_00000003	Core	Thiovulum_Frasassi	1206	2	74	43	0	0.851752	0.614547	0.713963	X	Mobilome: prophages, transposons									COG3344	Retron-type reverse transcriptase (YkfC)	------------------------------------------------------------------------------------------------------------------------------------------------------------------------------------------------------------------------IKDKTLISIISKMLKTEIEGIGIPTKGTPQGGILSPLLANINLNELDHWISSQWQN-------------------------------------------------------------------------------------------------------------------TTKDIKTEIKKI…
243	GC_00000003	Core	Thiovulum_Frasassi	466	2	74	43	0	0.851752	0.614547	0.713963	X	Mobilome: prophages, transposons									COG3344	Retron-type reverse transcriptase (YkfC)	#NAME?
244	GC_00000003	Core	Thiovulum_Frasassi	159	2	74	43	0	0.851752	0.614547	0.713963	X	Mobilome: prophages, transposons									COG3344	Retron-type reverse transcriptase (YkfC)	------------------------------------------------------------------------------------------------------------------------------------------------------------------------------------------------------------------------------------MLKAEIEGIGIPTKGTPQGGILSPLLSNINLNELDHWISSQWHEIPSNHQYTSQSHK------------------------------------------------------------------------------------------------------------------…
245	GC_00000003	Core	Thiovulum_Frasassi	661	2	74	43	0	0.851752	0.614547	0.713963													#NAME?
246	GC_00000003	Core	Thiovulum_Frasassi	809	2	74	43	0	0.851752	0.614547	0.713963													#NAME?
247	GC_00000003	Core	Thiovulum_Frasassi	134	2	74	43	0	0.851752	0.614547	0.713963													#NAME?
248	GC_00000003	Core	Thiovulum_Frasassi	638	2	74	43	0	0.851752	0.614547	0.713963													-----------------------------------------------------------------------------------------------------------------------------------------------------------------------------MQWQGGNSLAQLNKLYYVVDIDIKGFFDNINHGKLLK---------------------------------------------------------------------------------------------------------------------------------------------------------------------------------------------…
249	GC_00000003	Core	Thiovulum_Frasassi	592	2	74	43	0	0.851752	0.614547	0.713963													#NAME?
250	GC_00000003	Core	Thiovulum_Frasassi	384	2	74	43	0	0.851752	0.614547	0.713963													#NAME?
251	GC_00000003	Core	Thiovulum_Movile	1820	2	74	43	0	0.851752	0.614547	0.713963	X	Mobilome: prophages, transposons	K00986	RNA-directed DNA polymerase [EC:2.7.7.49]							COG3344	Retron-type reverse transcriptase (YkfC)	MVRVRLREAKFLEIGIQPTLRSRRQKRVKLRNSEYYNHQDISDELYDSSLRNENFYELMELILDKNNINLAYRSIKSNTGSNTAGVDGLTIKDISELDNDSLYTKIVKRFENFIPNKVRRVEIPKPNGKTRPLGIPTIEDRIIQQSIKQILEPIAEAKFYRHSYGFRPLRGADDAMARAYFLAQQNNLHYVVDIDIKGFFDNISHGKLIKQLWAMGIKDKTLISIISKMLKAEIEGIGIPTKGTPQGGILSPLLANINLNELDHWIVSQWQNIPTNHQYTDQNSKNRAL-KKTNLKEVYIVRYADDFKLFCRDYQTAEKIFKATKQWLKERLDLEISPEKSKIVKLRKNYSEFLGIKFKVVKKG-KKKNNDVKYVVTSRMLDKAIEKTTKDIKTEIEKI…
252	GC_00000003	Core	Thiovulum_Movile	1429	2	74	43	0	0.851752	0.614547	0.713963	X	Mobilome: prophages, transposons	K00986	RNA-directed DNA polymerase [EC:2.7.7.49]							COG3344	Retron-type reverse transcriptase (YkfC)	#NAME?
253	GC_00000003	Core	Thiovulum_Movile	1126	2	74	43	0	0.851752	0.614547	0.713963	X	Mobilome: prophages, transposons	K00986	RNA-directed DNA polymerase [EC:2.7.7.49]							COG3344	Retron-type reverse transcriptase (YkfC)	MVRVRLREAKFLEIGIQPTLRSRRQKRVKLRNSEYYNHQDISDELYDSSLRNENFYELMELILDKNNISLAYRNIKNNTGSNTAGVDGLTIKDISELDNDSLYNKIVKRFENFIPNKVRRVEIPKPNGKTRPLGIPTIEDRIIQQSIKQILEPIAEAKFYRHSYGFRPLRGADDAVQRAYHLTQVADLHYVVDIDIKGFFDNINHGKLLKQLWAMGIRDKTLISIISKMLKAEIDGIGIPTKGTPQGGILSPLLANINLNELDHWIASQWQNIPTKHQYSLQGNRDKEL-RKTNLKEVYIVRYADDFKLFCRDYESAEKIFEATKQWLRKRLDLEISPEKSKIVKLRKSYSEFLGIKFKVTKKG-KEKNKDANYVVTSKMQDKAVEKTTEDIKTEIEKI…
254	GC_00000003	Core	Thiovulum_Movile	1165	2	74	43	0	0.851752	0.614547	0.713963	X	Mobilome: prophages, transposons	K00986	RNA-directed DNA polymerase [EC:2.7.7.49]							COG3344	Retron-type reverse transcriptase (YkfC)	-------------------MRSRIQKRVKLRNSEYYNHQDITDELYDSSLRNENFYELMELILDKNNINLAYRNIKSNSGSNTAGVDGLTIKDISELDNETLYNQIVKRLENFIPNKVRRVEIPKPNGKTRPLGIPTIEDRIIQQSIKQILEPIAEAKFYSHSYGFRPMRGADEAMARAYFLAQKNNLHYVVDIDIKGFFNNINHGKLLKQLWAIGIRDKRLISIISKMLKAEIEGIGIPTKGTPQGGILSPLLANINLNELDHWISSQWQNVPTKHQYTQQSNRDTQL-KKTNLKEVYIVRYADDFKLFCRDYQSAEKIFEATKQWLRERLNLEISPEKSKIVKLRKNYSEFLGIKFKVTKKG-KKKNNDVKYVVTSRMLDKAIEKTTKDIKTEIEKV…
255	GC_00000003	Core	Thiovulum_Movile	589	2	74	43	0	0.851752	0.614547	0.713963	X	Mobilome: prophages, transposons	K00986	RNA-directed DNA polymerase [EC:2.7.7.49]							COG3344	Retron-type reverse transcriptase (YkfC)	-------------------MRSRIQKRVKLRNSEYYNHQDISDELYDSSLRNENFYELMELILDKNNISLAYRNIKSNTGSDTAGVDGLTIKDISELDIDSLYAKIVKRFENFIPNKVRRVEIPKPNGKTRPLGIPTIEDRIIQQSIKQILEPIAEAKFYNHSYGFRPLRGADEAMARAYNLAQINNLHYVVDIDIKGFFDNINHGKLLKQLWNMGIRDKTLITIVSKMLKAEIDGIGIPTKGTPQGGILSPLLANINLNELDHWIDSQWQNMPTKHQYSISSSKNLAL-KKTNLKEVYIVRYADDFKLFCRDYESAEKIFEATKQWLKERLNLEISPEKSKIVKLRKNYSEFLGIKFKVIKKG-KKKNNDINYVVTSKMQDKAIEKTTEDIKTEIEKI…
256	GC_00000003	Core	Thiovulum_Movile	313	2	74	43	0	0.851752	0.614547	0.713963	X	Mobilome: prophages, transposons	K00986	RNA-directed DNA polymerase [EC:2.7.7.49]							COG3344	Retron-type reverse transcriptase (YkfC)	----------------MPTLRSRIQKRVKLRNSEYYNHQDISDELYDSSLRNENFHELMDLILDKNNISLAYRNIKSNTGSNTAGVDGLTIKDISELDIDSLYAKIVKRLENFIPNKVRRVEIPKPNGKTRPLGIPTIEDRIIQQSIKQILEPIAEAKFYSHSYGFRPLRGADEAMARAYNLAQINNLHYVVDIDIKGFFDNINHGKLLKQLWNMGIRDKTLISIISKMLKAEIEGIGIPTKGTPQGGILSPLLANINLNELDHWIASQWQNMPTNRQYSQQGGKIVAL-KKSNLKEVYIVRYADDFKLFCRDYQSAEKIFEATKQWLKERLDLEISPEKSKIVKLKKNYSEFLGIKFKVTKKG-KKKNNDVNYVVTSRMLEKAIEKTTKDIKTEIEKI…
257	GC_00000003	Core	Thiovulum_Movile	1316	2	74	43	0	0.851752	0.614547	0.713963	X	Mobilome: prophages, transposons	K00986	RNA-directed DNA polymerase [EC:2.7.7.49]							COG3344	Retron-type reverse transcriptase (YkfC)	----------------------------------------------------------------------------------------------------------------------------------------------------------------------------------------------------------------------MGIKDKSLLSIISKMLKAEIDGIGIPTKGTPQGGILSPLLANINLNEFDHWIASQWQNIPTKYQYTRQSSRDTAL-KKTNLKEVYIVRYADDFKLFCRDYDSAKKIFEATKQWLRERLNLEISPEKSKIVKLRKNYSEFLGIKFKVTKKG-KKKNNDVKYVVTSKMQDKAIEKTTKDIKSEIEKI…
258	GC_00000003	Core	Thiovulum_Movile	92	2	74	43	0	0.851752	0.614547	0.713963	X	Mobilome: prophages, transposons	K00986	RNA-directed DNA polymerase [EC:2.7.7.49]							COG3344	Retron-type reverse transcriptase (YkfC)	MVRVRLKEAKFLEIGIKPTLRSRIQKRVKLRNNEYYNHQDIVDELYDKSSKNYNFKNLMELILDKNNINLAYRNIKSNTGSNTAGVDGLTIKDISELDNDSLYNKIVKRLENFIPNKVRRVEIPKPNGKTRPLGIPTIEDRIIQQSIKQILEPIAEAKFYNHSYGFRPLRGADEAMARAYHLAQRNNLHYVVDIDIKGFFDNINHGKLLKQLWNMGIRDKTLISIISKMLKAEIENIGIPTKGTPQGGILSPLLANINLNELDHWIASQWQNIPTDHQYSHQGNRDTQL--------------------------------------------------------------------------------------------------------------…
259	GC_00000003	Core	Thiovulum_Movile	663	2	74	43	0	0.851752	0.614547	0.713963	X	Mobilome: prophages, transposons	K00986	RNA-directed DNA polymerase [EC:2.7.7.49]							COG3344	Retron-type reverse transcriptase (YkfC)	----------------MPTLRSRRQKRVKLRNSEYYNHQDISDELYDSSLRNENFYELMDLILDKNNINLAYRNIKGNTGSSTAGVDGLTIKDISELDNDSLYNKIVKRFENFIPNKVRRVEIPKPNGKTRPLGIPTIEDRIIQQSIKQILEPIAEAKFYRHSYGFRPLRGADEAMARAYFLAQNNNLHYVVDIDIKGFFDNINHGKLIKQLWEMGIKDKTLIAIISKMLKAEIEGIGIPTKGTPQGGILSPLLANINLNELDHWIASQWQNIPTKYQYKNRAIR------------------------------------------------------------------------------------------------------------------…
260	GC_00000003	Core	Thiovulum_Movile	315	2	74	43	0	0.851752	0.614547	0.713963	X	Mobilome: prophages, transposons	K00986	RNA-directed DNA polymerase [EC:2.7.7.49]							COG3344	Retron-type reverse transcriptase (YkfC)	-------------------MKSRIQKRVKLRNNEYYNHQDITDELYDSSLRNENFYELMELILDKNNINLAYRNIKGNTGSNTAGVDGLTIKDISELDNNTLYNNIVKRLENFIPNKVRRVEIPKPNGKTRPLGIPTIEDRIIQQSIKQILEPIAEAKFYNHSYGFRLLRGADET---------------------------------------MGIRDKTLISIISKMLKAEIEGIGIPTKGTPQGGILSPLLANINLNELDHWIASQWQNIPTNYQYSKQGGRDTALKKSTNLKEVYIVRYADDFKLFCRDYESAKKIFEATKQ-------------------------------------------------------------------------…
261	GC_00000003	Core	Thiovulum_Movile	1304	2	74	43	0	0.851752	0.614547	0.713963	X	Mobilome: prophages, transposons	K00986	RNA-directed DNA polymerase [EC:2.7.7.49]							COG3344	Retron-type reverse transcriptase (YkfC)	-------------------MRSRIQKRVKLRNSEYYNHQDITDELYDSSLRNENFYELMELILDKNNINLAYRNIKGNTGSNTAGVDGLTIKDISELDNNTLYNNIVKRLENFIPNKVRRVEIPKPNGKTRPLGIPTIEDRIIQQSIKQILEPIAEAKFYNHSYGFRLLRGADET---------------------------------------MGIRDKTLISIISKMLKAEIEGIGIPTKGTPQGGILSPLLANINLNELDHWIASQWQNIPTNYQYSKQGGRDTALKKSTNLKEVYIVRYADDFKLFCRDYESAKKIFEATKQ-------------------------------------------------------------------------…
262	GC_00000003	Core	Thiovulum_Movile	668	2	74	43	0	0.851752	0.614547	0.713963	X	Mobilome: prophages, transposons	K07451	5-methylcytosine-specific restriction enzyme A [EC:3.1.21.-]							COG3344	Retron-type reverse transcriptase (YkfC)	#NAME?
263	GC_00000003	Core	Thiovulum_Movile	1305	2	74	43	0	0.851752	0.614547	0.713963	X	Mobilome: prophages, transposons	K07451	5-methylcytosine-specific restriction enzyme A [EC:3.1.21.-]							COG3344	Retron-type reverse transcriptase (YkfC)	#NAME?
264	GC_00000003	Core	Thiovulum_Movile	314	2	74	43	0	0.851752	0.614547	0.713963	X	Mobilome: prophages, transposons									COG3344	Retron-type reverse transcriptase (YkfC)	#NAME?
265	GC_00000003	Core	Thiovulum_Movile	1303	2	74	43	0	0.851752	0.614547	0.713963	X	Mobilome: prophages, transposons									COG3344	Retron-type reverse transcriptase (YkfC)	#NAME?
266	GC_00000003	Core	Thiovulum_Movile	710	2	74	43	0	0.851752	0.614547	0.713963	X	Mobilome: prophages, transposons	K00986	RNA-directed DNA polymerase [EC:2.7.7.49]							COG3344	Retron-type reverse transcriptase (YkfC)	--------------------------------------------------------------------------------------------------MNHYIIKIVKRFENFIPNKVRRVEIPKPNGKTRPLGIPTIEDRIIQQSIKQILEPIAEAKFYSHSYGFRPMRGADEAMARAYHLAQVNNLHYVVDIDIKGFFDNINHGKLLKQLWTMGIRDKTLISIISKMLKAEIEGIGIPTKGTPQGGILSPLLANINLNELDHWIASQWQNIPTNYQYIKSRQ-------------------------------------------------------------------------------------------------------------------…
267	GC_00000003	Core	Thiovulum_Movile	93	2	74	43	0	0.851752	0.614547	0.713963	X	Mobilome: prophages, transposons	K07451	5-methylcytosine-specific restriction enzyme A [EC:3.1.21.-]							COG3344	Retron-type reverse transcriptase (YkfC)	-------------------------------------------------------------------------------------------------------------------------------------------------------------------------------------------------------------------------------------------------------------------------------------------------------------------------------------------------------------------------------------------MLDKAIERTTNDIKAEIGKI…
268	GC_00000003	Core	Thiovulum_Movile	1317	2	74	43	0	0.851752	0.614547	0.713963	X	Mobilome: prophages, transposons	K00986	RNA-directed DNA polymerase [EC:2.7.7.49]							COG3344	Retron-type reverse transcriptase (YkfC)	MVRVRLREVKFLEIGIMPTLRSRIQKRIKLRNSEYYNQQDITDELYDSSLRNENFYELMELILDKNNINLAYRNIKGNTGSNTAGVDGLTIKDISELDNDSLYNKIVKRLENFIPNKVRRVEIPKPNGKTRPLGIPTIEDRIIQQSIKQILEPIAEAKFYNHSYGFRPLRGADEAMARAYYLAQQANLHYVIDIDIKGFFDNINHGKLLKQL-------------------------------------------------------------------------------------------------------------------------------------------------------------------------------------------…
269	GC_00000003	Core	Thiovulum_Movile	1428	2	74	43	0	0.851752	0.614547	0.713963	X	Mobilome: prophages, transposons	K00986	RNA-directed DNA polymerase [EC:2.7.7.49]							COG3344	Retron-type reverse transcriptase (YkfC)	-------------------MRSRRQKRVKLRNNEYYNHQDITDELYESSLRNEDFYELMELILDKNNINLAYRNIKGNTGSNTAGVDGLTIKDISELDNDSLYTKIVKRFENFIPNKVRRVEIPKPNGKTRPLGIPTIEDRIIQQSIKQILEPIAEAKFYRHSYGFRPLRGADDAMARAYFLAQQNNLHYVVDIDIKGFFDN---------------------------------------------------------------IKSRETN-------------------------------------------------------------------------------------------------------------------------------…
270	GC_00000003	Core	Thiovulum_Movile	664	2	74	43	0	0.851752	0.614547	0.713963	X	Mobilome: prophages, transposons	K00986	RNA-directed DNA polymerase [EC:2.7.7.49]							COG3344	Retron-type reverse transcriptase (YkfC)	-------------------MRSRKQKRVKLRNSEYYNHQDITDELYESSLRNKNFYKLMDLILDKNNISLAYRNIKNNTGSNTAGVDGLTIQDISELDNDSLYNKIVKRFNNFIPNKVRRVEIPKPNGKTRPLGIPTIEDRIIQQSIKQILEPIAEAKFYRHSYGFRPLRGADEAMARAYSSSTSK---------------------------------------------------------------------------------------------------------------------------------------------------------------------------------------------------------------------…
271	GC_00000003	Core	Thiovulum_Movile	1307	2	74	43	0	0.851752	0.614547	0.713963	X	Mobilome: prophages, transposons	K00986	RNA-directed DNA polymerase [EC:2.7.7.49]							COG3344	Retron-type reverse transcriptase (YkfC)	-------------------MRSRRQKRVKLRNSEYYNHQDISDELYDSSLRNENFYELMDLILDKNNINLAYRNIKGNTGSNTAGVDGLTIKDISELDNDSLYTKIVKRFENFIPNKVRRVEIPKPNGKTRPLGIPTIEDRIIQQSIKQILEPIAEAKFYNHSYGFRPLRGTDDAMARAYLSSTTK---------------------------------------------------------------------------------------------------------------------------------------------------------------------------------------------------------------------…
272	GC_00000003	Core	Thiovulum_Movile	712	2	74	43	0	0.851752	0.614547	0.713963	X	Mobilome: prophages, transposons	K07451	5-methylcytosine-specific restriction enzyme A [EC:3.1.21.-]							COG3344	Retron-type reverse transcriptase (YkfC)	----------------------------------------------------------------------------------------------------------------------------------------------------------------------------------------------MVD--------------------------------------------------------------------------------------------------------------------------------------------------------------------------------------------------------------…
273	GC_00000003	Core	Thiovulum_Movile	1168	2	74	43	0	0.851752	0.614547	0.713963	X	Mobilome: prophages, transposons									COG3344	Retron-type reverse transcriptase (YkfC)	---------------------------------------------------------------------------------------------------------------------------------------------------------------------------------------------------------------------------------------------------------------------------------------------------------------------------------------------------------------------------------------------------------------…
274	GC_00000003	Core	Thiovulum_Movile	1306	2	74	43	0	0.851752	0.614547	0.713963	X	Mobilome: prophages, transposons	K00986	RNA-directed DNA polymerase [EC:2.7.7.49]							COG3344	Retron-type reverse transcriptase (YkfC)	--------------------------------------------------------------------------------------------------------------------------------------------------MMQWQEPI--------------------------FLAQQNNLHYVVDIDIKGFFDNINHGKLLKQLWAMGIRDKTLISIISKMLKAEIEGIGIPTKGTPQGGILSPLLANINLNELDHWIASQWQNIPTNHQYSRSKQQKPCF---------------------------------------------------------------------------------------------KENKS------------…
275	GC_00000003	Core	Thiovulum_Movile	666	2	74	43	0	0.851752	0.614547	0.713963	X	Mobilome: prophages, transposons									COG3344	Retron-type reverse transcriptase (YkfC)	---------------------------------------------------------------------------------------------------------------------------------------------------------------------------------------------------------------------------------------------------------------------------------------------------------------------------------------------------------------------------------------------------------------…
276	GC_00000003	Core	Thiovulum_Movile	665	2	74	43	0	0.851752	0.614547	0.713963	X	Mobilome: prophages, transposons	K00986	RNA-directed DNA polymerase [EC:2.7.7.49]							COG3344	Retron-type reverse transcriptase (YkfC)	-----------------------------------------------------------------------------------------------------------------------------------------------------------------------------------------MNLHYVVDIDIKGFFDNINHGKLIKQLWEMGIRDKTLIAIISKMLKAEIEGIGIPTKGTPQGGILSPLLANINLNELDHWIASQWQNIPTKHQYSTQSNRDKCFKKNKS---------------------------------------------------------------------------------------------------------…
277	GC_00000003	Core	Thiovulum_Movile	312	2	74	43	0	0.851752	0.614547	0.713963	X	Mobilome: prophages, transposons	K07451	5-methylcytosine-specific restriction enzyme A [EC:3.1.21.-]							COG3344	Retron-type reverse transcriptase (YkfC)	#NAME?
278	GC_00000003	Core	Thiovulum_Movile	711	2	74	43	0	0.851752	0.614547	0.713963	X	Mobilome: prophages, transposons									COG3344	Retron-type reverse transcriptase (YkfC)	-------------------------------------------------------------------------------------------------------------------------------------------------------------------------------------------------------------------------------------------------------------------------------------------------------------------------------------------------------------------------------------------MQDKAIEKTTKDIKTEIEKI…
279	GC_00000003	Core	Thiovulum_Movile	709	2	74	43	0	0.851752	0.614547	0.713963	X	Mobilome: prophages, transposons									COG3344	Retron-type reverse transcriptase (YkfC)	MVRVRLREAKFLEIGIKPTLRSRKQKRVKLRNSEYYNHQDITDELYESSLRNENFYELMELILDKNNINLAYRNIKGNTGSNTAGVDGLTIKDISELDNESLYNQNS----------------------------------------------------------------------------------------------------------------------------------------------------------------------------------------------------------------------------------------------------------------------------------------------------…
280	GC_00000003	Core	Thiovulum_Movile	667	2	74	43	0	0.851752	0.614547	0.713963	X	Mobilome: prophages, transposons	K07451	5-methylcytosine-specific restriction enzyme A [EC:3.1.21.-]							COG3344	Retron-type reverse transcriptase (YkfC)	#NAME?
281	GC_00000003	Core	Thiovulum_Movile	1169	2	74	43	0	0.851752	0.614547	0.713963													#NAME?
282	GC_00000004	Core	Thiovulum_ES	1935	5	52	16	0	0.585529	0.633982	0.608793	X	Mobilome: prophages, transposons									COG3617	Prophage antirepressor	-------------------------------------------------------------------------------------------------------------------------------------------------------------------------------------------------------------------------------------------------DVGMSAQKFNKLLISAGILEVKTRKSSK----------YKTEKDVNGKEVKIPILKEFKSLTEKGLKFGKNVISPKNQLETQPYYFE-SKFPELLKLLGL-----------------
283	GC_00000004	Core	Thiovulum_ES	1407	5	52	16	0	0.585529	0.633982	0.608793	X	Mobilome: prophages, transposons									COG3617	Prophage antirepressor	------------------------------------------------------------------------------------------------------------------------------------------------------------------------------------------YFGVEKAIGILRVNEASKIGMVERIHKKFDLETSYLPKYSDENHAVALSVLLKKFDVGMSAQKFNKLLIYAGILEVKTRKSSK----------YRTEKDVDGKEVKIPILKEFKSLTEKGLEFGKNVISPKNQLETQPYYFE-SKFSELLAFLKI-----------------
284	GC_00000004	Core	Thiovulum_ES	148	5	52	16	0	0.585529	0.633982	0.608793	X	Mobilome: prophages, transposons									COG3617	Prophage antirepressor	---------------------------MISRYDNIHNGDLVVVNKGGND-------------------------------------------------------KNIQGTWIHRKLIIA---FARWLSPDFAVWCDETI------------------------EDILSQRFAPKISLKE--KLELEFVGVKNTIEILRPSEASKIKMVETIHKKFDLETSYLPEYSDENHTYSAKALLEKFEIKISVQQFNKEMISAGFLETKTRKSSK----------YRTEKDVDGKEVKIPILKEFKSLTEKGLKFGKNLISPKNQLESQPHYFE-SKFSELLNILGLKQV--------------
285	GC_00000004	Core	Thiovulum_ES	213	5	52	16	0	0.585529	0.633982	0.608793	X	Mobilome: prophages, transposons									COG3617	Prophage antirepressor	----------------MNEIITKNFQDNNFRIFIIKNKEFFFAKDTSSLLGY------TNPQKA------IRDHCKKVISFKDVFNMNESFTLD--------LSRELGNNWKQTKLIPE---SDVWRLIIKSRLPEAEKIEEWIMEEVLPQI---------RKTGSYSLSSDTSQEISLKEKLELEFVGVKNTIEILRVNQASKIGMIEVVHKKYDLETSYLPKYSDEEHTYSAKALLEKFGVKISVQQFNKKMISAGFLETKTRKSSK----------YKTEKDENGKEVKIPILKEFKSLTEKGLEFGKNLISPKNQLETQPHYFE-SKFSELLEILKIG----------------
286	GC_00000004	Core	Thiovulum_ES	912	5	52	16	0	0.585529	0.633982	0.608793	X	Mobilome: prophages, transposons									COG3617	Prophage antirepressor	------------------------------------------------------------------------------------------------------------------------------------------------------------------MREILQNQNVSQVSRKE--EVEKEMIGLKTAIEILRPSEASKIGMTKTLFKDLGLKTSYLPEYSDEEHTFSAKALLEKFGVKISVQQFNKEMISAGFLETKTRKSSK----------YKTEKDEDGNEIKIPILKEFKSLTEKGLKFGKNLISPKNQLESQPHYFE-KSFSELLKLLKI-----------------
287	GC_00000004	Core	Thiovulum_ES	2058	5	52	16	0	0.585529	0.633982	0.608793	X	Mobilome: prophages, transposons									COG3646	Phage regulatory protein Rha (pRha)	--MIKCLQPFRDGNLFWKMIGETVNSDFNITLVEIFDNEPRVSHRVIAEQTS------NLERSI------SKLITTHYTKFELFGKVRFEIA----------SIKNSKNRVNEEKTYFL---NEPQATLLLTFMRNNEIVISFKVTLVKEFY---------KMRELLQNQNFSENPKNEILQLEKEMIGLKTAIEILRPSEASKIGMTKTHFTDLGLKTSYLPEYSDEEHTYSAKALLEKFEIQISVQQFNKKMISAGFLETKTRKSSK----------YKTEKDEDGKEVKIPILKEFKSLTEKGLEFGKNMISPKNQLESQPHYFE-NSFSELLKLLKI-----------------
288	GC_00000004	Core	Thiovulum_ES	1121	5	52	16	0	0.585529	0.633982	0.608793	X	Mobilome: prophages, transposons	K07741	anti-repressor protein							COG3561	Phage anti-repressor protein Ant (PUBMED:27099293)	----------------------MGKTKVNSVSARNLHRELEVK---------------KDFTSW------FKAQIKRGMFDENIDYVVFTQK----------GENLKGGRPTTEYIVTI---DTAKHIALMSGTQKGKEVRNYFIEIENQFR--------------LQNQNFSQVSRKE--EVETQLIGLEFAFKHLRPSEASKILMTKTHFTDLGLKTSYLPEYSDEEHTYSAKALLEKFEIKISVQQFNKEMISAGFLETKTRKSSK----------YKTEKDEDGNEIKIPILKEFKSLTEKGLKFGKNLISPKNQLESQPHYFE-KSFSELLKLLKI-----------------
289	GC_00000004	Core	Thiovulum_ES	1119	5	52	16	0	0.585529	0.633982	0.608793	X	Mobilome: prophages, transposons									COG3646	Phage regulatory protein Rha (pRha)	-----------------------MNSNSITTFIETIDNELVVSHRVIAEQTK------NKVLSV------QKLITENILELEEFGRLRFEIESEKILK----EKQKKNPNYRPEKTYFL---NEPQTTLLFTFMRNNEVVKKFKIRLVKEFF---------RMREILQNQNFSENPQNEILQLEKEMIGLKTAIEILRPSEASKILMTKTHFTDLGLKTSYLPEYSDEEHTYSAKALLEKLEIKISVQQFNKKMISAGFLETKTRKSSK----------YKTEKDEDGNEIKIPILKEFKSLTEKGLKFGKNLISPKNQLESQPHYFE-KSFSELLKLLKI-----------------
290	GC_00000004	Core	Thiovulum_ES	870	5	52	16	0	0.585529	0.633982	0.608793	X	Mobilome: prophages, transposons									COG3646	Phage regulatory protein Rha (pRha)	----------------------MSILPQENSIIELVEGEPRVSHRVIAEHTS------NKEVSV------RNLINKYRERIEKIGNLHFKNEGLKRA-----TKDGKSRGKVQNVTYFL---NEPQSTFLMTLLKNSETVVDFKFRLVDDFF---------KMRKLLENQNFSGNPRNEILQLEKEMIGLKTAIDILRPSEASKIGMTKTLYKDLDLRTLYLPEYSDENHTYSAKALLEKFGIKISVQQFNKEMILAGLLEIKTRRSSK----------YLTEKDEDGNEIKIPLLKEFKSLTEKGLKFGKNLISPKNQLESQPHYFE-KSFPELLQLLKI-----------------
291	GC_00000004	Core	Thiovulum_ES	222	5	52	16	0	0.585529	0.633982	0.608793	X	Mobilome: prophages, transposons									COG3617	Prophage antirepressor	-------------------------------------------------------------------------------------------------------------------------------------------------------------------------------------------------------------------------------------------------------------MISAGFLETKTRKSSK----------YRTEKDENGKEVKIPILKEFKSLTEKGLEFGKNLISPKNQLETQPHYFE-KRFSELLKKLENI----------------
292	GC_00000004	Core	Thiovulum_ES	2049	5	52	16	0	0.585529	0.633982	0.608793	X	Mobilome: prophages, transposons									COG3646	Phage regulatory protein Rha (pRha)	-----------------MTSILPQDSSAEKSIVEMIDNEPRISHIVIAEQTE------NKPKSV------LDLITRNIIDFEEFGAMRFKI-----------AVLKAGKGTTQAKTYFL---NEPQATLLISYLRNNTIVRKFKIRLVKEFF---------RMREILQNQNFSENPKNEILQLEKEMIGLKTAIEILRPSEASKILMTKTHFTDLGLKTSYLPEYSDEEHTFSAKALLEKLEIKISVQQFNKKMISAGFLETKTRKSSK----------YKTEKDEDGNEIKIPILKEFKSLTEKGLEFGKNLISPKNQL--------------------------------------
293	GC_00000004	Core	Thiovulum_ES	1784	5	52	16	0	0.585529	0.633982	0.608793													-------------------------------------------------------------------------------------------------------------------------------------------------------------------------------------------------------------------------------------------------------------MISAGFLETKTRKSSK----------YKTEKDEDGNEIKTPLLKEFKSLSEKGLEFGKNLISPKKPT--------------------------------------
294	GC_00000004	Core	Thiovulum_ES	1851	5	52	16	0	0.585529	0.633982	0.608793	X	Mobilome: prophages, transposons									COG3617	Prophage antirepressor	------------------MDLISKNFNNFPVRILLIDSEEWFIAKDMALLLE------------------YKDTDQAIRQHCKNAKS---------------YSVNLTGQLRKTKLIQE---PDVWRLIIKSKMPEAVKIEEWIFKEVLPSI--------RKTGSYSISQNSQTSPKKEIIEIN--LLGLEFAFKNLRPSEASKIKMTEKLYTKLDLETCYLPKYTEENLTYSLTHLLKKYEVGISTQKANLRLLELGILEKLHRNSVN------------------------RTVKYFWSFTEMGLKFGKNMTSPKNERETQPHFFE-KEFLELIKLF-------------------
295	GC_00000004	Core	Thiovulum_ES	1783	5	52	16	0	0.585529	0.633982	0.608793	X	Mobilome: prophages, transposons									COG3645	Phage antirepressor protein YoqD, KilAC domain (KilAC)	MSDFSDNFQEIFSIFLAIKITLSSKDNVSKSSTKLGDCEAICSNYLYINATQTAKYFGKLPADW------LKTKETKLYIKALISHYDNIHNGDLVVVRKGGNDKSLTGTWIHKKLIIT---FARWLSPEFAVWCD---------------------------FQIEEILSQKTVNLSRKEEVETQLVGLEFSFKHLRPSEASKIGMTKTLFTQIGLNTSYLPKYSDEEHTYSAKALLEKFGVKISVNK-------------------------------------------------------------------------------------------------------------
296	GC_00000004	Core	Thiovulum_Frasassi	1317	5	52	16	0	0.585529	0.633982	0.608793	X	Mobilome: prophages, transposons									COG3645	Phage antirepressor protein YoqD, KilAC domain (KilAC)	------------------MEIILRNFKNIEIFFSQDNDSIYINATKIAKEFETAKGNKKDVSEW-------LNSKNTQEYLFEMSKVVTPDFFGKLVMTNNFGAVKERGTWIHKKLIIA---FARWLSLEFAVWCDLTIEELLKNNST---------------QQQTPIFDTSSFSSEKLLDVQKTLLGLETAIKILKVSEASKLLMTETIYRELGIKTDFLPKYSDEKHTYSLTHLLKKFGSKLSAQKVNQKLLEIGILEIKTRKSRQ-IKKETDQMLLELEFNNIDKNIKSETIREFKSLTEKGLKFGKNLINPNNELQTQPHYFE-SSFAELLNLI-------------------
297	GC_00000004	Core	Thiovulum_Frasassi	612	5	52	16	0	0.585529	0.633982	0.608793													--------------------------------------------------------------------------------------------------------------------------------------------------------------------------------------------------------------MTETIYRELEIKTDFLPKYSDEKHTYSLTHLLKKFGSKLSAQKVNQKLLEIGILEIKTRKSHK--KEKTSQMLLELEFNNIDENVKSETILEFKSLTEKGLKFGKNLINPNNELQTQPHYFE-SSFAELLNLI-------------------
298	GC_00000004	Core	Thiovulum_Frasassi	1482	5	52	16	0	0.585529	0.633982	0.608793													----------MNATLLVQNISIRIIENDFISLTDLAKYKNPTKPDDIVKSWIKALKTIDFLEAWEQDSNLNFNPEPLVGFKNSGSLNPKQWIEKTNAIGIISQAGRYGGTYAHRDIAFE---FASWLEPKFKLFVIKDYQRLKKLEFEKLN----------RSQLIQDKIDTSSFSNEKLLDVQKTLLGLETAIRVLKVSEASKLLMTETIYRELGIKTNFLPKYSDEKHTYSLTHLLKKFGSKLSAQKVNQKLLEIGILEIKTRKSRQIKKEKTSQMLLELEFNYIDENIKSETIREFKSLTEKGLKFGKNLINPNNELQTQPHYFE-SSFAELLNLI-------------------
299	GC_00000004	Core	Thiovulum_Frasassi	706	5	52	16	0	0.585529	0.633982	0.608793	X	Mobilome: prophages, transposons									COG3645	Phage antirepressor protein YoqD, KilAC domain (KilAC)	-----------------MEIITRDYNNLTIDFSFFNDKNIYINASETAKLFG------KVPKDW-------LRTKETQSYIEAVGRWANMPIGDLIVVLKG-GKPQEQGTWIHRKLIIA---FARWLSPDFAVWCDIQIEELLKNN---------------STQKQTPIFDTSSFSSEKLLDVQKTLLGLETAIKILKVSEASKLLMTETIYRELGIKTDFLPKYSDEKHTYSLTHLLKKFGSKLSAQKVNQKLLEIGILEIKTRKSRQ-IKKETYQMLLALEFNNIDENIKSETIREFKSLTEKGLKFGKNLINPNNELQTQPHYFE-SSFAELLNLI-------------------
300	GC_00000004	Core	Thiovulum_Frasassi	329	5	52	16	0	0.585529	0.633982	0.608793													-------------------------------------------------------------------------------------------------------------------------------------------------------------------------------------------MGLETAIRVLKVSEASKLLMTETIYRELGIKTNFLPKYSDEKHTYSLTHLLKKFGSKLSAQKVNQKLLEIGILEIKTRKSHK--KEKTSQMLLELEFNNIDENIKSKTILEFKSLTEKGLKFGKNLINPKQELQTQPHYFE-SSFAELLNLI-------------------
301	GC_00000004	Core	Thiovulum_Frasassi	569	5	52	16	0	0.585529	0.633982	0.608793	X	Mobilome: prophages, transposons									COG3646	Phage regulatory protein Rha (pRha)	----------------------MIDKNFSTELIEMIDGELYVSHRIIAEHTD------NLPKSV------LDLITRNIDDFEEFGVLRFKIAAVSE------DKLKENPDSKPLKIYYL---NEPQTTLLLTFMRNNEVVKKFKIRLVKDFYKMRELLKNNSTQKQTPIFDISSFSSEKLLDVQKTLLGLETAIKILKVSEASKLLMTETIYRELGIKTNFLPKYSDEKHTYSLTHLLKKFGSNISAQKVNQKLLEIGILEIKTRKSHK--KEKISQMLLELEFNNIDENNKSETIREFKSLTEKGLKFGKNLINPNNELQTQPHYFE-SSFAELLNLI-------------------
302	GC_00000004	Core	Thiovulum_Frasassi	614	5	52	16	0	0.585529	0.633982	0.608793	X	Mobilome: prophages, transposons									COG3645	Phage antirepressor protein YoqD, KilAC domain (KilAC)	-------------------MYFTKTFLGMDIYFDIKNGIPFLNATKTAKTFK------KDLSNW-------RRSSETIDYMDSLSRFVNLTERDLIITQVGGNDKNAQGTWLHPKLVIF---FARWLSPDFAVWCDIQIEELLKNSST---------------QKQTPIFDTSSFSSEKLLDVQKTLLGLETAIKILKVSEASKLLMTETIYRELEIKTDFLPKYSDEKHTYSLTHLLKKFGSKLSAQKVNQRLLEIGILEIKTRKSRQ--KEKTSQMLLELEFNNINENNKSETILEFKSLTEKGLKFGKNLINPNNELQTQPHYFE-SSFAELLNLI-------------------
303	GC_00000004	Core	Thiovulum_Frasassi	89	5	52	16	0	0.585529	0.633982	0.608793													-------------------------------------------------------------------------------------------------------------------------------------------------------------------------------------------------------------------------------------------------------------------LEIKTRKSRQ-IKKETNQMLLELEFNNIDENIKSETIREFKSLTEKGLKFGKNLINPNNELQTQPHYFE-SSFAELLNLI-------------------
304	GC_00000004	Core	Thiovulum_Frasassi	331	5	52	16	0	0.585529	0.633982	0.608793													-------------------------------------------------------------------------------------------------------------------------------------------------------------------------------------------------------------------------------------------------------------------LEIKTRKSRQ-IKKETNQMLLELEFNNIDENIKSETIREFKSLTEKGLKFGKNLINPNNELQTQPHYFE-SFFAELLNLI-------------------
305	GC_00000004	Core	Thiovulum_Frasassi	1127	5	52	16	0	0.585529	0.633982	0.608793													---------------------------------------------------------------------------------------------------------------------------------------------------------------------------------------------------------------------------------------------------------------------------------------------------KSETILEFKSLTEKGLKFGKNLINPNNELQTQPHYFE-SSFAELLNLI-------------------
306	GC_00000004	Core	Thiovulum_Frasassi	1315	5	52	16	0	0.585529	0.633982	0.608793													---------------------------------------------------------------------------------------------------------------------------------------------------------------------------------------------------------------------------------------------------------------------------------------------------------EFKSLTEKGLKFGKNLINPNNELQTQPHYFE-SSFAELLNLI-------------------
307	GC_00000004	Core	Thiovulum_Frasassi	709	5	52	16	0	0.585529	0.633982	0.608793													----------------------------------------------------------------------------------------------------MEINKTAQGTWIHRRLVIV---FARWLSSDFAVWCDLTIEELLKNN---------------STQQQAPIFDTSSFSNEKLLDVQKTLLGLETAIRVLKVSEASKLLMTETIYRELGIKTNFLPKYSDEKHTYSLTHLLNKFGSRLSAQKVNQKLLEIGILEIKTRKSRQ-IKKETYQMLLELEFNNIDENI-------------------------------------------------------------------
308	GC_00000004	Core	Thiovulum_Frasassi	327	5	52	16	0	0.585529	0.633982	0.608793	X	Mobilome: prophages, transposons									COG3617	Prophage antirepressor	------------------MDLLQKTFNKKKIRILIINNREWFVAKDVALLLE------------------YKDTVNAIKQHCKKAQYLSNLI----------GGGETPPLDPQIKLILE---GDIWRLIIKSQLPKAEEIEEWIMEDVLPSI---RKTGSYSTQQQTPIFDISSFSSEKLLDVQKTLLGLETAIKILKVSEASKLLMTETIYRELGIKTNFLPKYSDEKHTYSLTHLLKKFGSKISAQKVNQKLLEIGILEIKTRKSHK-----------------KEKTSQMLLELEFNNIDE------------NNKL--------------------------------------
309	GC_00000004	Core	Thiovulum_Frasassi	91	5	52	16	0	0.585529	0.633982	0.608793	X	Mobilome: prophages, transposons									COG3617	Prophage antirepressor	#NAME?
310	GC_00000004	Core	Thiovulum_Frasassi	1484	5	52	16	0	0.585529	0.633982	0.608793													----------------------------------------------------------------------------------------------------------------------------------------------------------------------------------------------------------------------------------------------------ISAQKVNQKLLEIGILEIKTRKSHK--KEKTSQMLLELEFNNIDENNKLETIREFKSLTEKGLKFGKNLINPNNELQTQVVF--------------------------------
311	GC_00000004	Core	Thiovulum_Movile	1788	5	52	16	0	0.585529	0.633982	0.608793	X	Mobilome: prophages, transposons									COG3617	Prophage antirepressor	-----------------------------------------------------------------------------------------------------------------------------------------------------------------------------------------------------------------------------MPKYSDEQHTYSLTHLLKKFGSKLSAKKVNQKLLEIGILEIKTRKSRQ--KKETSQMLLEIEFNNIEENNKYKTIREFKSLTEKGLKFGKNLINPNNELQTQPHYYE-SSFAELLKLI-------------------
312	GC_00000004	Core	Thiovulum_Movile	651	5	52	16	0	0.585529	0.633982	0.608793	X	Mobilome: prophages, transposons									COG3617	Prophage antirepressor	------------------MEFISKQFNGIEVFFQKENNDIFINATKIALLYN------KDLSNW----IRSPDTIAYVKELEEIFNSVNSTELKLIFT----KQGKYGGTWIHKKLIIA---FARWIDPKFAVWCDIQIEELLKNS---------------STQKQTPIFDISSFSSEKLLDVQKTLFGLETAIKILKVSEASKLLMTETIYRELGIKTDFLPKYSDEKHTYSLTHLLKKFGSNISAKKVNQKLLEIGILEIKTRKSHK--KEKTYQMFLELEFNNIDENNKYETIREFKSLTEKGLKFGKNLINPNNELQTQPHYFE-SSFAELLKLI-------------------
313	GC_00000004	Core	Thiovulum_Movile	653	5	52	16	0	0.585529	0.633982	0.608793	X	Mobilome: prophages, transposons									COG3645	Phage antirepressor protein YoqD, KilAC domain (KilAC)	----------MNLKRNTLEIITRDYNNLTIDFSFFNDQNIYINASETAKLFG------KVPKDW-------LRTKETQSYIEAVGRWANMPIGDLIVVLKGGNNKTAQGTWIHKKLIIA---FARWLSPDFAVWCDIQIEELLKNSSTQ--------------KQQTPIFDTSSFSSEKLLDVQKTLLGLETAIRVLKVSEASKLLMTETIYRELEIKTDFLPKYSDEQHTYSLTHLLKKFGSKLSAKKVNQKLLEIGILEIKTRKSRQ--KKETSQMLLEIEFNNIEENNKYETIREFKSLTEKGLKFGKNLINPNNELQTQPHYFE-SSFAELLNLI-------------------
314	GC_00000004	Core	Thiovulum_Movile	1769	5	52	16	0	0.585529	0.633982	0.608793	X	Mobilome: prophages, transposons									COG3617	Prophage antirepressor	------------------------MSNLI-------------------------------------------------------------------------GGGETPPLDPQIKLILE---GDVWRLIIKSRLPEAEKIEEWIMEEVLPSI--RKTGSYSTQKQQTPIFDTSSFSSEKLLDVQKTLLGLETAIKILKVSEASKLLMTETIYRELGIKTNFLPKYSDEQHTYSLTHLLKKFGSKLSAKKVNQKLLEIGILEIKTRKSHK--KEKTYQMFLELEFNNIDENNKYETIKEFKSLTEKGLKFGKNLINPNNELQTQPHYFE-SSFAELLNLI-------------------
315	GC_00000004	Core	Thiovulum_Movile	1767	5	52	16	0	0.585529	0.633982	0.608793	X	Mobilome: prophages, transposons									COG3617	Prophage antirepressor	------------------MELLSFKFENNSIRTLLIENEPWFVLKDVGDVLGLTNHKQALSDLK------KRLQKISVNLEEVRRTYPLQTS----------GGMQNVVCLSEIGLYELIFASNKLEAIRFRYWVTREVLPSIRKTGNYSTQ-----------KQQTPIFDTSSFSSEKLLDVQKTLLGLETAIKILKVSEASKLLMTETIYRELDIKTDFLPKYSDEKHTYSLTHLLKKFGSKLSAKKVNQKLLEIGILEIKTRKSHK--KEKTSQMLLEIEFNNIDENNKLETIREFKSLTEKGLKFGKNLINPNNELQTQPHYYE-SSFAELLNLI-------------------
316	GC_00000004	Core	Thiovulum_Movile	642	5	52	16	0	0.585529	0.633982	0.608793													-------------------------------------------------------------------------------------------------------------------------------------------------------------------------------------------------------------------------------------------------------------------------------------MLLEIEFNNIEENNKLETIREFKSLTEKGLKFGKNLINPNNELQTQPHYYE-SSFAELLNLI-------------------
317	GC_00000004	Core	Thiovulum_Movile	1785	5	52	16	0	0.585529	0.633982	0.608793													-------------------------------------------------------------------------------------------------------------------------------------------------------------------------------------------------------------------------------------------------------------------------------------MLLEIEFNNIDENNKSETIREFKSLTEKGLKFGKNLINPNNELQTQPHYFE-SSFTELLSLI-------------------
318	GC_00000004	Core	Thiovulum_Movile	639	5	52	16	0	0.585529	0.633982	0.608793													-------------------------------------------------------------------------------------------------------------------------------------------------------------------------------------------------------------------------------------------------------------------------------------MLLEIEFNNIDENNKSETIREFKSLTEKGLKFGKNLINPNNELQTQPHYYE-SSFAELLNLI-------------------
319	GC_00000004	Core	Thiovulum_Movile	644	5	52	16	0	0.585529	0.633982	0.608793	X	Mobilome: prophages, transposons									COG3645	Phage antirepressor protein YoqD, KilAC domain (KilAC)	-------------------MYFTKTFLGMDIYFDIKNGIPFLNATKTAKTFK------KDLSNW-------RRSSETIDYMDSLSRFVNLTERDLIITQVGGNDKNAQGTWLHPKLVIF---FARWLSPDFAVWCDIQIEELLKNSST---------------QKQTPIFDTSSFSSEKLLDVQKTLLGLETAIKILKVSEASKLLMTETIYRELGIKTDFLPKYSDEKHTYSLTHLLKKFGSKLSAKKVNQKLLEIGILEIKTRKSHK-------------------------KEKNFSNVTKIRI---------------------------------------------------
320	GC_00000004	Core	Thiovulum_Movile	1771	5	52	16	0	0.585529	0.633982	0.608793	X	Mobilome: prophages, transposons									COG3646	Phage regulatory protein Rha (pRha)	----------------------MIDKNFSTELIEMIDDELYVSHRIIAEHTD------NLPKSV------LDLITRNIDDFEEFGVLRFKIAAVSE------DKLKENPDSKPLKIYYL---NEPQTTLLLTFMRNNEVVKKFKIRLVKDFYRMRELLKNSSTQKQTPIFDTSSFSSEKLLDVQKTLLGLETAIKILKVSEASKLLMTETIYRELGIKTDFLPKYSDEKHTYSLTHLLKKFGSKLSAKKVNQKLLEIGILEIKTRKSHK--KEKTYQMFLELEFNNIDENNKYETIREFKSLTEKGLKFGKNLINLNNELQTQPHYYE-SSFTELLSLI-------------------
321	GC_00000004	Core	Thiovulum_Movile	1789	5	52	16	0	0.585529	0.633982	0.608793	X	Mobilome: prophages, transposons	K07741	anti-repressor protein							COG3561	Phage anti-repressor protein Ant (PUBMED:27099293)	----------------------MIELIKISQAKMGNEEQYVVSARDLHEKLA----VKRDFSNW------IKGRIEKYGFLENEDFVKLTVRQNGRSG----NHGLFDGSDKIEYFLTL---DMAKELAMIENNKIGRSIRKYFIEVEKRYR-----------ELRKTEIDTSSFSSEKLLDVQKTLLGLETAIKILKVSEASKLLMTETIYRELGIKTDFLPKYSDEQHTYSLTHLLKKFGSKLSAQKVNQKLLEIGILEIKTRTSRQ-----------------KKETSQMLLEIEFNNIE-------------------------------------------------------
322	GC_00000004	Core	Thiovulum_Movile	638	5	52	16	0	0.585529	0.633982	0.608793													----------MNTTILVQNISIRIIENDFISLTDLAKYRNPTKPDDIVKSWIKALKTIDFLEAWEQDSNPNFNPEPLVGFKNSGSLNPKQWIEKTNAIGIISQAGRYGGTYAHRDIAFE---FASWLEPKFKLFVIKDYQRLKKLEFEKLN----------RSQLIQDKIDTSSFSSEKLLDVQKTLLGLETAIKILKVSEASKLLMTETIYRELGIKTDFLPKYSDEKHTYSLTHLLKKFGSKLSAKKVNQKLLEIGILEIKTRKSRQ----------------------KKKLLKCY-----------------------------------------------------------
323	GC_00000004	Core	Thiovulum_Movile	1787	5	52	16	0	0.585529	0.633982	0.608793	X	Mobilome: prophages, transposons									COG3645	Phage antirepressor protein YoqD, KilAC domain (KilAC)	-----------------------------MKFFSQDNDSIYINATKIAKEFETAKGNKKDVSEW-------LNSKNTQEYLFEMSKVVTPDFFGKLVITNNFGAVKERGTWIHKKLIIA---FARWLSPEFAVWCDLTIEELIKNSST---------------QKQTPIFDISSFSNEKLLDVQKTLLGLETAIKILKVSEASKLLMTETIYRELGIKTKFLAK-----------------------------------------------------------------------------------------------------IFR------------------------------
324	GC_00000004	Core	Thiovulum_Movile	1784	5	52	16	0	0.585529	0.633982	0.608793													-------------------------------------------------------------------------------------------------------------------------------------------------------------------------------------------MGLETAIKILKVSEASKLLMTETIYRELGIKTDFLPKYSDEQHTYSLTHLLKKFGSKLSAKKVNQKLLEIGILEIKTRKSRQ----------------------KKKLLKCY-----------------------------------------------------------
325	GC_00000004	Core	Thiovulum_Movile	635	5	52	16	0	0.585529	0.633982	0.608793	X	Mobilome: prophages, transposons									COG3617	Prophage antirepressor	----------------------MFVAKDIATALEYPTSSISQIKNLIA----------NVPEEW-----------KGLKPIKTLGGSQNMVV------------------LSEQGLYFFIGRSDKQKALPFQKWIAGEVLPSIRKTGSYSIT-----------QKQTPIFDTSSFSSEKLLDVQKTLLGLETAIKILKVSEASKLLMTETIYRELGIKTDFLPKYSDEKHTYSLTHLLKKFGSKLSAKKVNQKLLETW----------------------------------------------------------------------------------------------------
326	GC_00000004	Core	Thiovulum_Movile	634	5	52	16	0	0.585529	0.633982	0.608793													----------------------MIDVNFTTELIEMIDGELYVCCKG----------------------------------------------------------------------------------------------------------------------------------------------------------------------------------YCDSS---------------------------------------------------------------------------------------------------------------------------------
327	GC_00000004	Core	Thiovulum_imperiosus	1687	5	52	16	0	0.585529	0.633982	0.608793	X	Mobilome: prophages, transposons									COG3617	Prophage antirepressor	-----------------------MMQNHNTNLIELLENELRISHIKIAEQTE------NKPKSI------LDLITKNKYDLEEFGQLRFKIA----------TVKNSVGAENETKIYFL---NEAQATLLMTYLRNSETVKNFKKVLVKEFF---------KMRELLQNGKPHFSENYE--KVQTELLGLETSIRILNVNEASKILMTKTLYKKIGLETSYLPDYSDEQHTYSLSHLLKKFKVGISAKKLNQILISNGILQIKTRKSKS------------------GE-------KSFKSLTEKGLEFGKNLISPHNQLETQPHYFE-SKFQSLLNLVRL-----------------
328	GC_00000004	Core	Thiovulum_imperiosus	658	5	52	16	0	0.585529	0.633982	0.608793	X	Mobilome: prophages, transposons									COG3617	Prophage antirepressor	MSHQLKRLNSEISLKGNTLKIISRNYNGIDVVFDN-SNFLYLNATQTAKEFN------KLPADW-------LRLKDTKAYIQAISHYGNSHNGDLVVVRKGGNDLSLTGTWIHKKLIIN---FARWLSPEFAVWCDEQIEDILQ----------------------------GSFPLET--ETDRNLKGLETSIRILNVNEASKILMTKTLYKKIGLETSYLPDYSDEQHTYSLSHLLKKFQIGISAKKLNQILISNEILEIKTRKSTS------------------GE-------KSFKSLTEKGLEFGKNLISPHNQLETQPHYFE-TKFRNLLDLVKL-----------------
329	GC_00000004	Core	Thiovulum_imperiosus	1689	5	52	16	0	0.585529	0.633982	0.608793	X	Mobilome: prophages, transposons									COG3617	Prophage antirepressor	-----------------------MNFDFNTTLVENRNNELVVSHRVIAEQTE------NKVLSV------QKLITDNIVVLEELGMVRFEIE----------AIKNSKNKVNEEKTFYL---NEPQTTLLLTFMRNNEIVKQFKIRLVKEFF---------KMRELLQNGRPSFSENYE--KVQTELLGLETSIRILNVNEASKILMTKTLYKKIGLETSYLPDYSDEQHTYSLSHLLKKFKVPISAKKLNQILISNGILEIKTRKSKS------------------GE-------KSFKSLTEKGLEFGKNLISPHNQLETQPHYFE-IKFRNLLDLVKL-----------------
330	GC_00000004	Core	Thiovulum_karukerense	367	5	52	16	0	0.585529	0.633982	0.608793	X	Mobilome: prophages, transposons									COG3617	Prophage antirepressor	-------------------------MKIIPNIIELIENVPRVSHILIAEYSD------NKPKSV------QDLITRNIDDFREFGDLTILN-----------RRVVNEGKGEQPKDYFL---NEQQATLLMTYLRNSPTVKEFKKELVRQFF------------KIRETLNAKQNQFFTKEQIELEMIGLETAIKILRVNEASKILMTKKLYSTLGLETVYLPEYSDEQHTYSLSALLKKFDVKISAKKLNQLLISKGFLEVKTRKSTK---------------EFEDEEGEKVKIRTFKSLTEKGLEFGKNLISPHNQLETQPHYFE-SRFRDMLGVLAIF----------------
331	GC_00000004	Core	Thiovulum_karukerense	497	5	52	16	0	0.585529	0.633982	0.608793	X	Mobilome: prophages, transposons									COG3617	Prophage antirepressor	------------------MEIISRTYHGIEVLFDNSDS-LYINATQIAKQFK------KDVREW-------KRSKQTNEYIDALSGVGFSHTTLIKVVSGNFSDGREQGTWIHKKLIIA---FARWLSPEFAVWCDSVIEEILKTG-----------------SHSLGRSNSEQSEESNKEKIELELLGLKTAIEILKVNEASKILMTTTLYDELGLKTSYLPKYSNEQHTYSLSALLKKFKIGISAKKLNLLLISAGILEVKTRKSTK---------------EFENEDGEREKIRTFKSLTEKGLEFGKNLISPHNQLETQPHYFE-NRFQALIESLKL-----------------
332	GC_00000004	Core	Thiovulum_karukerense	492	5	52	16	0	0.585529	0.633982	0.608793	X	Mobilome: prophages, transposons									COG3617	Prophage antirepressor	------------------MEILTQNSNVNNFIFEEIQIRVFLEENEIWFI--------------------AKDVSDILGYSETSKMLRRIDLEDKKTVARNGRSSIPTEIFGNQGSIILINESGLYNAIFGSKLPIANKFKQWVTKEVLPSI----------------RKTGSYSTSSQKEKIELELLGLKTAIEILKVNEASKILMTKTLYDELGLKTSYLPKYSDENHTYSLSALLKKFKVGISAKKLNLLLISAGILEVKTRKSTK---------------EFENEDGEREKIRTFKSLTEKGLEFGKNLISPHNQLETQPHYFE-NRFQALIESLKL-----------------
333	GC_00000004	Core	Thiovulum_karukerense	1695	5	52	16	0	0.585529	0.633982	0.608793	X	Mobilome: prophages, transposons									COG3645	Phage antirepressor protein YoqD, KilAC domain (KilAC)	----------------MLKIITKEFESRNFFFEKDTDGVVYLNATKTAKEFN------KRLDNW-------KSSKETIRYIDALSRSLKISERDLIVVRQG-GTPEEQGTWIHKSLIIL---FARWLSPEFAVWCDLQIEDILK----------------------------SGTTSTQPLTIQDHIFGLESAIKILKVNEASKILMLSTLYKKLGLDTSYLPKYSDEQHTESLSALLKKSEVGISAKKLNLILLSEGYLEVKTRKSTG------------SLLDEDGE--KKPKIKTFKSLTEKGLEFGKNIISPHNQLETSPHYYE-SKFKKLIEELGV-----------------
334	GC_00000005	Core	Thiovulum_ES	1692	5	31	10	0	0.415349	0.719865	0.526764													---------------------------------------------------------------------------------------------------------------------------------------------------------------------------------------------------------------------------------------------------------------------------------------------------------------------------------------------------------------------------------------------------------------…
335	GC_00000005	Core	Thiovulum_ES	2111	5	31	10	0	0.415349	0.719865	0.526764													---------------------------------------------------------------------------------------------------------------------------------------------------------------------------------------------------------------------------------------------------------------------------------------------------------------------------------------------------------------------------------------------------------------…
336	GC_00000005	Core	Thiovulum_ES	1847	5	31	10	0	0.415349	0.719865	0.526764													-----------------------------------------------------------------------------------MLHPITEDLLSDDREPSFQLYFPDDEFVQKSLGKTTKELSTDIFKSTKGDWRNEENVKFKTEFYKIRLFSEDFTAFRFPTLFDQIFIGRYEQLNREDSRFNVLEIGYFDVGKPFHTEDFYIQVAGETVQNYFCNNQYFGENIWEKWQKIESYKIGTQKVFTETVVIAGRKKLISEKDEIYKKLQSETRETEKKLISEKADLQRNLDLQIKSRKEAESRLISEKESSRNFQKSYDGKISNLQNSLKKSLETKTFLDLEKQKAELQKIE-MEAKKREAEELENFQKLKRELEEKQKRELEILEAKRVQISKEKDKIDT…
337	GC_00000005	Core	Thiovulum_ES	1362	5	31	10	0	0.415349	0.719865	0.526764	L	Replication, recombination and repair									COG1074	3-5 helicase subunit RecB of the DNA repair enzyme RecBCD (exonuclease V) (RecB) (PDB:3U44) (PUBMED:29901759;30601118)	-------------------------------------------------------------------------------------------------------------------------MEFSEEQKKAINCTTKNILVTARAGSGKTRVLTERAKRLLKNGVLQDEILIFAFNNKAVDEVNERLGLKIAKTFHSFSNDFANLKVGRNNSDIFDRMVREATEKISRRDVAKIKHILVDEFQDFTELFFNLIQRILKLNSEINFFAVGDDWQHIYSFAGAKVEFFRHFERYFSPVKRHTLTTNFRSKKAIVEHGNRIMGSNSAKSVSDGGVVENISDFREVKKIINSKVDKNRVAIISGKNKELFQLKQVIEIDHENLFFVTAHSSKGLQFDIVILFE…
338	GC_00000005	Core	Thiovulum_ES	1841	5	31	10	0	0.415349	0.719865	0.526764	T	Signal transduction mechanisms									COG0631	Serine/threonine protein phosphatase PrpC (PTC1) (PDB:6IHL)	---------------------------------------------------------------------------------------------------------------------------------------------------------------------------------------------------------------------------------------------------------------------------------------------------------------------------------------------------SYKIGIQKVFTEKVVVAGRKKLISELENLEKELEMLKQVQHDEKEIKKVETVPEPEKGNV…
339	GC_00000005	Core	Thiovulum_ES	1909	5	31	10	0	0.415349	0.719865	0.526764													------------------------------------------------------------------------------------------------------------------------------------------------------------------------------------------------------------------------------------------------------------------------------------------------------NLFCNNQYFGENVWEKWKKSNSLNFLEKFKNEIFTEKENREKAEKNLNLEKEKFQKAEKDYKQKIESFQKSLKNASASMNYEKQQAEIERIEKEAKERERRELEN…
340	GC_00000005	Core	Thiovulum_ES	1815	5	31	10	0	0.415349	0.719865	0.526764													--------------------------------------------------------------------------------------------------------------------------------------------------------------------------------------------------------------------------------------------------------------------------------------------------------------------------------------------KNLPYGGFTFKDTLKNGLKFYLKQAGFAEVETTYPKSLKPQGEFETDEEFK----------------…
341	GC_00000005	Core	Thiovulum_ES	1863	5	31	10	0	0.415349	0.719865	0.526764													---------------------------------------------------------------------------------------------------------------------------------------------------------------------------------------------------------------------------------------------------------------------------------------------------------------------------------------------------------------------------------------------------------------…
342	GC_00000005	Core	Thiovulum_ES	323	5	31	10	0	0.415349	0.719865	0.526764	S	Function unknown									COG5276	Uncharacterized secreted protein, contains LVIVD repeats, choice-of-anchor domain	---------------------------------------------------------------------------------------------------------------------------------------------------------------------------------------------------------------------------------------------------------------------------------------------------------------------------------------------------------------------------------------------------------------…
343	GC_00000005	Core	Thiovulum_ES	2112	5	31	10	0	0.415349	0.719865	0.526764													---------------------------------------------------------------------------------------------------------------------------------------------------------------------------------------------------------------------------------------------------------------------------------------------------------------------------------------------------------------------------------------------------------------…
344	GC_00000005	Core	Thiovulum_Frasassi	800	5	31	10	0	0.415349	0.719865	0.526764	O	Posttranslational modification, protein turnover, chaperones									COG0484	DnaJ-class molecular chaperone with C-terminal Zn finger domain (DnaJ) (PDB:1BQ0)	----------------------------------------------------------------------------------------------------------------------------------------------------------------------------------------------------------------------------------------------------------------------------------------------------------------------------------------------MFKDYYKILEVSRNATTDEIKIGYRNLAKKYHPDANIPNFNFNAIMQEI----------------…
345	GC_00000005	Core	Thiovulum_Frasassi	334	5	31	10	0	0.415349	0.719865	0.526764													---------------------------------------------------------------------------------------------------------------------------------------------------------------------------------------------------------------------------------------------------------------------------------------------------------------------------------------------------------------------------------------------------------------…
346	GC_00000005	Core	Thiovulum_Frasassi	1326	5	31	10	0	0.415349	0.719865	0.526764	T	Signal transduction mechanisms									COG0515	Serine/threonine protein kinase (SPS1) (PDB:6G4J)	------------------------------------------------------------------------------------------------------------------------------------------------------------------------------------------------------------------------------------------------------------------------------------------------------------------------------------------MDFPSITEYVQVINHIKTRGDKLQNFKSIRNDNFGRPIGSAGKFATVFKMEDLATNKKYALKCFIRENV…
347	GC_00000005	Core	Thiovulum_Frasassi	1437	5	31	10	0	0.415349	0.719865	0.526764													---------------------------------------------------------------------------------------------------------------------------------------------------------------------------------------------------------------------------------------------------------------------------------------------------------------------------------------------------------------------------------------------------------------…
348	GC_00000005	Core	Thiovulum_Frasassi	122	5	31	10	0	0.415349	0.719865	0.526764													----------------------------------------------------------------------------------------------------------------------------------------------------------------------------------------------------------------------------------------------------------------------------------------------------------------------------------------------FIIVFDKNKNIVSISTQFRGTKYSGELFNKNFYNSVQIKLRLDSIKSYI----------------…
349	GC_00000005	Core	Thiovulum_Frasassi	1207	5	31	10	0	0.415349	0.719865	0.526764	M|R	Cell wall/membrane/envelope biogenesis|General function prediction only									COG1520|COG3209	Outer membrane protein assembly factor BamB, contains PQQ-like beta-propeller repeat (PQQ) (PDB:6TJG)|Uncharacterized conserved protein RhaS, contains 28 RHS repeats (RhsA) (PDB:4IGL)	---------------------------------------------------------------------------------------------------------------------------------------------------------------------------------------------------------------------------------------------------------------------------------------------------------------------------------------------------------------------------------------------------------------…
350	GC_00000005	Core	Thiovulum_Frasassi	505	5	31	10	0	0.415349	0.719865	0.526764	O	Posttranslational modification, protein turnover, chaperones									COG1404	Serine protease, subtilisin family (AprE) (PDB:1SCJ)	----------------------------------------------------------------------------------------------------------------------------------------------------------------------------------------------------------------------------------------------------------------------------------------------------------------------------------------------NVHKKPFILNIVSRSGENLNGWIKLPNGKIKKFEDSNLQLVLPTFEEDKNYILQFVNYGDLKSET…
351	GC_00000005	Core	Thiovulum_Frasassi	5	5	31	10	0	0.415349	0.719865	0.526764	O	Posttranslational modification, protein turnover, chaperones									COG0484	DnaJ-class molecular chaperone with C-terminal Zn finger domain (DnaJ) (PDB:1BQ0)	---------------------------------------------------------------------------------------------------------------------------------------------------------------------------------------------------------------------------------------------------------------------------------------------------------------------------------MLKFQNILIKGSCLFKDYYKILEVSRNATADDIKISYRNLAKKYHPDSNSGVNDFTKIMQDI----------------…
352	GC_00000005	Core	Thiovulum_Frasassi	576	5	31	10	0	0.415349	0.719865	0.526764													-----------------------------------------------------------------------------------------------------------------------------------------------------------------------------------------------------------------------------------------------------------------------------------------------------------------------------------MGALPNANSYNQTTKQPHQQKHINNDGLMVWNGKYNYWNSYGSGNTTSTFNHYLKNSGFI----------------…
353	GC_00000005	Core	Thiovulum_Movile	1571	5	31	10	0	0.415349	0.719865	0.526764	O	Posttranslational modification, protein turnover, chaperones									COG0484	DnaJ-class molecular chaperone with C-terminal Zn finger domain (DnaJ) (PDB:1BQ0)	----------------------------------------------------------------------------------------------------------------------------------------------------------------------------------------------------------------------------------------------------------------------------------------------------------------------------------------------MFKDYYKILEVSQNATADEIKISYRDLAKKYHPDSNIPNFNFNAIMQEI----------------…
354	GC_00000005	Core	Thiovulum_Movile	811	5	31	10	0	0.415349	0.719865	0.526764	O	Posttranslational modification, protein turnover, chaperones									COG0484	DnaJ-class molecular chaperone with C-terminal Zn finger domain (DnaJ) (PDB:1BQ0)	----------------------------------------------------------------------------------------------------------------------------------------------------------------------------------------------------------------------------------------------------------------------------------------------------------------------------------------------MFKDYYKILEVSQNATADEIKISYRNLAKKYHPDSNIPNFNFNAIMQEI----------------…
355	GC_00000005	Core	Thiovulum_Movile	529	5	31	10	0	0.415349	0.719865	0.526764	O	Posttranslational modification, protein turnover, chaperones									COG0484	DnaJ-class molecular chaperone with C-terminal Zn finger domain (DnaJ) (PDB:1BQ0)	----------------------------------------------------------------------------------------------------------------------------------------------------------------------------------------------------------------------------------------------------------------------------------------------------------------------------------------------MFKDYYKILEVSQNATADEIKISYRDLAKKYHPDSNIPNFNFNAIMQEI----------------…
356	GC_00000005	Core	Thiovulum_Movile	530	5	31	10	0	0.415349	0.719865	0.526764													---------------------------------------------------------------------------------------------------------------------------------------------------------------------------------------------------------------------------------------------------------------------------------------------------------------------------------------------------------------------------------------------------------------…
357	GC_00000005	Core	Thiovulum_Movile	531	5	31	10	0	0.415349	0.719865	0.526764													---------------------------------------------------------------------------------------------------------------------------------------------------------------------------------------------------------------------------------------------------------------------------------------------------------------------------------------------------------------------------------------------------------------…
358	GC_00000005	Core	Thiovulum_Movile	853	5	31	10	0	0.415349	0.719865	0.526764													---------------------------------------------------------------------------------------------------------------------------------------------------------------------------------------------------------------------------------------------------------------------------------------------------------------------------------------------------------------------------------------------------------------…
359	GC_00000005	Core	Thiovulum_Movile	954	5	31	10	0	0.415349	0.719865	0.526764	T	Signal transduction mechanisms									COG0515	Serine/threonine protein kinase (SPS1) (PDB:6G4J)	------------------------------------------------------------------------------------------------------------------------------------------------------------------------------------------------------------------------------------------------------------------------------------------------------------------------------------------MNFPSITEYVQAVNHIKTRGDKLQNFKSIRNDNFGRPIGSAGKFATVFKMEDLATNKKYALKCFIRENI…
360	GC_00000005	Core	Thiovulum_Movile	832	5	31	10	0	0.415349	0.719865	0.526764													#NAME?
361	GC_00000005	Core	Thiovulum_Movile	1775	5	31	10	0	0.415349	0.719865	0.526764													-----------------------------------------------------------------------------------------------------------------------------------------------------------------------------------------------------------------------------------------------------------------------------------------------------------------------------------MGAVPNSNSYNQTTKQPHQQKHINNDVLIVWNGKYNYRNGVTAIIDGKRVAVPDSSSYGS----------------…
362	GC_00000005	Core	Thiovulum_imperiosus	1185	5	31	10	0	0.415349	0.719865	0.526764	S	Function unknown									COG5276	Uncharacterized secreted protein, contains LVIVD repeats, choice-of-anchor domain	---------------------------------------------------------------------------------------------------------------------------------------------------------------------------------------------------------------------------------------------------------------------------------------------------------------------------------------------------------------------------------------------------------------…
363	GC_00000005	Core	Thiovulum_imperiosus	1181	5	31	10	0	0.415349	0.719865	0.526764	O|R	Posttranslational modification, protein turnover, chaperones|General function prediction only									COG1262|COG4249	Formylglycine-generating enzyme, required for sulfatase activity, contains SUMF1/FGE domain (YfmG) (PDB:2AFT)|Uncharacterized conserved protein, contains caspase domain (PDB:3UO8)	----------------------------------------------------------------------------------------------------------------------------------------------------------------------------------------------------------------------------------------------------------------------------------MRYLILVFLLFAGCGEVPKPEVSGERNLEKEKKRILTKPTSDEIPEEFQTEKRLALVIGNDEYENFTNLDNAQNDARDIGKTLEKLDFEVFRVFNGNQKEMGNKIVSFGNLLKQNGGVGLIFYAG…
364	GC_00000005	Core	Thiovulum_karukerense	728	5	31	10	0	0.415349	0.719865	0.526764													SNLLKLYIYFKEFSMNRYILYISFLAVLTIFSGCGSDDGDSSSNASSDSQVVEDNSGEVETTEDNQVETPVIERSTKNFDYWGSWKDIESGEELYITTDTNLEIEKVEDNLIKVGSKYYLRSGARNVDFQGKLYDDGEGRITNRVTKGFESIGGIEIILKNILDENIEANIVSEDDGTFEDSSLPTGEYDLTVEDGDRVVQTVVELIRDEEDLGSFQLVPKGTANFKAHFESSNLIFGDGNEYAGEIVIHNIGSAIGEGLNFTITLDGAKSFQEDTVLGSIPVNGTKRIPVTFSFSEQYENIKEYQFDIEIGDSNNRQWRESIELPVYKGSVQLSILSQRVINGMVTTPEGKTIQLNTKDRVINLPLISPDDSYQLLITNYGNDIEGETIYGLAVDSEV…
365	GC_00000006	Core	Thiovulum_ES	1896	6	31	11	0	0.583543	0.763603	0.66154													---MSLKEFLE---------NITLEELEELRKK--RVEMEGEIPSFSFSRIKFRDLKNLVNLKRVREKN-IFSSW--FESEISLSNKDIEFLENLIEQNL-----GLLKYYDEEDLKIHFLSHIFHRVNFKSLEKEYRDFYNENIRYENEKFILNGEVDFVVAKGLYESEIPYFFIQEFKKEKTNSDPEPQLVSELIAGLEISNVENIRGAFIVGSIWNFVILEKVEK-DSYRYFVSENFDSSKIEDLKSIYKNLLFVKNEIDK------------
366	GC_00000006	Core	Thiovulum_ES	731	6	31	11	0	0.583543	0.763603	0.66154													---MSVQEFLE---------NITLEELEELRQK--KLEMVGEIPSFSYSKIRFSDLENLVNLQHSLKGL-RFKSW--FENSLNISKETEEFLERLLVRNA-----DLIKYFDEEDLKVHFLTPLFLKVDFFSLEKEQRDFYNERVTYKTDRFILNGEVDFVFSKGIFKSQTPYFFIQEFKEGKSPSDPEPQLLAELIAGVELNSWKEIKGAYIVGAIWNFVILEKVGE-NSYQYFVSENFDSTKIEDLKNIYKNLLFIKDEVMKLD----------
367	GC_00000006	Core	Thiovulum_ES	730	6	31	11	0	0.583543	0.763603	0.66154													---MSVQEFLE---------NITLEELEELRQK--KLEMVGEIPSFSYSKIRKEDLENLFVLERNFDKT-VFSSW--FENHLEICEETKEFLRDLLKKES-----DFIQIYKEEDLKVKFLSPILNRVDFK-IKYQIRDFYEENLLYKTDKFILNGTTDFLVSKGFERAEKPYFFIQEFKKGREFSDPEPQLLAELIAGLEISKASQIHGAYIIGSLWTFVVLEKVEI-EKYRYSISDEFNSKRESELFEIYKNLLFVKNEIEKSLK---------
368	GC_00000006	Core	Thiovulum_ES	1710	6	31	11	0	0.583543	0.763603	0.66154													----------------------------------------------------------------------------------------------------------------------------------------------------------------------------------------------------------------------MKLFNTILLLKN--------IVYENFDSSKIEDLKSIYKNLLFVKLEIDK------------
369	GC_00000006	Core	Thiovulum_Frasassi	1574	6	31	11	0	0.583543	0.763603	0.66154													---MSLYELLE---------NLTLEDIEKLREL--KLKEIQQLPTFSFSKIRFSDLKRFFKIEQNINISNCFENW--FNSDIEIQENISKFLENLILKNR-----GLIQNYNEEDLKIHFLSPLFYQIDFKSFEKKYRDFYNEKIRYENDKLVLSGEVDFVLAKGLYESETPYFFIQEFKKGVEFSDPRPQLVAELIAGLEISNFKNIKGAYIIGSIWNFVILEKIEK-DSYRYYVSENFDSSKIGDLNLIYKNLLFIKKEIEELLN---------
370	GC_00000006	Core	Thiovulum_Frasassi	1433	6	31	11	0	0.583543	0.763603	0.66154													---MSNFELEI---------QKLKDKIAILER------EHNNIPNYSFSKISFEDLDNLFDINKKIDKT-KFSNW--FDNNLDLLESDNIFLKNLIDENI-----DLISSYNEEELKINLISPILNKIKFKSIELEFRDFYELQLKYETDKFILKGSTDFVVANGIFQAKKPLFFIQEFKKSRDFADPEPQLVAELISGVELNQWKNIKGAYIIGQNWNFVILEKIED-SKYKYFVSKTFNSTNFDELKDIYKNLLFIKHEIIEKLKLKINEI---
371	GC_00000006	Core	Thiovulum_Frasassi	698	6	31	11	0	0.583543	0.763603	0.66154													---------------------------------------MSEIKEFSFSQITFENIKSVVKIEKKYNLS-IFQDW--FNVN-EISNSELEFLKKLNSIYGEN-FASVIKHFSEETLKAKFIIPILNKVDFFSPERYIADFYNESLKYQNDNFCFSGFCDFYVARGIEYPEKPLFFIQEFQKGEKYSDPEPQLIAELIAGLEIGNLQNIKGAYIIGSIWNFVFLYKNND--KYIYTISQNFDSTKLSDLIQIFSNLLFVKNEIFNSIK---------
372	GC_00000006	Core	Thiovulum_Frasassi	697	6	31	11	0	0.583543	0.763603	0.66154													#NAME?
373	GC_00000006	Core	Thiovulum_Frasassi	1130	6	31	11	0	0.583543	0.763603	0.66154													MSNELELELLE---------KIAQLEKEILKLS--GKTEKDEIPSFSFSNISENELNSIVEIEQ--------------------------------------------------------------------------------------------------------------------------------------------------------------------------------------------------------------------
374	GC_00000006	Core	Thiovulum_Movile	1685	6	31	11	0	0.583543	0.763603	0.66154													MSNELELELLE---------KIAKLEKEILKLS--GKTEKDEIPSFSYSKIKKEDLEQLFNLKRCFNKS-IFNSW--FDNILEIDSNIENFLNNLLEKER-----DYIQIYKEEDLKVKFISQIINFVDFK-IGYEIRDFYEETLIYKTDRFIFNGTTDFLVSTGFERAEKPYFFIQEFKKGRDFSDPEPQLLAELIAGLELNNWQKIKGAYIIGAIWNFVILEKLGE-NSYCYYVSQNFDSTDILKLKYIYKNLLFIKNEIIKGVVK--------
375	GC_00000006	Core	Thiovulum_Movile	937	6	31	11	0	0.583543	0.763603	0.66154													---MSLYELLE---------NLTLEDIEKLREL--KLKEIQQLPTFSFSKIRFSDLKRFFKIEQNINISNCFENW--FNSDIEIQENISKFLENLILKNR-----GLIQNYNEEDLKIHFLSPLFYQIDFKSFEKKYRDFYNEKIRYENDKLVLSGEVDFVLAKGLYESETPYFFIQEFKKGVEFSDPRPQLVAELIAGLEISNFKNIKGAYIIGSIWNFVFLEKIEK-DSYRYYVSENFDSSKIGDLNLIYKNLLFVKKEIEELLK---------
376	GC_00000006	Core	Thiovulum_Movile	836	6	31	11	0	0.583543	0.763603	0.66154													---MSNFELEI---------QKLKDKIAILER------EHNNIPNYSFSKISFEDLDNLFDINKKIDKT-KFSNW--FDNNLDLLESDNIFLKNLIDENI-----DLISSYNEEELKINLISPILNKIKFKSIELEFRDFYELQLKYETDKFILKGSTDFVVANGIFQAKKPLFFIQEFKKSRDFADPEPQLVAELISGVELNQWKNIKGAYIIGQNWNFVILEKIED-SKYKYFVSKTFNSTNFDELKDIYKNLLFIKHEIIEKLKLKTNEI---
377	GC_00000006	Core	Thiovulum_Movile	1593	6	31	11	0	0.583543	0.763603	0.66154													---MLNFELEI---------QRLKDQIALLER------EQNSIPTFSFSKITFEDLYNLVDIEREFDQT-KFHKW--LNFSFNFSQDEVDFLQNIIDDNI-----FLISSYKEEDLKIKVISPIINKIKFFSLKDKFRDFYEEPLIYKTDKFIFSGTTDFIVSRGLQFSQKPLFFIQEFKKGRYFSDPEPQLLAELISAIELNNWLNIKGAYIIGENWNFVILEKIEY-LKYKYFVSYTFNSTKLDDLKQIYKNLKFIKNEIIDIIHNGDI-----
378	GC_00000006	Core	Thiovulum_Movile	1085	6	31	11	0	0.583543	0.763603	0.66154													---MS-----------------------------------------------------------------IFQDW--FNIN-EISNLDLEFLKKLNSVYGEN-FASVIKHFSEETLKAKFIIPILNKVDFFSPERYIADFYNESLKYQNDNFCFSGFCDFYVARGIEYPEKPLFFIQEFKKGEKYSDPEPQLIAELIAGLEIGNLQNIKGAYIIGSIWNFVYLYKNND--KYIYTISQNFDSTKLSDLIQIFSNLLFVKNEIFNSIK---------
379	GC_00000006	Core	Thiovulum_Movile	1084	6	31	11	0	0.583543	0.763603	0.66154													#NAME?
380	GC_00000006	Core	Thiovulum_Movile	1686	6	31	11	0	0.583543	0.763603	0.66154													-------------------------------------------------------------------------------------------------------------------------------------------------------------------------------------------------------MELNNWQKIKGAYIIGAIWNFVILEKLGE-NRYQYFVSENFDSTKIEDLKHIYKNLLIIKNEIIKGVIK--------
381	GC_00000006	Core	Thiovulum_Tui_Malila	800	6	31	11	0	0.583543	0.763603	0.66154													------------------------------------------MKNFSFSNLSLEDLESIVKLENSFQLE-KFSNWFQSYQKSDISKSDLEFLQGIYSKYGEDSYGSLLQDYSEETLKAKFIIPILNRVDFFLPKYQISDFYDEKLEYSTDSFSLSGFCDFYVAKGLERPKYPYFFIQEFKKNTSYHNVKAQLLSEMVAGLEISQMEEIKGAYIIGSIWNFVILWKERD--IYRYVISPNFDSTKFGDLKQIFLNLLSIKREIINLVKEKEDEKI--
382	GC_00000006	Core	Thiovulum_imperiosus	1150	6	31	11	0	0.583543	0.763603	0.66154													---MSNREISE---------KIAQLEKELAELK----NLQNSVPSFSYSKISKDDLKELFQIERNFDKS-VFENW--FNSDLELSNEDNIFLKTLLEKES-----DFIQIYKEEDLKIKFLSPILNRIDFK-IDHKIRDFYEEPLVYETEEFRFKGTTDFLVSYGFEKAEKPFFFIQEFKKGLEYSNPEPQLLAELIAGLEISNSKQIRGAYIIGAIWNFVVLEKVGE-ESYRYFVSQNFDSTDFEKLKLIYKNLLFVKKEILEMVK---------
383	GC_00000006	Core	Thiovulum_imperiosus	960	6	31	11	0	0.583543	0.763603	0.66154													---MSVQEFLA---------NVSLEDIEKLRKL--KLEELNKLPSYSFSKIKMRDLESILTISRKIDHN-IFKEW--FDSEVEISDKTDNFLENLLNREK-----DYIPIYDEEDLKMRFLSPFLIHIDFRV--NGFRDFYHEQITYKTDKFILNGKADFVFANGFENSEKPYFFIQEFKRAEEFSNPRPQLLAEMVAGLEISEVQTFRGAYIIGAIWNFVILEKIGE-NSYQYFVSENFDSSKIEDLKAIYRNLVFVKNEVMEKI----------
384	GC_00000006	Core	Thiovulum_imperiosus	802	6	31	11	0	0.583543	0.763603	0.66154													--------------------MSFLEEMSQLRKKIDALETDSKKRVIDFSRVRDADLDEM-RVSIRFGEN-KFNQW--FNSKIDIDSQSLTFLTELLKKER-----EFLRYYNEEDLKVNFLIPILNRIDFKILDLEVRAFYKESLNIETENLVLKGVPDFFISKGLFRSETPLFFIQKFNKGRDNSFIEFQLVAEMVAGLEVSKLQEIKGAYVVGSIWNFVILEKLEE--GYNYSVSRNFDSSREDDLKEIYKNLLYIKNEIIEMCSKK-------
385	GC_00000006	Core	Thiovulum_karukerense	1647	6	31	11	0	0.583543	0.763603	0.66154													--------------------------------------------------------------------------------------------------------------------------------------------YEAKLHYKNSGFSLTGTVDFVIGKGLDRVKSPIFFIQEFKKGKEFSDPEPQLIGEMIAGLEISKVSKIKGAFIVGAIWNFVVLEKVSE-NSYRYFVSRNFDSSDLEKLKQIYKNLLFVKNEIISIIEKDEK-----
386	GC_00000006	Core	Thiovulum_karukerense	495	6	31	11	0	0.583543	0.763603	0.66154													---MSNFELEI---------ENLKQQIAILEG------KKSEIPTYSFSKIRDIDLEELLDIKRVFHQNEIFSSWFQGAEKIELNEAET-VLKKLLEKEG-----EFLFRYLEDDLKAKFIIPILNLVDFSILEYEVRDFYEQPLRYETDKFIFNGTTDFVVAKGRRRATKPYFFIQEFKQGKEFSDPEPQLLAEMIAGLELSNVLEFKGAFIVGAIWNFVILKKLGE-DKYQYFVSQNFDSTKIEDLTSIYRNLVFIKKEILENL----------
387	GC_00000006	Core	Thiovulum_karukerense	1532	6	31	11	0	0.583543	0.763603	0.66154													---MSNIDILS---------ISSYEEFLQLQK---RVAEEENIKTLSFSKINFEDLEALFDIEDISDLT-TSTHWAETDHSLEIETDVVDFLKTLLKKEG-----KYIHYYFEEDLKIKFIAPILNRVDFTVKHLQLKDFYESKILYKTDRFTLKGTADFVVSKGLKYAKKPFFFIQEFKKGLEGSNPEPQLLAELIAGVELNNWSSMKGAYIIGENWNFVILEKLDK-DKYQYFVSRTFNSTNIEDLKQIYRNLLFVKNEIIETL----------
388	GC_00000006	Core	Thiovulum_karukerense	1649	6	31	11	0	0.583543	0.763603	0.66154													---MSPIDILS---------ISSYEEFLELQK---RVAEEESIKTFSFSKISFEDLEALFNIEDISDLT-TSTHWAETDHSLEVDSDVEDFLKTLLKKEG-----KYIHYYFEEDLKIKFIAPILNRVDFKVKHLQLKDFYESKILYQTDRFTLKGTADFVVSKCLKYAKKPFFFIQEFKKGLEGSNPEPQLLAELIAGVELNNWSSMKGAYIIGENWNFVILEKLGK-DKYQYFVSRTFNSTNIEDLKQIYRNLLFVKNEITKSLLRFPCQARE-
389	GC_00000006	Core	Thiovulum_karukerense	1756	6	31	11	0	0.583543	0.763603	0.66154													---------------------------------------ADENQIFSHGQVQSRK-------------------------------------------------------------------PRRLRRGTSHFQKGIRDFYEEPITYRNSKFTFSGTTDFLVSKGLEFSETPYFFIQEFKKSIKNDDPRPQLLAEMISAIELNSWTTIKGAYIVGSIWHFVILSKIRE-DSYQYTISENFDSSKIEDLKGIYKNLLYIKDTILSGLI---------
390	GC_00000006	Core	Thiovulum_karukerense	528	6	31	11	0	0.583543	0.763603	0.66154													---MSVKDFLE---------QITLEELEELREE--KLKSLSQIPTFSFSKIDFSDLLKIVDLSRDFSDE-VFRDW--FNFQNELSQNEIDFLQEIINDNR-----YLIDSYKEEDLKVKVITPILNRVKFLDFKNGFRDFYEERLTYKTDDFILSGTTDFFVSKGLEFAQKPFFFIQEFKRSLKGDDPRPQLLAELIAGVELNSWKNIKGAYIIGENWSFVILSKTGE-KTYQYNISRTFSSTNIEDLKLIYKNLLFVKNEIKDILEKENI-----
391	GC_00000006	Core	Thiovulum_karukerense	295	6	31	11	0	0.583543	0.763603	0.66154													-MSEKLQELLLAENE-----ELKREIARLLAKK--EEHFSTSKPSYSFSKITDSLLMELLPIKRVLFSKSRFDDW--FHSDIQLTNSDREFLTTLLSEES-----EFIRIYKEDDLKAKFIIPILNRVNFRNIDYEIREFYYGNLYFETDKFILKGTPDFFISKGLEYPEKPYFFIQEFKKGKDFSDPEPQLLAEMVVALEISNFSKIRGVFIQGEDWYFVILEKIGE--RYQYYVSDEFNSKELNKLETIFKNLLFVKNEIIEMAGKS-------
392	GC_00000006	Core	Thiovulum_karukerense	920	6	31	11	0	0.583543	0.763603	0.66154													---MSIKEFLN---------EITLEELEELREE--KLKLLNRVPTLSFSKIDFSNLLDIVKISRDFDDT-IFSEW--FNFSKDISQNEIDFLQAIIDDNR-----YLIDSYKEEDLKVKVITPILNRVKFLDFKNGFRDFYEEKLTYQTDRFTLTGTTDFFVSKGLEFAQKPFFFIQEFKRSLKGDDPRPQLLAELIAGVELNNWKTIRGAYIIGESWSFVILNRVDK-DSYKYYVSRTFSSTNIEDLKLIYKNLLFVKNEIIEIIEREKN-----
393	GC_00000006	Core	Thiovulum_karukerense	143	6	31	11	0	0.583543	0.763603	0.66154													---------------------------------------MAEFREFSFSGVDLQEIREVTNSKRVFSQN-RFDKW--FSYRGKTSKSDREFLQSLLKRYG-----YLFRTYSEDTLKAKFIIPILNRVDFFSEELQLSDFYHEKLAYRNEKFKLNGFCDFYVAGGLDIPEKPFFFIQEFKRT-EGSNPEGQLIAELIAGLEINNSSYIRGAFIVGAIWNFVILWKEDD--RYFYEVSNNFDSTDSEKLIEIYENLLFVKEEIFNLVTKERKEHIK-
394	GC_00000006	Core	Thiovulum_karukerense	1525	6	31	11	0	0.583543	0.763603	0.66154													---MSNIELQELREELRRSAEKIKELEKRLEKE--EATPPTQKPSYSFSSISETKLETLLEVKRILRVGSKFDKW--FKNGIEISTEDSLFFKQLLERQQ-----VKIDVYNEQTLSMKFISSILNRVNFDIYEEEISDFYEYNISYEFEKFIFTGEPDFFVAKGEIKPEKPLFFIQEFKKTKDPKYPEPQLIAELITAIEINGWNEIKGAFIIGANWHFVVLEKI-E-NRYQYYVSDEFNSKEIEKLIAIYRNLLFVKNEIIEMVDSQ-------
395	GC_00000006	Core	Thiovulum_karukerense	1527	6	31	11	0	0.583543	0.763603	0.66154													---MSNIDILS---------ISSYEEFLELQRK----LRQEQIPSYKFSKISQKLLKEILPIKREVVKKSIFDSW--FQNQIEISQEDSKFLKELLQRER-----DFIEIYKEEDLKVKFIAPILNRVDFRDIEREIRDFYDETLTYSTTKFIFNGNPDFFVSKGLDIPEKPFFFIQEFKQSQESSYPEFQLVAEMVAGLELSNFQMIRGAYIRGEDWYFVILEKIEE--KYKYYVSDGFNSKEIEKLEAIYRNLLFVKNEIIETL----------
396	GC_00000007	Core	Thiovulum_ES	2077	5	30	12	0	0.667674	0.658655	0.663134													--------------------------------------------------------------TEKNYSVQIGHLSKVGKLNDVLEIGNKYRKEKGLREIEMREWLRKEATWEFIIEVERKYGT-----SFQTPDSGVCLSNHK----NKETGQIDFALLVKQ---FSVIKSQRGGKPENRGYWANLYIMLDLASFLDPVLKLEMYEVFINQKILFWRDVGGDNFKEFNKIVDTLPDRKEKNNTGIYVSMSKRIRQKLSILSTKGYNEKEHDSLVQENRAEWLKTLGFAINVGWIKSFDELKNAFDKLELIEK------
397	GC_00000007	Core	Thiovulum_ES	947	5	30	12	0	0.667674	0.658655	0.663134													----------------------------------------------------MNTDQKMTIQIGKNYTVQIGHLSQMGSLNDVLNIGNEYRKSEGLREIEMREWLARENTWEFIATVERKYAE-----SSKTPVAGVFLNPRELVNYKTLDRKMDFAKLIKL---SNVIKTKKG---RYGGTWAKLFIMLDLANYLSPELKYEMYEVFINQKILFWRDVGGDNFKEFNKLVDTLPDRKEKNNTGIYVSMSKRIRQKLSILSTKGYNEKEHDSLVQENRAEWLKTLGFAINVGWIKSFDELKNAFDKLELIEK------
398	GC_00000007	Core	Thiovulum_ES	948	5	30	12	0	0.667674	0.658655	0.663134													----------------------------------------------------MNTDQKMTIQIGKNHTVKIGHLSQMGSLTDIFNIGNGYRELEGKKPKTIEQFLSLPDTWEFITEAEIRKNPNRHSDDLKIPT-------------KDNGKKVLYGQAIKK---FSVIKSQKGGKPENRGYWANLHILLKGAIYLSAKLEYEVIDVFINQKILFWRDVGGDNFKEFNKIVDTLPDRKEKNNTGIYVSMSKRIRQKLSILSTKGYNEKEHDSLVQENRAEWLKTLGFAINVGWIKSFDELKNTFDKLELIEK------
399	GC_00000007	Core	Thiovulum_ES	316	5	30	12	0	0.667674	0.658655	0.663134													----------------------------------------------------MKTNQMMEVKIGRNYTVQIGHLTQIGKLNDVLAIGNEYRKKKGLREIEMAEWLRKESTWEFIIKVFNEESK-KSNWQFASLDIGATVTKLP----RDLSNRISFGEILKKKDFNLVIKSQRGGKPENRGYWANLFLLLDLASFLDVDLKYEMYEVFINQNILLYRDVGGDNFKEFNKIVDTLPDRIGKNNTGISSHLSLLLREKLSIFDTRGYNQKEHDSLIQQKRGEYLKTLTSMVEVGFIKDYDNLKEVLIKI-----------
400	GC_00000007	Core	Thiovulum_ES	2089	5	30	12	0	0.667674	0.658655	0.663134													----------------------------------------------------NTDNKKWQSKYGKNHTVKIGHLSQMGKLNDVLEIGNEYRKEKGYKEIGLDEYLRRQETWEFIIEVEHKYGK-TTKREIPVLE-------------KDDKNRVLYSKFLKQ---FSVIKSQRGGKPENRGVWANLQIMLDLAIYLSPTLRLEMIDVFINQKILFWRDVGGDNFKEFNKIVDTLPYRKEKNNTGIYVSMSKRIRQKLSVLQ---------------------------------------------------------
401	GC_00000007	Core	Thiovulum_ES	1273	5	30	12	0	0.667674	0.658655	0.663134													-----------------------------------------------------------------------------------------------------------------------------------------------------------------------------------------------------------MIDVFINQKILFWRDIGGDSFKEFNKLVDTLPDRKEKNNTGIYIQVSLAIRRKLSILSTKGYNEKEHDTLVQENSAEWLKTLGFAINVGWIKSFDELKNAFDKLEVIEK------
402	GC_00000007	Core	Thiovulum_ES	1790	5	30	12	0	0.667674	0.658655	0.663134													----------------------------------------------------MNTEQKMTIQIGKNYTVQIGHLSHMGKLNDVLAIGNKYRKEKGLREIEMREWLVKESTWEFIIKVFNEETK-KSNSQIASLEIASTIATLP----RDLSNRIAFGEILKNKDFNLVIKSQRGGKPENRGYWANLFLLLDLANFLDVDLKYEMYEVFINQKITFL------------------------------------------------------------------------------------------------------
403	GC_00000007	Core	Thiovulum_ES	1018	5	30	12	0	0.667674	0.658655	0.663134													-------------------------------------------------------------------------------------------------------------------------------------------------------------------------------------------------------------------------MLKRDNFKEFNKVIDTLHDRIGKNNISIYKQLSLHIRRKLAIFYTRGYNQREHDSLIQQKRGEYLKTLTSMVEVGFIADYDHLKEILAKI-----------
404	GC_00000007	Core	Thiovulum_ES	2076	5	30	12	0	0.667674	0.658655	0.663134													----------------------------------------------------MNTDQKMTIQIGKNHTVKIGHLSQMGKLNDVLEIGNEYRKEKGYKEIGL-------------------------------------------------------------------------------------------------------------------------------------------------------------------------------------------------------------------------
405	GC_00000007	Core	Thiovulum_ES	949	5	30	12	0	0.667674	0.658655	0.663134													----------------------------------------------------------------------------------------------------------------------------------------------------------------------------------------------------------------------------------------------------------------------------------------------FAINVGWIKSFDELKNAFDKLELIET------
406	GC_00000007	Core	Thiovulum_ES	318	5	30	12	0	0.667674	0.658655	0.663134													MNLEQYEYLELFEYAKDNFDDGEDTDGILELLLESIELNPNFAKSHALLGETYQHADRFEEAIESFHKAQELDKNLKDSLNDVLAIGNEYREKRDLRKIELQEWLRLEYVWEYIIVRSKTKENPNFFKSAVTPELDFVVI-------KDIYNKIDYSAMMKK--YKNVIFSKRG---KYGGTWADLRIMLDLANYLDPVLKDEMYEVFINQNILLYRDVGGDNFKEFNKIVDTLPDRIGKNNTGIYSHLSLLLREKLSIFDTRGYNQKEHDSLIQQKRGEYLKTLTSMVEVGFVKDYDNLKEVLIKILFFLNCLITIK
407	GC_00000007	Core	Thiovulum_ES	288	5	30	12	0	0.667674	0.658655	0.663134													----------------------------------------------------MVLN---------------------------------YKKK--------------------------------------------------------------------------------------------------------------LYFVKLRNSLL--------------------------------------LRKKLSIFDTRGYNEKEHNSLIQQKRGEYLKTLTSMVEVGFVKDYGNLREVLFKI-----------
408	GC_00000007	Core	Thiovulum_Frasassi	660	5	30	12	0	0.667674	0.658655	0.663134													----------------------------------------------------MVTNQIM--------TVQIGHLTQMGNLNDVLKIGNVYRKEKGLREIEIREWLVKESTWEFIIEVERKYGT-----FFQNLDSRVCISDY-----KNSSGQLDYSELMKK---FSVIKSQRGGKPENRGYWANLQIMLDLAIYLSPTLRLEMIDIFINHKLLHFRDLGGDNFKELNILIDTIPDRIGKNNEYYYIAISIKIREKLYIISTRGYNQQKHDAIVQQKRTEYLSNLSLMIRVGFIKTASQLLEIIEKL-----------
409	GC_00000007	Core	Thiovulum_Frasassi	149	5	30	12	0	0.667674	0.658655	0.663134													----------------------------------------------------MKTNQMMTVKIGNEHTVQIGHLTKMGNLNDILKIGNLYRKENDLREIEISEWLRKESTWEFIIEVERKYGT-----FFQTADSTVCLSDY-----KNSSGQLDFAELIKK---FSVIKSQRGGKPENRGYWANLHIMIDLAIYLSPILRLEMIDIFINHKLLEWRDLGGDNFNEFNKVVDMLSDLNGNSKIDVYKYVSIELRKKQNILDTRGYNEKDHDSKIQETRAKWLEYLTFSVRVGFVQSFYELVEVIKKL-----------
410	GC_00000007	Core	Thiovulum_Frasassi	1770	5	30	12	0	0.667674	0.658655	0.663134													-----------------------------------------------------------------------------------------------------------------------------------------------------------------------------GGKPENRGVWANLQIMLDLAIYLSATLRLEMIDIFIK--------------------LDNL--------KQIYKK----------------------------------------------------------------------
411	GC_00000007	Core	Thiovulum_Frasassi	353	5	30	12	0	0.667674	0.658655	0.663134													----------------------------------------------------MKTNQMMTVKVGEFGTFEIGHLTKMGKLNDVFEIGNIYRLNRGLRTVELQEWLRLESTWEYIIVRSASRENGLLTKSGATADLNFTIL-------KDQYNKVDYSLMMAK--YSNVIYSKKG---KYGGTWADLRIMLDLATYLDPVLKDEMYEVFINHKILYFRDLGGDNFKEFNRVVDMLLDLNGYSKVDVYQYVAIELRKKQNILDTKGYNEKDHNSKIQETRAKWLEHLTFVVRVGFVKSFHELVELIKKL-----------
412	GC_00000007	Core	Thiovulum_Movile	1049	5	30	12	0	0.667674	0.658655	0.663134													----------------------------------------------------MKTNQMMTVKIGNEHTVQIGHLTKMGNLNDILKIGNLYRKENDLREIEISEWLRKESTWEFIIEVERKYGT-----FFQTVDSAVCLSDY-----KNESGKIEFAELIKK---FSVIKSQRGGKPENRGYWANLHIMIDLAIYLSPILRLEMIDIFINHKLLEWRDLGGDNFNEFNRVVDMLSDLNGNSKIDVYQYVAIELRKKQNILDTRGYNEKDHDSKIQETRAKWLEYLTFSVRVGFVQSFYELVEVIKKL-----------
413	GC_00000007	Core	Thiovulum_Movile	1588	5	30	12	0	0.667674	0.658655	0.663134													----------------------------------------------------MKTNQMMTVKIGHEHTVQIGHLTKMGNLNDILKIGNLYRKEKGLKEITLEEYLRRSETWEFIIEVEQKYGK-TANRDFPSLE-------------KDEKNRIVYGQYMNQ---FSVIKSQKGGKPENRGVWANLQIMLDLAIYLSATLRLEMIYIFINHKLLEWRDLGGDNFKEFNRVVDMLLDLNSYSKVDVYQYVAIELRKKQNILDTKGYNEKDHNSKIQETRAKWLEHLTFVVRVGLVKSFYELIELIKKL-----------
414	GC_00000007	Core	Thiovulum_Movile	31	5	30	12	0	0.667674	0.658655	0.663134													----------------------------------------------------MKTNQMMTVQIGLEHIIQIGHLTKMGNLNDVLKIGNLYRKEKGFREIGLDEYLRRNETWEFINEVERKYGDLNSKREIPVLE-------------FDSKNRVIYSNAISN---YTVIRSQKGGKPENRGVWANLQIMLDLAIYLSPTLRLEMIDIFIENKLLEWRDSGGENFKELNAIIDTLPDRIGKNNQQIYINTALLIRKKLDILDTRGYNEKAHDSFIQRKRTKWQEQLISAIELGFITSVEQLHETILKLK----------
415	GC_00000007	Core	Thiovulum_imperiosus	267	5	30	12	0	0.667674	0.658655	0.663134													-----------------------------------------------------MTNQMMNVQIGKEFTVQIGHKTEMGKLNDVLTIGNEYRKRKGLREIEMREWLAKETTWEFILEVEREFGN-----KFQTPDSGVCLSDY-----KNIYGKIEFAQLIKQ---FSVIKSQRGGKPENRGYWANLYIMLDLASHLSSTLKLEMYKVFINQKILFWRDLGGENFKEFNSLIDTLPDRKGKNNRNLYIEISLEIRRKLSILSTKGYNEKEHHALIQENRAEWLKSLNFAIKVGFIKSYEELKDTFEKLELIEEMPF---
416	GC_00000007	Core	Thiovulum_imperiosus	1053	5	30	12	0	0.667674	0.658655	0.663134													----------------------------------------------------MKTNQMMNVQIGKDYTVQIGHKTEMGKLNDVLAIGNEYRKKKGLREIEMREWLVKETTWEFILEVEREFGT-----KFQTLDSRVCFSDY-----KNSSGQIDFSKLLKQ---FSVIKSQRGGKPENRGYWANLYIMLDLASHLSPTLKLEMYKVFIDQKILFWRDLGGDNFKEFNSLVDTLPDRKEKENSGIYIHIALQIRKKLEILKSRGYNEKEHHSLIQETRAEWLKSLSFAINIGLIKSYEELKNAIEKI-----------
417	GC_00000007	Core	Thiovulum_imperiosus	264	5	30	12	0	0.667674	0.658655	0.663134													-----------------------------------------------------MTNQMMNVQIGKEFTVQIGHKTEMGKLNDIFTIGNEYRKKKGLRAVEIYEWLRKENTWEFILEVERKYGS-----KFQTAESAVCLSDH-----KNSSGKIDFSKLLKQ---FSVIKSQRGGKPENRGYWANLYILLKAGAFLSTKLELEIYEVFINQKILFWRDLGGENFKEFNSLIDTLPDRKGKSNRNLYIEISLEIRRKLEILKSKGYNEKEHNALIQESRANWLNVLSLGIGTGMIKTYKDLITILEKL-----------
418	GC_00000007	Core	Thiovulum_imperiosus	268	5	30	12	0	0.667674	0.658655	0.663134													-----------------------------------------------------MTNQMMNVQIGKEFTIKIGHKTEMGKLNDVLTIGNEYRKRKGYQKIGLDEYLRRTETWEFIFEVEEKYGK-TTNREIPGLE-------------KDDKNRVLYSKLMKN---FSVIKSQRGGKVENRGVWANLQIMLDLAIYLSPTLRLEMIDVFINQKILFWRDLGGENFKEFNSLIDTLPDRKGKNNRNLYIEISLEIRRKLEILKSKGYNEKEHNALIQESRANWLNVLSLGIGAGMIKTYEDLIKILEKL-----------
419	GC_00000007	Core	Thiovulum_imperiosus	260	5	30	12	0	0.667674	0.658655	0.663134													----------------------------------------------------------MTIQIGKEFTVKIGHKTEMGKLNDIFTIGNSYREAEGKKLKTMEQFLSLPDTWEFILEAELNENPNRHSDDLKIPT-------------KDSGKKVLYGQAIKN---FTVIKSQRGGKPDNRGVWANLHILLKASMYLSAKLEYEVIDVFINQKILFWREVGGENFKEFNSLIDTLPDRKGKENRNLYIEISLEIRKKLSILSTKGYNGKEHHALIQENRAEWLKSLNFAIKVGFIKSYEELKDTFEKLEVIEEMPF---
420	GC_00000007	Core	Thiovulum_imperiosus	263	5	30	12	0	0.667674	0.658655	0.663134													---------------------------------------------------------------------------------------------------MMKKY-------------------------------------------------------------KNVIFSKRG---KYGGTWADLRIMLDLANYLDPVLKDEMYEVFINQKILFWRDVGGENFKEFNSLIDTLPDRKGKSNRNLYIEISLEIRRKLSILSTKGYNGKEHHALIQENRAEWLKSLSFAIKVGFIKSYEELKDTFEKLEVIEEMPF---
421	GC_00000007	Core	Thiovulum_imperiosus	262	5	30	12	0	0.667674	0.658655	0.663134													---------------------------------------------------------MMTIQIGKDYTVQVGHKTEMGKLNDVLTIGNEYREKRGLRKVELQDWLRLEATWEYIIVRSKTKETPDFFKSGVTPD--------------------------------------------------------------------------LDFKILRF------------------------------------------------------------------------------------------------------
422	GC_00000007	Core	Thiovulum_imperiosus	1749	5	30	12	0	0.667674	0.658655	0.663134													---------------------------------------------------MKVPTNKLSFNISSNFN---------------------------------------------------------------------------------------------------------------------------------------------------------------------LPEI--------------------------------------ENRAEWLKSLTFTVKVGFIKSL---------------------
423	GC_00000007	Core	Thiovulum_karukerense	299	5	30	12	0	0.667674	0.658655	0.663134													----------------------------------------------------MNTNQMMTIQIGKDYTVQIGHLNQIGKLNDVLAIGNAYRKKKGLREIEIREWLVKETTWEFIVKVFNEDGK-KSNSQIASLDIATIISEFP----RDLSNRIAFGEVLKKGNFNSVIKSQRGGKPENRGYWANLYIMLDLASFLDVDLKYEMYEIFINQKILFWRDIGGDNFKEFNQIIDTLPDRRDKNNMGIYIQVATQIRKKLEILDSRGYNEKEHNSLIQENRAEWLKSLSFAVKVGFIKSYEDLKNTLDKLDVTEK------
424	GC_00000007	Core	Thiovulum_karukerense	707	5	30	12	0	0.667674	0.658655	0.663134													----------------------------------------------------MTTNQMMTIQIGKDYTVKIGHLTKMGSLNDVLKIGNEYRKEKGYKEIGLDEYLRRAETWEFIIEVEKKYGK-TANREIPVLE-------------RDEKNRIIYSSLIKQ---FSVIKSQRGGKPENRGVWANLQIMLDLAIYLSPTLRLEMIEIFINSKILFWRDIGGDNFKEFNQIIDTLPDRVGKNNTGIYIQVATQIRKKLEILDSRGYNEKEHNSLIQENRAEWLKSLTFAVKVGFIKSYEDLKNTLEKLEVYEK------
425	GC_00000007	Core	Thiovulum_karukerense	298	5	30	12	0	0.667674	0.658655	0.663134													----------------------------------------------------MTTNQMMTIQIGKDYTVQIGHLNQIGK-----------------------------------------------------------------------------------------------------------------------------------------------------------------------------------------------------------------------------------------------
426	GC_00000008	Core	Thiovulum_ES	38	3	27	16	0	0.587036	0.657747	0.620383	X	Mobilome: prophages, transposons									COG3645	Phage antirepressor protein YoqD, KilAC domain (KilAC)	-----------------------MQIISRKFN-DIEV-----VFENSNSLYINATEIAKHFNKQPSDWLRLKDTKAYIEAFIRSGNSP-----------------SEKLVIVKKSGNY--KEQGTWIHKKLIIAFARWLDPEFAVWCDGVIEEILKTGSYSIAKTEKPDLEKLEERARVLEISEQEFNVFERVFYKLGIDRKEELAITTNRAVKKETGVDFLEIAEKKGLSTPEKYFTVTELCQIVMNGD-FSKDVKKLVSTKKGDKPRPQNLNKLLEKLGFQFREDD---LWKATEKGKKFSDFVQNKSKYSEKTVFHTVWKKEILNNIF--------
427	GC_00000008	Core	Thiovulum_ES	267	3	27	16	0	0.587036	0.657747	0.620383	X	Mobilome: prophages, transposons									COG3645	Phage antirepressor protein YoqD, KilAC domain (KilAC)	-----------------------MEIITRNYN-NIEV-----VFGNSESIYINATQIAKQFNKQSNDWLRLKDTKAYIEALSRNGNSR-----------------FGDLVAVRKGGNDKNA-QGTWIHKKLIIAFARWLSPEFAVWCDQQIEEILSQNQPFK--SEIPDLDYLRKRTEQIETSTKQLIAFKKSFHEIGIRREEELIVTSNRAVAKETGVDFIELAELKGIPTPEKYFTVTELCQKVMDSDNFSDESKKLVSTKAGDKP---------------------------TEKAKDFSDF----------AIYFAIMLI---------------
428	GC_00000008	Core	Thiovulum_ES	1372	3	27	16	0	0.587036	0.657747	0.620383	X	Mobilome: prophages, transposons									COG3617	Prophage antirepressor	--------------------------------------------------------------------MGK--KSEKLSILVGGGEMP---------------PLDPQTKLIPESDIW--R-LIIKSRLPEAEKIEEWIM-------EEVLPQIRKTGSYSISKTEKPDLEKIEERAKLIHFASNLAVDYEQAYLKVGITRKEELGITVNKSVAKDSTVDFLEIAEKKGLSTTEKYYTVTELCEIVMNGD-FSEEAKKLVSTKKGDKPRPQNLNKLLEKLGFQEKDED---IWKATEKGKKFSDFVQNKSKYSEKTVFHTVWKKETLNEIF--------
429	GC_00000008	Core	Thiovulum_ES	353	3	27	16	0	0.587036	0.657747	0.620383													--------------------------------------------------------------------------------------------------------------------------------------------------------------------------------------------------------------------MAKDSTVDFLEIAEKKGVSTTEKYYTVTELCQIVMNGD-FSAEAKKLVSTKKGDKPRPQNLNKFLQELGFQTKDED---IWKATEKGQEFSDFVQNKSRHSEKTVFHTVWKKEILNKIF--------
430	GC_00000008	Core	Thiovulum_ES	1736	3	27	16	0	0.587036	0.657747	0.620383													---------------------MNESILTYNYKGKIEI-----DFLKSENLYLNATETAKNFGKDVREWKRAKQTIEYIEALTDVGNFH-----------------IENLIFIRKGGNNKKA-QGTWIHKKLILSFARWLDPYFAVWCDGVIEEILTTGSYSIAKHDEPDLEKIKKR-----------------------------------------------------------------------------------------------KLN-----------------------------------------------------------------
431	GC_00000008	Core	Thiovulum_ES	2044	3	27	16	0	0.587036	0.657747	0.620383													------------------------------------------------------------------------------------------------------------------------------------------------------------------------------------------------------------------------------------------------------MNGD-FSEEAKKLVSTKKGDKPRPQNLNKLLEKFGFQEKDED---IWKATEKGKQFADFVQNKSKYSEKTVFHTVWKKEILNELL--------
432	GC_00000008	Core	Thiovulum_ES	1854	3	27	16	0	0.587036	0.657747	0.620383													--------------------------------------------------------------------------------------------------------------------------------------------------------------------------------------------------------------------------------------------------------------EVKKLVSTKKGDKPRPQNLSKLLQELGYQTKDKD---VWKATEKSENFSDFQQNKSRYSEKTVFHTVWKKEILNETL--------
433	GC_00000008	Core	Thiovulum_ES	619	3	27	16	0	0.587036	0.657747	0.620383													MTTPYNKTQNNQYNGIIQEQIIKEMVLLLKFE-DVKIKI---EENINYEYLIPNSDVAKGYGVQEKSLLRT--RTRHQDELTENKHFV--------FLNIETNGGMQRKLFWTKRGVI--R-LGFFIKSERAKKFRDWAE-------DLILQKFENV-------STNLDMQKIRERAELLEISQKEFKIFEDVFFRLGIERKEELAITTNRAVKKETGVDFLKIAEKKGVPTTEKYFTVTELCQIVMNGD-FSKEAKKLVSTKKGDKPRPQNLNKFLEEIGFQFREDD---VWKATEKGEKFSDFVQNKSPHAEKTIYHMVWKKEILNKIF--------
434	GC_00000008	Core	Thiovulum_ES	1760	3	27	16	0	0.587036	0.657747	0.620383	X	Mobilome: prophages, transposons	K07741	anti-repressor protein							COG3617	Prophage antirepressor	-----------------------MGILPFNFE-NQKIRTLL-IANEPWFIAKDVAEIL-GFASKSSMSNAF--KELDKDELSSFKMNP-------------DNMQIREFKIVSESGLY--S-LIMISRKPVAKPFQKWVT-------RKVLPQIRKTGSYSISKTDEPNLEKIKKRAELIRVATELVLNYKKSYFEIGITRPEELGITVNKSVAKDTTVDFLEIAEKKGLSTTEKYYTVTELCQIVMNGD-FSEEAKKLVSTKKGDKPRPQNLNKLLEKLGFQEKDED---IWKATEKGKQFADFVQNKSKYSEKTVFHTVWKKEILNELF--------
435	GC_00000008	Core	Thiovulum_ES	73	3	27	16	0	0.587036	0.657747	0.620383	X|X	Mobilome: prophages, transposons|Mobilome: prophages, transposons									COG3617|COG3645	Prophage antirepressor|Phage antirepressor protein YoqD, KilAC domain (KilAC)	----------------------MKKIIPFNYY-DFSIRVIS-IDDEPWFLGKDIAELL-KYERPSDAISQHCKKVLTQKEFKKLHGEI-------------PYSLDSRLKLIPESDVW--R-LIIKSRLPEAEKIEEWIM-------EEVLPQIRKTGSYSIEKTDEPDLEKIKKRAELIHVASNLVIDYKKSYFEIGITRPEELGITVNKSVAKDTTVDFLEISEKKGLSTTEKYYTVTELCQIVMNGD-FSEEAKKLVSTKKGDKPRPQNLNKLLEKLGFQEKDED---IWKATEKGKQFADFVQNKSKYSEKTVFHTVWKKEILNQLF--------
436	GC_00000008	Core	Thiovulum_ES	587	3	27	16	0	0.587036	0.657747	0.620383	X	Mobilome: prophages, transposons	K07741	anti-repressor protein							COG3617	Prophage antirepressor	#NAME?
437	GC_00000008	Core	Thiovulum_ES	1363	3	27	16	0	0.587036	0.657747	0.620383													---------------------------------------------------MSNYEVAKGYRVEERVIRDH--KSNHKDELIENKHFVVVTQKNAKNFGIILPPKVRTKTFWTKRGVV--R-LGFFIKSERAKKFRDWAE-------DLILQKVENDF------SQNLNLQKIRERAELLEISEKEFGVFERVFYKIGITRKEELAITSNRAVAKETGVDFIELAEKKGISTPEKYFTVTELCQKVMDSDKYSDEVKKLVSTKAGDKPRPQNLNKILESHGFQEKIDG---IWKATEKAKYFSDFVQNKSQYSEKTVFHTVWKKEILKEIF--------
438	GC_00000008	Core	Thiovulum_ES	1365	3	27	16	0	0.587036	0.657747	0.620383													--------------------------MVTKFE-NIDLEV---LENIDLGFLMSNSDVARGYDVSEDNIRMQ--KSNHKDELIENKHFVVVTQKNAESFGIILPPKVRTKTYWTKMGVI--R-LGFFIKSERAKKFRDWAE-------DLILQKVENDF------SQNLNLQKIRERAELLEISEKEFGVFERVFYKIGITRKEELAITSNRAVAKETGVDFIELAEKKGISTSEKYFTVTELCQKVMDSDKFSDETKKLVSTKAGDKPRPQNLNKTLESHGFQEKIDG---IWKPTEKAKNFSDFVQNKSKYSEKTVFHTVWKMEVLEEIF--------
439	GC_00000008	Core	Thiovulum_ES	1360	3	27	16	0	0.587036	0.657747	0.620383													-----------------------MQTIPFQNG-NNLIEIEV-IENDNFEFLLSTKEVAKGYGVSIENIRSQ--KSNHKDELIEGKHFL-------SNYEVFDGKQKRKTTVWTKRGVI--R-LGFFIKSEQAKKFRDWAE-------DLILQKV---GNYF---SQNFNLTKLEERARVLEISEKEFGIFERVFYKIGITRKEELAITSNRAVAKETGVDFLKIAEKKGLSTTEKYYTVTELCEIVMSGD-FSEEAKKLVSTKKGDKPRPQNLNKFLQELGLQTKDED---VWKTT---------------------------------LF--------
440	GC_00000008	Core	Thiovulum_ES	1997	3	27	16	0	0.587036	0.657747	0.620383													---------------------------------------------------MSNGEVAKGYGVSEGNIRET--KRVHIDELFENKHFV------------------------------------------------------------------------------------------------------------------------------------FKKVQTKGGI-----------------------------------------------QKNLFQRKKET----------------------NHDLKT-----------------------
441	GC_00000008	Core	Thiovulum_ES	2045	3	27	16	0	0.587036	0.657747	0.620383	X|X	Mobilome: prophages, transposons|Mobilome: prophages, transposons									COG3617|COG3645	Prophage antirepressor|Phage antirepressor protein YoqD, KilAC domain (KilAC)	----------------LLKLKLWTKLITKEFQ-NFPIRIIF-INNQEFFFAKNMAELL-GYKRSRDAISQHCKKAESFDEIFKSGKTQ------PFDLSWELGNSWKQTKLIPESDVW--R-LIIKSRLPEAEKIEEWIM-------EEVLPQIRKTGSYSITKNDEPDLEKIKQRAELICVATELVVNYKKSYFEIGITRPEELGITVNKSVAKDSTVDFLEISEKK----------------------------------------RSFNSRKILHSYGTLSNCDERRFFWR------------------SKKTCFDKKRR----------------
442	GC_00000008	Core	Thiovulum_imperiosus	1714	3	27	16	0	0.587036	0.657747	0.620383	X	Mobilome: prophages, transposons									COG3645	Phage antirepressor protein YoqD, KilAC domain (KilAC)	-----------------------MQIIERKFN-KIDV-----LFLQEKEIYLNATETAKFFKKQPAHWLRNSETQNYISTLSRISNLT-----------------YSELVLVKKGNFSDGREQGTWIHKKLITLFARWLSPEFAIWCDETIEEILRTGSLSL-KTENFDLQKIRERAELLEISEKEFGIFERVFYKLGIERKEELAITTNRAVKKETGVDFLEIAEKRGLATPEKFYTVTELCEIVMKGD-FSENAKKLVFTKKGDKTRPQNLKFFI---------------------------------------LFNISFPK--VANL---------
443	GC_00000008	Core	Thiovulum_imperiosus	1395	3	27	16	0	0.587036	0.657747	0.620383													------------------------------------------------------------------------------------------------------------------------------------------------------------------------------------------------MFRELGITRPEELAITTNRAVKKETGVDFLKISEKKGVSTLENYITVTELCEIVRKGD-FPEETKLSVSTKN-DKPNPRKLNLILEENGFQTRNGK---VWEATEKGKKFSDFVQNKSKTSEKTIYHLTWKKEVLEELFLKQKKR--
444	GC_00000008	Core	Thiovulum_imperiosus	971	3	27	16	0	0.587036	0.657747	0.620383													--------------------------------------------------------------------------------------------------------------------------------------------------------------------------------------------------------------------MKKETGVYFLKISEKKGVSTFDNFITVTELCEIVRKGS-YSDEVKASVSTKN-DKPNPRKLNLILEEKGFQTRNEK---AWEATEKGKKFSDFIQNKSKTSEKTIYHLTWKKEVLEELFL-------
445	GC_00000008	Core	Thiovulum_imperiosus	1393	3	27	16	0	0.587036	0.657747	0.620383													------------------------MLVKFENI-NIEV-----ERNSKHEFLISNSEVAKGYGVQEKSLLRT--KTRHEDELIERKHFI--------FLEVQTKGGKQKKIFWTKRGVI--R-LGFFIKSERAKKFRDWAE-------DLILSEI----------EAVPSLQKLEERAKLLEISEKEFYIFERVFFKLGITRPEELAITTNRAVKKETGVDFLKISEKKGISTLENYITVTELCEIIRKGE-YSDEVKSSVSTKDLSKPNPRKLNLILEEKGFQTRNEK---VWEATEKGKKFSNFVQNKSKTSEKTIYHLTWKKEVLEELFL-------
446	GC_00000008	Core	Thiovulum_imperiosus	1568	3	27	16	0	0.587036	0.657747	0.620383	X	Mobilome: prophages, transposons	K07741	anti-repressor protein							COG3617	Prophage antirepressor	----------------------MSKIIPFSFQ-KFTIRTVR-IGNEPYFVAKDLAEVL-GLKDSKGAIRDL--RKRYEENGIDLEGVI-------LTHPLQTEGGVQNLTVVSEIGLY--E-FVFASRKSLAVVFRHWVA-------SEVLPSIRKTGSYSI--SQTSNLQKIEERAKLIALFRDVFFNFKDVFLELGITRLEELAITCNRAVKEETGMDFLKIAKKEGVQTEENFITVTELCEIVRKGE-YSDEVKASVSTKDLSKPNPRKLNLILQEKGFQTRNEK---VWEATEKGKKFSDFVQNKSKTSEKTVYHLTWKDEVLIELF--------
447	GC_00000008	Core	Thiovulum_imperiosus	1572	3	27	16	0	0.587036	0.657747	0.620383	X|X	Mobilome: prophages, transposons|Mobilome: prophages, transposons	K07741	anti-repressor protein							COG3617|COG3645	Prophage antirepressor|Phage antirepressor protein YoqD, KilAC domain (KilAC)	-----------------------MEILPFNFK-NYKIRTFTDEAGNIWFVAKDIADVLEIKNVSDAVKDFD--DDEKSDIVLNYDGST-----------------SGKALVLSESGLY--S-LIMRSRKAIAKPFQKWVT-------KKVLPSIRKTGSYSI--SQTPNLQKIEERAKLIALSRDVFFNFKDVFLELGITRPEELAITCNRAVKEETEIDFLKIAKKEAVETEENFITVTELCEIVRKGD-FSDEVKASVSTKDLSKPNPRKLNLMLQEKGFQTRNEK---VWEATEKGKPFADFVQNKSKTSEKTVYHLTWKKEVLEDIF--------
448	GC_00000008	Core	Thiovulum_imperiosus	587	3	27	16	0	0.587036	0.657747	0.620383	X|X	Mobilome: prophages, transposons|Mobilome: prophages, transposons									COG3617|COG3645	Prophage antirepressor|Phage antirepressor protein YoqD, KilAC domain (KilAC)	MKKRRTLQTHLFLISIPKFKEISMYILSKNFN-DSNIRIVI-INHKEWFVAKDIATLL-GYKDTINAIKQHCKKADKISNLIRGGVLP---------------PLDLQTKLIPEGDVW--R-LIIKSRLPEAQKIEEWIM-------EEVLPSIRQTGSYSI---SKNSLANLRERAELLEISEKEFGIFQRVFRELGITRAEELAITTNRAVKKETGVDFLEISEKRGVSTPENFITVTNLCEIVRAGE-FSDEVKLSVSTKN-DKPNPRKMNLLLEENGFQEKQGK---VWKATEKGKDFSDFVQNKSVSSEKTVYHLCWKEEVLKELF--------
449	GC_00000008	Core	Thiovulum_imperiosus	1876	3	27	16	0	0.587036	0.657747	0.620383													-----------------------MQLLKFENE-EIEI-----FEHSELEFLISTQEVAKGYGISEITLRRH--KSNNESEFVEGKHFVVVQKMNEQIFNVKLKGKTTQQVFWTKRGVI--R-LGFFIKSERAKKFRDWAE-------DLILQRVENNF------SQNFDLAKLEERARVLEISEKEFGIFERVFYKLGIERKEELAITTNRAVKKETGVDFLEIAEKRGLATPEKFYTVTELCEIVMKGD-FSEKAKKLVSTKKGDKPRPQNLNKFLEELSFQEKDED---IWRATEKGKEFSDFVQNKSRHSEKTVFHTVWKREILNEIF--------
450	GC_00000008	Core	Thiovulum_imperiosus	970	3	27	16	0	0.587036	0.657747	0.620383													-----------------------MKLIPFKIE-KAIIEIEV-IENRNFEFLLTTKEVAKGYGVSIENIRSQ----------------------------------------------------------------------------------------------------------------------------------------------------------------------------------------------------------------------------------------------------------------------------
451	GC_00000008	Core	Thiovulum_karukerense	1473	3	27	16	0	0.587036	0.657747	0.620383	X	Mobilome: prophages, transposons									COG3645	Phage antirepressor protein YoqD, KilAC domain (KilAC)	-----------------------MKIISKSFQ-EIEIPF---SSEDNNSIFLNATVTAKKFNKDVREWRRAKQTSQYIDALIDVGNFH-----------------IDDLIIVRKGGQA--DNQGTWIHKKLIIAFARWLSPEFAVWCDSVIEEILKTGSY----SQTPNLEKIKTRTELLEHSGNQYEIFEKVFFKIGITQPEELAITSNRAVKKETGVDFIELAKRKGVEAPQKFYTVTELCQIVRGGD-FSEDIKKSVSTKNSSKPRPQNLNTILEYNGFQVRENG---EWRATDKGNQFSKLIQNKAIASDKTVYHLAWRVDILEKIF--------
452	GC_00000008	Core	Thiovulum_karukerense	706	3	27	16	0	0.587036	0.657747	0.620383	X|X	Mobilome: prophages, transposons|Mobilome: prophages, transposons									COG3617|COG3645	Prophage antirepressor|Phage antirepressor protein YoqD, KilAC domain (KilAC)	-----------------------MEILPFTFQ-DSEIKAFINENGEIWFIAKYILETLEISTKHTSMTL----KKLDSDELTTIKLLS--------------GGQNREMKAISESGFY--K-IVLRSNKEIAKPFQKWVT-------KEVLPSIRKTGSFSL-KQDEPDLEKIEKRTKLISFSTELVTSFKKAFLEIGIVRKEELAVTVNRAVQKETTVDFIEIADKKGIATLEKYYTVTELCEIVMNGN-FSEEAKKLVSTKNRDKPRPQNLNKLLEESGFQIREDE---VWKATEKGSEFSDFVQNKSRHSEKTVFHTVWKIEVLKEIF--------
453	GC_00000009	Core	Thiovulum_ES	118	6	15	4	0	0.662099	0.64373	0.652785													-------MNTDQQMTIKIGNFGTLQIGHLSKMGKVSQVVEMGNETRKEQGLEEISIDSILKKQAIWEFIIARNTQISAF-----------------S-KYSDSEELN----------KRVKSDYSILKEFKTEKGEIQYSKLMKQFPNLIKSKRGRNGGTWAELYILLKIASMLDKDLEVEIYRVFIEDKILLWRDLGGGFFKELNKLIDTLPDCQNDNNTKLY---------IDISLQIRRKLSILSTRG-------YNKKEHDSLVQENRAEWLKTLSFAISVG-WIKSFDELTSSLEKLEVIGK--
454	GC_00000009	Core	Thiovulum_ES	119	6	15	4	0	0.662099	0.64373	0.652785													-------MNTDQQMTIKIGNFGTLQIGHLSKMG---------NKHRERKGLNSLSFDTLFKRQDFWEFVVSRNAQMLSK-----------------I-NSADSADLK---------SEPIQSDYSMILCLTSPP-------------------------------------------------------------------------------------------------------------------------------------------------------------------------------
455	GC_00000009	Core	Thiovulum_Frasassi	893	6	15	4	0	0.662099	0.64373	0.652785													---MNFIMATNQMMTVQIGSFGNLEIGHKNMMGKVSQVVEMGNISRETRGLRSMTLDEVLSKQEFWEFVLERNVLFIEF-----------------HDKSRESQDYK--------NSSLVTANYEQLREFIAPSGMIRYSELIKEFPNLIYSKRGKNGGTWAELYILLKIASMLDKALEVRIYKTFIEDKILFFRDLGGDNFKEFNAMIDTLPDRIGQNIS----------------------------------------------------------------------------------------
456	GC_00000009	Core	Thiovulum_Frasassi	152	6	15	4	0	0.662099	0.64373	0.652785													-------MITNQMMTVQIGSFGTLEIGHLDKIGNVAKVIDIGNINRLAKGLEPILLDRILEKQDIWEFIIARNNQILRE-----------------S-KSRYSREIK-----KLDNFDVLQSDYSELLPYKTSSGHIRYGELMTRFPNLIKSKRGKNGGTWAEIYILLKIASMLDKDLEVEIYRIFINHKLLFWRDVGGDNFKEFNAMIDTLPDRIGKNNIKLY---------IEMAQILREKLNIENTKG-------YNEKEHFSIIQVNRAKLLDRLTSMIEVG-LITSYSKLKEIILKIKLHHQI-
457	GC_00000009	Core	Thiovulum_Frasassi	1454	6	15	4	0	0.662099	0.64373	0.652785													-------MKTNQMMTVKIGEFGTFEIGHLDKMGSVAHMLN-----------------------------------------------------------------------------------------------------------------------------------------------------------------------------------------------------------------------------------------------------------------------------
458	GC_00000009	Core	Thiovulum_Movile	1053	6	15	4	0	0.662099	0.64373	0.652785													-------MITNQMMTVQIGSFGTLEIGHLDKIGNVAKVIDIGNMNRLAKGLEPILLDRILEKQDIWEFIIARNNQILRE-----------------S-KSRYSREIK-----KLDNFDVLQSDYSELLPYKTSSGHIRYGELMTRFPNLIKSKRGKNGGTWAEIYILLKIASMLDKDLEVEIYRIFINHKLLFWRDVGGDNFKEFNAMIDTLPDRIGKNNIKLY---------IEMAQILREKLNIENTKG-------YNEKEHFSIIQVNRAKLLDRLTSMIEVG-LITSYSKLKEIILKIKLHHQI-
459	GC_00000009	Core	Thiovulum_Movile	30	6	15	4	0	0.662099	0.64373	0.652785													-------MVTNQMMIVKINGFGNLEIGHKDMMGKVSQVVEMGNQARIHKGANPFTLDQILKKQEFWEFVIARNTQIVRK-----------------S-KSSESEYLK-------------------------------------------------NSGKIDTVY------------------------------------FHSLRHIRT---------------------------------------------------------------------------------------------------
460	GC_00000009	Core	Thiovulum_Tui_Malila	172	6	15	4	0	0.662099	0.64373	0.652785													MKSKPKKLKTEQMMRVQIGSFGTIEIGHKTEMGKVSQVMDMGNRL------------------------------------------------------------------------------------------------------------------------------------------------------------------------------------------------------------------------------------------------------------------------
461	GC_00000009	Core	Thiovulum_Tui_Malila	105	6	15	4	0	0.662099	0.64373	0.652785													MKSKSKKLKTEQMMRVQIGSFGTIEIGHKTEMGK-----------------------------------------------------------------------------------------------------------------------------------------------------------------------------------------------------------------------------------------------------------------------------------
462	GC_00000009	Core	Thiovulum_Tui_Malila	1258	6	15	4	0	0.662099	0.64373	0.652785													#NAME?
463	GC_00000009	Core	Thiovulum_imperiosus	601	6	15	4	0	0.662099	0.64373	0.652785													-------MNTDQKMTVKIGNFGTLQIGHLSKMGKVSQVVEMGNDTRKKKNLSEIPQDEILRKQDLWEFIISRNTQITRK-----------------I-KYGESPELK---------KGSIFSDYSLLKTFKTPEGKIKYNELMKQFPNLIKSKRGRNGGTWAELYILLKIASMLDKDLEVEIYRVFIEEKILLWRDLGGDFFKELNKLIDTLSDTKEKNNTGNY---------VSMATKVRTKLKILDTKG-------YNQKEHDSFVQENRAEWLKTLSFAISIG-WIKTFEELTNSLEKLEVIGK--
464	GC_00000009	Core	Thiovulum_imperiosus	603	6	15	4	0	0.662099	0.64373	0.652785													#NAME?
465	GC_00000009	Core	Thiovulum_imperiosus	602	6	15	4	0	0.662099	0.64373	0.652785													-------MNTDQKMTIKIGNFGTLQIGHLSKMGKVSQVVEMGNDTRKKKNLS-----------------------------------------------------------------------------------------------------------------------------------------------------------------------------------------------------------------------------------------------------------------
466	GC_00000009	Core	Thiovulum_imperiosus	600	6	15	4	0	0.662099	0.64373	0.652785													-------MNTDQKMTIKIGNFGTLQIGHLSKMGKVSQVVEMGNQHRERKELASLSLDTLLKRQDFWEFVVSRNAQILSK-----------------I-NSADSADLK---------SEPIQSDYSMILDNKDLAGQIKYNELMKQFPNLIKSKRGRNGGTWAELYILLKIASMLDKDLEVRIYKVFIEDKILLWRDLGGDFFKELNKLIDTLSDTKEKNNTGNY---------VSMATKVRTKLKILDTKG-------YNQKEHDSFVQENRAEWLKTLSFAISIG-WIKTFEELTNSLEKLEVIGK--
467	GC_00000009	Core	Thiovulum_karukerense	1218	6	15	4	0	0.662099	0.64373	0.652785													-------MNTNQMMNIQIGNFGTLEIGHLDTMGRISQVIEMGNKLRTSKNLKEVSQDEIFKKQDLWEFIISRNTQIARE-----------------S-NSVDSTELKLFTNFDGKNSFSITSNFRELQNYKNSAGQIKYSELMKKFPNLIKSKRGKYGGTWAELYILLKIASMLDKDLEVEIYRVFIENKILFWRDLGGDNFKEFNKIVDTLPDRIGKNNTGIY---------VQIALEIRRKLSILDTKG-------YNEKEHNSLIQENRTEWLKTLAIGIQFS-WIKSYEDLKDTLQKLEVIEKR-
468	GC_00000010	Core	Thiovulum_ES	516	6	15	3	0	0.650527	0.789095	0.713142	T	Signal transduction mechanisms									COG2202	PAS domain (PAS) (PDB:2MWG)	--------------------------------------------------MELLGLKKKEK--------FRKPKAIDKEYSFSQGEILVSKTDTKGFITYANEKFVKISGYSQSELLGMPHSMTRHPKMPKLIFKLLWKELKAGREINAFVKNIAKDGGFYWVFANVTPSFDVNNQIIGFHSTRRRASTNALKVIEPLYDTLRKNEIVGGIRQSEQVLAEILKEKGIEYDEFVYSIQHN--
469	GC_00000010	Core	Thiovulum_ES	862	6	15	3	0	0.650527	0.789095	0.713142	T	Signal transduction mechanisms									COG2202	PAS domain (PAS) (PDB:2MWG)	#NAME?
470	GC_00000010	Core	Thiovulum_Frasassi	1691	6	15	3	0	0.650527	0.789095	0.713142	T	Signal transduction mechanisms									COG2202	PAS domain (PAS) (PDB:2MWG)	-----------------------------------------MQKTKFSQILKKFGIKIPHR----------RSRPTEEEKTFSQGEILVSKTNVRGLITYVNAQFVEISGYSQDELLEQPHSITRHPKMPKIIFKVLWDNLKSGQEVNAFVVNLAKDGSYYWVFANVTPSFDASNKIIGFHSTRRRPNRKGLTAIIELYKELRQYEIIGGIKESEIVLKNFLEKEEVSYDKFVFNLQYS--
471	GC_00000010	Core	Thiovulum_Frasassi	1692	6	15	3	0	0.650527	0.789095	0.713142	T	Signal transduction mechanisms									COG2202	PAS domain (PAS) (PDB:2MWG)	MDF--FKFFKKGEK-------------SDALINEKKLLESKAQAKREADIEKKFFLPKKEEEQIKQLAKIWRPKPINVKKVFNRDEIIVSKTDTRGNIIYGNSLFVKMAGYTQDEMLGQPHSIIRHPDMPKIVFKALWDTVSQGKEINAFVVNLAKGGEYYWVFANVTPSYDKNHHIIGYHSVRRQPNPKAIEIIKPFYSDLKKAEVIGGIHESGKLLGSLLNTHKMSYEQLIYHLQYN-L
472	GC_00000010	Core	Thiovulum_Frasassi	1679	6	15	3	0	0.650527	0.789095	0.713142	T	Signal transduction mechanisms									COG2202	PAS domain (PAS) (PDB:2MWG)	#NAME?
473	GC_00000010	Core	Thiovulum_Movile	174	6	15	3	0	0.650527	0.789095	0.713142	T	Signal transduction mechanisms									COG2202	PAS domain (PAS) (PDB:2MWG)	-----------------------------------------MQKTKFSQILKKFGINISHR----------RPRPTEEEKTFSQSEILVSKTDVRGVITYVNAQFIEISGYSQNELLEQPHSLTRHPKMPKIIFKVLWDNLKSGQEVNAFVVNLAKDGSYYWVFANVTPSFDASNKIIGFHSTRRRPNKKGLTAVIALYDKLRQYEIIGGIKESEIVLKNFLEKEEVSYEKFVFNLQYS--
474	GC_00000010	Core	Thiovulum_Movile	175	6	15	3	0	0.650527	0.789095	0.713142	T	Signal transduction mechanisms									COG2202	PAS domain (PAS) (PDB:2MWG)	MDF--FKFFKKGEK-------------SDALINEKKLLESKAQAKREADIEKKLFLPKKEEEQIKQLAKIWRPKPINVEKVFGRDEIIVSKTDTRGNIIYGNSLFVKMAGYTQDEMLGQPHSIIRHPDMPKIVFKALWDTVSQGKEINAFVVNLAKGGEYYWVFANVTPSYDKNHHIIGYHSVRRQPNPKALEIIKSFYSDLRKAEVIGGMHESGKLLGSLLNTHKMSYEQLIYHLQYN-L
475	GC_00000010	Core	Thiovulum_Movile	161	6	15	3	0	0.650527	0.789095	0.713142	T	Signal transduction mechanisms									COG2202	PAS domain (PAS) (PDB:2MWG)	#NAME?
476	GC_00000010	Core	Thiovulum_Tui_Malila	1308	6	15	3	0	0.650527	0.789095	0.713142	T	Signal transduction mechanisms									COG2202	PAS domain (PAS) (PDB:2MWG)	-------------------------------------------------MGNFFGMFQQKK---------RRPRPNDTERHFSQGDILVSKTDTKGIITYANSHFVKISGYTQDELLGQPHNITRHPKMPRIIFKMLWNEIKNGREINAYVVNLSKDGSFYWVYANVTPSFDAKNKIIGYHSTRRRPSRKGLKEIQPLYETLRQHEIVGGIKESEKVLNSILESKGVKYDEFIYRLQHG--
477	GC_00000010	Core	Thiovulum_Tui_Malila	1309	6	15	3	0	0.650527	0.789095	0.713142	T	Signal transduction mechanisms									COG2202	PAS domain (PAS) (PDB:2MWG)	MNW--LKFLKRRKEEEKENL-------KKAQREEEEERRRIEEERKERQRKSDTPMVKHSPPV-SSDVKIWKPRPTDVEKVFPSDEIIVSKTDTRGNITYGNQLFSKMAGFTQDEFLHQPHNIIRHPDMPKLIFQALWDTITQGKEINAYVKNLSKDGSYYWVFANVTPSFDKDGNIIGYYSVRRKPNPLGLQIIEPFYHQLKKAEAVGGTHESLKLLVGLLESKKLSYDELIYRLQYNAL
478	GC_00000010	Core	Thiovulum_imperiosus	184	6	15	3	0	0.650527	0.789095	0.713142	T	Signal transduction mechanisms									COG2202	PAS domain (PAS) (PDB:2MWG)	--------------------------------------------------MELLGFLKGSR-------RFRKPRPNDIEHRFSQGEILVSKTNTRGIITYANEKFIALSGYSQKELLGQPHNLTRHPKMPRIIFKLLWKELKAGQEINAYVVNLAKDGGYYWVFANVTPSFDVTGNIIGFHSTRRRPNRKGLAAIRPLYELLRKHEIVGGIDASEIILHSFLKEKGLDYDEFIFNIQHS--
479	GC_00000010	Core	Thiovulum_imperiosus	437	6	15	3	0	0.650527	0.789095	0.713142	T	Signal transduction mechanisms									COG2202	PAS domain (PAS) (PDB:2MWG)	--------------------------------------MYVPKWLQPSKEKSIDDLETVSK-------KIWKPRPIDKEHTFSNSDILVSKTDSKGRITYVNTGFVEISGYTQEELLKKPHNVVRHAKMPSTIFKIMWDYIKSGKEINAYVINLSKDGGYYWVFANVTPSYDRERNVIGYHSTRRFPSEKGLKFIKPFYEEMRKLERLGGLHYGLNYFQEEIAKTGLSYEEFIYSLQN---
480	GC_00000010	Core	Thiovulum_imperiosus	599	6	15	3	0	0.650527	0.789095	0.713142	T	Signal transduction mechanisms									COG2202	PAS domain (PAS) (PDB:2MWG)	#NAME?
481	GC_00000010	Core	Thiovulum_karukerense	1367	6	15	3	0	0.650527	0.789095	0.713142	T	Signal transduction mechanisms									COG2202	PAS domain (PAS) (PDB:2MWG)	-----------------------------------------------MDISSLLKMDLFKK-------KFRRPRPTDVERTFSQSDILVSKTDLKGVITYANSQFINISGYTQDELLGQPHSMTRHPKMPRLIFKLLWEELKNGNEINAYVVNLAKGGEHYWVYANVTPSFDVRNNIIGFHSTRRRPNRRALSIIQPFYDKLRKHEVVGGMEESQQMLETFLKSQGVGYDEFVFNLQHS--
482	GC_00000010	Core	Thiovulum_karukerense	1366	6	15	3	0	0.650527	0.789095	0.713142	T	Signal transduction mechanisms									COG2202	PAS domain (PAS) (PDB:2MWG)	MKFFNLDFFTKRKERKMKEIAEHEALARKLAQEEEELEKKKKQLEKEEQLKSDTPLVKKSAAIENSKVKIWRPRPTDAEKTFAHDEILVSKTDVRGNITYGNELFVKLSGYTQEELLGQPHNMIRHPDMPKLIFKALWDTISQGKEINAYVVNLAKNGEYYWVYANVTPSFDREGNIIGYYSVRRQPNPAALKIIKPFYHELRKAEAVGGIHESTKLLVELLESKGMDYPELIFRLQYNRL
483	GC_00000011	Core	Thiovulum_ES	454	2	14	13	0	0.610637	0.613003	0.611818	X	Mobilome: prophages, transposons									COG0675	Transposase (InsQ)	#NAME?
484	GC_00000011	Core	Thiovulum_ES	1263	2	14	13	0	0.610637	0.613003	0.611818	X	Mobilome: prophages, transposons									COG0675	Transposase (InsQ)	#NAME?
485	GC_00000011	Core	Thiovulum_ES	2134	2	14	13	0	0.610637	0.613003	0.611818	X	Mobilome: prophages, transposons									COG0675	Transposase (InsQ)	--------------------------------------------------------------------------------------------------------------------------------------------------------------------------------------------------------------------------------------------------------------------------------------------------------------------------------------------------QFGMRVSRVLARGTSKYAFDGSGEISRNDKKDLAEFGNGKKYHADLSASYNIASRYFIREI…
486	GC_00000011	Core	Thiovulum_ES	1373	2	14	13	0	0.610637	0.613003	0.611818	X	Mobilome: prophages, transposons	K07496	putative transposase							COG0675	Transposase (InsQ)	MKITKTVKSKITSHSKIFNETLKIYNKALLFMIDVISKEWKNLENLSSKEKINFVEKITHETRQNPYPKYDFDFHFYKFPSYLRRATISEAIGNVSSHFSRLKNWEKKKEAKLLKGKKFYEKPPNLPEEISSFPVFYRKEMFQKVSDGKAKIKIFYKNSWRWIEINYKTDNLHNQNIENWKEQNPSLIRKGKKYFLHFPFTGDVKLSKNDEIVIGVDLGLTNSAVCSAVDKNGTVIGRKFINQPKEKDRLKRQLGKLAKAQRKSGLTEKPNLWRKINNLQKYISQNTVDEIIKFTNEVGATKIIFEHLGKIKGRGSLRRKLQFWRKNLIQQKAIEKAHQFGMRVSRVLARGTSKYAFDGSGEISRNDKKDLAEFGNGKKYHAGLSASYNIASRYFIREI…
487	GC_00000011	Core	Thiovulum_ES	2091	2	14	13	0	0.610637	0.613003	0.611818	X	Mobilome: prophages, transposons	K07496	putative transposase							COG0675	Transposase (InsQ)	----------------------------------------------------------------------------------------------------------------------------------------------------------------------------NNRNIENWKEQNPSLIRKGKKYFLHFPFTGDVKLSKNDEIVVGVDLGLTNSAVCSVVDKNGTVIGRKFINQPKEKDRLKRQLGKLAKAQRKSGLTEKPNLWRKINNLQKYISQNTVDEVIKFTNEVGATKIIFEHLGKIKGRGSLRRKLQFWRKNTIQQKTIEKAHQFGMRVSRVLACGTSKYAFDGSGEISRNDKKDLAEFGNGKKYHADLSASYNIASRYFIREI…
488	GC_00000011	Core	Thiovulum_ES	2101	2	14	13	0	0.610637	0.613003	0.611818	X	Mobilome: prophages, transposons	K07496	putative transposase							COG0675	Transposase (InsQ)	---------------------------------------------------------------------------------------------------------------------------------------KKRDCLTKKFPSGVDKNTNLLQKEWRWIEINYKLISLHNRNIENWKEQNPSLIRKGKKYFLHFPFTGDVKLSKNDEIVVGVDLGLTNSAVCSAVDKNGTVIGRKFINQPKEKDRLKRQLGKLAKAQRKSGLTEKPNLWRKTNNLQKYISQKTVDEIINFANEVGATKIIFEHLGKIKGRGRLKQKLQFWRKNLIQQRTIEKA--------------------------------------------------------------…
489	GC_00000011	Core	Thiovulum_ES	2098	2	14	13	0	0.610637	0.613003	0.611818	X	Mobilome: prophages, transposons	K07496	putative transposase							COG0675	Transposase (InsQ)	-------------------------------------------------------------------------------------------------------------------------------EEISSF-LFLQKEMFQKVSDGVAKIKIFYKKEWRWIEINYKTDSLHNRNIENWKEQNPSLIRKGKKCFLHFPFIGDVKLSKNDEIVIGVDLGLTNSAVCSAVDKNGTVIGRKFINQPKEKDRLKRQLGKLAKAQRKSGLTEKPNIWRKINNIQKYISQNTVDEIINFANEVGATKIIFEHLGKIKGRGRLKQKLQFWRKNLIQQRTIEKA--------------------------------------------------------------…
490	GC_00000011	Core	Thiovulum_ES	1262	2	14	13	0	0.610637	0.613003	0.611818	X	Mobilome: prophages, transposons									COG0675	Transposase (InsQ)	---------------------------------------------------------------------------------------------------------------------------------------------------------------------------------------------------------------------------------------------------------------------------VISKEWKNLENLSSKERVNFVEKMTHETRQNPYPKYDFDF--------HFYKFPSYLRRATISEAIGNVSSHF--------------------SRLKNWEKKKEAKLLKGKKFYEKPPNSPEEINSFPVFYR…
491	GC_00000011	Core	Thiovulum_ES	1474	2	14	13	0	0.610637	0.613003	0.611818	X	Mobilome: prophages, transposons									COG0675	Transposase (InsQ)	-----------------------------------------------------------------------------------------------------------------------------------------------------------------------------------------------------------------------------------------MKITKTVKLKITSHSKIFNETLKIYNKALLFMIDVISKEWKNLENLSSKERVNFVEKMTHETRQNPYPKYDFDF--------HFYKFPSYFRRATISEAIGNVSSHF--------------------SRLKNWEKKKEAKLSKGKKFYEKPPNLPEEISSFPVFYR…
492	GC_00000011	Core	Thiovulum_ES	2121	2	14	13	0	0.610637	0.613003	0.611818	X	Mobilome: prophages, transposons									COG0675	Transposase (InsQ)	--------------------------------------------------------------------------------------------------------------------------------------------------------------------------------------------------------------------------------------------------------------------------DVISKEWKNLENLSSKERVNFVEKMTHETKQNPYPKYDFDF--------QFYKFPSYLRRATISEAIGNVSSHF--------------------SRIKNWEKKREAKLSKGKKFYEKPPNLPEEISSFPVFYR…
493	GC_00000011	Core	Thiovulum_ES	455	2	14	13	0	0.610637	0.613003	0.611818	X	Mobilome: prophages, transposons									COG0675	Transposase (InsQ)	-----------------------------------------------------------------------------------------------------------------------------------------------------------------------------------------------------------------------------------------MKITKTVKLKITSHSKIFNETLKIYNKALLFMIDVISKEWKNLENLSSKERVNFVEKMTHETKQNPYPKYDFDF--------HFYKFPSYLRRATI----------------------------------------------------------------------…
494	GC_00000011	Core	Thiovulum_ES	2139	2	14	13	0	0.610637	0.613003	0.611818													-----------------------------------------------------------------------------------------------------------------------------------------------------------------------------------------------------------------------------------------MKITKTVKLKITSHSKIFNETLKIYNEALLFMI-------------------------------------------------------------------------------------------------------------------------------------…
495	GC_00000011	Core	Thiovulum_ES	1473	2	14	13	0	0.610637	0.613003	0.611818													-----------------------------------------------------------------------------------------------------------------------------------------------------------------------------------------------------------------------------------------MKITKTVKLKIASNSKIFNETLKIYNKALLFMIDVISKEWKNLENLSSK---------------------------------------------------------------------------------------------------------------------…
496	GC_00000011	Core	Thiovulum_karukerense	1069	2	14	13	0	0.610637	0.613003	0.611818	X	Mobilome: prophages, transposons	K07496	putative transposase							COG0675	Transposase (InsQ)	MKVTKTVKLKITSHSHIFNQTLEIYNEALLFLIDVISNEWNDIETLSPKERVNLIEKLTHETKSNPFPKYGFDEQFYKYPSYLRRATIAEAIGILSSHFSRYKNWEEKRDKRLAKGKKFYEKPPKIQEKANSFPVFYKKEMFQKISDGKARIKIYYLNDWRWIETEYNTKNLQNRGLDGWKEQNPALVKRGKKFFLHFPFSGKVELSKSDEIVVGVDLGLTNSAVCSAVDKNGTVIGRKFINQPKEKDQLNHKLNKLSKAKRETALSEKPKYWRKINNLQKHISQNTVDEILKFALKVGATKIIFEHLGKI----------------------------------------------------------------------------------------…
497	GC_00000012	Core	Thiovulum_ES	1	6	13	4	0	0.713203	0.893126	0.793088	T	Signal transduction mechanisms	K05795	tellurium resistance protein TerD							COG2310	Stress response protein SCP2 (TerZ) (PDB:2QNG)	MSSINLVKGGRIDLSKESPTLKKVGVG---LGWDTNDTSTGHDYDLDVSVFMLSANKKIPANEYFIFYNNLKSPDGSVEHTGDNLDGGGEGDDEIIYVNLEAIPNNIEELLFVVTIHEAKERSQNFGQVRNSFIRLYDLENQNEVTKYELEEDFSTETALEFGRLYRKNGAWRFQAVGTGYNFGLQAFVDKYIG--
498	GC_00000012	Core	Thiovulum_ES	938	6	13	4	0	0.713203	0.893126	0.793088	T	Signal transduction mechanisms	K05795	tellurium resistance protein TerD							COG2310	Stress response protein SCP2 (TerZ) (PDB:2QNG)	-MGIDLSKGARIDLSKEAPGLTKVRIG---LGWDTNATDTGGEFDLDASVFMIDANGKVPAEKFFVYYNNKTSEDSSVEHHGDNLTGAGDGDDEVVDVDLSKVNEKITEITFIVTIHEAESRRQNFGQVSNSFIRLLDGDN--EIAKYELDEDFSTETAIEFGKLYKKSGSWRFQAVGTGYNSGLQSFVDKYIG--
499	GC_00000012	Core	Thiovulum_Frasassi	1604	6	13	4	0	0.713203	0.893126	0.793088	T	Signal transduction mechanisms	K05795	tellurium resistance protein TerD							COG2310	Stress response protein SCP2 (TerZ) (PDB:2QNG)	#NAME?
500	GC_00000012	Core	Thiovulum_Frasassi	1755	6	13	4	0	0.713203	0.893126	0.793088	T	Signal transduction mechanisms	K05795	tellurium resistance protein TerD							COG2310	Stress response protein SCP2 (TerZ) (PDB:2QNG)	-MGIDLSKGGRIDLSKEAPGLEKVTIG---LGWNPNVTDTGTGFDLDVSIFMVNENLKTPADKFLVFYNNKKSEDGSVTHGGDNLSGVGNGDDEVITVELPKVDSRISEIIFVVTIYEADKRKQNFGQVSKSYIRLLDGTK--EIAKYELEDEFSTETAIEFGKLYKKSGTWRFQAVGTGFKSGLQSFVDKYC---
501	GC_00000012	Core	Thiovulum_Frasassi	1	6	13	4	0	0.713203	0.893126	0.793088	T	Signal transduction mechanisms	K05795	tellurium resistance protein TerD							COG2310	Stress response protein SCP2 (TerZ) (PDB:2QNG)	-----------------------IGVG---LGWDANSSDTGKDFDLDASAFMLSANGKVPASEFFIFYNNLKSPDGSVLHSGDNLKGDGDGDDETILVDLTLIPVNISELIFVVTIYEATTRGQNFGQVKNSYIRIYDQDTKVELLKYDLEENFSIETALEFGRLYKKDGSWRFQAVGTGYKFGLQAFVDKYV---
502	GC_00000012	Core	Thiovulum_Frasassi	1034	6	13	4	0	0.713203	0.893126	0.793088	T	Signal transduction mechanisms									COG2310	Stress response protein SCP2 (TerZ) (PDB:2QNG)	MASINLVKGGRVDLYKEAPSLKKIGVG---LGWDANSSDTGKDFDLDASAFMLSANGKVPASEFFIFYNNLK-----------------------------IVNTFISAILFLLN-----------------GITVCPDKP--SITIF-IERPFN----------------------------GLSI---------
503	GC_00000012	Core	Thiovulum_Movile	702	6	13	4	0	0.713203	0.893126	0.793088	T	Signal transduction mechanisms	K05795	tellurium resistance protein TerD							COG2310	Stress response protein SCP2 (TerZ) (PDB:2QNG)	#NAME?
504	GC_00000012	Core	Thiovulum_Movile	125	6	13	4	0	0.713203	0.893126	0.793088	T	Signal transduction mechanisms	K05795	tellurium resistance protein TerD							COG2310	Stress response protein SCP2 (TerZ) (PDB:2QNG)	-MGIDLSKGGRIDLSKEAPGLEKVTIG---LGWNPNVTDTGTGFDLDVSIFMVNENLKTPADKFFVFYNNKKSEDGSVTHGGDNLSGVGNGDDEVITVELPKVDSRISEIIFVVTIYEADKRKQNFGQVSKSYIRLLDETK--EIAKYELEDDFSTETAIEFGKLYKKSGTWRFQAVGTGFKSGLQSFVDKYC---
505	GC_00000012	Core	Thiovulum_Movile	905	6	13	4	0	0.713203	0.893126	0.793088	T	Signal transduction mechanisms	K05795	tellurium resistance protein TerD							COG2310	Stress response protein SCP2 (TerZ) (PDB:2QNG)	MASINLVKGGRVDLYKEAPSLKKIGVG---LGWDANSSDTGKDFDLDASAFMLSANGKVPASEFFIFYNNLKSPDGSVLHSGDNLKGDGDGDDETILVDLTLIPVNISELIFVVTIYDAANRGQNFGQVKNSYIRIYDQDTKVELLKYDLEENFSIETALEFGRLYKKDGSWRFQAVGTGYKFGLQAFVDKYV---
506	GC_00000012	Core	Thiovulum_Tui_Malila	1276	6	13	4	0	0.713203	0.893126	0.793088	T	Signal transduction mechanisms	K05795	tellurium resistance protein TerD							COG2310	Stress response protein SCP2 (TerZ) (PDB:2QNG)	MATINLVKGGRVDLSKEAPSLVRVGVGXXXXGWDINDTDTGYDFDLDVSIFMLNSNKKLPANEYFVFYNNLKSPDGAVEHTGDNLTGEGEGDDETIFIDLSKVSPEIEEILFVVTIYEADQRGQNFGQVRNSFIRLYNRDTNEEILKYELEEDFSTETALEFGRLYKKNDSWRFQAVGMGYKTGLQAFVDKYVP--
507	GC_00000012	Core	Thiovulum_Tui_Malila	370	6	13	4	0	0.713203	0.893126	0.793088	T	Signal transduction mechanisms	K05795	tellurium resistance protein TerD							COG2310	Stress response protein SCP2 (TerZ) (PDB:2QNG)	-MSISLVKGQKIDLAKEAPGLEKVRVG---LGWNPNISDTGTDFDLDVSVFMIDENQKIPAERFFVFYNNKTSEDGAVIHQGDNLTGEGQGDDEVIDVDLSKVDSRVKEILFVVTIYEAEERKQNFGQVSNSYIRLLDGDK--EIAKYELDEDFSTETAVEFGKLYLKNGSWRFQAVGMGSNSGLATYVERYT---
508	GC_00000012	Core	Thiovulum_imperiosus	1584	6	13	4	0	0.713203	0.893126	0.793088	T	Signal transduction mechanisms	K05795	tellurium resistance protein TerD							COG2310	Stress response protein SCP2 (TerZ) (PDB:2QNG)	MFGL-LSKGERVDLTKEAPELEKITVG---LGWDINSTDTGSDFDLDASVFMLDKNSKLPSTNFFVFYNNKSSEDSSVLHYGDNRTGAGDGDDEVIFVDLAKIDEKITEIVFVVTIHEAEARKQNFGQVANSSIRLMDSGK--EVAKYELDEDFSTETALEFGKLYKKNGSWKFQAVGTGYKGGLQTFLDKYQ---
509	GC_00000012	Core	Thiovulum_karukerense	824	6	13	4	0	0.713203	0.893126	0.793088	T	Signal transduction mechanisms	K05795	tellurium resistance protein TerD							COG2310	Stress response protein SCP2 (TerZ) (PDB:2QNG)	-MGIDLSKGARIDLSKEAPGLEKVRVG---LGWNPNATDTGSAFDLDASVFMVDASGKIPAEKFFVFYNNKNSEDGSTIHHGDSLTGEGAGDDESVDIDLSKVDSRVEEIVFVVTIHEAGARNQNFGQVSNSYIRLLDGDK--VIAIYELDEDYSTETAIEFGKLYRKNGSWRFQAVGAGYNSGLQAFVDKYFK--
510	GC_00000013	Core	Thiovulum_ES	1104	6	13	3	0	0.561709	0.69845	0.62266	E	Amino acid transport and metabolism									COG0685	5,10-methylenetetrahydrofolate reductase (MetF) (PDB:1B5T)	----MFEEFIRKLKSEE-KFIT----LETTPNRSAS------------------------------------------------------------------------------------------------------------------------------------------------------------------------------------------------------------------------------------------------------------------------------------------------------------------------------------------------------------LQKLVEKIEKSGVVE…
511	GC_00000013	Core	Thiovulum_ES	844	6	13	3	0	0.561709	0.69845	0.62266	R	General function prediction only	K00459	nitronate monooxygenase [EC:1.13.12.16]							COG2070	NAD(P)H-dependent flavin oxidoreductase YrpB, nitropropane dioxygenase family (YrpB)	---------MKPLKIG--KHLIEIPIIQGGMGVGIS------------------------------------------------------------------------------------------------------------------------------------------------------------------------------------------------------------------------------------------------------------------------------------------------------------------------------------------------------------WDKLAGNVSKEGGLG…
512	GC_00000013	Core	Thiovulum_Frasassi	1644	6	13	3	0	0.561709	0.69845	0.62266	E	Amino acid transport and metabolism									COG0685	5,10-methylenetetrahydrofolate reductase (MetF) (PDB:1B5T)	----MFEELIKKLRGD--KYIT----LETTPTLSAT------------------------------------------------------------------------------------------------------------------------------------------------------------------------------------------------------------------------------------------------------------------------------------------------------------------------------------------------------------MSNLIEKIDKSGVVD…
513	GC_00000013	Core	Thiovulum_Frasassi	1063	6	13	3	0	0.561709	0.69845	0.62266	R	General function prediction only	K00459	nitronate monooxygenase [EC:1.13.12.16]							COG2070	NAD(P)H-dependent flavin oxidoreductase YrpB, nitropropane dioxygenase family (YrpB)	MSNLHINKELKSVKIG--KHLIEIPIIQGGMGVGIS------------------------------------------------------------------------------------------------------------------------------------------------------------------------------------------------------------------------------------------------------------------------------------------------------------------------------------------------------------WDKLAGTVSKEGGLG…
514	GC_00000013	Core	Thiovulum_Movile	749	6	13	3	0	0.561709	0.69845	0.62266	E	Amino acid transport and metabolism									COG0685	5,10-methylenetetrahydrofolate reductase (MetF) (PDB:1B5T)	----MFEELIKKLRGD--KYIT----LETTPTLSAT------------------------------------------------------------------------------------------------------------------------------------------------------------------------------------------------------------------------------------------------------------------------------------------------------------------------------------------------------------MNNLIEKIDKSAVVD…
515	GC_00000013	Core	Thiovulum_Movile	552	6	13	3	0	0.561709	0.69845	0.62266	R	General function prediction only	K00459	nitronate monooxygenase [EC:1.13.12.16]							COG2070	NAD(P)H-dependent flavin oxidoreductase YrpB, nitropropane dioxygenase family (YrpB)	MSNLHINKELKSVKIG--KHLIEIPIIQGGMGVGIS------------------------------------------------------------------------------------------------------------------------------------------------------------------------------------------------------------------------------------------------------------------------------------------------------------------------------------------------------------WDKLAGTVSKEGGLG…
516	GC_00000013	Core	Thiovulum_Tui_Malila	539	6	13	3	0	0.561709	0.69845	0.62266	E	Amino acid transport and metabolism									COG0685	5,10-methylenetetrahydrofolate reductase (MetF) (PDB:1B5T)	----MFENFVKKLFEG--RYIT----LETTPTYSAN------------------------------------------------------------------------------------------------------------------------------------------------------------------------------------------------------------------------------------------------------------------------------------------------------------------------------------------------------------INNLIEKLENSGVVS…
517	GC_00000013	Core	Thiovulum_Tui_Malila	80	6	13	3	0	0.561709	0.69845	0.62266	R	General function prediction only	K00459	nitronate monooxygenase [EC:1.13.12.16]							COG2070	NAD(P)H-dependent flavin oxidoreductase YrpB, nitropropane dioxygenase family (YrpB)	---------MKPLKIG--KYTIEIPIIQGGMGIGIS------------------------------------------------------------------------------------------------------------------------------------------------------------------------------------------------------------------------------------------------------------------------------------------------------------------------------------------------------------WDRLAGTVSKYGALG…
518	GC_00000013	Core	Thiovulum_imperiosus	1450	6	13	3	0	0.561709	0.69845	0.62266	E	Amino acid transport and metabolism									COG0685	5,10-methylenetetrahydrofolate reductase (MetF) (PDB:1B5T)	----MFEELIKKLKDKDHRYIT----LETTPTHSAN------------------------------------------------------------------------------------------------------------------------------------------------------------------------------------------------------------------------------------------------------------------------------------------------------------------------------------------------------------IDSLIQKIEKSGVVD…
519	GC_00000013	Core	Thiovulum_imperiosus	229	6	13	3	0	0.561709	0.69845	0.62266	R	General function prediction only	K00459	nitronate monooxygenase [EC:1.13.12.16]							COG2070	NAD(P)H-dependent flavin oxidoreductase YrpB, nitropropane dioxygenase family (YrpB)	---------MKPLKIG--KHEIEIPIIQGGMGIGIS------------------------------------------------------------------------------------------------------------------------------------------------------------------------------------------------------------------------------------------------------------------------------------------------------------------------------------------------------------WDRLAGAVSKEGGLG…
520	GC_00000013	Core	Thiovulum_karukerense	336	6	13	3	0	0.561709	0.69845	0.62266	E	Amino acid transport and metabolism									COG0685	5,10-methylenetetrahydrofolate reductase (MetF) (PDB:1B5T)	----MFEELIDKLRDG--RYIT----LETTPTLSAK------------------------------------------------------------------------------------------------------------------------------------------------------------------------------------------------------------------------------------------------------------------------------------------------------------------------------------------------------------IDGLIEKIDSSRVYE…
521	GC_00000013	Core	Thiovulum_karukerense	1722	6	13	3	0	0.561709	0.69845	0.62266	R	General function prediction only	K00459	nitronate monooxygenase [EC:1.13.12.16]							COG2070	NAD(P)H-dependent flavin oxidoreductase YrpB, nitropropane dioxygenase family (YrpB)	---------MNPLRIG--KYVIEKPIVQGGMGVGISWDKLAGNVSKEGGLGVVSAVGTGYYEDGKHAKLSKTGRPVEAENFYCSEATKEIIKNARKICADKPLAVNILYASCDYGNIVKDVCEAGINIIITGAGLPTNMPEFAADYPDVALVPIVSSAKALKIICKRWARYDKVPDAVIIEGPKSGGHQGFTYEQCSQEEYQLENIVPPIIEEAKKWGDFPLIAAGGIWDKNDIDKFLDMGCSGVQMATRFIGTFECDAHENLKNVLVNANEEDIKLIKSPVGLPARGVITNLQKSIENGTASKIACISNCVAPCKRGEEARAVGYCIADSLSDAYMGNLDTGLFFTGTNGYKLDKLISVKELMDKLRSGRFITLETTPTLSAKIDGLISKLDESEAYK…
522	GC_00000013	Core	Thiovulum_karukerense	853	6	13	3	0	0.561709	0.69845	0.62266	R	General function prediction only	K00459	nitronate monooxygenase [EC:1.13.12.16]							COG2070	NAD(P)H-dependent flavin oxidoreductase YrpB, nitropropane dioxygenase family (YrpB)	---------MKPLKIG--KYTVEKPIVQGGMGVGIS------------------------------------------------------------------------------------------------------------------------------------------------------------------------------------------------------------------------------------------------------------------------------------------------------------------------------------------------------------WDRLAGTVSKEGGLG…
523	GC_00000014	Core	Thiovulum_ES	153	6	12	2	0	0.739923	0.909146	0.815852	N	Cell motility	K02406	flagellin							COG1344	Flagellin and related hook-associated protein FlgL (FlgL) (PDB:1IO1)	#NAME?
524	GC_00000014	Core	Thiovulum_ES	842	6	12	2	0	0.739923	0.909146	0.815852	N	Cell motility	K02406	flagellin							COG1344	Flagellin and related hook-associated protein FlgL (FlgL) (PDB:1IO1)	#NAME?
525	GC_00000014	Core	Thiovulum_Frasassi	276	6	12	2	0	0.739923	0.909146	0.815852	N	Cell motility	K02406	flagellin							COG1344	Flagellin and related hook-associated protein FlgL (FlgL) (PDB:1IO1)	MSSYVIGTNISSMNAYVQSTANSKALSSSLEKLASGQKINRAADNASGMSIADSLRSQANAIGQAINNANDGIGIIQIADKAMEQQVKILDTIKTKATQAAQDGQSTETRKTIQSDIKQLIEQLDNIAGSTSYNGKSLLSGNFVNKDFQVGAFSRNTIQATISATSSDKIGHVRSETTAAIDTTA--ENKTTALKFSGTNIPNGNMTIESVKIGYGAGEGLGVLTETINKNSNELGIRASFKVETVGSSAVTAG-ELKDFKINGTEIGSSIDVQVNDNNGNLVAAINAKKDITGVVGSIDSRGHLNLTSTDGRGIKVESSATAA-------------NSLNTVAGVADG-FNGGRLTLTSLGATDIKVEETHAN-----ATLTAAIT-------GSKEE…
526	GC_00000014	Core	Thiovulum_Frasassi	311	6	12	2	0	0.739923	0.909146	0.815852	N	Cell motility	K02406	flagellin							COG1344	Flagellin and related hook-associated protein FlgL (FlgL) (PDB:1IO1)	#NAME?
527	GC_00000014	Core	Thiovulum_Movile	47	6	12	2	0	0.739923	0.909146	0.815852	N	Cell motility	K02406	flagellin							COG1344	Flagellin and related hook-associated protein FlgL (FlgL) (PDB:1IO1)	MSSYVIGTNISSMNAYVQSTANSKALSSSLEKLASGQKINRAADNASGMSIADSLRSQANAIGQAMNNANDGIGIIQIADKAMEQQVKVLDTIKTKATQAAQDGQSTETRQAIQSDIKQLIEQLDNIAGNTSYNGKSLLSGNFVNKDFQVGAFSRNTIQATISATSSDKIGHVRSETT--NTVA---TEGQTTLKFSGTNIPNGNMTIESVKIGYGAGEGLGVLTETINKNSNELGIRASFKVETVGSSAVKAG-TVKDFKINGTEIGSSIPVEDNDKNGNLVAAINAKKDITGVIGSIDSRGHLNLTSTDGRGIKVESAAAP--------------NSLSDVAGVANG-FNGGRLTLTSLGATDIKVEETHAN-----ETLKTAIT-------NSNQE…
528	GC_00000014	Core	Thiovulum_Movile	4	6	12	2	0	0.739923	0.909146	0.815852	N	Cell motility	K02406	flagellin							COG1344	Flagellin and related hook-associated protein FlgL (FlgL) (PDB:1IO1)	#NAME?
529	GC_00000014	Core	Thiovulum_Tui_Malila	56	6	12	2	0	0.739923	0.909146	0.815852	N	Cell motility	K02406	flagellin							COG1344	Flagellin and related hook-associated protein FlgL (FlgL) (PDB:1IO1)	-MGFVVNTNVAAMVATTQSRLNNKGLDQSLERLSSGLRINRAADDASGLAISDSLRSQANSLGQALRNANEAVGIIQIADKAIAEQVKILDTIKTKATQAAQDGQSTESRKAIQSDIRLLMSQLDNIANSTSYNGKQLLSGNFINREFQVGAYSRNTVQASIEATSTDKIGHVRAETTAIGKIN---R-GTAKLTFEGSHIPNGKLTMESVKIDSKAGTGIGALAEVINKNSSTLGVRASYKVEVLGSKAVEEGAKVQNLVINGVELGNLSDIRANDADGRLVATINAVKDETGVFASIDERGRLKLTSLDGRAIEIKSDPVTT-TDADGNEVT---KTFEDYFGIDGNSFNAGRLTLVSQGAVDIRVSDQAG------GALEEAMN-----NGAMSEA…
530	GC_00000014	Core	Thiovulum_Tui_Malila	728	6	12	2	0	0.739923	0.909146	0.815852	N	Cell motility	K02406	flagellin							COG1344	Flagellin and related hook-associated protein FlgL (FlgL) (PDB:1IO1)	#NAME?
531	GC_00000014	Core	Thiovulum_imperiosus	651	6	12	2	0	0.739923	0.909146	0.815852	N	Cell motility	K02406	flagellin							COG1344	Flagellin and related hook-associated protein FlgL (FlgL) (PDB:1IO1)	#NAME?
532	GC_00000014	Core	Thiovulum_imperiosus	2015	6	12	2	0	0.739923	0.909146	0.815852	N	Cell motility	K02406	flagellin							COG1344	Flagellin and related hook-associated protein FlgL (FlgL) (PDB:1IO1)	#NAME?
533	GC_00000014	Core	Thiovulum_karukerense	536	6	12	2	0	0.739923	0.909146	0.815852	N	Cell motility	K02406	flagellin							COG1344	Flagellin and related hook-associated protein FlgL (FlgL) (PDB:1IO1)	#NAME?
534	GC_00000014	Core	Thiovulum_karukerense	235	6	12	2	0	0.739923	0.909146	0.815852	N	Cell motility	K02406	flagellin							COG1344	Flagellin and related hook-associated protein FlgL (FlgL) (PDB:1IO1)	#NAME?
535	GC_00000015	Core	Thiovulum_ES	997	6	11	3	0	0.748486	0.614793	0.675084	E	Amino acid transport and metabolism	K00549	5-methyltetrahydropteroyltriglutamate--homocysteine methyltransferase [EC:2.1.1.14]	M00017	Pathway modules; Amino acid metabolism; Cysteine and methionine metabolism	COG0620	Methionine biosynthesis	M00017	Methionine biosynthesis, apartate => homoserine => methionine	COG0620	Methionine synthase II (cobalamin-independent) (MetE) (PDB:1T7L)	MKSYVLGFPRIGEKRELKFALEKYWKGEIALSDLEATAKELRNRHWKYQVEAGIDCLSVNDFSYYDIMLDTMFVLGAIPSRFRDIEDKTAQYFAMARGDKTHTAMEMTKWLNSNYHYIVPELSANDELKLDVSKIVSEYTEASEF--GVTLKVNLIGILTFLKFSKRNEVESDTLKLFDKFMPIYEELVREVAKLNPEKVVVQFDEPAFVTSVGAEELSLLKIAYDKLGKVAENVKIVVATYFDQSTEATKVLVNTPISALALDFVYGKKNMESLEVIANSDKKLLVGIVDGRNIWLNNIEKSVETLNEISKVIPKDRLRVGTSSSLLHTPYTLKYEEKMDSEIKSWLAYAVEKLDEVNLINKLF----------------------------------…
536	GC_00000015	Core	Thiovulum_ES	1074	6	11	3	0	0.748486	0.614793	0.675084	E	Amino acid transport and metabolism	K00549	5-methyltetrahydropteroyltriglutamate--homocysteine methyltransferase [EC:2.1.1.14]	M00017	Pathway modules; Amino acid metabolism; Cysteine and methionine metabolism	COG0620	Methionine biosynthesis	M00017	Methionine biosynthesis, apartate => homoserine => methionine	COG0620	Methionine synthase II (cobalamin-independent) (MetE) (PDB:1T7L)	#NAME?
537	GC_00000015	Core	Thiovulum_Frasassi	1670	6	11	3	0	0.748486	0.614793	0.675084	E	Amino acid transport and metabolism	K00549	5-methyltetrahydropteroyltriglutamate--homocysteine methyltransferase [EC:2.1.1.14]	M00017	Pathway modules; Amino acid metabolism; Cysteine and methionine metabolism	COG0620	Methionine biosynthesis	M00017	Methionine biosynthesis, apartate => homoserine => methionine	COG0620	Methionine synthase II (cobalamin-independent) (MetE) (PDB:1T7L)	MKSYVLGFPRIGEQRELKVSLESYWKGNISLQDLEATAKDLRARHWKYQAKAEIDCFSVNDFSMYDGMLDMMFLLGAIPNRFKDIENRTARYFAMARGDKTHIAMEMTKWFNTNYHYIVPELSQSDELNLDISKIVSEYREARETVSESSLKINIVGIITFLKLSKRIDNKSNTLEFFDKYLAIYSQLISTLSKIDLQ-VVIQFDEPTFVTSIGSEELSLLKIAYDKLGTVAENVKIIVATYFDHSVEATKVLVNTRINAIALDFVLGEKNMESLEIIAKSDKRLLIGIVNGRNIWINEIQKSIDLLNKIALIVPQERIRIGTSTSLLHVPYSLQYEKKMDSEIKSWLSYAVEKLDEVVIIKKLFFGQILSYKETTFYNKNVKAVISRKTSNRVFNSEV…
538	GC_00000015	Core	Thiovulum_Movile	152	6	11	3	0	0.748486	0.614793	0.675084	E	Amino acid transport and metabolism	K00549	5-methyltetrahydropteroyltriglutamate--homocysteine methyltransferase [EC:2.1.1.14]	M00017	Pathway modules; Amino acid metabolism; Cysteine and methionine metabolism	COG0620	Methionine biosynthesis	M00017	Methionine biosynthesis, apartate => homoserine => methionine	COG0620	Methionine synthase II (cobalamin-independent) (MetE) (PDB:1T7L)	MKSYVLGFPRIGEQRELKVSLESYWKGNISLQDLEATAKDLRARHWKYQANAEIDCFSVNDFSMYDGMLDMMFLFGAIPNRFKDIENRTARYFAMARGDKTHTAMEMTKWFNTNYHYIVPELSQNDELNLDISKIVSEYREAREIVSESSLKINIVGIITFLKLSKRIDNKSNTLEFFDKYLAIYSELISKLSKIDVQ-VVIQFDEPTFVTSIGSEELSLLKIAYDKLGTVAENVKIIVATYFDHSVEATKVLVNTRINAIALDFILGEKNMESLEIIAKSDKRLLIGIVNGRNIWINEIQKSIDLLNKIALIVPKERIRIGTSTSLLHVPYSLQYETKMDSEIKSWLSYAVEKLDEVVIINKLFFGQILSHEETTFYNKNVKAVISRKTSNRVFNSEV…
539	GC_00000015	Core	Thiovulum_Tui_Malila	669	6	11	3	0	0.748486	0.614793	0.675084	E	Amino acid transport and metabolism	K00549	5-methyltetrahydropteroyltriglutamate--homocysteine methyltransferase [EC:2.1.1.14]	M00017	Pathway modules; Amino acid metabolism; Cysteine and methionine metabolism	COG0620	Methionine biosynthesis	M00017	Methionine biosynthesis, apartate => homoserine => methionine	COG0620	Methionine synthase II (cobalamin-independent) (MetE) (PDB:1T7L)	MKSYILGFPRIGEKRELKFALEKYWRGEIPLSELEATAKELRNRHWQYQKDAGIDCLPVNDFSYYDIVLDTMFLLGAIPSRFQDISDKMDRYFAMARGDKTHTAMEMTKWFNTNYHYIVPELSENDNLQLDTSKIVSEYREAEKF--GVQLKINLIGIVTFLKLSKRVDVEKDTLKLFDKYLPLYEQLVSELAKLNPEKVVIQFEEPIFVTSIGAEELSLLKIAYDKLATIAPNVKIIVATYFEHSVEATKVLVNTPITAIALDFVYGKKNFESLEAIANSGKVLLAGIVDGRNIWVNDIDKSVATLQEISKIVPKEKIRVGTSSSLLHVPYTLKYEEKMDSEIKSWLSYAVEKLDEVNLINKIF----------------------------------…
540	GC_00000015	Core	Thiovulum_imperiosus	616	6	11	3	0	0.748486	0.614793	0.675084	E	Amino acid transport and metabolism	K00549	5-methyltetrahydropteroyltriglutamate--homocysteine methyltransferase [EC:2.1.1.14]	M00017	Pathway modules; Amino acid metabolism; Cysteine and methionine metabolism	COG0620	Methionine biosynthesis	M00017	Methionine biosynthesis, apartate => homoserine => methionine	COG0620	Methionine synthase II (cobalamin-independent) (MetE) (PDB:1T7L)	MKSYVLGFPRIGEQRELKKALESYWKEQISLQQLEATAKELRTRHWNYQKDAGIDCISINDFSYYDIMLDTMFLLGAVPSRFKDIEDKTARYFAMARGDKTHTAMEMTKWLNSNYHYIVPELSESDELGLDISKIVSEYAEAKEL--GVQLKINLIGIISFLKLAKRVDVEKDTLKLFDKFLPLYVELVSELAKLDSEKVVIQFDEPSFVTSIGSEELSLLKIAYDKLGSVAENVKIVVATYFQHSVEATKVLVNTPISSLALDFVYGEKNMESLEAIANSDKKLLVGIVDGRNIWINDISKSLETLKKISEVVPRERMRIGTSSSLLHVPYTLKYEAKMDSEIKSWLSYAVEKLDEVNIINKLFFGLELSPQETDKLAENKKANHSRRTSTRVRDEAV…
541	GC_00000015	Core	Thiovulum_imperiosus	621	6	11	3	0	0.748486	0.614793	0.675084	E	Amino acid transport and metabolism	K00549	5-methyltetrahydropteroyltriglutamate--homocysteine methyltransferase [EC:2.1.1.14]	M00017	Pathway modules; Amino acid metabolism; Cysteine and methionine metabolism	COG0620	Methionine biosynthesis	M00017	Methionine biosynthesis, apartate => homoserine => methionine	COG0620	Methionine synthase II (cobalamin-independent) (MetE) (PDB:1T7L)	-------------------------------------------------------------------MLDTMFLLGVIPSRFRDIKNRTDRYFAMARGDKTHTAMEMTKWLN--------------------------------------------------------------------------------------------------------------------------------------------------------------------------------------------------------------IHIGK----------------------------------------------------------------------------…
542	GC_00000015	Core	Thiovulum_imperiosus	623	6	11	3	0	0.748486	0.614793	0.675084	E	Amino acid transport and metabolism	K00549	5-methyltetrahydropteroyltriglutamate--homocysteine methyltransferase [EC:2.1.1.14]	M00017	Pathway modules; Amino acid metabolism; Cysteine and methionine metabolism	COG0620	Methionine biosynthesis	M00017	Methionine biosynthesis, apartate => homoserine => methionine	COG0620	Methionine synthase II (cobalamin-independent) (MetE) (PDB:1T7L)	---------------------------------------------------------------------------------------------------------------------------------------------------------------------------------------------------------------------------------------------------------------------------------------------------------------------------------------------------------------------------------------------------------------…
543	GC_00000015	Core	Thiovulum_karukerense	1253	6	11	3	0	0.748486	0.614793	0.675084	E	Amino acid transport and metabolism	K00549	5-methyltetrahydropteroyltriglutamate--homocysteine methyltransferase [EC:2.1.1.14]	M00017	Pathway modules; Amino acid metabolism; Cysteine and methionine metabolism	COG0620	Methionine biosynthesis	M00017	Methionine biosynthesis, apartate => homoserine => methionine	COG0620	Methionine synthase II (cobalamin-independent) (MetE) (PDB:1T7L)	MKNYVLGFPRIGEKRELKFALEKYWRGEISLSDLEATAKELRARHWNYQVEAGIDCISVNDFSYYDIMLDTMFVLGAIPSRFRDIEDRNARYFAMARGDKTHTAMEMTKWLNSNYHYIVPELSAGDELSLDVSKIVSEYAEAKET--GAQLKINLVGIVTFLKLAKRNDVDSNTLKLFDKFLPIYVQLVEELAKLDS----------------------------------------------------------------------------------------------------------------------------------------------------------------------------------------------------------…
544	GC_00000015	Core	Thiovulum_karukerense	705	6	11	3	0	0.748486	0.614793	0.675084	E	Amino acid transport and metabolism					COG0620	Methionine biosynthesis			COG0620	Methionine synthase II (cobalamin-independent) (MetE) (PDB:1T7L)	---------------------------------------------------------------------MTRFSFSKTYSQF-----------------------------------------------------------------------------------------------LENFNKIENALKDETVKLDSE-------------------------------KVASNVKIIVATYFDHSVEATKVLVNTPISAIALDFVYGKKNLESLEAVANSDKKLLVGIVDGRNIWINDSEKSVETLNEISKVVPKDRLRVGTSSSLLHTPYTLKYEEKMDSEIKSWLSYAVEKLDEVNLINKLF----------------------------------…
545	GC_00000015	Core	Thiovulum_karukerense	704	6	11	3	0	0.748486	0.614793	0.675084	E	Amino acid transport and metabolism	K00549	5-methyltetrahydropteroyltriglutamate--homocysteine methyltransferase [EC:2.1.1.14]	M00017	Pathway modules; Amino acid metabolism; Cysteine and methionine metabolism	COG0620	Methionine biosynthesis	M00017	Methionine biosynthesis, apartate => homoserine => methionine	COG0620	Methionine synthase II (cobalamin-independent) (MetE) (PDB:1T7L)	#NAME?
546	GC_00000016	Core	Thiovulum_ES	1352	6	11	3	0	0.733026	0.646383	0.686984	F	Nucleotide transport and metabolism					COG0208	Pyrimidine salvage			COG0208	Ribonucleotide reductase beta subunit, ferritin-like domain (NrdB) (PDB:1AV8)	---------------------------------------------------------------------------------------------------------------------------------------------------------------------------------------------------------------------------------------------------------------------------------------------------------------------------------------------------------------------------------------------------------------…
547	GC_00000016	Core	Thiovulum_ES	1350	6	11	3	0	0.733026	0.646383	0.686984	F	Nucleotide transport and metabolism					COG0208	Pyrimidine salvage			COG0208	Ribonucleotide reductase beta subunit, ferritin-like domain (NrdB) (PDB:1AV8)	--------------------------------------------------------------MSPDAKDY-ENLTEREKIAYDKALSQLIFMDSLQTNNIIDNVNPFVTAPEINLVLVRQSFEEILH--------------------------------------------------------------------------------------------------------------------------------------------------------------------------------------------------------------------------------------------------------------------------------…
548	GC_00000016	Core	Thiovulum_ES	1349	6	11	3	0	0.733026	0.646383	0.686984	F	Nucleotide transport and metabolism					COG0208	Pyrimidine salvage			COG0208	Ribonucleotide reductase beta subunit, ferritin-like domain (NrdB) (PDB:1AV8)	----MINRKKIYNPESNENTKDRKIFGGDPTGIFELNDIKYKWAYNLWEVMLNNTWFK-----------------------------------------------------------------------------------------------------------------------------------------------------------------------------------------------------------------------------------------------------------------------------------------------------------------------------------------------------…
549	GC_00000016	Core	Thiovulum_Frasassi	211	6	11	3	0	0.733026	0.646383	0.686984	F	Nucleotide transport and metabolism	K00526	ribonucleoside-diphosphate reductase beta chain [EC:1.17.4.1]	M00053	Pathway modules; Nucleotide metabolism; Pyrimidine metabolism	COG0208	Pyrimidine salvage	M00053	Pyrimidine deoxyribonuleotide biosynthesis, CDP/CTP => dCDP/dCTP,dTDP/dTTP	COG0208	Ribonucleotide reductase beta subunit, ferritin-like domain (NrdB) (PDB:1AV8)	#NAME?
550	GC_00000016	Core	Thiovulum_Movile	91	6	11	3	0	0.733026	0.646383	0.686984	F	Nucleotide transport and metabolism	K00526	ribonucleoside-diphosphate reductase beta chain [EC:1.17.4.1]	M00053	Pathway modules; Nucleotide metabolism; Pyrimidine metabolism	COG0208	Pyrimidine salvage	M00053	Pyrimidine deoxyribonuleotide biosynthesis, CDP/CTP => dCDP/dCTP,dTDP/dTTP	COG0208	Ribonucleotide reductase beta subunit, ferritin-like domain (NrdB) (PDB:1AV8)	-----MFKKTIYNPNSTETSKNRKIIGGDPNGIFELNNLKYQWAYNLYKVMLQNSWFPEEIPLNNDARDYRERLTSSQKDGFDRALAQLIFMDSLQANNLIDNINPYITAPEVNMCVIRQSFEEILH--------------------------------------------------------------------------------------------------------------------------------------------------------------------------------------------------------------------------------------------------------------------------------…
551	GC_00000016	Core	Thiovulum_Movile	94	6	11	3	0	0.733026	0.646383	0.686984	F	Nucleotide transport and metabolism					COG0208	Pyrimidine salvage			COG0208	Ribonucleotide reductase beta subunit, ferritin-like domain (NrdB) (PDB:1AV8)	#NAME?
552	GC_00000016	Core	Thiovulum_Tui_Malila	284	6	11	3	0	0.733026	0.646383	0.686984	F	Nucleotide transport and metabolism	K00526	ribonucleoside-diphosphate reductase beta chain [EC:1.17.4.1]	M00053	Pathway modules; Nucleotide metabolism; Pyrimidine metabolism	COG0208	Pyrimidine salvage	M00053	Pyrimidine deoxyribonuleotide biosynthesis, CDP/CTP => dCDP/dCTP,dTDP/dTTP	COG0208	Ribonucleotide reductase beta subunit, ferritin-like domain (NrdB) (PDB:1AV8)	MENSIVDKKKIYNPDSREITKDRKIFGGNPTGIFELNDIKYQWAYNLWEVMLKNTWFPAEVNMSGDVKDYKENLTPREKEAYDKALAQLIFMDSLQTNNIIDNINPYITAPEINLILVRQSFEEALH--------------------------------------------------------------------------------------------------------------------------------------------------------------------------------------------------------------------------------------------------------------------------------…
553	GC_00000016	Core	Thiovulum_imperiosus	1237	6	11	3	0	0.733026	0.646383	0.686984	F	Nucleotide transport and metabolism	K00526	ribonucleoside-diphosphate reductase beta chain [EC:1.17.4.1]	M00053	Pathway modules; Nucleotide metabolism; Pyrimidine metabolism	COG0208	Pyrimidine salvage	M00053	Pyrimidine deoxyribonuleotide biosynthesis, CDP/CTP => dCDP/dCTP,dTDP/dTTP	COG0208	Ribonucleotide reductase beta subunit, ferritin-like domain (NrdB) (PDB:1AV8)	--------------------------------------------------------------MSGDVKDY-ENLSNREKSSYDKALSQLIFMDSLQTNNVIDNINPYVTAPEINLVLVRQSFEEALHCYVEGTEVLTKDGFIDFREVKDDTQIANYHENGDVTFSSPTEIIVGDYDGEIFSFTGQRYNVSVTPNHRMVRWNTREGNRFETLLAEDISLHNHKAPVSGYLKSEKELEFSPLDRLKVAFQADGTVTNGGNFTEHGVMYKFYLKKDRKIERLLQILEDGNFKHSIKEAGEYKNIYAWCKEELDKEFDWVKLDEITLSWGLSFIEELTYWDGSRSGGLLRYSNTNEKAINKATSVATVCGLRVGVNKSKTSGFHGEDLGERSRDYWTLNFVDT…
554	GC_00000016	Core	Thiovulum_imperiosus	1236	6	11	3	0	0.733026	0.646383	0.686984	F	Nucleotide transport and metabolism					COG0208	Pyrimidine salvage			COG0208	Ribonucleotide reductase beta subunit, ferritin-like domain (NrdB) (PDB:1AV8)	----MIERKKIYNPNSDETTSDRKVVGGDPTGIFELNDIKYQWAYNLWEVMLNNTWFK-----------------------------------------------------------------------------------------------------------------------------------------------------------------------------------------------------------------------------------------------------------------------------------------------------------------------------------------------------…
555	GC_00000016	Core	Thiovulum_karukerense	1302	6	11	3	0	0.733026	0.646383	0.686984	F	Nucleotide transport and metabolism					COG0208	Pyrimidine salvage			COG0208	Ribonucleotide reductase beta subunit, ferritin-like domain (NrdB) (PDB:1AV8)	---------------------------------------------------------------------------------------------------------------------------------------------------------------------------------------------------------------------------------------------------------------------------------------------------------------------------------------------------------------------------------------------------------------…
556	GC_00000016	Core	Thiovulum_karukerense	1300	6	11	3	0	0.733026	0.646383	0.686984	F	Nucleotide transport and metabolism	K00526	ribonucleoside-diphosphate reductase beta chain [EC:1.17.4.1]	M00053	Pathway modules; Nucleotide metabolism; Pyrimidine metabolism	COG0208	Pyrimidine salvage	M00053	Pyrimidine deoxyribonuleotide biosynthesis, CDP/CTP => dCDP/dCTP,dTDP/dTTP	COG0208	Ribonucleotide reductase beta subunit, ferritin-like domain (NrdB) (PDB:1AV8)	----MIDKKRIYNPDSKEITKERKIFGGNPTGIFELNDIKYQWAYNLWEAMLNNTWFPKEVNMNSDVKDYRDGLSDREKNAYDKALAQLIFMDSLQTNNIIDNVNPYITAPEINLILVRQSFEEALH--------------------------------------------------------------------------------------------------------------------------------------------------------------------------------------------------------------------------------------------------------------------------------…
557	GC_00000017	Core	Thiovulum_ES	1118	4	11	4	0	0.621132	0.783805	0.693051													---------------MEKENFDLKSELKLIGMTQKDFAEYTGFHLNSVGRWVRQEIEIPKWTIVLIENYKKAKLFDELTNKLK------
558	GC_00000017	Core	Thiovulum_ES	2057	4	11	4	0	0.621132	0.783805	0.693051													---------------MEKENFDLKAEIKNLGMTQKEFAEYIDVHMTTVSRWVRNELEIPKLVKLVLENYKKAKLFDEVVFIKQSF----
559	GC_00000017	Core	Thiovulum_ES	268	4	11	4	0	0.621132	0.783805	0.693051													---------------MSEQNFNLKAELKSIGMTQKDFSLHIKRTTNTVNRWVKGEVETPEVIKLYIEAYKKAKLYDQVSLKIN------
560	GC_00000017	Core	Thiovulum_ES	191	4	11	4	0	0.621132	0.783805	0.693051													----------MEDFLEQKEMFDLKFELKNLGLNLTSFANEVQLSPNTVSRWARGEVQIPKWVKPFIINYKKS-----------------
561	GC_00000017	Core	Thiovulum_Frasassi	898	4	11	4	0	0.621132	0.783805	0.693051													#NAME?
562	GC_00000017	Core	Thiovulum_Frasassi	4	4	11	4	0	0.621132	0.783805	0.693051													#NAME?
563	GC_00000017	Core	Thiovulum_Movile	1758	4	11	4	0	0.621132	0.783805	0.693051													MRLCKISLNKKEDKFLSESQFDLKSELKAIGMSQKDFAILTNVHVNSVSRWIRGELETPKWVSLLLKYYKKAKLLEELSITIK------
564	GC_00000017	Core	Thiovulum_Movile	1039	4	11	4	0	0.621132	0.783805	0.693051													#NAME?
565	GC_00000017	Core	Thiovulum_imperiosus	657	4	11	4	0	0.621132	0.783805	0.693051													----------------MEEKFDLKSELKSIGMTQKEFAEFTNVNQNTVSRWIREDLPMPKWVKLLIENYRKAKVLDDIQRIYRL-----
566	GC_00000017	Core	Thiovulum_imperiosus	1690	4	11	4	0	0.621132	0.783805	0.693051													----------------MEEKFDLKSELKSIGMTQKEFAEFTDVHVNSVGKWVRGNLPTPTWVKLLIKYYKKSQALNELLVK--------
567	GC_00000017	Core	Thiovulum_imperiosus	1688	4	11	4	0	0.621132	0.783805	0.693051													----------------MEEKFDLKSELKSIGMTQKEFAEHIDKSVYTITRWVQGELKTPKLVKLYIEAYKRTKILDNLSISVK------
568	GC_00000018	Core	Thiovulum_ES	339	5	10	3	0	0.634153	0.829712	0.71887													---MKEQEKYATTFYTTKDVKTEALKIAKKKGIHTLNGLLNILIADFVEKNREILERK-------
569	GC_00000018	Core	Thiovulum_ES	1621	5	10	3	0	0.634153	0.829712	0.71887													--------------MLDEKIRVEALKIAKTKGLNTLSTLLNVLMVEYVENHQKNEPR--------
570	GC_00000018	Core	Thiovulum_ES	1387	5	10	3	0	0.634153	0.829712	0.71887													MILLKDNEYSKTTINLQKETKINALKIAKKKGITTMTTLMNILLAEYVEKNITYIQNK-------
571	GC_00000018	Core	Thiovulum_Frasassi	123	5	10	3	0	0.634153	0.829712	0.71887													----MKDEFHRASININKEMLKDALKIAKKQGFNTFTSLINRLVFEYIEKHKEILEKKL------
572	GC_00000018	Core	Thiovulum_Movile	1270	5	10	3	0	0.634153	0.829712	0.71887													---MTEVNKKRSTIIIDENFKLDAQKIAKKKGINTLTTLINILLAEYIEKNRELLERK-------
573	GC_00000018	Core	Thiovulum_Movile	845	5	10	3	0	0.634153	0.829712	0.71887													---MLDNEYSKTTVNLEKNIKIASQKIAKKKGINTLTTLVNILLAEYIEKNRELLERKQ------
574	GC_00000018	Core	Thiovulum_imperiosus	1187	5	10	3	0	0.634153	0.829712	0.71887													-----MQNKKRTTLIIENEFKTNSLKIAKKKGINTLTTLVNMLLAEYIDKNRELLKRETHSERM-
575	GC_00000018	Core	Thiovulum_imperiosus	365	5	10	3	0	0.634153	0.829712	0.71887													MVELKENEYSKTTINLQKDMKINALKIAKKKGITTMTTLVNILLAEYVEKNDNYLNKPNRI----
576	GC_00000018	Core	Thiovulum_imperiosus	1758	5	10	3	0	0.634153	0.829712	0.71887													#NAME?
577	GC_00000018	Core	Thiovulum_karukerense	366	5	10	3	0	0.634153	0.829712	0.71887													---MDTTKKKKTTMIIDEDIKLDSLKIAKKKGINTLTTLVNILLAEYIEKNQEILERKR------
578	GC_00000019	Core	Thiovulum_ES	137	6	10	2	0	0.655296	0.668814	0.661986	F	Nucleotide transport and metabolism	K01923	phosphoribosylaminoimidazole-succinocarboxamide synthase [EC:6.3.2.6]	M00048	Pathway modules; Nucleotide metabolism; Purine metabolism	COG0152	Purine biosynthesis	M00048	Inosine monophosphate biosynthesis, PRPP + glutamine => IMP	COG0152	Phosphoribosylaminoimidazole-succinocarboxamide synthase (PurC) (PDB:1A48)	MNKGELIYEGKAKRIFSVENDSTHLVAEFKDDLTAFNAQKKSSEEGKGALNLKISTQLFNLLTEKGIKTHFVENISDRDMLVKKVDIILIEVVVRNIATGSLTRRLGIEDGKKLPFTLIEFYYKNDDMNDPIITDEHAIIMELAKSQEELAILKSEAKKVNDILIPFFAERNLNLVDFKLEFGRLPNGEIILADELSPDNCRFWDMETGEKLDKDRFREGIGGIKVAYEEVLKRIM---------------------------------------------------------------------------------------
579	GC_00000019	Core	Thiovulum_ES	706	6	10	2	0	0.655296	0.668814	0.661986	F	Nucleotide transport and metabolism	K23264	phosphoribosylformylglycinamidine synthase subunit PurS [EC:6.3.5.3]	M00048	Pathway modules; Nucleotide metabolism; Purine metabolism	COG1828	Purine biosynthesis	M00048	Inosine monophosphate biosynthesis, PRPP + glutamine => IMP	COG1828	Phosphoribosylformylglycinamidine (FGAM) synthase, PurS subunit (PurS) (PDB:1GTD)	---------------------------------------------MKAIVNIYLKE---GVLDSQGKAVHHA------------LDSLGFKESVKDVRIG------------------------------------RQIILKLATS-SESEAREEATKMCEELL------ANTVIEDYTIELENE------------------------------------------------------------------------------------------------------------------------------------------
580	GC_00000019	Core	Thiovulum_Frasassi	256	6	10	2	0	0.655296	0.668814	0.661986	F|F	Nucleotide transport and metabolism|Nucleotide transport and metabolism	K01923	phosphoribosylaminoimidazole-succinocarboxamide synthase [EC:6.3.2.6]	M00048	Pathway modules; Nucleotide metabolism; Purine metabolism	COG0152|COG1828	Purine biosynthesis|Purine biosynthesis	M00048	Inosine monophosphate biosynthesis, PRPP + glutamine => IMP	COG0152|COG1828	Phosphoribosylaminoimidazole-succinocarboxamide synthase (PurC) (PDB:1A48)|Phosphoribosylformylglycinamidine (FGAM) synthase, PurS subunit (PurS) (PDB:1GTD)	MNKLDLLYEGKGKKLYS-TNDQDLLIAEFKDDLTAFNAQKRSQESGKGILNNEISTIIFGELSDSNITTHFVKKLNDRDMLVKRVYIIPIEVVVRNVATGSLTKRLGIPEGRELKNPIVEFYYKNDAMNDPIINDEHAVIMGLVDEVIELENLKTQAKKINEILKPFFEKVGLRLIDFKLEFGKDKNGNIILADEISPDSCRFWDSTTGEKLDKDRFRQDIGSVKVAYEEVKNRILILQKGYKAIVNIYLKDGVLDSAGKAVNHALGSLGFGNSVNDVRIGRQIVLKISANSKSDAEKQTREMCESLLANTVIENYNIEIING
581	GC_00000019	Core	Thiovulum_Movile	1230	6	10	2	0	0.655296	0.668814	0.661986	F	Nucleotide transport and metabolism	K01923	phosphoribosylaminoimidazole-succinocarboxamide synthase [EC:6.3.2.6]	M00048	Pathway modules; Nucleotide metabolism; Purine metabolism	COG0152	Purine biosynthesis	M00048	Inosine monophosphate biosynthesis, PRPP + glutamine => IMP	COG0152	Phosphoribosylaminoimidazole-succinocarboxamide synthase (PurC) (PDB:1A48)	MDKLDLLYEGKGKKLYS-TNDRDLLIAEFKDDLTAFNAQKRSQESGKGILNNEISTIIFGELSDSNITTHFVKKLNDRDMLVKRVSIIPIEVVVRNVATGSLTKRLGIPEGRELKNPIVEFYYKNDAMNDPIINDEHAVIMGLVDEVVELENLKTQARKINEILKPFFAKVGLRLIDFKLEFGKDKNENIILADEISPDSCRFWDSTTGEKLDKDRFRQDIGGVKVAYEEVKNRILTLQKVYKAIVNIYLKDGVLDSAGKAVNHALGSLGFGNSVNDVRIGRQIILKISANSKSDAEKQTQEMCESLLANTVIEDYNIEIING
582	GC_00000019	Core	Thiovulum_Tui_Malila	995	6	10	2	0	0.655296	0.668814	0.661986	F	Nucleotide transport and metabolism	K01923	phosphoribosylaminoimidazole-succinocarboxamide synthase [EC:6.3.2.6]	M00048	Pathway modules; Nucleotide metabolism; Purine metabolism	COG0152	Purine biosynthesis	M00048	Inosine monophosphate biosynthesis, PRPP + glutamine => IMP	COG0152	Phosphoribosylaminoimidazole-succinocarboxamide synthase (PurC) (PDB:1A48)	MEKAKLLYEGKAKKLYEVVGEPDKLIAEFKDDLTAFNAQKKSQEEGKGILNNEISTILFQELEKNGVETHFISKLSDREMLVKRVDIIPIEVVIRNVATGSLSKRLGIPNGKKLPFTLVEFYYKKDELNDPIITDEHALILELVKDVSELDTLRELGKKVNSILVPYFDAIGLRLIDFKLEFGRTSDGNIILADEVSPDSCRFWDKETNEKLDKDRFREGIGGVKVAYEQVRDRIL----------------------GRV--------------------------------------------------------------
583	GC_00000019	Core	Thiovulum_Tui_Malila	994	6	10	2	0	0.655296	0.668814	0.661986	F	Nucleotide transport and metabolism	K23264	phosphoribosylformylglycinamidine synthase subunit PurS [EC:6.3.5.3]	M00048	Pathway modules; Nucleotide metabolism; Purine metabolism	COG1828	Purine biosynthesis	M00048	Inosine monophosphate biosynthesis, PRPP + glutamine => IMP	COG1828	Phosphoribosylformylglycinamidine (FGAM) synthase, PurS subunit (PurS) (PDB:1GTD)	--------------------------------------------MKRVVVNIYLKE---GVLDPQGKAVHHA------------LDSLGFGEVVEDVRIG------------------------------------KQIVLKLNSA-SDKEAKEEAIKMCESLL------ANTVIENYDIEISDV------------------------------------------------------------------------------------------------------------------------------------------
584	GC_00000019	Core	Thiovulum_imperiosus	562	6	10	2	0	0.655296	0.668814	0.661986	F	Nucleotide transport and metabolism	K01923	phosphoribosylaminoimidazole-succinocarboxamide synthase [EC:6.3.2.6]	M00048	Pathway modules; Nucleotide metabolism; Purine metabolism	COG0152	Purine biosynthesis	M00048	Inosine monophosphate biosynthesis, PRPP + glutamine => IMP	COG0152	Phosphoribosylaminoimidazole-succinocarboxamide synthase (PurC) (PDB:1A48)	MEKSELLYEGKAKKLFAVAGDESKIIAEFKDDLTAFNAQKKSSETGKGALNNEISTIIFKKLEENGIETHFVENLSEIEMLVERVEIIPIEVVVRNVATGSLVKRLGIEDGKVLSPILVEFYYKDDDLGDPIITDDHATMMELASS-EELEVLKAKARKVNEILLPFFKEKNLRLIDFKLEFGRDRDGKILLADEVSPDSCRFWDINSGEKLDKDRFRHGIGGIKVAYEEVRNRIL----------------------G----------------------------------------------------------------
585	GC_00000019	Core	Thiovulum_imperiosus	561	6	10	2	0	0.655296	0.668814	0.661986	F	Nucleotide transport and metabolism	K23264	phosphoribosylformylglycinamidine synthase subunit PurS [EC:6.3.5.3]	M00048	Pathway modules; Nucleotide metabolism; Purine metabolism	COG1828	Purine biosynthesis	M00048	Inosine monophosphate biosynthesis, PRPP + glutamine => IMP	COG1828	Phosphoribosylformylglycinamidine (FGAM) synthase, PurS subunit (PurS) (PDB:1GTD)	---------------------------------------------MRVVINIFLKE---GVLDSQGKAVHHA------------LDSLGFEKSVQDVRIG------------------------------------RQIVMQLNTS-SESEAREEATKMCEELL------ANTVIEDYSIEI---------------------------------------------------------------------------------------------------------------------------------------------
586	GC_00000019	Core	Thiovulum_karukerense	908	6	10	2	0	0.655296	0.668814	0.661986	F	Nucleotide transport and metabolism	K01923	phosphoribosylaminoimidazole-succinocarboxamide synthase [EC:6.3.2.6]	M00048	Pathway modules; Nucleotide metabolism; Purine metabolism	COG0152	Purine biosynthesis	M00048	Inosine monophosphate biosynthesis, PRPP + glutamine => IMP	COG0152	Phosphoribosylaminoimidazole-succinocarboxamide synthase (PurC) (PDB:1A48)	MEKSELLYEGKGKKLFKIAGDDTQLIAEFKDDLTAFNAQKKSQEEGKGVLNNEISTIIFNEVMKHGIETHFIEKLNDRDMLVKKVDIIPIEVVVRNVATGSLSKRLGIEDGKILPFTLVEFYYKEDALNDPIINDDHAIIMELVDDRAELDVLRELGKKVNDILLPYFDSINLRLIDFKLEFGKTADGKIILADEISPDSCRFWDKDTNEKLDKDRFRQDMGGVKVAYETVRDRIL----------------------GK---------------------------------------------------------------
587	GC_00000019	Core	Thiovulum_karukerense	907	6	10	2	0	0.655296	0.668814	0.661986	F	Nucleotide transport and metabolism	K23264	phosphoribosylformylglycinamidine synthase subunit PurS [EC:6.3.5.3]	M00048	Pathway modules; Nucleotide metabolism; Purine metabolism	COG1828	Purine biosynthesis	M00048	Inosine monophosphate biosynthesis, PRPP + glutamine => IMP	COG1828	Phosphoribosylformylglycinamidine (FGAM) synthase, PurS subunit (PurS) (PDB:1GTD)	---------------------------------------------MKAVVNIYLKE---GVLDSQGKAVHHA------------LDSLGFGESVADVRIG------------------------------------RQIVLKLNSK-TEAEAREETTKMCEELL------ANTVIEDYDIEISNV------------------------------------------------------------------------------------------------------------------------------------------
588	GC_00000020	Core	Thiovulum_ES	1057	5	10	3	0	0.762244	0.743401	0.752704	P	Inorganic ion transport and metabolism	K03320	ammonium transporter, Amt family							COG0004	Ammonia channel protein AmtB (AmtB) (PDB:1U77)	MENMADVKYILDSFLMIIMAAFVMWMAAGFAMLEAGLTRSKNNTVVLLKNVALFAISVITYYFIGYNLMYGDGNAIIGGGFALSGITYDDHSLYADFFFQVVFVATAASVISGTVAERIKIVPFLIFVAVLSAIIYPIQGHWTWGGSSLGGLLDGFSDFAGSTIVHSVGGWAALAGVLLLGARNGKYSKGGHIRAIPGSSMPLATLGTFILWVGWFGFNGGSQLAMGSKEDIDAIALVIASTNMAAAVGATTMVFLTYILNKKIDLTMVLNGALGGLVAVTAGPD-NGMIAATIEGIVAAILIFVTVPLFDKFRIDDPVGALSVHLVNGIWGTLAVAIFNSEVKMMDQIIGIVVIGAFTFVVSFAVWFALKITMGIRVSDEEEYDGLDYHESGVEAYPE…
589	GC_00000020	Core	Thiovulum_ES	969	5	10	3	0	0.762244	0.743401	0.752704	P	Inorganic ion transport and metabolism	K03320	ammonium transporter, Amt family							COG0004	Ammonia channel protein AmtB (AmtB) (PDB:1U77)	-MENSDILYIIDTLFIIFSATLIILMAPGFAMLEAGLVRTKNVSTVLTGNVLLYAITSFVFFIWGYNLMFG------GNGFFLDGFEDDGYSKYALFFFQMAFVSKTVSIISGGVAERIRIIPFMLFAVVMSGLIYPTVGNWTWG----GGFLKEMHDLAGSTIIHSVGGWALLAGILILGARNGKYGKKGNVRAIPASNIPLVTLGGLLLWLGWFGFNGGSVLTMNSVENANLVAQVIVNTNTAGVSGAIISAIIVYLQYRKLDITMILNGALGGLVAITAGADVVGDWQPIVIGAIGGALVVFAVPMFDKLRIDDPVGALSVHLVNGIWGTIAVGLF-SDLPIMPQLIGIGVVAVFTFVVAYVFFFAIDKIMPLRVTDEVEYDGLDVPEIGVESYPE…
590	GC_00000020	Core	Thiovulum_Frasassi	1513	5	10	3	0	0.762244	0.743401	0.752704													-----------------MMATLVMWMTVGFAMLEAGLLEQKNNSIVLLK-------------------------------------------------------------------------------------------------------------------------------------------------------------------------------------------LVVASTNMAAAAGAVTMI-------------------------------------------------------------------------------------------------------------------------------------------------…
591	GC_00000020	Core	Thiovulum_Frasassi	1247	5	10	3	0	0.762244	0.743401	0.752704	P	Inorganic ion transport and metabolism									COG0004	Ammonia channel protein AmtB (AmtB) (PDB:1U77)	#NAME?
592	GC_00000020	Core	Thiovulum_Frasassi	1361	5	10	3	0	0.762244	0.743401	0.752704													-----------------------------------------------------------------------------------------------------------------------------------------------------------------------------------------------------------------------------------------------------------------------------------------------------------------------------------------------------------------------------------------------YDGLDQHEAGVEAYPE…
593	GC_00000020	Core	Thiovulum_Tui_Malila	331	5	10	3	0	0.762244	0.743401	0.752704	P	Inorganic ion transport and metabolism	K03320	ammonium transporter, Amt family							COG0004	Ammonia channel protein AmtB (AmtB) (PDB:1U77)	MENLNDVKYILDSFLMIIMAVFVMWMAAGFAMLEAGLTRTKNNTVVLLKNIVLYSIAVIAYYFVGYNLMYGDGNSFIGSGFALSGISYDDHSLYADFFFQVVFVATAASVISGTVAERMKLIPFLIFVAILSAIIYPIQGHWTWGGSELGGLLSGFSDFAGSTIVHAVGGWAALAGVLLLGPRNGKYGKNGQVRAIYGSSMPLATLGTFILWMGWFGFNGGSQLAMGTKADIDGVALVVASTNMAAAVGAVTMAIITYVMNRRIDLTMVLNGALGGLVAVTAGPD-NGMLAATIEGIVAAILIYVAVPMFDKLKIDDPVGALSVHLINGIWGTIAVAIFNPEVSMVAQIKGIVVIGLFVFVTSFVVWYALKLTIGIRVSDEVEYDGLDQHEAGIESYPE…
594	GC_00000020	Core	Thiovulum_imperiosus	1277	5	10	3	0	0.762244	0.743401	0.752704	P	Inorganic ion transport and metabolism	K03320	ammonium transporter, Amt family							COG0004	Ammonia channel protein AmtB (AmtB) (PDB:1U77)	---MEDIQYILNSFLMVIMAAFVMWMAAGFAMLEAGLTRTKNNSIVLLKNVALFSISVIVYYFIGYNLMYGDGNAFIGSGFSLSGISYDDHSLYADFFFQVVFVATAASVISGTVAERIKIVPFLIFVLVLAGIIYPIQGHWTWGGSELGGLLSGFSDFAGSTIVHSVGGWAALAGVLLLGARNGKYGKGGKVRAIPGSSMPLATLGTFILWVGWFGFNGGSQLAMGTKEDIDAIALVVASTNMAAAVGATTMVILTYTLNKRIDLTMVLNGALGGLVAVTAGPD-AGMIAATIEGIVAAVLVYLAVPLFDRFKIDDPVGALSVHLVNGIWGTLAVAIFKDDVSFMSQLTGIVVIGAFVFATSFVVWYILKITMGIRVSDEEEYDGLDLHEAGIEAYPE…
595	GC_00000020	Core	Thiovulum_imperiosus	39	5	10	3	0	0.762244	0.743401	0.752704	P	Inorganic ion transport and metabolism	K03320	ammonium transporter, Amt family							COG0004	Ammonia channel protein AmtB (AmtB) (PDB:1U77)	-MDESAILHIIDTLFILFSATLIILMAPGFAMLEAGLVRTKNVTAVLTGNVLLYSITSFVFLVWGYNLMFG------GNGFFLDGFEDAGFSMYALFFFQMAFVSKTVSIISGGVAERIRVLPFMLFAVVMSGVIYPLVGNWTWG----GGFLKEMHDLAGSTIIHSVGGWALLAGILVLGARKGRYGKNGKVRVIPASNIPLVTLGGFLLWIGWFGFNGGSVLSMNSVENANLVAQVIVNTNTAGISGAIVAAILMFLTYRKVDITMVLNGALGGLVAITAGADVVGIWEPIVIGGIGGALVVLAVPLFDKVKIDDPVGALSVHLVNGIWGTIAVALFNSEYSLMNQLYGIAVVAVFSFGVSFVAFFVINKIMPLRPSEEVEYDGLDISEIGVESYPE…
596	GC_00000020	Core	Thiovulum_karukerense	1157	5	10	3	0	0.762244	0.743401	0.752704	P	Inorganic ion transport and metabolism	K03320	ammonium transporter, Amt family							COG0004	Ammonia channel protein AmtB (AmtB) (PDB:1U77)	MENINDVKYILDSFLMIIMAAFVMWMAAGFAMLEAGLTRTKNNTIVLLKNVALYSISVIVFYFVGYNLMYGEGGAFIGSGFALSGISYDDHSLYADFFFQVVFVATAASVISGTVAERIKLVPFLIFVAVLSAVIYPIQGHWTWGGSELGGLIAGFSDFAGSTIVHSVGGWAALAGAMLLGARSGKYGKHGQVRAIHGSSMPLATLGTFILWVGWFGFNGGSQLAMGSKEDVDAIALVVASTNMAAAVGALTMVVITYLKNGRVDLTMVLNGALGGLVAVTAGPD-NGMIAATIEGAVAAVLVYIAVPMFDKLKLDDPVGALSVHLVNGIWGTLAVAIFNSEVSMIAQIKGIIVIGLFTFIASYVVWYILKITMGIRVSDEVEYDGLDQHEAGIEAYPE…
597	GC_00000020	Core	Thiovulum_karukerense	647	5	10	3	0	0.762244	0.743401	0.752704	P	Inorganic ion transport and metabolism	K03320	ammonium transporter, Amt family							COG0004	Ammonia channel protein AmtB (AmtB) (PDB:1U77)	-MDSASILYIVDTLFIIFSATLIILMAPGFAMLEAGLVRTKNVTSVLTGNVLLYSITSLVFLVWGYNLMFN------GSGLFLNGFEDDGFSKYALFFFQMAFVSKTVSIISGGVAERIKILPFMIFAIAMSGFIYPMVGNWTWG----GGFLSDMHDLAGSTIIHSVGGWALLAGILVLGARKGRYGKNGQVRVIPASNIPLVTLGGFLLWIGWFGFNGGSVLSMNSVENANLVAQVILNTNTAGISGAIIAAAMVYTQYRKLDITMILNGALGGLVAITAGADVVGLWEPIVIGAIGGALVVLAVPMFDRFKIDDPVGALSVHLVNGIWGTLAVAVFNHDYSIVAQAKGIAIIGVFSFSVAFVLFKVINLITPLRTSEEVEYDGLDISETGVESYPE…
598	GC_00000021	Core	Thiovulum_ES	270	5	9	4	0	0.623658	0.656678	0.639742	V	Defense mechanisms	K07317	adenine-specific DNA-methyltransferase [EC:2.1.1.72]							COG1002	Type II restriction/modification system, endonuclease and methylase domains (YeeA) (PDB:5HR4)	MNQIKNRNFLTHSYSNSTISEENFLRFLKELKIYLGKIQDISRERKGETYLQNILNSFDFG-NSEINNFENIDLAIFQD------KQIEVIIETKKPDSSEMISDENFAKKSFAQICYYYSEYRSSSIKHLIITDYKTLYIFKASEIEKIVSSKEFPRYRKSAKTGDIYLDILRNFDF-SDVKYTKIDFEKFEISKIEELEKDL--ENLKIFELKRELTAIYKLLSPKNLLEIDAEKDMNSLDESFYQELLHIFGVEERK-IDGIQKIVR---KKERDSGSFLELTFLENSDLDFEKAFEINIIWLNRILFLKLLEARLVFMHPNFKFFMNIETLSDFQQLETLFFEIMAVEISERKPHLEKFKQIPYMNSSLFERKYFEEKRTGLCEIRNLNNTLEIG…
599	GC_00000021	Core	Thiovulum_ES	1792	5	9	4	0	0.623658	0.656678	0.639742	V	Defense mechanisms	K07317	adenine-specific DNA-methyltransferase [EC:2.1.1.72]							COG1002	Type II restriction/modification system, endonuclease and methylase domains (YeeA) (PDB:5HR4)	#NAME?
600	GC_00000021	Core	Thiovulum_Frasassi	1575	5	9	4	0	0.623658	0.656678	0.639742	V	Defense mechanisms	K07317	adenine-specific DNA-methyltransferase [EC:2.1.1.72]							COG1002	Type II restriction/modification system, endonuclease and methylase domains (YeeA) (PDB:5HR4)	MEYLKTRSLLTHSYSASIISEERFLKFLRELKKYLNNISKIENEETGKTSLRELFKSVGYKDNYKIEPYDKIDLAIYENIEH---KKIEVIIETKLPNSREMVINNDFNKKAFAQICYYAYKYNSSSIKNLIITDYTTLYIFKANEIKKIIDSPFFPKISKKALTEEIYADILKNFDFLPEIKYGYINFEKFIIKDIEFLEKNIYLNNDEIFELKRELTAIYKVLSPQNLLELNIDKDMNELDDSFYRELLYIFGVEERQDSDNIIKILRIEPKEKREHGSILELTFAENSNLTFEESFELNIIWLNRILFLKLLEARLLFMHQDIKPFMNIEIIPDFRQLENLFFEVMAKEIEFRKNGLEIFSRIPYMNSSLFEKKDAELQFFG---IKALDSNISLK…
601	GC_00000021	Core	Thiovulum_Movile	941	5	9	4	0	0.623658	0.656678	0.639742	V	Defense mechanisms									COG1002	Type II restriction/modification system, endonuclease and methylase domains (YeeA) (PDB:5HR4)	MEHLKTRSLLTHSYSASIISEERFLKFLGELKKYLNNIYKIENEETGKTSLRELFKSVGYKDNYKIEPYDKIDLAIYENIEH---KKIEVIIEAKLPNSREMVINNDFNKKAFAQICYYAYKYNSSSIKNLIITDYKTLYIFKANEIKKIIDSPFFPKISKKALTEEIYADILKNFDFLPEIKYGYINFEKFIIKDIEFLEKNIYLNNDEIFELKRELTAIYKVLSPQNLLELNIDKDMNELDDSFYRELLYIFGVEERQDSDGITKILRIESEEKREHGSILELTFAENSNLTFEESFELNIIWLNRILFLKLLEARLLFMHQDIKAFMNIEIIPDFRQLENLFFEVMAKEIEFRKNGLEIFSRIPYMNSSLFEKKM---------------------…
602	GC_00000021	Core	Thiovulum_Movile	939	5	9	4	0	0.623658	0.656678	0.639742	V	Defense mechanisms	K07317	adenine-specific DNA-methyltransferase [EC:2.1.1.72]							COG1002	Type II restriction/modification system, endonuclease and methylase domains (YeeA) (PDB:5HR4)	---------------------------------------------------------------------------------------------------------------------------------------------------------------------------------------------------------------------------------------------------------------------------------------------------------------------------------------------------------------------------------------------------------------…
603	GC_00000021	Core	Thiovulum_Movile	940	5	9	4	0	0.623658	0.656678	0.639742													---------------------------------------------------------------------------------------------------------------------------------------------------------------------------------------------------------------------------------------------------------------------------------------------------------------------------------------------------------------------------------------------------------------…
604	GC_00000021	Core	Thiovulum_Movile	938	5	9	4	0	0.623658	0.656678	0.639742	V	Defense mechanisms									COG1002	Type II restriction/modification system, endonuclease and methylase domains (YeeA) (PDB:5HR4)	MDEFEKE--------------------------------------------KIVFKAIG------------------------------------------------------------------------------------------------------------------------------------------------------------------------------------------------------------------------------------------------------------------------------------------KNLAFSIV--------------------------------------------------…
605	GC_00000021	Core	Thiovulum_imperiosus	265	5	9	4	0	0.623658	0.656678	0.639742	V	Defense mechanisms	K07317	adenine-specific DNA-methyltransferase [EC:2.1.1.72]							COG1002	Type II restriction/modification system, endonuclease and methylase domains (YeeA) (PDB:5HR4)	#NAME?
606	GC_00000021	Core	Thiovulum_karukerense	1219	5	9	4	0	0.623658	0.656678	0.639742	V	Defense mechanisms	K07317	adenine-specific DNA-methyltransferase [EC:2.1.1.72]							COG1002	Type II restriction/modification system, endonuclease and methylase domains (YeeA) (PDB:5HR4)	MIKVKKRDFLNPSHSASTLGEDRFLRFTKELKHYINNIAKIENEEMGKTSLKNLLFSIGFQ-KYKIEPIEKTDLTIYEDVEDIAKKQIEVFIETKKVRSSEMISEGDFKKKAFAQILYYADRFGTSSLKHLVITDYETLYIFRAEDIRKITSSLIFPKYSKKAKTEQIYNDILRDVNFLSDTKYTSINLKDFSIEDIELVEKNIYSKDEKIFKLKRELTAIYKLLSPENLLQLNFGKDMNSLDDRFYHELLYIFGVEEKKDSDGVVKIMR---LENSSSGSILELTFSENSTLTFDQAFELNIIWLNRILFLKLLEARLVFMHPHFKPFMNSETISDFRQLENLFFEVMAKEIEDRKDGLEKFENIPYMNSSLFEKKEIEKEFFG---IRDLDSNIEIE…
607	GC_00000022	Core	Thiovulum_ES	184	6	9	4	0	0.621322	0.677746	0.648309	T|T	Signal transduction mechanisms|Signal transduction mechanisms	K07814	putative two-component system response regulator							COG2203|COG3437	GAF domain (GAF)|Response regulator c-di-GMP phosphodiesterase, RpfG family, contains REC and HD-GYP domains (RpfG)	----------------------------------------------------MRENIF-----------------------------------------------------IENIEKFIAG---------------------QK-------------------------ELSPDETKEFLSK-----------------------MLKEY---------------KRKS------------------------------------------------------------------------------KRV-----------D---------------RIFQQND------------------------------RQQKELDR-----------------…
608	GC_00000022	Core	Thiovulum_Frasassi	822	6	9	4	0	0.621322	0.677746	0.648309	T|T	Signal transduction mechanisms|Signal transduction mechanisms	K07814	putative two-component system response regulator							COG2770|COG3437	HAMP domain (HAMP)|Response regulator c-di-GMP phosphodiesterase, RpfG family, contains REC and HD-GYP domains (RpfG)	----------------------------------------------------MTTTHTVLIVSSDKEINNELFNIIKT---------------------------------IDQRKYLSKQLYSADELLNQGFAIDDSIVLIDI-------------------------KIKDMSVKKLSER-----------------------LVGTYGRHRFSTLLFSIND-KKEDI--------------------------------EEAVKVLSTDIFRYPFIKSEIYLKLEIVVERNEYHKIIREHSRCQKQL-----------D---------------KVIAIGD------------------------------RQQLELKN-----------------…
609	GC_00000022	Core	Thiovulum_Movile	390	6	9	4	0	0.621322	0.677746	0.648309	T|T	Signal transduction mechanisms|Signal transduction mechanisms	K07814	putative two-component system response regulator							COG2770|COG3437	HAMP domain (HAMP)|Response regulator c-di-GMP phosphodiesterase, RpfG family, contains REC and HD-GYP domains (RpfG)	----------------------------------------------------MTTTHTVLIVSSDKEINNELFNIIKT---------------------------------IDQQKYFSKQLYSADELLNQGVAIDDSIVLIDI-------------------------KIKDMSVKKLSER-----------------------LVETYGRHRFSTLLFSVND-KKEDI--------------------------------EDAVKILSTDIFKYPFIKSEISLKLETVVERNEYRKMIREHSRCQKQL-----------N---------------RVIIIGD------------------------------RQQLELKN-----------------…
610	GC_00000022	Core	Thiovulum_Tui_Malila	1336	6	9	4	0	0.621322	0.677746	0.648309	T|T	Signal transduction mechanisms|Signal transduction mechanisms	K07814	putative two-component system response regulator							COG2203|COG3437	GAF domain (GAF)|Response regulator c-di-GMP phosphodiesterase, RpfG family, contains REC and HD-GYP domains (RpfG)	#NAME?
611	GC_00000022	Core	Thiovulum_imperiosus	634	6	9	4	0	0.621322	0.677746	0.648309	T|T	Signal transduction mechanisms|Signal transduction mechanisms	K07814	putative two-component system response regulator							COG2770|COG3437	HAMP domain (HAMP)|Response regulator c-di-GMP phosphodiesterase, RpfG family, contains REC and HD-GYP domains (RpfG)	----------------------------------------------------MLDDDL-----------------------------------------------------LGNFEKVQRD------------------------------------------------------FQEATNR-----------------------LIRDL---------------KRQN--------------------------------------------------------------------------------------------K---------------ILERTDK------------------------------RQRKEFDE-----------------…
612	GC_00000022	Core	Thiovulum_karukerense	266	6	9	4	0	0.621322	0.677746	0.648309	T|T	Signal transduction mechanisms|Signal transduction mechanisms	K07814	putative two-component system response regulator							COG2770|COG3437	HAMP domain (HAMP)|Response regulator c-di-GMP phosphodiesterase, RpfG family, contains REC and HD-GYP domains (RpfG)	----------------------------------------------------MREVDL-----------------------------------------------------LGALEEFVTG---------------------KT-------------------------ELSKDGLQDFAEV-----------------------LLKEF---------------KRKN------------------------------------------------------------------------------RRL-----------E---------------RILKQSD------------------------------RQQIELDR-----------------…
613	GC_00000022	Core	Thiovulum_karukerense	1568	6	9	4	0	0.621322	0.677746	0.648309	T|T	Signal transduction mechanisms|Signal transduction mechanisms	K07814	putative two-component system response regulator							COG2770|COG3437	HAMP domain (HAMP)|Response regulator c-di-GMP phosphodiesterase, RpfG family, contains REC and HD-GYP domains (RpfG)	----------------------------------------------------MKKSNKIAILSEHQEEIVEIAEIIKS---------------------------------ITSHSYQIYDFNRVDECIEFCKN-----RRVDL-------------------------LLAHTSSLDIILQ-----------------------QRESLPDKNLEFILFSSSSKEVESG--------------------------------QNIFNIGALDLFRYPFNRDEIEFKLNRYI--NEYKNMVKDYNRTQKQL-----------D---------------RVTRISD------------------------------RQQSELKD-----------------…
614	GC_00000022	Core	Thiovulum_karukerense	1337	6	9	4	0	0.621322	0.677746	0.648309	T|T	Signal transduction mechanisms|Signal transduction mechanisms	K07814	putative two-component system response regulator							COG2202|COG3437	PAS domain (PAS) (PDB:2MWG)|Response regulator c-di-GMP phosphodiesterase, RpfG family, contains REC and HD-GYP domains (RpfG)	MGALIFAWIALFLDTSDKIENFYKEKLYDVEVQYSSQTISLQENVENLFLSIITPEIKALLSQTYNEENSTRLNIIRDELHKRLKDDYQFLKSRGIKLVHFHLPNGDSFLRLHKPNKFGDNLLSVRKTVEQVINTEKIVRAFEVGKHFEGFRYIFPIKLGGQYLGSVEFSLSSQSFKESLNSSLDSMFFFILKKEYMVQHLNSGYLAKNFHQSRVNKEYFIANHHNVDRGGVCLLSHIAPEVKSNMKSQESFIHHNYNSLLTGNIFTFLSIADINGVHMGYLVSVRDDWIVNKLTIELVVRVLVATILLLIIYRLYSRSIVDSYQLTQFVNFLDNTALVSKTDKYGRITYVNSKFCEISGYSKNELIGSGHSLVRSSATPKEVYRDLWKTIVSGKHWHG…
615	GC_00000022	Core	Thiovulum_karukerense	1198	6	9	4	0	0.621322	0.677746	0.648309	T	Signal transduction mechanisms	K07814	putative two-component system response regulator							COG3437	Response regulator c-di-GMP phosphodiesterase, RpfG family, contains REC and HD-GYP domains (RpfG)	----------------------------------------------------MEKLKTILIIDDLDVNINTLMEL------------------------------------LDDKYDLLASLDGQGGLEILEEESVDLILL-DI-------------------------VMPDMDGFEVCSL-----------------------LKSNSRTKDIPVIFITANS-DEVSI--------------------------------EKAYEVGGVDYITKPFKMREVLSRINTHISLSEQQTVLKQDLQKNLLLLNQYKEVVDKST---------------IVSKMDRNGVLIYVNDAFCEISKYSADELLGKNHSIIREPKNYKETFPELWRAINNREVWQG…
616	GC_00000023	Core	Thiovulum_ES	522	6	9	2	0	0.833617	0.646959	0.728522	O	Posttranslational modification, protein turnover, chaperones									COG0443	Molecular chaperone DnaK (HSP70) (DnaK) (PDB:3I33)	-MATIGIDLGTTNSCVSVYEAGSAKIIPNKEGRNTTPSIVAFTDKGDVLVGDPAKRQAVTNPNKTIYSVKRIMGLMMNEGKAKEAHDKVTYDIVDKNGAAAVKVADTIYTPQEISAKILTKLKEDAEEYLGSPVTDAVITVPAYFNDAQRKATKEAGQIAGLNVLRIINEPTASALAYGLDKKDDEKVLVFDLGG------------------------------------------------------------------------------------------------------------------------------------------------------------------------------------------------------------…
617	GC_00000023	Core	Thiovulum_ES	521	6	9	2	0	0.833617	0.646959	0.728522	O	Posttranslational modification, protein turnover, chaperones									COG0443	Molecular chaperone DnaK (HSP70) (DnaK) (PDB:3I33)	-MA-------------------------------------------------------------------------------------------------------------------LQRLKDAAE--------------------------------------------------------------------------------------------------------------------------------------TAKKELSSSSETEVNLPFITADATGPKHLVTKITRAKFESMIDTLLEETKAHIKTALNEAGLDSGEINEVIMVGGSTRVPKAQEMISAMFGGKDLNKSVNPDEVVAAGAAIQAGVLKGDVKDVLLLDVTPLSLGIETL…
618	GC_00000023	Core	Thiovulum_Frasassi	794	6	9	2	0	0.833617	0.646959	0.728522	O	Posttranslational modification, protein turnover, chaperones	K04043	molecular chaperone DnaK							COG0443	Molecular chaperone DnaK (HSP70) (DnaK) (PDB:3I33)	-MAVIGIDLGTTNSCVAVYEAGKAKIIPNKEGKNTTPSVVAFTDKGEVLVGDPAKRQAVTNPHKTIYSVKRIMGLMMNEPKAKEAHDKVSYEIVEKNGKACVKVADKVYTPEEISAKILSKLKEDAEAYLGSPVTDAVITVPAYFNDAQRKATKDAGAIAGLNVLRIINEPTASALAYGLDKKGDEKVLVYDLGGGTFDVTVLEIGDGTFEVLATDGNAFLGGDDFDNKIVDFLISEFKAEYGIELKNDKMALQRLKDAAETAKKELSSASETEINLPFITADMTGPKHLVKKITRAKFESMIDKMLIETKDHITKALKEAGLSTGDIKEVIMVGGSTRIPKAQQIVSAMFGGKELNKSVNPDEVVAAGAGIQAGVLKGDVKDILLLDVTPLSLGLETL…
619	GC_00000023	Core	Thiovulum_Frasassi	502	6	9	2	0	0.833617	0.646959	0.728522	O	Posttranslational modification, protein turnover, chaperones									COG0443	Molecular chaperone DnaK (HSP70) (DnaK) (PDB:3I33)	MSKVIGIDLGTTNSCVAVYEGGEAKIIVNKEGKNTTPSVVAFTDKGEVLVGDPAKRQAVTNPEKTIYSIKRIMGLMMDEKHAKDAMSKVGYKIVNRNGAAAVEIAGKVYTPQEISAKILTKLKTDAESYLGQTVTDAVITVPAYFNDAQRKATQEAGTIAGLNVLRIINEPTAASLAYGLEKKGEEKVIVYDLGGGTFDVTVLEIGDGTFEVLSTDGNAFLGGDDFDNKIIDWLADEFKAENG-----------------------------------------------------------------------------------------------------------FDGGILYYNRRNNIINFSGASTNLRIISNDF------------------…
620	GC_00000023	Core	Thiovulum_Movile	539	6	9	2	0	0.833617	0.646959	0.728522	O	Posttranslational modification, protein turnover, chaperones	K04043	molecular chaperone DnaK							COG0443	Molecular chaperone DnaK (HSP70) (DnaK) (PDB:3I33)	-MAVIGIDLGTTNSCVAVYEAGNAKIIPNKEGRNTTPSVVAFTDKGEVLVGDPAKRQAVTNPHKTIYSVKRIMGLMMNEPKAKEAHDKVSYEIVEKNGKACVKVADKVYTPEEISAKILSKLKEDAEAYLGSPVTDAVITVPAYFNDAQRKATKDAGAIAGLNVLRIINEPTASALAYGLDKKGDEKVLVYDLGGGTFDVTVLEIGDGTFEVLATDGNAFLGGDDFDNKIVDFLTSEFKAEYGIELKNDKMALQRLKDAAETAKKELSSASETEINLPFITADMTGPKHLVKKITRAKFESMIDKMLIETKDHITKALKEAGLSTGDIKEVIMVGGSTRIPKAQQIVSAMFSGKELNKSVNPDEVVAAGAGIQAGVLKGDVKDILLLDVTPLSLGLETL…
621	GC_00000023	Core	Thiovulum_Tui_Malila	1197	6	9	2	0	0.833617	0.646959	0.728522	O	Posttranslational modification, protein turnover, chaperones	K04043	molecular chaperone DnaK							COG0443	Molecular chaperone DnaK (HSP70) (DnaK) (PDB:3I33)	-MAIIGIDLGTTNSCVAVYEAGEAKIIPNKEGRNTTPSVVAFTDKGETLVGDPAKRQAITNPHKTIYSVKRIMGLMMNEEKAKEAHDKVTYEIVDKNGMAAVKVADKIYTPQEISAKILTKLKEDAEAYLGTKVTDAVITVPAYFNDSQRKATKEAGAIAGLNVLRIINEPTASALAYGLDKKSDEKILVYDLGGGTFDVTVLEIGDGTFEVLATDGNAFLGGDDFDNKILNYLVDEFKAEHGIDLRNDKMALQRLKDAAETAKKELSSATETEINLPFITADATGPKHLVKKITRAKFEAMIEPLLEETKTHIRRALDDAGLEPSDIDEVILVGGSTRVPKVQEIVSEMFNGKELNKSVNPDEVVAAGAAIQGGVLKGDVKDVLLLDVTPLSLGIETL…
622	GC_00000023	Core	Thiovulum_imperiosus	624	6	9	2	0	0.833617	0.646959	0.728522	O	Posttranslational modification, protein turnover, chaperones	K04043	molecular chaperone DnaK							COG0443	Molecular chaperone DnaK (HSP70) (DnaK) (PDB:3I33)	-MATIGIDLGTTNSCMAVYEAGDAKIIPNKEGRNTTPSIVAFTDKGEIIVGDPAKRQAVTNPEKTIYSIKRIMGLMMNEEKAKEAHDKVTYDIVEKSGAAAVKVADKVYTPQEISAKILSKLKEDAEAYLGSSVTDAVITVPAYFNDAQRKATKEAGQIAGLNVLRIINEPTASALAYGLDKKSDEKVLVYDLGGGTFDVTVLEIGDGTFEVLSTDGNAFLGGDDFDNKIVDYLASEFKASNGIDLKADKMALQRLKDSAETAKKELSSSSETEVNLPFITADATGPKHLVQKITRAKFESMVDELLVETKDHIKVALDEAGLDANEIQEVIMVGGSTRVPKAQSMVSEMFGGKDLNKSVNPDEVVAAGAAIQAGVLKGDVKDVLLLDVTPLSLGIETL…
623	GC_00000023	Core	Thiovulum_karukerense	660	6	9	2	0	0.833617	0.646959	0.728522	O	Posttranslational modification, protein turnover, chaperones									COG0443	Molecular chaperone DnaK (HSP70) (DnaK) (PDB:3I33)	-MAVIGIDLGTTNSCVSVYEAGDAKIIPNKEGRNTTPSIVAFTDKGEILVGDPAKRQAVTNPHKTIYSVKRIMGLMMNEEKAKEAHDKVTYEIVDKNGMSAVKVADKIYTPQEISAKILGKLKEDAESYLGSSVTDAVITVPAYFNDAQRKATKEAGTIAGLNVLRIINEPTASALAYGLDKKGDEKVLVYDLGG------------------------------------------------------------------------------------------------------------------------------------------------------------------------------------------------------------…
624	GC_00000023	Core	Thiovulum_karukerense	658	6	9	2	0	0.833617	0.646959	0.728522	O	Posttranslational modification, protein turnover, chaperones									COG0443	Molecular chaperone DnaK (HSP70) (DnaK) (PDB:3I33)	-MA-------------------------------------------------------------------------------------------------------------------LQRLKDAAE--------------------------------------------------------------------------------------------------------------------------------------TAKKELSSSTETEVNLPFITADATGPKHLVTKITRAKFESMIDTLIDETKEHIVKALDEAGLDANEINEVIMVGGSTRVPKAQQVVSAMFGGKELNKSVNPDEVVAAGAAIQGGVLKGDVKDVLLLDVTPLSLGIETL…
625	GC_00000024	Core	Thiovulum_ES	1857	5	9	5	0	0.882643	0.68621	0.772129	J	Translation, ribosomal structure and biogenesis	K02835	peptide chain release factor 1			COG0216	Translation factors			COG0216	Protein chain release factor RF1 (PrfA) (PDB:1RQ0)	MLNERLQPFIDRYEEINSLLSSETVLTDIKRMTQLSKEQSDLLPLVEKAREYIEVVEGIAESKSLLSDPELGELAKEELRDFESRVPQLESDIKTLLIPTDPNDDRNVFVEMRAGTGGDEAAIFVGNLFQTYMRYIESKGWKTEIMSTSESDFGGYKEVVVLVKGDKVYSRLKYEGGTHRVQRVPATESQGRVHTSAITVAIMPEVDDVEIEINSNDLKIDVMRASGNGGQSVNTTDSAVRITHLPTGIVITNQDEKSQHKNKDKAMKVLKARLFEIEMREKMASEKENRLAQVGSGDRSERIRTYNYPQNRITDHRIGLTLYRLDEIMQGGVMDDLIEPAFAHYQAEALKREGLE
626	GC_00000024	Core	Thiovulum_Frasassi	62	5	9	5	0	0.882643	0.68621	0.772129	J	Translation, ribosomal structure and biogenesis	K02835	peptide chain release factor 1			COG0216	Translation factors			COG0216	Protein chain release factor RF1 (PrfA) (PDB:1RQ0)	MLRERLQPFINRDLEISSLLVSPDILLDIKRMTQLSKEQKDMSELVLNAKKYIYTLDSIEENKKLIFDPELGELAKEELKELEIQEEKLQLQIKKLLIPTDPNDTRNVFLEIRAGTGGDEAAIFVGNLLNAYLRYIDSKGWKTEVMSISEGEFGGYREAVILVKGNLVYSRLKYEGGTHRVQRVPATESQGRIHTSAITVAIMPEADEVEIDLGANDLKIDVMRASGNGGQSVNTTDSAVRITHIPTGIVVINQDEKSQHKNKDKALKVLRARLFDIKLREQMAIERVSRSAQVGSGDRSERIRTYNYPQNRITDHRIGLTLYRLDEILSGGLLDDLIEPADSYYQAEAMKATEN-
627	GC_00000024	Core	Thiovulum_Movile	1198	5	9	5	0	0.882643	0.68621	0.772129	J	Translation, ribosomal structure and biogenesis	K02835	peptide chain release factor 1			COG0216	Translation factors			COG0216	Protein chain release factor RF1 (PrfA) (PDB:1RQ0)	MLRERLQPFINRDLEISSLLVSPDILLDIKRMTQLSKEQKDMSELVLNAKKYIYTLDSIEENKKLIFDPELGELAKEELKELEIQEEKLQLQIKKLLIPTNPNDTRNVFLEIRAGTGGDEAAIFVGNLLNAYLRYIDSKGWKTEVMSISEGEFGGYREAVILVKGNLVYSRLKYEGGTHRVQRVPATESQGRIHTSAITVAIMPEADEVEIDLGPNDLKIDVMRASGNGGQSVNTTDSAVRITHIPTGIVVINQDEKSQHKNKDKALKVLRARLFDIKLREQMAIERVSRSAQVGSGDRSERIRTYNYPQNRITDHRIGLTLYRLDEILSGGLLDDLIEPADSYYQAEAMKATEN-
628	GC_00000024	Core	Thiovulum_imperiosus	1706	5	9	5	0	0.882643	0.68621	0.772129	J	Translation, ribosomal structure and biogenesis					COG0216	Translation factors			COG0216	Protein chain release factor RF1 (PrfA) (PDB:1RQ0)	#NAME?
629	GC_00000024	Core	Thiovulum_imperiosus	1716	5	9	5	0	0.882643	0.68621	0.772129	J	Translation, ribosomal structure and biogenesis					COG0216	Translation factors			COG0216	Protein chain release factor RF1 (PrfA) (PDB:1RQ0)	#NAME?
630	GC_00000024	Core	Thiovulum_imperiosus	1882	5	9	5	0	0.882643	0.68621	0.772129													#NAME?
631	GC_00000024	Core	Thiovulum_imperiosus	1871	5	9	5	0	0.882643	0.68621	0.772129	J	Translation, ribosomal structure and biogenesis					COG0216	Translation factors			COG0216	Protein chain release factor RF1 (PrfA) (PDB:1RQ0)	----------------------------------------------------------------------------------------------------------------------------------------------------------------------------------------------------------MPEVDDVEIEINPNDLKIDVMRASGNGGQSVNTIDSAVRITHIPTGIVITNQDEKSQHKNKDKAMKVLKARLFEIEMREKMANEKENRLSQVGSGDRSERIRTYNYPQNRITDHRIGLTLYRLDEILQGGLMDDLIEPA---------------
632	GC_00000024	Core	Thiovulum_imperiosus	33	5	9	5	0	0.882643	0.68621	0.772129	J	Translation, ribosomal structure and biogenesis	K02835	peptide chain release factor 1			COG0216	Translation factors			COG0216	Protein chain release factor RF1 (PrfA) (PDB:1RQ0)	-MRERLTPFIERYEEINSLLVSEKVLSDIKLMTSLSKEQSDLLPLVERARAYSEILDTISENKSLLSDPELGELAKEELKELEPQIPQLESEIKTLLIPTDPNDDRNVFLEMRAGTGGDEAAIFVGNLFQTYMRYVESRGWKAELISTSESDFGGYKEIVVLVKGDKVYSRLKYEGGTHRVQRVPATESQGRVHTSAITVAIMPEVDDVEIEINPNDLKIDVMRASGNGGQSVNTTDSAVRITHIPTGIVITNQDEKSQHKNKDKAMKVLKARLFEIEMREKMASEKENRLAQVGSGDRSERIRTYNYPQNRITDHRIGLTLYRLDEILQGGLMDDLIEPA---------------
633	GC_00000024	Core	Thiovulum_karukerense	758	5	9	5	0	0.882643	0.68621	0.772129	J	Translation, ribosomal structure and biogenesis	K02835	peptide chain release factor 1			COG0216	Translation factors			COG0216	Protein chain release factor RF1 (PrfA) (PDB:1RQ0)	MLKERLQPFIERYEEINSLLTSPDILDDIKKMTSLSKEQSDLTPMVEKAREYIQLVDDIEENRSLLGDEELGELAKEELKELEARKPELESDIKKLLVPTDPNDERNVFLEMRAGAGGDEAAIFVGDLFQAYMRYIESKGWKTEIMTLSESDFGGYKEVVVLVKGDRVYSRLKYEGGTHRVQRVPATESQGRVHTSAITVAIMPEVDDVEIEINSNDLKIDVMRASGNGGQSVNTTDSAVRITHIPTGIVVTNQDEKSQHKNKDKAMKVLKARLYEIEMRDKMAAEKESRSAQVGSGDRSERIRTYNYPQNRITDHRIGLTLYRLDEIMQGGVLDDLIEPADAYYQAEAMKQEGLI
634	GC_00000025	Core	Thiovulum_ES	1126	6	9	3	0	0.646927	0.670174	0.658346	M	Cell wall/membrane/envelope biogenesis	K04744	LPS-assembly protein							COG1452	LPS assembly outer membrane protein LptD (organic solvent tolerance protein OstA) (LptD) (PDB:4N4R)	-MLKSSFLIFISTIFLW----------GDNDTIYFLSKEINMKKERTIAKKDATIVYKNKYMRAENIVHNADEKSVELFGNVTLIENGLYYFIGNYARVDLGEDKDFYIDDMFLYHKPRHIWLYADEANSSKDKYFLKDTFLSSCRSENPDWGFYINEGYFYKKEELFELYNTVLYASDIPIFYIPYINFSIKRERKTGLLVPTFGVSKTDGFFFSQPIYYVPNNYSDWEIAPQTRTWRGNGIYGTYRFKHSYESRGEINFGYFKERNSYLEQYKLAHDEHYGLEILYKNDSIHKKHKDGLYLNLRYLNDIDYLYLKPI-----------YEEGDSETTNLIESRINYYISTGNHSFGFYNSYTIDT-S----KNSNDDTLQTLPHLQYHKDIDSFSKN…
635	GC_00000025	Core	Thiovulum_Frasassi	43	6	9	3	0	0.646927	0.670174	0.658346	M	Cell wall/membrane/envelope biogenesis	K04744	LPS-assembly protein							COG1452	LPS assembly outer membrane protein LptD (organic solvent tolerance protein OstA) (LptD) (PDB:4N4R)	MLNKFFSLLTISSSILF------AFDKKESGEIHFLSKEVSLENNYIVAHENSTVLFEDKYMKSDSIVYDQKKREIEFFGNVSLVEKGLYFFIGDYAKINL--DGNATIKNMFLYHKPRHIWLYSNESNATEDKFSLKNTFLSSCRSENPDWGFYIEEGFYDKHKQVFELYNVLLYATDIPILYIPYLNFSINRERKSGLLVPKIGLSATEGLYFSQPIYYIPNWWSDYEISPQIRTNRGGGAYAKYRFADSPYSKGEISGGLFYETDSYAKEYQLSNMKHYGIDFYYKSDNIFSGIKDSFLIDVKYLNDVSYISLNQADKDVAKSESTSSNNNENEISNLVESRINYQINNNNHTFGIYNRYIIDT-S----QSNNHQTLQTLPYLKYHYGLNSFSSS…
636	GC_00000025	Core	Thiovulum_Movile	1436	6	9	3	0	0.646927	0.670174	0.658346	M	Cell wall/membrane/envelope biogenesis	K04744	LPS-assembly protein							COG1452	LPS assembly outer membrane protein LptD (organic solvent tolerance protein OstA) (LptD) (PDB:4N4R)	MLNKFFYLLTISSSILF------AFDKKESGEIHFLSKEVSLENNYIVAHENSTVLFEDKYMKSDSIVYDQKKREIEFFGNVSLVEKGLYFFIGDYAKINL--DGNATIKNMFLYHKPRHIWLYSNESNATEDKFSLKNTFLSSCRSENPDWGFYIEEGFYDKHKQVFELYNILLYATDIPILYIPYLNFSINRERKSGLLVPKIGLSATEGLYFSQPIYYVPNWWSDYEISPQIRTSRGGGAYAKYRFADSPYSKGEISGGLFYETDSYAKEYQLSNMKHYGIDFYYKSDNVFSGIKDSFLIDIKYLNDVSYISLNQADKDVAKSKSTSSNNNENEISNLVESRINYQINNNNHTFGIYNRYVIDT-S----QSNNHQTLQTLPYLKYHYGLNSFSSS…
637	GC_00000025	Core	Thiovulum_Movile	1437	6	9	3	0	0.646927	0.670174	0.658346	M	Cell wall/membrane/envelope biogenesis									COG1452	LPS assembly outer membrane protein LptD (organic solvent tolerance protein OstA) (LptD) (PDB:4N4R)	-------------------------------------------------------------------------------------------------------------------------------------------------------------------------------------------------------------------------------------------------------------------------------------------------------------------------------------------------------MRIS----------------------------------------------------…
638	GC_00000025	Core	Thiovulum_Tui_Malila	373	6	9	3	0	0.646927	0.670174	0.658346	M	Cell wall/membrane/envelope biogenesis	K04744	LPS-assembly protein							COG1452	LPS assembly outer membrane protein LptD (organic solvent tolerance protein OstA) (LptD) (PDB:4N4R)	MTNRAILLFLFWTLSLFGETPTIVGDKVEKSRIHFLAGELDIDGDNVIAYKSGTVIYQDRYMRADTIIYNQKTQEIEFFGNVSIVENGLYFFVGDYARLKI--NGDATIRKMFLYHKPRHIWIYANESNASKERYSLKDTFLSSCRSENPDWGFYIKEGYYDKREETFELYNTILYAKNIPVFYIPYINFSISNKRKSGLLTPESGISSSEGFFYAQPIYIVPNYWSDIEITPQVRTNRGNGIYATYRFVDSPYSTGSITAGYFLEYSNYYHDWNLAHQKHYGLEFLYKRDSLFRNLDDALLIDITYLNDIEYLSLKA------------PNSRNLDITNLIESKLNYYLKYGNSSFGIYNRYTIDTDSEHNGDYSNDRTLQVLPNLQYHYGLQSLFSH…
639	GC_00000025	Core	Thiovulum_imperiosus	1469	6	9	3	0	0.646927	0.670174	0.658346	M	Cell wall/membrane/envelope biogenesis	K04744	LPS-assembly protein							COG1452	LPS assembly outer membrane protein LptD (organic solvent tolerance protein OstA) (LptD) (PDB:4N4R)	MQKNSLFFLLLFYLPLF-----------GEERLYFLSDRVSVSDEKVTAYRDATIIFKNKYMRAEQILYNEEAGFIELFGDITLVENGIYFFVGDYAKVSI-DGKKVNLDNMFLYHKPRHIWIYSSEANSTNNEYILEDTFLSSCRSEDPDWGFYVNSGVFDKNEELFELYNIILYASDIPVFYIPYLNFSIKRERKSGLLVPQFGLSVDEGFYISQPIYLVPNEWSDFEISPQVRTQRGNGGYLKYRFTDSFFSKGEVTAGYFREKNAYFEQENLANQEHYGVEFLYRRNSLLRDFDDGLYVDLKYLNDIDYMNLKPK-----------YKNENRETTNLIDSRVNYYISKDEHSLGLYSRYTIDT-S----KDSNRDTLQITPHIQYHYDISPFLNN…
640	GC_00000025	Core	Thiovulum_karukerense	280	6	9	3	0	0.646927	0.670174	0.658346	M	Cell wall/membrane/envelope biogenesis	K04744	LPS-assembly protein							COG1452	LPS assembly outer membrane protein LptD (organic solvent tolerance protein OstA) (LptD) (PDB:4N4R)	MINRYISLLLLTGFSIL---YGEQNSFDSRDRIYFLAGEVSLKNDDAVAYKGATAIFQDKYMQAETIVYDQHKKEIEFFSDVSLVEKGLYFFAGDYAKVSI--DGNASITNMFLYHKPRHIWLYSSESNATDKQFILNDTFLSSCRSEDPDWGFYVEEGYFHKDKQLFELYNIMLYATDVPILWLPYINFSTSRERKTGLLVPEIGISNDEGMVYAQPIYYVPNHWSDVEITPQIRTERGKGIYTTYRFVDSPYSKGSLTAGYFQESESYRSAWDLAHSQHYGLEINYQRNSIFRTLDDALLVDITYLNDIEYLTLKQ------------YKSSSSQNTNLIESKINYYTGVGNHKFGLYNRYLIDT-DVEESDYSNDTTLQTLPHFQYHYGLKSLLNR…
641	GC_00000025	Core	Thiovulum_karukerense	539	6	9	3	0	0.646927	0.670174	0.658346	M	Cell wall/membrane/envelope biogenesis									COG1452	LPS assembly outer membrane protein LptD (organic solvent tolerance protein OstA) (LptD) (PDB:4N4R)	---------------------------------------------------------------------------------------------------------------------------------------------------------------------------------------------------------------------------------------------------------------------------------------------------------------------------------------------------------------------------------------------------------------…
642	GC_00000025	Core	Thiovulum_karukerense	878	6	9	3	0	0.646927	0.670174	0.658346	M	Cell wall/membrane/envelope biogenesis	K04744	LPS-assembly protein							COG1452	LPS assembly outer membrane protein LptD (organic solvent tolerance protein OstA) (LptD) (PDB:4N4R)	-----------------------------------------------------------------------------------------------------------------------------------------------------------------------------------------------------------------------------------------------------------------------------------------------------------------------------------------------------------------------------------------------------HYGITQFIEH…
643	GC_00000026	Marine	Thiovulum_imperiosus	1930	2	9	6	0	0.662832	0.60077	0.630277	X|V	Mobilome: prophages, transposons|Defense mechanisms	K07494	putative transposase			COG3335|COG3415	CRISPR-Cas system			COG3335|COG3415	Transposase|CRISPR-associated protein Csa3, CARF domain (Csa3) (PDB:2WTE) (PUBMED:21093452)	MGTKQK-------------------------------NCNEKREGQEINTRLLLPKTKSKNINVSGFLSSDGKKLFPYMTTDTLDSDMTIAIFDDFASKIEKKSFVILDNAPIHTSNVFKGKLQEWRNLGLHLLYLPPYSPHLNKIELLWKQMKEHWLSISAYTSFETLFANIEEILIHYGTN--FMLC
644	GC_00000026	Marine	Thiovulum_imperiosus	1613	2	9	6	0	0.662832	0.60077	0.630277	X|V	Mobilome: prophages, transposons|Defense mechanisms	K07494	putative transposase			COG3335|COG3415	CRISPR-Cas system			COG3335|COG3415	Transposase|CRISPR-associated protein Csa3, CARF domain (Csa3) (PDB:2WTE) (PUBMED:21093452)	MDVHNFTTELELIQQ---FVKNGSSELFYFDESGFSLETNIPYAWQEINTRLLLPKTKSKNINVSGFLSSDGKKLFPYMTTDTLDSDMAIAIFDDFASKIEKKSFVILDNAPIHTSNVFKGKLQEWRNLGLHLLYLPSYE----------NKCRQKW--------------------------------
645	GC_00000026	Marine	Thiovulum_imperiosus	1065	2	9	6	0	0.662832	0.60077	0.630277	X	Mobilome: prophages, transposons	K07494	putative transposase							COG3335	Transposase	#NAME?
646	GC_00000026	Marine	Thiovulum_imperiosus	1146	2	9	6	0	0.662832	0.60077	0.630277													-----------------------------------------------------------------------------------------------------------------------------------------------------WKQMKEHWLSISAYTSFETLFANIE---------------
647	GC_00000026	Marine	Thiovulum_imperiosus	1647	2	9	6	0	0.662832	0.60077	0.630277													#NAME?
648	GC_00000026	Marine	Thiovulum_imperiosus	1646	2	9	6	0	0.662832	0.60077	0.630277													MDVHNFTTELELIQQ---FVKNGSSELFYFDESGFSLETNIPYAWQEINTRLLLPKTKS-------------------------------------------------------------------------------------------KNIKHLQI---------------------------INTA
649	GC_00000026	Marine	Thiovulum_karukerense	724	2	9	6	0	0.662832	0.60077	0.630277	X|V	Mobilome: prophages, transposons|Defense mechanisms	K07494	putative transposase			COG3335|COG3415	CRISPR-Cas system			COG3335|COG3415	Transposase|CRISPR-associated protein Csa3, CARF domain (Csa3) (PDB:2WTE) (PUBMED:21093452)	MPKKPNEDEYNFFKQKINYLESKNAKICYFDESGFSLNTTLPYAWQEIGTRLTVPKQMSKRINVSGFLSSDGKKMFSSITIGSVTSKVTIAIFDEFVSQIKEDTFVVLDNASIHTSKLFSSKIEEWQKRGLYLLYLPPYSPQLNKIELVWKNIKEQKLTPSSYQFFNALHSNIESILANNLCL--IQYA
650	GC_00000026	Marine	Thiovulum_karukerense	1576	2	9	6	0	0.662832	0.60077	0.630277	X|V	Mobilome: prophages, transposons|Defense mechanisms	K07494	putative transposase			COG3335|COG3415	CRISPR-Cas system			COG3335|COG3415	Transposase|CRISPR-associated protein Csa3, CARF domain (Csa3) (PDB:2WTE) (PUBMED:21093452)	TGVMEILEALD-----------DNIDIFYFDESGFSLETLLPYAWQEFKTRLSIPKSKSKRVNVSGFLSSDGQQLFSQITIGTVASKETVDIFNNFVSQIKKKTFVVLDNASIHTSQLFSEQIDRWKQLGLELLYLPSYSPELNKIELLWKSIKERWLTPSSYTSFKKLKSDLEHILASQLCR--INFT
651	GC_00000026	Marine	Thiovulum_karukerense	1136	2	9	6	0	0.662832	0.60077	0.630277	X	Mobilome: prophages, transposons	K07494	putative transposase							COG3335	Transposase	#NAME?
652	GC_00000027	Core	Thiovulum_ES	199	6	9	3	0	0.782614	0.719157	0.749545	T	Signal transduction mechanisms	K03406	methyl-accepting chemotaxis protein							COG0840	Methyl-accepting chemotaxis protein (MCP) (Tar) (PDB:1QU7)	-------------------------------------MIALNKQDKFYIKQLERENTSLRTREEDLLQRIDSLEEEIRRLKYNDEGEGFYKVLRFQNEHVKGSLMDVQSDLVDAVSSGKKNLEDSHSMLDHVSHLATGFSEITTNITDLETMSSDTFTASGMLLERTEDINGILTLIKDISEQTNLLALNAAIEAARAGEHGRGFAVVADEVRKLADKTQKAIGDINLALTSMKQDVGSVNKKASETVETINHFHEKFSEFDTDLRSNIKDVRQSFLNFEYTTDRIFLSLAKIDHVIWKFNTYDSVAQKKQVFKFVDHHSCRLGRWYEKGEGLEHFSHTSKYPDLEAPHGSVHNATKDVFALINQDAINFEEVINTFRKMERASSSVFEILDIILDEKI…
653	GC_00000027	Core	Thiovulum_Frasassi	1612	6	9	3	0	0.782614	0.719157	0.749545													#NAME?
654	GC_00000027	Core	Thiovulum_Frasassi	240	6	9	3	0	0.782614	0.719157	0.749545	T	Signal transduction mechanisms	K03406	methyl-accepting chemotaxis protein							COG0840	Methyl-accepting chemotaxis protein (MCP) (Tar) (PDB:1QU7)	--------------------------------------MFFNKQYKFYIKILEREITTLKTNEDHYKTEIASLKDELHKLKYNDEGEGFYHLLKFQNEHLQSSLSDVQHDLVNTISETKKNIDNSKIMVTHVQTLAEDFSKMSEALISLETISNEVESASSMLSNRTEDINSILSLITDISEQTNLLALNAAIEAARSGEHGRGFAVVADQVRKLADKTQKAIDDIKATLTQMKQDVKNTNMKSSEMVMQTTDFHSQFMGFNIELKTDIKEVKDSFIHFQDSSDRVFLTLAKIDHIIWKLKTYDSVVHKKELFKFIDHRSCRLGQWYEKGEGKDSFSKTTKYGDLIIPHTNIHNTTKDIFDELRNENLNFERIINIFKKMERSSSSIFQILDMILDEKI…
655	GC_00000027	Core	Thiovulum_Frasassi	522	6	9	3	0	0.782614	0.719157	0.749545	T	Signal transduction mechanisms	K03406	methyl-accepting chemotaxis protein							COG0840	Methyl-accepting chemotaxis protein (MCP) (Tar) (PDB:1QU7)	--------------------------------------MLFNSQDKFYIKQLERENSALRTSEDELKLKISNLEDELKRLRYNDEGEGFYHILKFENEHIKGSMMDIQSDLVDAVSSGKKNLNDSKKMLDEVQHLAKEFSEISGELMILETMSSDTESASGMLSERTENINSVLSLIKDISEQTNLLALNAAIEAARAGEHGRGFAVVADEVKKLADRTQKAIGDINIALTSMKQDVSAVNIKSSELVSELQIFHDKFSGFDIDLKTNIQDILHSFMNFEYTIDRIFLTLAKTDHVIWKFNTYDSVTNKKEMFKFVDHHSCRLGRWYEKGEGKEHFSHTSKYSDLIIPHSIIHDITKDIFREIGKQPLNFENIIGFLRKMERASNGVFEILDMIINEKT…
656	GC_00000027	Core	Thiovulum_Movile	1488	6	9	3	0	0.782614	0.719157	0.749545	T	Signal transduction mechanisms	K03406	methyl-accepting chemotaxis protein							COG0840	Methyl-accepting chemotaxis protein (MCP) (Tar) (PDB:1QU7)	--------------------------------------MLFNSQDKFYIKQLERENSTLRTSEEELKLKISSLEDEIKRLRYNDEGEGFYHILRFQNEHIKGSMMDIQSDLVDAVSSGKKNLNDSRGMLDHVQHLAKEFSEISSELVNLETMSSDTESASGMLSERTENINSILSLIKDISEQTNLLALNAAIEAARAGEHGRGFAVVADEVRKLADRTQKAIGDINIALTSMKQDVSAVNIKSSELVSELQRFHDKFSGFDVDLRTNIQDVRHSFINFEYTTNRIFLILAKTDHVIWKFNTYESVANKKEMFKFVDHHSCRLGRWYEKGEGKEHFSHTSKYSDLIIPHSIVHETTKDIFREIGKQSLNFDNIMDLLQKMERASNGVFEILDIILDEKT…
657	GC_00000027	Core	Thiovulum_Tui_Malila	1290	6	9	3	0	0.782614	0.719157	0.749545	T	Signal transduction mechanisms	K03406	methyl-accepting chemotaxis protein							COG0840	Methyl-accepting chemotaxis protein (MCP) (Tar) (PDB:1QU7)	--------------------------------------MFASKQDKFYITQLEREISMLRANEEELKLKIKSLEDEINRLKYNDDGEGFYKILLFQNQHLKGSMIDIQSDLVDAVSSGKKNLEDSTNMLSQVSHLAKEYSAISGDLDNLQQLASETETTSSMLSERTEDINSILSTVKDISEQTNLLALNAAIEAARAGEHGRGFAVVADEVRKLADKTQKAISDINIALTSMKQDVAEVNRKSSEVVEEVSNFTEKFSTFDVDLRTNIKEVERSFINFENTTDRVFLTLAKIDHVIWKFNTYDSIANKKEMFKFVDHHSCRLGRWYEQGEGKTHFSNTSRYMDLESPHSSVHNATKDIFKEIAKQPMNFEDIL-------------------------…
658	GC_00000027	Core	Thiovulum_Tui_Malila	646	6	9	3	0	0.782614	0.719157	0.749545	T	Signal transduction mechanisms									COG0840	Methyl-accepting chemotaxis protein (MCP) (Tar) (PDB:1QU7)	#NAME?
659	GC_00000027	Core	Thiovulum_imperiosus	1857	6	9	3	0	0.782614	0.719157	0.749545	T	Signal transduction mechanisms	K03406	methyl-accepting chemotaxis protein							COG0840	Methyl-accepting chemotaxis protein (MCP) (Tar) (PDB:1QU7)	MEIVTKESVETFCSHFGQSQIYIRFLAKITNNYIWESRMPFNKQDKFYIKQLERENATLKSREDELLLKIESLEDEIRRLKYNDEGEGFYKILRFQNEHVKSSLMDVQSDLVDAVSSGKKNLNDSHEMLDKVSTLATNFSSITHKLESLEGISTDTETASGMLMERTEDINGILSLIKDISEQTNLLALNAAIEAARAGEHGRGFAVVADEVRKLADKTQKAIGDINIALTSMKQDVMAVNNKASITVEEIGSFHESFSEFDVDLRTNIKEVRNSFINFEYTTDRIFLTLAKIDHVIWKFNTYDSVANKKEMFKFVDHHSCRLGRWYERGEGHEHFSKSSKYGDLELPHSTVHNATKDIFRLIHVKPLNFEDIISSLRRMERASSSVFEILDILLDDKI…
660	GC_00000027	Core	Thiovulum_karukerense	205	6	9	3	0	0.782614	0.719157	0.749545	T	Signal transduction mechanisms	K03406	methyl-accepting chemotaxis protein							COG0840	Methyl-accepting chemotaxis protein (MCP) (Tar) (PDB:1QU7)	--------------------------------------MVFNKQDKFYIKQLERENSALKATEDELKLKIKSLEDEIKRLKYNDEGEGFYHILRFQNEHVKGSLMDVQSDLVDAVSSGKKNLTDSNGMIDHVSGLAKEFSEITVELDKLENMSADTETASSMLSERTEDINSILSLIKDISEQTNLLALNAAIEAARAGEHGRGFAVVADEVRKLADRTQKAIGDINIALTSMKQDVSAVNIKSSEMVSELGNFHSKFSAFDVDLRTNIQEVKHSFINFEYTTDRIFLTLAKIDHVIWKFNTYDSVANKKEMFKFVDHHSCRLGRWYEKGEGKQHFSTSSKYNDLEAPHATVHNATKDIFGEISKEVLNFEEIIDGLRRMERASNGVFEILDIMLDEKI…
661	GC_00000028	Core	Thiovulum_karukerense	531	1	8	8	0	0.989891	0.791967	0.879936													#NAME?
662	GC_00000028	Core	Thiovulum_karukerense	1389	1	8	8	0	0.989891	0.791967	0.879936													#NAME?
663	GC_00000028	Core	Thiovulum_karukerense	733	1	8	8	0	0.989891	0.791967	0.879936													LEIEDFLTFFNQSYDKKSNIHEVKNRLLTQLRKEIEEFRTELKIDIDIFFKKFGRPITHIKLKFYKVPKLKDILSKFVDWKLIPKKLKRSYANRIKKQKEEDEFTRSRKKQEREHKENLNNARVFAKKRFLTDVFFPKIAKSTQKVFESTREWIKQNYPDYELNSLELANHHFNYFFKHDGFYKAFYEGVLTKDDFDIFKQSGSRIVARVKVQHPFLPSVQTELPIISMV
664	GC_00000028	Core	Thiovulum_karukerense	187	1	8	8	0	0.989891	0.791967	0.879936													#NAME?
665	GC_00000028	Core	Thiovulum_karukerense	133	1	8	8	0	0.989891	0.791967	0.879936													#NAME?
666	GC_00000028	Core	Thiovulum_karukerense	1757	1	8	8	0	0.989891	0.791967	0.879936													#NAME?
667	GC_00000028	Core	Thiovulum_karukerense	1070	1	8	8	0	0.989891	0.791967	0.879936													#NAME?
668	GC_00000028	Core	Thiovulum_karukerense	1404	1	8	8	0	0.989891	0.791967	0.879936													#NAME?
669	GC_00000029	Core	Thiovulum_ES	2082	6	8	2	0	0.827081	0.780876	0.803315	J	Translation, ribosomal structure and biogenesis	K02897	large subunit ribosomal protein L25			COG1825	Ribosome 50S subunit			COG1825	Ribosomal protein L25 (general stress protein Ctc) (RplY) (PDB:1B75)	------------MLEGIVRNDIGKKSSKALRRDGYLIANIYGKGLENINAAFKMGDYIRTVKNKENVFFDVKVGEQEIKVVVQDYQTHPVTDELLHVDLMVAQSGVKTRYYVPVEPVGTPVGLKNKGVLS------------------------------------------------------------
670	GC_00000029	Core	Thiovulum_ES	1885	6	8	2	0	0.827081	0.780876	0.803315	J	Translation, ribosomal structure and biogenesis					COG1825	Ribosome 50S subunit			COG1825	Ribosomal protein L25 (general stress protein Ctc) (RplY) (PDB:1B75)	#NAME?
671	GC_00000029	Core	Thiovulum_Frasassi	1250	6	8	2	0	0.827081	0.780876	0.803315	J	Translation, ribosomal structure and biogenesis	K02897	large subunit ribosomal protein L25			COG1825	Ribosome 50S subunit			COG1825	Ribosomal protein L25 (general stress protein Ctc) (RplY) (PDB:1B75)	#NAME?
672	GC_00000029	Core	Thiovulum_Movile	1097	6	8	2	0	0.827081	0.780876	0.803315	J	Translation, ribosomal structure and biogenesis	K02897	large subunit ribosomal protein L25			COG1825	Ribosome 50S subunit			COG1825	Ribosomal protein L25 (general stress protein Ctc) (RplY) (PDB:1B75)	#NAME?
673	GC_00000029	Core	Thiovulum_Tui_Malila	704	6	8	2	0	0.827081	0.780876	0.803315	J	Translation, ribosomal structure and biogenesis	K02897	large subunit ribosomal protein L25			COG1825	Ribosome 50S subunit			COG1825	Ribosomal protein L25 (general stress protein Ctc) (RplY) (PDB:1B75)	MDIIPKNLRRIEMLEGIIRSSIGKKATKALRRDGYLIANIYGKDFENLHVAFKMGDYLRAVKSKEGITFDVKIQDRVLKVAVQDYQVHPVTDELLHVDLIVAQPGVRTKYHVPIKTKGTPIGLKNKGVLIISKKRVPVKATIEELPNNIEIDVSNLDVGDAILVRDLPESKTLDIRLADRVPILSVIKAK
674	GC_00000029	Core	Thiovulum_imperiosus	1312	6	8	2	0	0.827081	0.780876	0.803315	J	Translation, ribosomal structure and biogenesis	K02897	large subunit ribosomal protein L25			COG1825	Ribosome 50S subunit			COG1825	Ribosomal protein L25 (general stress protein Ctc) (RplY) (PDB:1B75)	#NAME?
675	GC_00000029	Core	Thiovulum_imperiosus	1349	6	8	2	0	0.827081	0.780876	0.803315	J	Translation, ribosomal structure and biogenesis	K02897	large subunit ribosomal protein L25			COG1825	Ribosome 50S subunit			COG1825	Ribosomal protein L25 (general stress protein Ctc) (RplY) (PDB:1B75)	#NAME?
676	GC_00000029	Core	Thiovulum_karukerense	777	6	8	2	0	0.827081	0.780876	0.803315	J	Translation, ribosomal structure and biogenesis	K02897	large subunit ribosomal protein L25			COG1825	Ribosome 50S subunit			COG1825	Ribosomal protein L25 (general stress protein Ctc) (RplY) (PDB:1B75)	#NAME?
677	GC_00000030	Core	Thiovulum_ES	2094	6	8	3	0	0.868098	0.748513	0.803883	J	Translation, ribosomal structure and biogenesis					COG0752	Aminoacyl-tRNA synthetases			COG0752	Glycyl-tRNA synthetase, alpha subunit (GlyQ) (PDB:1J5W)	---------------------MSFQDIILKLHEYWKSQGCVILQPYNSEVGAGTFNPATFLRSLTNEEWKAAYVEPTRRPKDGRYAENPNRLQQYHQYQVILKPPPEDVIDLY---------------------------------------------------------VNP--------------------------------------------------------------------------------------------------------------------------------------
678	GC_00000030	Core	Thiovulum_ES	584	6	8	3	0	0.868098	0.748513	0.803883	J	Translation, ribosomal structure and biogenesis	K01878	glycyl-tRNA synthetase alpha chain [EC:6.1.1.14]			COG0752	Aminoacyl-tRNA synthetases			COG0752	Glycyl-tRNA synthetase, alpha subunit (GlyQ) (PDB:1J5W)	--------------------MITFSDMLLKLQEFWKNEGCTIVQPYDISAGAGTFHPATFLRSLDSKPWATAYVAPSRRPTDGRYGENPNRLGSYYQFQVLIKPSPDNIQELYLKSLEFLGLDTKNNDIRFVEDNWESPTLGAWGLGWEVWLNGMEVTQFTYFQQVGGFQCNPVSVEITYGTERLAMYLQGVESVFDIVWNKNGDEVVTYKDIHLESEKEFSKYNFEVADVEMLFHQFESKSKETKKALEANLPLVAYDYCMEASHTFNILDARKAISVTERANYILKIRELTKEVASKYVELHG--
679	GC_00000030	Core	Thiovulum_ES	2095	6	8	3	0	0.868098	0.748513	0.803883	J	Translation, ribosomal structure and biogenesis					COG0752	Aminoacyl-tRNA synthetases			COG0752	Glycyl-tRNA synthetase, alpha subunit (GlyQ) (PDB:1J5W)	-------------------------------------------------------------------------------------------------------------------------------------------------MGWEVWLDGLEITQFTYFQQVGGIDVEIVSAEITYGLERIAMFVQGVDNVFDIKFSED----LTWGEIYKRFEREFCVFNFEEADTKFYREMFEFFEREAEKLA----------------------------------------------------------
680	GC_00000030	Core	Thiovulum_Frasassi	1227	6	8	3	0	0.868098	0.748513	0.803883	J	Translation, ribosomal structure and biogenesis	K01878	glycyl-tRNA synthetase alpha chain [EC:6.1.1.14]			COG0752	Aminoacyl-tRNA synthetases			COG0752	Glycyl-tRNA synthetase, alpha subunit (GlyQ) (PDB:1J5W)	--------------------MITFSEMLLKLQEFWSHQGCSIVQPYDISAGAGTFHPATFLRSLDSKPWATAYVAPSRRPTDGRYGENPNRLGSYYQFQVLIKPSPENIQELYLKSLEYLGLDIKNNDIRFVEDNWESPTLGAWGLGWEVWLNGMEVTQFTYFQQVGGFACNPVSVEITYGTERLAMYLQAVDSVFDILWNKNG---VKYRDIHYRTEIEFSKYNFEVANIDMLFSQFEQKRSEIINCLDKNLPLVAYDYCLEASHTFNMLDARKAISVTERANYILKIRELTKAVASKYIEIYG--
681	GC_00000030	Core	Thiovulum_Movile	813	6	8	3	0	0.868098	0.748513	0.803883	J	Translation, ribosomal structure and biogenesis	K01878	glycyl-tRNA synthetase alpha chain [EC:6.1.1.14]			COG0752	Aminoacyl-tRNA synthetases			COG0752	Glycyl-tRNA synthetase, alpha subunit (GlyQ) (PDB:1J5W)	--------------------MITFSEMLLKLQEFWSHQGCSIVQPYDISAGAGTFHPATFLRSLDSKPWATAYVAPSRRPTDGRYGENPNRLGSYYQFQVLIKPSPENIQELYLKSLEYLGLDIKNNDIRFVEDNWESPTLGAWGLGWEVWLNGMEVTQFTYFQQVGGFACNPVSVEITYGTERLAMYLQAVDSVFDILWNKNG---VKYRDIHYRTEVEFSKYNFEVANIDMLFSQFEQKRSEIINCLDKNLPLVAYDYCLEASHTFNMLDARKAISVTERANYILKIRELTKAVASKYIEIYG--
682	GC_00000030	Core	Thiovulum_Tui_Malila	170	6	8	3	0	0.868098	0.748513	0.803883	J	Translation, ribosomal structure and biogenesis	K01878	glycyl-tRNA synthetase alpha chain [EC:6.1.1.14]			COG0752	Aminoacyl-tRNA synthetases			COG0752	Glycyl-tRNA synthetase, alpha subunit (GlyQ) (PDB:1J5W)	--------------------MVTFSEMLLKLQEFWQKEGCTIVQPYDISSGAGTFHPATFLRSLDSKPWAVAYVAPSRRPTDGRYGENPNRLGSYYQFQVLIKPSPNNIQELYLKSLEYLGLDIKNNDIRFVEDNWESPTLGAWGLGWEVWLNGMEVTQFTYFQQVGGFQCSPVSVEITYGTERLAMYLQEVDSVFDIVWNKNGDEVVKYGDIHHRSEVEFSKYNFEVADIDMLFQQFEQKSREVQNALDNNLPLVAYDYCLEASHTFNILDARKAISVTERANYILKIRELTKAVASKYIEIYGK-
683	GC_00000030	Core	Thiovulum_imperiosus	2040	6	8	3	0	0.868098	0.748513	0.803883	J	Translation, ribosomal structure and biogenesis	K01878	glycyl-tRNA synthetase alpha chain [EC:6.1.1.14]			COG0752	Aminoacyl-tRNA synthetases			COG0752	Glycyl-tRNA synthetase, alpha subunit (GlyQ) (PDB:1J5W)	---------------------MTFSNMLLKLQEFWQNEGCTIVQPYDISAGAGTFHPATFLRSLDSKPWATAYVAPSRRPTDGRYGENPNRLGSYYQFQVLIKPSPKNIQELYLKSLEYLGLDTKNNDIRFVEDNWESPTLGAWGLGWEVWLNGMEVTQFTYFQQVGGFQCNPVSVEITYGTERLAMYLQGVESVFDIVWNEG----VTYKDVHFNSEVEFSKYNFEVANTDMLFEQFHSKSGEVKKALEANLPLVAYDYCMEASHTFNILDARKAISVTERANYILKIRELTKEVASKYVELYG--
684	GC_00000030	Core	Thiovulum_karukerense	806	6	8	3	0	0.868098	0.748513	0.803883	J	Translation, ribosomal structure and biogenesis	K01878	glycyl-tRNA synthetase alpha chain [EC:6.1.1.14]			COG0752	Aminoacyl-tRNA synthetases			COG0752	Glycyl-tRNA synthetase, alpha subunit (GlyQ) (PDB:1J5W)	MINIKNLKRIGSFKLHRIGYMITFSEMLLKLQEFWQNEGCSIVQPYDISAGAGTFHPATFLRSLDSKPWATAYVAPSRRPTDGRYGENPNRLGSYYQFQVLIKPSPENIQELYLKSLEYLGLDIKNNDIRFVEDNWESPTLGAWGLGWEVWLNGMEVTQFTYFQQVGGFQCNPVSVEITYGTERLAMYLQGVDSVFDIVWNKHGNNIVTYKDIHYRSEVEFSKYNFEVADTDMLFKQFESKSREIQNALDNNLPLVAYDYCMEASHTFNILDARKAISVTERANYILKIRELTKAVALKYIESVEKE
685	GC_00000031	Core	Thiovulum_ES	178	6	8	2	0	0.729046	0.755052	0.741821	H	Coenzyme transport and metabolism	K03182	4-hydroxy-3-polyprenylbenzoate decarboxylase [EC:4.1.1.98]	M00117	Pathway modules; Metabolism of cofactors and vitamins; Cofactor and vitamin metabolism	COG0043	Ubiquinone biosynthesis	M00117	Ubiquinone biosynthesis, prokaryotes, chorismate (+ polyprenyl-PP) => ubiquinol	COG0043	3-polyprenyl-4-hydroxybenzoate decarboxylase (UbiD) (PDB:2IDB) (PUBMED:28057757)	--MIANYPVLKFFNSKDLLKIVTQELDVNLEIPHLAYIEIKKPNPKVLLFINPVDRELGIKYKTPVVMNIFASKELIQLALTRGIGEIINEIEKFLKYRPPSSFAGKIDLLKDIFSLRNVFPTKIKKDVRETHKLFRGGLNKLPILKTWGGDAGKFITMGQVYTHSLDGETVNLGMYRLQVHDDDTLGMHWQIHKDSAQFFLEYKKAGEKMPVTVAIGGDPLFTWIATAPMPHGINELLLYGFITGKSPKLIEVNTNFVPEDSDIIIEGFVDPEKLIPEGPFGDHTGYYTLKEDYPAMRVNHIWTKE-HPLYYATVVGKPPIEDKFMGWATERIFLPLLKTTAHDLIDYSMPENGVFHNLIIGKMKVKYRGHAQQFMHAFWGIGQMSFVKHAVFVDENA…
686	GC_00000031	Core	Thiovulum_Frasassi	1371	6	8	2	0	0.729046	0.755052	0.741821	H	Coenzyme transport and metabolism	K03182	4-hydroxy-3-polyprenylbenzoate decarboxylase [EC:4.1.1.98]	M00117	Pathway modules; Metabolism of cofactors and vitamins; Cofactor and vitamin metabolism	COG0043	Ubiquinone biosynthesis	M00117	Ubiquinone biosynthesis, prokaryotes, chorismate (+ polyprenyl-PP) => ubiquinol	COG0043	3-polyprenyl-4-hydroxybenzoate decarboxylase (UbiD) (PDB:2IDB) (PUBMED:28057757)	--MKISGDLIEFLRTKNYLREIDVELDINLEIPHIAYLEIKKAEPKVLLFNKPVDRLAGKNFDIPVLMNLFSSYKITEDFFGRTVESVANEIEKFIKLKPPTSFIGKLEFLKDIFKLKNVLPNRQSKNISDTHVRFDGYLTDLPILKTWSGDGGKFITMGQTYAHSPDGSVSNVGMYRLQVFDGKTLGMHWQIHKDTNIFFQEYKKLGIKMPVSIGIGGDPLYTWVATAPLPHGINEMLLYGFIKNSNAKLINSNSNYVPADLDIVIEGFVDPSKSRIEGPFGDHTGYYTLPEEYPILEVTNIYIKKNKPIYYATVVGKPPLEDKYMGWATERVFLPLLRTTAPDLIDYAMPENGVFHNLILGKMRVRYLGHPQQFMHTFWGVGQMSFVKNAIFVGENS…
687	GC_00000031	Core	Thiovulum_Frasassi	118	6	8	2	0	0.729046	0.755052	0.741821													--MKISGDLIEFLRTKNYLREIDVELD------------------------------------------------------------------------------------------------------------------------------------------------------------------------------------------------------------------------------------------------------------------------------------------------------------------------------------------------------------------------------------…
688	GC_00000031	Core	Thiovulum_Movile	1370	6	8	2	0	0.729046	0.755052	0.741821	H	Coenzyme transport and metabolism	K03182	4-hydroxy-3-polyprenylbenzoate decarboxylase [EC:4.1.1.98]	M00117	Pathway modules; Metabolism of cofactors and vitamins; Cofactor and vitamin metabolism	COG0043	Ubiquinone biosynthesis	M00117	Ubiquinone biosynthesis, prokaryotes, chorismate (+ polyprenyl-PP) => ubiquinol	COG0043	3-polyprenyl-4-hydroxybenzoate decarboxylase (UbiD) (PDB:2IDB) (PUBMED:28057757)	--MKISGDLIEFLRTKNYLREIDVELDINLEIPHIAYLEIKKAEPKVLLFNKPVDRLAGKNFDIPVLMNLFSSYKITEDFFGRTVESVANEIEKFIKLKPPTSFIGKLEFLKDIFKLKNVLPNRQSKNISDTHVRFDGHLTDLPILKTWSGDGGKFITMGQTYAHSPDGSVSNVGMYRLQVFDGKTLGMHWQIHKDTNIFFQEYKKLGIKMPVSIGIGGDPLYTWVATAPLPHGINEMLLYGFIKNYNAKLINSNSNYVPADLDIVIEGFVDPLKSRIEGPFGDHTGYYTLPEEYPILEVTNIYIKKNKPIYYATVVGKPPLEDKYMGWATERVFLPLLRTTAPDLIDYAMPENGVFHNLILGKMRVRYLGHPQQFMHTFWGVGQMSFVKNAIFVGENS…
689	GC_00000031	Core	Thiovulum_Tui_Malila	1068	6	8	2	0	0.729046	0.755052	0.741821	H	Coenzyme transport and metabolism	K03182	4-hydroxy-3-polyprenylbenzoate decarboxylase [EC:4.1.1.98]	M00117	Pathway modules; Metabolism of cofactors and vitamins; Cofactor and vitamin metabolism	COG0043	Ubiquinone biosynthesis	M00117	Ubiquinone biosynthesis, prokaryotes, chorismate (+ polyprenyl-PP) => ubiquinol	COG0043	3-polyprenyl-4-hydroxybenzoate decarboxylase (UbiD) (PDB:2IDB) (PUBMED:28057757)	-------------------------------------------------------------------MNLFSSYKLTEEYLTRPVQEIADEVDRLLKMKPPTSLFGKIEQFSHLFSLRNIFPKRREGGIEKTHEKFPLNLHKLPILKTWSKDGGKFITMGQVYTHSLDGSVSNVGMYRLQVHDETHLGMHWQIHKDSTIFFNQYREANRPMPVTIAIGGDPLNTWVATAPLPHGINEMLLYGFVKKEGAKLIRVNSNYVPEDSDIIIEGLVDASKMKLEGPFGDHTGYYTLEEEYPVLEVKSIWVKKRNPIFYATVVGKPPLEDKYMGWATERIFLPLLKTTAPDLIDYYMPENGVFHNLIIAKMKVRYRGHPQQFIHLFWGVGQMSFVKHAIFVDEKA…
690	GC_00000031	Core	Thiovulum_Tui_Malila	1067	6	8	2	0	0.729046	0.755052	0.741821	H	Coenzyme transport and metabolism					COG0043	Ubiquinone biosynthesis			COG0043	3-polyprenyl-4-hydroxybenzoate decarboxylase (UbiD) (PDB:2IDB) (PUBMED:28057757)	---MDSSQLIEKLKRDKQIRIIEDELDVNLEIPHVAYVEIKKDNPKVLLFTNPVDRERGEKY---------------------------------------------------------------SRAVRESHKK------------------------------------------------------------------------------------------------------------------------------------------------------RGYFL-------------------------------------------------------------------------------------------------------------…
691	GC_00000031	Core	Thiovulum_imperiosus	1488	6	8	2	0	0.729046	0.755052	0.741821	H	Coenzyme transport and metabolism	K03182	4-hydroxy-3-polyprenylbenzoate decarboxylase [EC:4.1.1.98]	M00117	Pathway modules; Metabolism of cofactors and vitamins; Cofactor and vitamin metabolism	COG0043	Ubiquinone biosynthesis	M00117	Ubiquinone biosynthesis, prokaryotes, chorismate (+ polyprenyl-PP) => ubiquinol	COG0043	3-polyprenyl-4-hydroxybenzoate decarboxylase (UbiD) (PDB:2IDB) (PUBMED:28057757)	MNILETSKLLQLLDSKGYLQIIDDELDVNLEIPHVAYVEIKKVNPKVLLFTNPIDKKLGIKYEIPVLMNLFGSNELIELFFQRTPDEIGKEIEKLLKMKPPSAFGEKVEFLKDLFSLKSVFPKRKSRDISKTHKEFHLDLERLPILKTWSGDGGKFITMGQVYAHSLNGEVSNVGMYRLQVYDKTHLGMHWQIHKDTSKFFKEYSDANKKMPVTVVVGGDPLYTWVATAPMPYGVNELLLYGFVKKRNAQLIESNTNFVPEDGDIIINGLVDVDKLQVEGPFGDHTGYYTLEEEYPEMEVTDIWVKE-NPIYYATVVGKPPIEDKYMGWATERIFLPLLQTTAPDLIDYSMPENGVFHNLILGKMRVQYKGHAQQFMHAFWGVGQMSFVKHAIFVDENA…
692	GC_00000031	Core	Thiovulum_karukerense	1263	6	8	2	0	0.729046	0.755052	0.741821	H	Coenzyme transport and metabolism	K03182	4-hydroxy-3-polyprenylbenzoate decarboxylase [EC:4.1.1.98]	M00117	Pathway modules; Metabolism of cofactors and vitamins; Cofactor and vitamin metabolism	COG0043	Ubiquinone biosynthesis	M00117	Ubiquinone biosynthesis, prokaryotes, chorismate (+ polyprenyl-PP) => ubiquinol	COG0043	3-polyprenyl-4-hydroxybenzoate decarboxylase (UbiD) (PDB:2IDB) (PUBMED:28057757)	---MINNKLIKELQKGGYLRVIEDELDVNLEIPHITYVEIKKEKPQVLLFTNPVDRERGEKYDIPVLMNIFASFELTEKFLGRSANGIADEIEKLLKMKPPSNIVGKIDMFKDLFSLKSVFPNKKKRNIKSTHREFPLNLHKLPILKTWSDDGGKFITMGQVYTHSLNGEVSNVGMYRLQVHDERHLGMHWQIHKDSTLFFEEYRKAGEKMPVTVVIGGDPLYTWVATAPLPHGVNEMLLYGFVKKESAKLVESNSMYVPEDGDIVIEGFVDTSTLKTEGPFGDHTGYYTLAEEYPQMEVTSIRVKK-SPIYYATVVGKPPLEDKYMGWATERVFLPLLKTTAPDLIDYAMPENGVFHNLILGKMAVRYKGHAQQFMHAFWGVGQMSFVKHAIFVGEDA…
693	GC_00000032	Core	Thiovulum_ES	1296	6	8	2	0	0.769204	0.772413	0.770805	J	Translation, ribosomal structure and biogenesis	K06920	7-cyano-7-deazaguanine synthase [EC:6.3.4.20]			COG0603	tRNA modification			COG0603	7-cyano-7-deazaguanine synthase (queuosine biosynthesis) (QueC) (PDB:2PG3) (PUBMED:14660578;17384645)	----MGKKLRATGID-KQKVVVIMSGGMDSSLTAYKMREFGYDVVAVHFSYGQRTEERERQSFHKISDSLPAINKYSFELPFFKDIGIGTTSLIDSGMELNITGVEEKIIPNSYVPYRNGIMLSIATAVAEKEGAIGIAIGVVEEDSSGYPDCREDFINSFEKTINLGTKKGGFRVFRPLVNLKKMEIVKEAIKLKVPLENTWSCYQDEDEPCGVCDSCRLRKRGFDFADEVDPLVES-------
694	GC_00000032	Core	Thiovulum_Frasassi	601	6	8	2	0	0.769204	0.772413	0.770805	J	Translation, ribosomal structure and biogenesis	K06920	7-cyano-7-deazaguanine synthase [EC:6.3.4.20]			COG0603	tRNA modification			COG0603	7-cyano-7-deazaguanine synthase (queuosine biosynthesis) (QueC) (PDB:2PG3) (PUBMED:14660578;17384645)	----------------MQKIITVLSGGMDSSLTAYKMRDSGYEIIPLHFSYGQLTANRELKAFNDIADSLEVKKRYHLQLPFFSQIGIGITSLIDNSLKLNENGVDHSKIPNSYVPFRNGIMLAIAGAVAEKESAIGIAIGVVEEDSSGYPDCREEFISTFEKSLYLGTKAGNIKIFRPLVNLQKSQIVSEAIKLKVPLYLTWSCYQQEDKACGVCDSCRLRLNGFKIAGEKDPILYIN------
695	GC_00000032	Core	Thiovulum_Movile	802	6	8	2	0	0.769204	0.772413	0.770805	J	Translation, ribosomal structure and biogenesis	K06920	7-cyano-7-deazaguanine synthase [EC:6.3.4.20]			COG0603	tRNA modification			COG0603	7-cyano-7-deazaguanine synthase (queuosine biosynthesis) (QueC) (PDB:2PG3) (PUBMED:14660578;17384645)	-------------------------------------------------------------------------------------------------MKLNENGVDHSKIPNSYVPFRNGIMLAIAGAVAEKESAIGIAIGVVEDDSSGYPDCREEFISTFEKSLYLGTKAGNIKIFRPLVNLQKSQIVSEAIKLKVPLYLTWSCYQQENKACGVCDSCRLRLNGFKIAGEKDPILYIN------
696	GC_00000032	Core	Thiovulum_Movile	803	6	8	2	0	0.769204	0.772413	0.770805	J	Translation, ribosomal structure and biogenesis					COG0603	tRNA modification			COG0603	7-cyano-7-deazaguanine synthase (queuosine biosynthesis) (QueC) (PDB:2PG3) (PUBMED:14660578;17384645)	----------------MQKIITVLSGGMDSSLTAYKMRESGYEIIPLHFSYGQRTANRELKAFNDIADSLE-----------------------------------------------------------------------VKKDIT----CNCHFFSNWN----------------------------------------WN--------------------------------YITN-----
697	GC_00000032	Core	Thiovulum_Tui_Malila	232	6	8	2	0	0.769204	0.772413	0.770805	J	Translation, ribosomal structure and biogenesis	K06920	7-cyano-7-deazaguanine synthase [EC:6.3.4.20]			COG0603	tRNA modification			COG0603	7-cyano-7-deazaguanine synthase (queuosine biosynthesis) (QueC) (PDB:2PG3) (PUBMED:14660578;17384645)	#NAME?
698	GC_00000032	Core	Thiovulum_imperiosus	2130	6	8	2	0	0.769204	0.772413	0.770805	J	Translation, ribosomal structure and biogenesis	K06920	7-cyano-7-deazaguanine synthase [EC:6.3.4.20]			COG0603	tRNA modification			COG0603	7-cyano-7-deazaguanine synthase (queuosine biosynthesis) (QueC) (PDB:2PG3) (PUBMED:14660578;17384645)	----MVKKLHTTG---TDKVVVILSGGMDSTLSAYKMVEMGFDVISLHFSYGQKTESREFQAFSDISDSIPVSNRYHFELPFFSEIGVGTSSLIDRNMVVEEGGVSETEIPSSYVPFRNGIMLSIATAIAEKEGAIGIAIGVVEEDSSGYPDCREDFISTFEKSINLGTKEGNLKIFRPLVNLKKEEIVKEAISLAVPLNLTWSCYQREDKACGVCDSCRLRLKGFKIAGVEDKIPYLRK-----
699	GC_00000032	Core	Thiovulum_karukerense	925	6	8	2	0	0.769204	0.772413	0.770805	J	Translation, ribosomal structure and biogenesis	K06920	7-cyano-7-deazaguanine synthase [EC:6.3.4.20]			COG0603	tRNA modification			COG0603	7-cyano-7-deazaguanine synthase (queuosine biosynthesis) (QueC) (PDB:2PG3) (PUBMED:14660578;17384645)	MSLKMVRRLSTTGIDSLKRVVVVLSGGMDSSLTAYKMRELGYELITLHFSYGQRTESRELQSFHNISDEVGVINRYHIPLPFFKDIGVGTTSLIDTDMKLNESGVDHSKIPNSYVPFRNGIMLSIATAIAEKERASGVAIGVVEEDSSGYPDCRDEFISSFEKSINLGTEKGGFQIFRPLVSLKKSQIVSEALKLNVPLHLTWSCYQRSDKACGVCDSCRLRLNGFSLANIEDPIDYQDLM----
700	GC_00000032	Core	Thiovulum_karukerense	85	6	8	2	0	0.769204	0.772413	0.770805	J	Translation, ribosomal structure and biogenesis	K06920	7-cyano-7-deazaguanine synthase [EC:6.3.4.20]			COG0603	tRNA modification			COG0603	7-cyano-7-deazaguanine synthase (queuosine biosynthesis) (QueC) (PDB:2PG3) (PUBMED:14660578;17384645)	--------MATTGIDKTKKAVVILSGGMDSSLTAYKMRELGYELISLHFSYGQRTESRELLSFNNISNAVEVVNRYHIELPVFKSIGVGTTSLIDKDMEINEAGVDHSKVPNSYVPFRNGIMLSMATAIAEKEGAEAIAIGVVEEDSSGYPDCREDFINSFERSINLGTERGNFTIHRPLVNLKKSQIVGEAVKLGVPLHLTWSCYQQSDIACGVCDSCRLRLNGFKVANVADPIAYLRRES---
701	GC_00000033	Core	Thiovulum_ES	459	6	8	3	0	0.721129	0.927986	0.811584	J	Translation, ribosomal structure and biogenesis	K06176	tRNA pseudouridine13 synthase [EC:5.4.99.27]			COG0585	tRNA modification			COG0585	tRNA(Glu) U13 pseudouridine synthase TruD (TruD) (PDB:1SB7)	MKLDREYFLSHPPIDFQFVQNSKDFLVEEKSLYDWTGEGEHAILKIRKKGISTWEMVSIVAKVLGMNKRDIGYAGLKDKNALTIQHISLPKKYLENVEKLNEERSLSVLETNFHKNKIKLGHLKGNRFFIRLKKVTPTSAKRLEIAIKEIAKSGIPNFFGFQRFGVEGDNFKLGKEIIDGKSGIRDRNKKRLFVNSYQSMLFNNWLSERIRLSRLVENFSGKELEIALQSVGFDFDNLEILKNQEQPFKILIGDVMMHYPHGKAFTVTEE------------------------NFAETLERFQNRDIVPSGILFGKKAMRSEADA-LKIEEKFSEEIKIADGERRYSWIFPEEIETNYREKDFWFEINFYLPKGSYATTFLEELSKTPLV--
702	GC_00000033	Core	Thiovulum_Frasassi	782	6	8	3	0	0.721129	0.927986	0.811584	J	Translation, ribosomal structure and biogenesis	K06176	tRNA pseudouridine13 synthase [EC:5.4.99.27]			COG0585	tRNA modification			COG0585	tRNA(Glu) U13 pseudouridine synthase TruD (TruD) (PDB:1SB7)	--MAREYFLNHSSIEFHFAQNNKDFVVDEVPLYEFSGDGEHLILKIRKRDLTTWEMISIIAKRLGIRDRDIGYAGMKDKNGMTMQHISVPRKLEAKLDNF-DEKNISILSRTYHNNKIRLGHLKGNRFFIRLKKVNPTSASMISGAVEKIKEFGMPNFFGYQRFGSDGDNFEVGKKIVEEGLEMRDQSKKRLFVNAYQSHLFNEWLSERIKLSRLIEGFSIKELPKVFETLSLKFEYYEILKSQTHPFKLLIGDVMMHYPHGRAFILKNESQNESEISIETDNTETEKEVPKESNFNIELARFYKRDIVPSGILVGSRAMKSEKDA-SIYESPLWSFGEKLDGERRYAWIFPEDLSGKYREEEFWFELNFFLPRGSYATTLLEEIAKREII--
703	GC_00000033	Core	Thiovulum_Movile	630	6	8	3	0	0.721129	0.927986	0.811584	J	Translation, ribosomal structure and biogenesis	K06176	tRNA pseudouridine13 synthase [EC:5.4.99.27]			COG0585	tRNA modification			COG0585	tRNA(Glu) U13 pseudouridine synthase TruD (TruD) (PDB:1SB7)	--MAREYFLNHSSIEFHFAQNNKDFVVDEVPLYEFSGDGEHLILKIRKRDLTTWEMISIIAKKLGIKDRDIGYAGMKDKNGMTMQYISVPRKLEAKLDNF-DEKNISILSRTYHNNKIRLGHLKGNRFFIRLKKVNPTSASMISGAVEKIKEFGMPNFFGYQRFGSDGDNFEVGKKIVEDGLEIRDQSKKRLFVNAYQSHLFNEWLSERIKLSRLIEGFSIKELPKVFETLSLKFEHYEILKSQTHPFKLLIGDVMMHYPHGRAFILKNE-------------TDETEKVPKESNFNIELARFYKRDIVPSGILVGSRAMRSEKDA-SIYESPLWSFGEKLDGERRYAWIFPEDLSGKYREEEFWFELNFFLPRGSYATTLLEEIAKREII--
704	GC_00000033	Core	Thiovulum_Tui_Malila	1361	6	8	3	0	0.721129	0.927986	0.811584	J	Translation, ribosomal structure and biogenesis	K06176	tRNA pseudouridine13 synthase [EC:5.4.99.27]			COG0585	tRNA modification			COG0585	tRNA(Glu) U13 pseudouridine synthase TruD (TruD) (PDB:1SB7)	---MREYFLNHSPISFRFAQNSKDFIVSEIPLYSWSGEGEHLILHIRKKNQTTWEMVNSIAKVLNIDSRNIGYGGLKDKHGLTIQYISIPRKLENRLSEIEKLPNIKILATHYHKNKIKIGHLKGNSFFIRLKKVSPMSAKKIAEVLKTIQEVGIPNFFGYQRFGIDGENHKIGKEILEGKRYIRDRKKRKFFLNSYQSYLFNLWLSERIRFNKMVDEFSTSELAKALQTLGISIQNIEVLKSQPHHFKLLEGDFMLHYPHGKGFYLKLE------------------------ELDEVVERFQRRDIVPSGLLFGNRVKHAVGESWDNFEKRYIEHGNLADGGRRFAWIFPTDIEWRYREESFWFELRFTLPKGSYATSLIEEIAKRDIR--
705	GC_00000033	Core	Thiovulum_imperiosus	1112	6	8	3	0	0.721129	0.927986	0.811584	J	Translation, ribosomal structure and biogenesis	K06176	tRNA pseudouridine13 synthase [EC:5.4.99.27]			COG0585	tRNA modification			COG0585	tRNA(Glu) U13 pseudouridine synthase TruD (TruD) (PDB:1SB7)	MKLDRDYFFTHSPIDFTFAQNSKDFVVEEIPLYEWSGEGEHLVLKVRKKNLSTWELLSILSKKMGISRRDIGYAGLKDKNAMTIQYLSIPRKYESKLSFLSDEPKISILETYFHKNKIKIGHLRGNRFFIRLKKVNPTSAEKIDSVLKKISLLGIPNFFGFQRFGIERNNYNLGKEIIDGVSKVRDREKKRLFVNAYQSLLFNNWLSERIRLSRIFENFSGKELEEALKIGNFEIGNIEQISEQEHPFKLLSGDIMMHYPHGRAFETDDE------------------------NLLESSKRFSERDISPSGLLSGKRVMRSEKDA-KSIEDRFAEEIKIADGSRRYSWVFPLNIEGNYREKDFWFELNFYLPKGSYATTLLEEIGKRDISIG
706	GC_00000033	Core	Thiovulum_karukerense	664	6	8	3	0	0.721129	0.927986	0.811584	J	Translation, ribosomal structure and biogenesis	K06176	tRNA pseudouridine13 synthase [EC:5.4.99.27]			COG0585	tRNA modification			COG0585	tRNA(Glu) U13 pseudouridine synthase TruD (TruD) (PDB:1SB7)	MKLEREYFLNHSPIDFVFAQNSKDFTVSEVPLYEFTGEGEHLVLQVRKRNLTTWEMINIISKEYNINSRDIGYAGLKDRNAMTIQYISLPKKYEENLKDF-DEQNIKILSQTYHKNKIKIGHLKGNKFFVRLKKVTPTDATRIKSIVKQLKKSGIPNFFGYQRFGNEGDNFLIGKEILDGKSKIRDRNKKRLFVNAYQSYLFNNWLSQRIRVSRVIDSFKDEQLKEALKVAGLEFDDIEYLQKQEHPFKLFKGDVMLHYPFGRAFTSSEE------------------------TIEEDIQRFSSRDISPSGLLPGKRAMRSTEDA-EKIESGFVEDVKTQDGERRYAWVFPEEIEVKYRESDFWFELNFYLPKGSYATTMLEEIAGKSIR--
707	GC_00000033	Core	Thiovulum_karukerense	1284	6	8	3	0	0.721129	0.927986	0.811584	J	Translation, ribosomal structure and biogenesis	K06176	tRNA pseudouridine13 synthase [EC:5.4.99.27]			COG0585	tRNA modification			COG0585	tRNA(Glu) U13 pseudouridine synthase TruD (TruD) (PDB:1SB7)	---MREYFLTHSPIDFHFAQNSKDFVVNEIPLYEWSGEGEHLILKVRKRDLTTWEMVKIIAKIAGADSRDIGYAGLKDRNGMTMQYISIPKKFEDKFENF-DEKNISILEKHYHNNKIKLGHLKGNRFFIRLKKVNPTSATKIAEAVKNLDQFGMPNFFGYQRFGVNGDNYLVGKEIIDGKSKIRDKNKKRLFINSYQSHIFNQWLSERIKFSRVVDSFSKDELPSVLENLGIQLQYPELLQNQPHPFKLLEGDMMLHYPFGKGFALKSE------------------------EFEEGVKRFGERDSVPSGILLGKRAKSTTGDS-AVFEDKFLEDVRVVDGERRYAWIFPTDVESRYREDDFWFELNFTLPKGSYATTFIEEIAKKSLV--
708	GC_00000033	Core	Thiovulum_karukerense	876	6	8	3	0	0.721129	0.927986	0.811584	J	Translation, ribosomal structure and biogenesis	K06176	tRNA pseudouridine13 synthase [EC:5.4.99.27]			COG0585	tRNA modification			COG0585	tRNA(Glu) U13 pseudouridine synthase TruD (TruD) (PDB:1SB7)	---MREYFLNHSPIDFHFAQNSKDFVVDEIPLYEWSGEGEHLILKVRKRDLTTWEMVKIIATIGGFDSRDIGYAGLKDRNGMTMQYISLPRKYEDKFENF-NEKNIAILERHYHNNKIKLGHLKGNRFFIRLKKVNPLSATKIDEAVKNIDKFGIPNFFGYQRFGVNGDNYLVGKEIIDGKSQIRDKKKRRLFVNSYQSYIFNQWLSERIKFSRVVESFSPKELPAVLESLGINLQYPELLQNQPHPFKLLEGDSMLHYPFGKGFPLIVD------------------------EFADGVRRFGERDSVPSGILVGKRAKKVTGDS-AIFEDKFIEDVRVVDGERRYAWIFPTDIESRYREDDFWFELNFTLPKGSYATTFIEEIAKKSLV--
709	GC_00000034	Core	Thiovulum_ES	517	6	8	2	0	0.801035	0.718296	0.757413	L	Replication, recombination and repair									COG0249	DNA mismatch repair ATPase MutS (MutS) (PDB:1E3M)	MQTLSKCQKKERRLPPRHKWRGLRRKLLMTTEQINRKLADKKRLLTDTYFELQEVFEEKHGENVLIFLELGSFFEIYGVDSEHIKLGKAKEVAEMLNIQLTRKNKSDPNPSSIKNPFMAGVPTVAFERHLNRLIQEKKYTIVLIRQKGEPPKITRYLHQVISPGTNFDYIADSSENFIIALTVDVHQNIYSIGYSAIDVSTGISYVSEIYGTAEDPNFALDEVFNLLHIYKTSEIVLNFSSKFVNQHKILEYLEVKRNYHFSVHSKKIKVEFQNQLFQKIFQTDSFLSPIEELNLERVPLASESLAILIEFIYQHDYKIIEKINRPKLLENRNYLYLGNNAIEQLGVYSNL---GERTVLNLIDNTSTAMGKRLLKTRLLNPIFDKNILDERFNLVDRV…
710	GC_00000034	Core	Thiovulum_Frasassi	594	6	8	2	0	0.801035	0.718296	0.757413	L	Replication, recombination and repair									COG0249	DNA mismatch repair ATPase MutS (MutS) (PDB:1E3M)	----------------------------MTSEEINRKLADPKRLLTDIYFELQEIFESKYGENVLMFIELGSFFEIYSVDNEEMKIGKAREVAEMLNIQLTRKNKSIAE-NSIKNPFMAGVPTVAFERHLNRIIGENQYTIILIRQRGEPPTVTRYLHQIISPGTNFDYISDSSENYIVALTIDAHKGSYSIGYSAIDVSTGISIIAEIHSTLEDPNYALDEVFNLLHTYKTSEIVINFISKFINQQRIFEYLEVKKNYHFSVHSGRTKIDFQNELFKRVFNTDSFLSPIEELNIEHLPLASESLAILIDFIFQHDYKIIERLDRPKIVENRNRFYLGNNAIEQLDIISNSALKGENSILSLVDKSSTAMGKRLLKARLLNPISDGIEIKSRLSLADRV…
711	GC_00000034	Core	Thiovulum_Frasassi	48	6	8	2	0	0.801035	0.718296	0.757413													----------------------------MTSEEINRKLADPKRLLTDIYFELQEIFESKYGENVLMF--------------------------------------------------------------------------------------------------------------------------------------------------------------------------------------------------------------------------------------------------------------------------------------------------------------------------------------------…
712	GC_00000034	Core	Thiovulum_Movile	1804	6	8	2	0	0.801035	0.718296	0.757413	L	Replication, recombination and repair									COG0249	DNA mismatch repair ATPase MutS (MutS) (PDB:1E3M)	---------------------------------------------------------------------------------------------------------------------------------------------------------------------------------------------------------------------------------------------------------------------------------------------------------MHLASESLAILIDFIFQHDYKIVERLDRPKIVENRNRFYLGNNAIEQLDIISNSALKGENSILSLVDKSSTAMGKRLLKARLLNPISDGIEIKSRLSLADRV…
713	GC_00000034	Core	Thiovulum_Movile	1805	6	8	2	0	0.801035	0.718296	0.757413	L	Replication, recombination and repair									COG0249	DNA mismatch repair ATPase MutS (MutS) (PDB:1E3M)	----------------------------MTSEEINRKLADPKRLLTDIYFELQEIFESKYGENVLMFIELGSFFEIYSVDNEEMKIGKAREVAEMLNIQLTRKNKSIAE-NSIKNPFMAGVPTVAFERHLNRIIGENKYTIILIRQRGEPPTVTRYLHQIISPGTNFDYISDSSENYIVALTIDAHKGSYSIGYSAIDVSTGISIIAEIHSTLEDPNYALDEVFNLLHTYKTSEIVINFISKFINQQRIFEYLEVKK----------------------------------------------------------------------------------------------------------------------------------------------…
714	GC_00000034	Core	Thiovulum_Tui_Malila	1257	6	8	2	0	0.801035	0.718296	0.757413	L	Replication, recombination and repair	K03555	DNA mismatch repair protein MutS							COG0249	DNA mismatch repair ATPase MutS (MutS) (PDB:1E3M)	----------------------------MTTEEINRKLADKKRLLTDIYFELQEAFENQYGDNVLIFIELGSFFEIYSVDNGEIKIGKAKEVAELLNIQLTRKNKSIAE-NSIKNPYMAGVPAVAFERHLNRLIQTQKYTIVIIRQKGEPPNVSRYLHQIISPGTNFDYIQDKDENFIVALTIDVHKGIYFVGYSAIDVTTGVTYVSEIYGTPEDSNFALDEVFNLLNIYKTSEIVLNFTTPFVNQHKVLEYLEIKKNYHFSVFSKRIKIDFQNELFKRIYNTNSFLSPIEELNLEKIPLASESLAILIEFIFQHNYKIVDKLEKPKLIENRQYLYLGNNAIEQLNIASTSS--DNLTLLSLIDKTSTAMGKRLLKSRLLNPIFDRDKLIERYDLIDRV…
715	GC_00000034	Core	Thiovulum_imperiosus	590	6	8	2	0	0.801035	0.718296	0.757413	L	Replication, recombination and repair									COG0249	DNA mismatch repair ATPase MutS (MutS) (PDB:1E3M)	----------------------------MTTEQINKKLSDKRRILTDIYFELQETFEKQYGENVLIFLELGSFFEIYAVDNEHMQMGKAKEVAEMLNIQLTKKNKSIAE-NSFKNPFMAGVPTVAFERHLNRLIQEQKYTIVLIRQKGTPPNITRYLHQVISPGTNFDYVSEQGENYIVALSVDVHKNIYSIGYSAIDVSTGVSYISEIYGTAEDPNYALDEVFNLLHTYKTSEIVLNFLSKFVNQNKVLEYLEIRKNYHFSVHAKRVKVEFQNELFRRIFSTNSFLSPIEELNLERTPLASESLAVLIEFIFQHDYKIVEKISRPQLLESRNYLYLGNNAIEQLGIWSEK---EDFTVLQLIDKSSTSMGKRLLKTRLLNPIFEKETLEERYGLVERV…
716	GC_00000034	Core	Thiovulum_karukerense	969	6	8	2	0	0.801035	0.718296	0.757413	L	Replication, recombination and repair									COG0249	DNA mismatch repair ATPase MutS (MutS) (PDB:1E3M)	----------------------------MTTEQINQKLADKKRLLTDTYFELQEAFEEKYGEDVLIFLELGSFFEIYAVDNETMQMGKAKEVAEMLNIQLTRKNKSIAE-NSIKNPFMAGVPTVAFERHLNRLIQEQRYTIVLIRQKGEPPNVTRYLHQIISPGTNFDYISDSGENFIVALTVDVHQNIHSIGYSAIDVSTGVSYVAEIYGTSEDPNFALDEVFNLLHTHKTSEVVLNFSSKFVNQQKVLEYLEIKRHYHFSVHGKRIKVEFQNELFKRVYNTDSFLSPIEELNLEKTPLASESLAILIEFIFQHDYKIVEKLNRPTLIENRQYLYLGNSAIEQLNIVSTSS--DELTVLKLIDKTSTAMGKRVLKTRLLNPIFDKDILNERYSLVDRV…
717	GC_00000035	Core	Thiovulum_ES	1376	6	8	3	0	0.820916	0.69842	0.75473	J	Translation, ribosomal structure and biogenesis	K04567	lysyl-tRNA synthetase, class II [EC:6.1.1.6]			COG1190	Aminoacyl-tRNA synthetases			COG1190	Lysyl-tRNA synthetase (class II) (LysU) (PDB:1BBU)	MFSNKYVEQRIEKGKRLEELEKNPYENRVSRDSLSADFKKKFETL----EDRDEVQSARLIGRIKFLRLMGKASFMRIEDSAGDLQIYVSKNAIGDWFGDVKKIVEVGDIIEVEGFPFRTKTGELSLNVREFKIVTKAISPLPEKFHGLVDKELRYRQRYLDMIMNPDVRDVFKTRSKIVSEIRRFFEDKTFLEVETPMLHPIAGGANARPFITHHNALDVERFLRIAPELYLKRLIVGGFDGVFEINRNFRNEGMDHTHNPEFTMLEYYWAYHRVEDLIDLTEELLNHLFEKLNFERKLPYGDLEIDFSAPFAKHSYRDALVEIGGVPAEILEDVDSMIEFCKKNEIELPKSLTKGYLWAELFDAFVESKLINPTFITDFPIEISPLARRNDENREIA…
718	GC_00000035	Core	Thiovulum_Frasassi	302	6	8	3	0	0.820916	0.69842	0.75473	J	Translation, ribosomal structure and biogenesis	K04567	lysyl-tRNA synthetase, class II [EC:6.1.1.6]			COG1190	Aminoacyl-tRNA synthetases			COG1190	Lysyl-tRNA synthetase (class II) (LysU) (PDB:1BBU)	MFSNRYIEQRIEKAEELRKIGKNPYENRVERDLLSSEFIAKFGYVWELSNRRDETVSVTLIGRIKFLRLMGKASFFKIEDSSGYIQLYVSKNELGEWFETVKKLAEVGDIIQATGFPFITKTNELSLHVNKLEIVTKAISPLPEKFHGLQDKELRYRQRYLDLIVNSDVRSVFEKRSKIVSEIRHFFENRGFLEVETPMLHPIAGGANARPFVTHHNALGVDRFLRIAPELYLKRLLVGGFDAVFEINRNFRNEGMDHTHNPEFTMLEYYWAYHQFEDLIKLTEELFDNLFVRLNLEKTLPYDSYDIDFSTPFRKIGYLESIREIGEISDEIIYSREKIIELLETNKIECNKSASLGYLQSELFGNFVEDKLVNPTFVTDFPIDISPLARRSDKNHLIA…
719	GC_00000035	Core	Thiovulum_Movile	14	6	8	3	0	0.820916	0.69842	0.75473	J	Translation, ribosomal structure and biogenesis	K04567	lysyl-tRNA synthetase, class II [EC:6.1.1.6]			COG1190	Aminoacyl-tRNA synthetases			COG1190	Lysyl-tRNA synthetase (class II) (LysU) (PDB:1BBU)	#NAME?
720	GC_00000035	Core	Thiovulum_Movile	15	6	8	3	0	0.820916	0.69842	0.75473	J	Translation, ribosomal structure and biogenesis	K04567	lysyl-tRNA synthetase, class II [EC:6.1.1.6]			COG1190	Aminoacyl-tRNA synthetases			COG1190	Lysyl-tRNA synthetase (class II) (LysU) (PDB:1BBU)	----------------------------------------------------------------------------------------------------------------------------------------------------MQDKELRYRQRYLDLIVNSDVRSVFEKRSKIVSEIRHFFENRGFLEVETPMLHPIAGGANARPFVTHHNALGVDRFLRIAPELYLKRLLVGGFDAVFEINRNFRNEGMDHTHNPEFTMLEYYWAYHKFEDLIKLTEDLFDNLFVRLNLEK-----------------------------------------------------------------------------------------------------…
721	GC_00000035	Core	Thiovulum_Movile	16	6	8	3	0	0.820916	0.69842	0.75473	J	Translation, ribosomal structure and biogenesis					COG1190	Aminoacyl-tRNA synthetases			COG1190	Lysyl-tRNA synthetase (class II) (LysU) (PDB:1BBU)	MFSNRYIEQRIEKAEELRKIGKNPYENRVERDLLSSEFIAKFGYVWELSNRRDETVSVTLIGRIKLLRLMGKASFLK----------------------------------------------------------------------------------------------------------------------------------------------------------------------------------------------------------------------------------------------------------------------------------------------------------------------------------…
722	GC_00000035	Core	Thiovulum_Tui_Malila	1245	6	8	3	0	0.820916	0.69842	0.75473	J	Translation, ribosomal structure and biogenesis	K04567	lysyl-tRNA synthetase, class II [EC:6.1.1.6]			COG1190	Aminoacyl-tRNA synthetases			COG1190	Lysyl-tRNA synthetase (class II) (LysU) (PDB:1BBU)	MFSSKYIQQRIEKGKALRELGKNPYENRVSRDCYTSQFVEKFQHIKSTEEKRDENSSCKVIGRIKFLRLMGKASFMKIEDFRGVLQIYINQNRLGDWFKSIKKVIEVGDIVEVEGFPFVTKTGELSLYATKFEIVTKAIAPLPEKFHGLQDKELRYRQRYLDLIMNPEVRKVFQQRSKIVSTIRHFFEEKGFLEVETPMLHPIAGGANARPFITHHNALGVDRYLRIAPELYLKRLIVGGFDAVFEINRNFRNEGMDHTHNPEFTMLEYYWAYHRYEDLMELTEELFDYLFDKLGLSRKLPYGELEIDFSTPFQKIPYLDAIVSIGGVPREILNSREKIVEYLDKHQIDFNREASLGYLQAELFDNFVEEKLVNPTFITHFPIDISPLARRSDENPDIA…
723	GC_00000035	Core	Thiovulum_imperiosus	565	6	8	3	0	0.820916	0.69842	0.75473	J	Translation, ribosomal structure and biogenesis	K04567	lysyl-tRNA synthetase, class II [EC:6.1.1.6]			COG1190	Aminoacyl-tRNA synthetases			COG1190	Lysyl-tRNA synthetase (class II) (LysU) (PDB:1BBU)	MFDNKYVEQRIEKGEALKSLGKNPYENRVSRDGLTADFIEKFGNL----EDRDESESFRLIGRIKFLRLMGKASFMKIEDSEGILQIYVSKNQLGDWFGDIKNIVEVGDLIEVEGFPFVTKTDELSLNVREFKIVTKAISPLPEKFHGLQDKELRYRQRYLDMIMNSEVRKVFKTRSRIVSEIRHFFESREFLEVETPMLHPIAGGANARPFITHHNALSVDRFLRIAPELYLKRLLVGGFDGVFEINRNFRNEGMDHTHNPEFTMLEYYWAFHRVEDLMKLTEELFDHLFEKLELSRVLKYDESEIDFSTPFQTYTYREALVKVGEVPENILLSIPEMVAYLEKHDLELPQTLSLGYLWAELFDNFVEKKLINPTFITEFPIDISPLARRNDQNSEIA…
724	GC_00000035	Core	Thiovulum_karukerense	911	6	8	3	0	0.820916	0.69842	0.75473	J	Translation, ribosomal structure and biogenesis	K04567	lysyl-tRNA synthetase, class II [EC:6.1.1.6]			COG1190	Aminoacyl-tRNA synthetases			COG1190	Lysyl-tRNA synthetase (class II) (LysU) (PDB:1BBU)	MFSNRYIEQRVEKGELLRESGRNPYENRVARDSFTADFLDKFNYLKDSEERRDESQSCRLIGRIKFLRLMGKASFMRIEDSKGSLQIYLSRNNLGDWFNTLKKVVEVGDIVEVEGYPFVTKTDELSLHVSDFKVVTKAVAPLPEKFHGLQDKELRYRQRYLDMIMNPDVKEVFQKRSQIVSAIRHFLESREFLEVETPMLHPIAGGANARPFITHHNALGVDRFLRIAPELYLKRLLVGGFDAVFEINRNFRNEGMDHTHNPEFTMLEFYWAYHRYEDLMELTEEMFGYLFETLKLEQKLQFDGKEIDFSAPFQKIAYLESLVSIGGVSEEIIHSRDKIIEFLDSNNIDFNRDASLGYLQAELFDNFVEDKLINPTFITEFPIDISPLARRSDRDHNIA…
725	GC_00000036	Core	Thiovulum_ES	1559	6	8	2	0	0.720894	0.676565	0.698026	H	Coenzyme transport and metabolism	K01918	pantoate--beta-alanine ligase [EC:6.3.2.1]	M00119|M00913	Pathway modules; Metabolism of cofactors and vitamins; Cofactor and vitamin metabolism|Pathway modules; Metabolism of cofactors and vitamins; Cofactor and vitamin metabolism	COG0414	Pantothenate/CoA biosynthesis	M00119|M00913	Pantothenate biosynthesis, valine/L-aspartate => pantothenate|Pantothenate biosynthesis, 2-oxoisovalerate/spermine => pantothenate	COG0414	Panthothenate synthetase (PanC) (PDB:1DIN) (PUBMED:17968677)	#NAME?
726	GC_00000036	Core	Thiovulum_Frasassi	346	6	8	2	0	0.720894	0.676565	0.698026	H	Coenzyme transport and metabolism	K01918	pantoate--beta-alanine ligase [EC:6.3.2.1]	M00119|M00913	Pathway modules; Metabolism of cofactors and vitamins; Cofactor and vitamin metabolism|Pathway modules; Metabolism of cofactors and vitamins; Cofactor and vitamin metabolism	COG0414	Pantothenate/CoA biosynthesis	M00119|M00913	Pantothenate biosynthesis, valine/L-aspartate => pantothenate|Pantothenate biosynthesis, 2-oxoisovalerate/spermine => pantothenate	COG0414	Panthothenate synthetase (PanC) (PDB:1DIN) (PUBMED:17968677)	MPLVIETAEELKKYLTNH-GGSIGFVPTMGALHNGHKTLIDKARTENNLVIVSIFVNPTQFLEGEDFSKYPRTFDKDFEICRIADVDIIFLPKVNEIYNKDDISILAPIRRGYILEGFSRAGHFNGVLTVVFKLFNIVKPHRAYFGKKDAQQLILIQQMVRDLYLDIKIIPIDIVRDRDGLALSSRNIYLSEIERISARAIPNSLLSASRLIMSGERNIYKIESKIKSELIDLKIDYVAILKRDLTKIDEVEMGNSIILIACKVGGVRLIDNLWI-------
727	GC_00000036	Core	Thiovulum_Movile	1583	6	8	2	0	0.720894	0.676565	0.698026	H	Coenzyme transport and metabolism	K01918	pantoate--beta-alanine ligase [EC:6.3.2.1]	M00119|M00913	Pathway modules; Metabolism of cofactors and vitamins; Cofactor and vitamin metabolism|Pathway modules; Metabolism of cofactors and vitamins; Cofactor and vitamin metabolism	COG0414	Pantothenate/CoA biosynthesis	M00119|M00913	Pantothenate biosynthesis, valine/L-aspartate => pantothenate|Pantothenate biosynthesis, 2-oxoisovalerate/spermine => pantothenate	COG0414	Panthothenate synthetase (PanC) (PDB:1DIN) (PUBMED:17968677)	MPLVIETAEELKKYLTNH-GGSIGFVPTMGALHNGHKTLIDKARTENNLVIVSIFVNPTQFLENEDFSKYPRTFDKDFEICRIADVDIIFLPKVNEIYNEDDISIIAPIRRGYILEGFSRAGHFNGVLTVVLKLFNIVKPHRAYFGK------------------------------------------------------------------------------------------------------------------------KMLNS----------
728	GC_00000036	Core	Thiovulum_Movile	1582	6	8	2	0	0.720894	0.676565	0.698026	H	Coenzyme transport and metabolism	K01918	pantoate--beta-alanine ligase [EC:6.3.2.1]	M00119|M00913	Pathway modules; Metabolism of cofactors and vitamins; Cofactor and vitamin metabolism|Pathway modules; Metabolism of cofactors and vitamins; Cofactor and vitamin metabolism	COG0414	Pantothenate/CoA biosynthesis	M00119|M00913	Pantothenate biosynthesis, valine/L-aspartate => pantothenate|Pantothenate biosynthesis, 2-oxoisovalerate/spermine => pantothenate	COG0414	Panthothenate synthetase (PanC) (PDB:1DIN) (PUBMED:17968677)	--------------------------------------------------------------------------------------------------------------------------------------------------------------MVRDLYLDIKIIPIDIVRDRDGLALSSRNIYLSEIERISARAIPNSLLSASRLIMNGERNIYKIESKIKAKLKDLKIDYVVILKRDLTKIDEVEIGNSIILIACKVGGVRLIDNLWI-------
729	GC_00000036	Core	Thiovulum_Tui_Malila	626	6	8	2	0	0.720894	0.676565	0.698026	H	Coenzyme transport and metabolism	K01918	pantoate--beta-alanine ligase [EC:6.3.2.1]	M00119|M00913	Pathway modules; Metabolism of cofactors and vitamins; Cofactor and vitamin metabolism|Pathway modules; Metabolism of cofactors and vitamins; Cofactor and vitamin metabolism	COG0414	Pantothenate/CoA biosynthesis	M00119|M00913	Pantothenate biosynthesis, valine/L-aspartate => pantothenate|Pantothenate biosynthesis, 2-oxoisovalerate/spermine => pantothenate	COG0414	Panthothenate synthetase (PanC) (PDB:1DIN) (PUBMED:17968677)	---------------------------TMGALHNGHKALIDRAREENEIVVLSIFVNPTQFLKGEDFDKYPRTLEKDIEIAKLAGVDCLFTPTTDQLYFDDEVAILAPKIRGYILEGKERIGHFNGVLQIVLKLFNIVKPHRAYFGKKDTQQLILIQQMVRDLFLDIEIVPVETVRDLDGLALSSRNIYLSKSERAKALAIPNSLKLASKMVMGGERDIEKIREAISKELQDLEVEYIAIVDRKLQPIQRVEVGNTIILLAVRVGSTRLIDNIWI-------
730	GC_00000036	Core	Thiovulum_Tui_Malila	695	6	8	2	0	0.720894	0.676565	0.698026													-MKICRSVAELEKYLQNCSTSSIGFVPTMGALHNGH------------------------------------------------------------------------------------------------------------------------------------------------------------------------------------------------------------------------------------------------------
731	GC_00000036	Core	Thiovulum_imperiosus	1453	6	8	2	0	0.720894	0.676565	0.698026	H	Coenzyme transport and metabolism	K01918	pantoate--beta-alanine ligase [EC:6.3.2.1]	M00119|M00913	Pathway modules; Metabolism of cofactors and vitamins; Cofactor and vitamin metabolism|Pathway modules; Metabolism of cofactors and vitamins; Cofactor and vitamin metabolism	COG0414	Pantothenate/CoA biosynthesis	M00119|M00913	Pantothenate biosynthesis, valine/L-aspartate => pantothenate|Pantothenate biosynthesis, 2-oxoisovalerate/spermine => pantothenate	COG0414	Panthothenate synthetase (PanC) (PDB:1DIN) (PUBMED:17968677)	-MKIVKEFENLE-------SRSIGFVPTMGALHDGHRELLKRGRAENELLVLSIFVNPTQFLEGEDFSKYPRTLEEDIKIAKEIGVDILFLPDVETLYSGDEVSILAPKIRGFILEGKGRVGHFNGVLQVVLKLFNIVKPHKAYFGKKDAQQLILIESMVKNLFLDIEIVPVDIVRDFDGVALSSRNRYLSKEERKLAIKIPKALTTGETLLKSGN-SLQSTKRAMLSALEDLEIGYVEIRDRNLNLLQKFEKENTIILIAVKVGKTRLIDNIWL-------
732	GC_00000036	Core	Thiovulum_karukerense	413	6	8	2	0	0.720894	0.676565	0.698026	H	Coenzyme transport and metabolism	K01918	pantoate--beta-alanine ligase [EC:6.3.2.1]	M00119|M00913	Pathway modules; Metabolism of cofactors and vitamins; Cofactor and vitamin metabolism|Pathway modules; Metabolism of cofactors and vitamins; Cofactor and vitamin metabolism	COG0414	Pantothenate/CoA biosynthesis	M00119|M00913	Pantothenate biosynthesis, valine/L-aspartate => pantothenate|Pantothenate biosynthesis, 2-oxoisovalerate/spermine => pantothenate	COG0414	Panthothenate synthetase (PanC) (PDB:1DIN) (PUBMED:17968677)	-MEVITRVADLRNRLDK--ESSVGFVPTMGALHNGHKALIDRARAENRVVVVSIFVNPTQFLEGEDFSKYPRTFDKDREVCRLSGVDYIFLPDVDEVYFSDELSILAPKERGFTLEGFHRIGHFNGMLQIVLKLLNIVQPQNAYFGKKDAQQLALIQQMVKELFLRVNIVPVDIIRDRDGLALSSRNRYLSHSERDRALAIPKSLEIGSKLIMSGERSTSVIINRMLNALQELDIDYVEIVRRDFQNIESVEIGNSIILVAVRVGNTRLIDNMFV-------
733	GC_00000037	Core	Thiovulum_ES	366	6	8	2	0	0.836058	0.992544	0.907605	I	Lipid transport and metabolism	K01961	acetyl-CoA carboxylase, biotin carboxylase subunit [EC:6.4.1.2 6.3.4.14]	M00376|M00082|M00613	Pathway modules; Energy metabolism; Carbon fixation|Pathway modules; Lipid metabolism; Fatty acid metabolism|Signature modules; Module set; Metabolic capacity	COG0439	Fatty acid biosynthesis	M00376|M00082|M00613	3-Hydroxypropionate bi-cycle|Fatty acid biosynthesis, initiation|Anoxygenic photosynthesis in green nonsulfur bacteria	COG0439	Biotin carboxylase (AccC) (PDB:1BNC)	MKKELKRILIANRGEIVTRAIRTIKEMGKEAIVVYSTADKEASYVKMADMAICIGSE-KSADSYLNIPAIISAAEITEADAIFPGYGFLSENQSFAEICTHHDIKFIGPKPETMVMMSDKSKAKDVMKEAGVPVVQGSEGALKGVSDAKKTAKEIGYPVIVKASAGGGGRGMRVVERESDMEKLFLSAESEALNAFGDGTIYMEKYIKNPRHIEVQVVADSHGNVLHVGERDCSLQRRHQKLIEETPAMILNDEVRKRLHESAVRATRYIKYEGAGTFEYLVDADLNFYFMEMNTRLQVEHTVSEMVSDLDLIEQMIRVAEGETLPKQSEIELKGHSIECRITAEDPKNFMPSPGRIQKWIAPGGKDVRIDTHVHCDYVVPPHYDSMIGKLIVYAKDRN…
734	GC_00000037	Core	Thiovulum_Frasassi	1305	6	8	2	0	0.836058	0.992544	0.907605	I	Lipid transport and metabolism	K01961	acetyl-CoA carboxylase, biotin carboxylase subunit [EC:6.4.1.2 6.3.4.14]	M00376|M00082|M00613	Pathway modules; Energy metabolism; Carbon fixation|Pathway modules; Lipid metabolism; Fatty acid metabolism|Signature modules; Module set; Metabolic capacity			M00376|M00082|M00613	3-Hydroxypropionate bi-cycle|Fatty acid biosynthesis, initiation|Anoxygenic photosynthesis in green nonsulfur bacteria	COG4770	Acetyl/propionyl-CoA carboxylase, alpha subunit (PccA) (PDB:3U9S)	MANKLKRILIANRGEIALRALRTFKEMGKEVVVVYSTADREALYVKMADVSICIGSE-KSINSYLNIPAIISAAEIAEADAIFPGYGFLSENESFAEVCTHHNIKFMGPRPETMVLMSDKSKAKDVMKKAGIPVIPGSDGALKGVADAKARAKEIGYPVIMKASAGGGGRGMRVVEQESDIENLFLAAESEALNAFGDGTIYMEKYINSPRHIEVQVLGDSHGNVIHIGERDCSLQRRHQKLVEETPATILDEVTRQNLLDTAVRAAKFIDYEGAGTFEFLVDSDKNFYFMEMNTRLQVEHTVSEMVSDLDIIELMVKIAEGEKLPHQNEIILKGHSIECRITAEDPKTFIPSPGQVTKWILPGGKDVRIDTHVYQNYIVPPHYDSMIGKLIVRAETRE…
735	GC_00000037	Core	Thiovulum_Frasassi	1304	6	8	2	0	0.836058	0.992544	0.907605	I	Lipid transport and metabolism	K01961	acetyl-CoA carboxylase, biotin carboxylase subunit [EC:6.4.1.2 6.3.4.14]	M00376|M00082|M00613	Pathway modules; Energy metabolism; Carbon fixation|Pathway modules; Lipid metabolism; Fatty acid metabolism|Signature modules; Module set; Metabolic capacity			M00376|M00082|M00613	3-Hydroxypropionate bi-cycle|Fatty acid biosynthesis, initiation|Anoxygenic photosynthesis in green nonsulfur bacteria	COG4770	Acetyl/propionyl-CoA carboxylase, alpha subunit (PccA) (PDB:3U9S)	-MKTLNKILIANRGEIALRALRTIKELGKKAIIVYSNADKDASYIKMADQAIAIDSPDKKTNSYLDIEAIISAAKNSGADAIFPGYGFLSENEDFATACEQNGIKFMGPRAETMVLMGDKSKAKDVMKEAGMPVIIGSNGALKDVADAIQLAKEIGYPVIIKAAAGGGGRGMRVVEAEVDLESLYQSAEREAKSFFGDGTLYMEKYIKGPRHIEVQVVGDSHGNVIHVGERDCSLQRRHQKVIEESPATILDEVTRERLLSTAVKAAKYIKYEGAGTFEFLVDSSRNFYFMEMNTRLQVEHTVSEMVSDLDLIELMINVAEGKELPAQESIVLKGHSIECRITAEDPKTFFPSPGKVTKWMLPGGKDVRTDTHVYQDFTITPYYDSMIAKLIVYAETRE…
736	GC_00000037	Core	Thiovulum_Movile	614	6	8	2	0	0.836058	0.992544	0.907605	I	Lipid transport and metabolism	K01961	acetyl-CoA carboxylase, biotin carboxylase subunit [EC:6.4.1.2 6.3.4.14]	M00376|M00082|M00613	Pathway modules; Energy metabolism; Carbon fixation|Pathway modules; Lipid metabolism; Fatty acid metabolism|Signature modules; Module set; Metabolic capacity			M00376|M00082|M00613	3-Hydroxypropionate bi-cycle|Fatty acid biosynthesis, initiation|Anoxygenic photosynthesis in green nonsulfur bacteria	COG4770	Acetyl/propionyl-CoA carboxylase, alpha subunit (PccA) (PDB:3U9S)	MTNKLKRILIANRGEIALRALRTFKEMGKEVVVVYSTADREALYVKMADVSICIGSE-KSINSYLNIPAIISAAEIAEADAIFPGYGFLSENESFAEVCTHHNIKFMGPRPETMVLMSDKSKAKDVMKKAGIPVIPGSDGALKGVADAKARAKEIGYPVIMKASAGGGGRGMRVVEGEADIENLFLAAESEALNAFGDGTIYMEKYIKSPRHIEVQVLGDSHGNVIHIGERDCSLQRRHQKLVEETPATVLDEVTRQNLLDTAVSAAKFIDYEGAGTFEFLVDSDKNFYFMEMNTRLQVEHTVSEMVSDLDIIELMVKIAEGEKLPHQNEIILKGHSIECRITAEDPKTFIPSPGQVTKWILPGGKDVRIDTHVYQNYTVPPHYDSMIGKLIVRAETRE…
737	GC_00000037	Core	Thiovulum_Movile	613	6	8	2	0	0.836058	0.992544	0.907605	I	Lipid transport and metabolism	K01961	acetyl-CoA carboxylase, biotin carboxylase subunit [EC:6.4.1.2 6.3.4.14]	M00376|M00082|M00613	Pathway modules; Energy metabolism; Carbon fixation|Pathway modules; Lipid metabolism; Fatty acid metabolism|Signature modules; Module set; Metabolic capacity	COG0439	Fatty acid biosynthesis	M00376|M00082|M00613	3-Hydroxypropionate bi-cycle|Fatty acid biosynthesis, initiation|Anoxygenic photosynthesis in green nonsulfur bacteria	COG0439	Biotin carboxylase (AccC) (PDB:1BNC)	-MKTLNKILIANRGEIALRALRTIKELGKKAIVVYSNADKDASYIKMADQAIAIDSPDKKTNSYLDIEAIISAAKNSGADAIFPGYGFLSENEDFATACEQNGIKFMGPRAETMVLMGDKSKAKDVMKEAGMPVIMGSNGALKDVADAMQLAKEIGYPVIIKAAAGGGGRGMRVVEAEVDLESLYQSAEREAKSFFGDGTLYMEKYIKGPRHIEVQVVGDSQGNVIHVGERDCSLQRRHQKVIEESPATILDEVTRERLLSTAVKAAKYIKYEGAGTFEFLVDSSRNFYFMEMNTRLQVEHTVSEMVSSLDLIELMINVAEGKELPAQESIVLKGHSIECRITAEDPKTFFPSPGKVTKWMLPGGKDVRTDTHVYQDFTITPYYDSMIGKLIVYAETRE…
738	GC_00000037	Core	Thiovulum_Tui_Malila	388	6	8	2	0	0.836058	0.992544	0.907605	I	Lipid transport and metabolism	K01961	acetyl-CoA carboxylase, biotin carboxylase subunit [EC:6.4.1.2 6.3.4.14]	M00376|M00082|M00613	Pathway modules; Energy metabolism; Carbon fixation|Pathway modules; Lipid metabolism; Fatty acid metabolism|Signature modules; Module set; Metabolic capacity			M00376|M00082|M00613	3-Hydroxypropionate bi-cycle|Fatty acid biosynthesis, initiation|Anoxygenic photosynthesis in green nonsulfur bacteria	COG4770	Acetyl/propionyl-CoA carboxylase, alpha subunit (PccA) (PDB:3U9S)	MGKKINRILIANRGEIALRALRTIKEMGKEAVVVYSTADRDAIYVKQADIAICIGGA-KSSDSYLNIPAIISAAEITNSDAIFPGYGFLSENQSFAEICNHHNIKFIGPRPETMALMSDKSKAKDVMVKAGIPVIPGSDGALKGVQEAKERAKEIGYPVILKAAAGGGGRGMRVVEDESQMENSFLAAESEAVSAFGDGRIYMEKYIKNPRHVEVQIIADSYGNVIHLGERDCSLQRRHQKLIEETPAILLDDETRSAIQQSAIEATKYIQYEGAGTFEFLVDSDLNYYFMEMNTRLQVEHTISEMVSGFDIVELMIKVAEGEKLPSQDEVELKGHAIECRITAEDSKNFIPSPGKVSKWIVPGGKDVRVDTHVYQDYIVPPYYDSMIAKLIVHSENRE…
739	GC_00000037	Core	Thiovulum_imperiosus	1551	6	8	2	0	0.836058	0.992544	0.907605	I	Lipid transport and metabolism	K01961	acetyl-CoA carboxylase, biotin carboxylase subunit [EC:6.4.1.2 6.3.4.14]	M00376|M00082|M00613	Pathway modules; Energy metabolism; Carbon fixation|Pathway modules; Lipid metabolism; Fatty acid metabolism|Signature modules; Module set; Metabolic capacity	COG0439	Fatty acid biosynthesis	M00376|M00082|M00613	3-Hydroxypropionate bi-cycle|Fatty acid biosynthesis, initiation|Anoxygenic photosynthesis in green nonsulfur bacteria	COG0439	Biotin carboxylase (AccC) (PDB:1BNC)	-MKELKRILIANRGEIVLRAIRTIKEMGKEAVVVYSTADKDASYVKMADMAICIGSP-KSADSYLNIPAIISAAEIAGADGIFPGYGFLSENQSFAEICSHHDIKFIGPRPETMVMMSDKSKAKDVMKEAGIPVVPGSEGALKGVTDAKRLAKEIGYPVIIKASAGGGGRGMRVVEKESDMEKLFLAAESEALNAFGDGTIYMEKYIKNPRHVEVQIVADSFGNAIHVGERDCSLQRRHQKLVEETPAIVLSDEVRQKMHEAAVQATKFIKYEGAGTFEFLVDADLNFYFMEMNTRLQVEHTVSEMVSGIDLIELMIQVAEGGKVPKQKEVKLQGHSIECRITAEDPKNFIPSPGRVQKWILPGGKDVRVDTHVFQDYVVPPHYDSMIGKLIVYAETRE…
740	GC_00000037	Core	Thiovulum_karukerense	309	6	8	2	0	0.836058	0.992544	0.907605	I	Lipid transport and metabolism	K01961	acetyl-CoA carboxylase, biotin carboxylase subunit [EC:6.4.1.2 6.3.4.14]	M00376|M00082|M00613	Pathway modules; Energy metabolism; Carbon fixation|Pathway modules; Lipid metabolism; Fatty acid metabolism|Signature modules; Module set; Metabolic capacity	COG0439	Fatty acid biosynthesis	M00376|M00082|M00613	3-Hydroxypropionate bi-cycle|Fatty acid biosynthesis, initiation|Anoxygenic photosynthesis in green nonsulfur bacteria	COG0439	Biotin carboxylase (AccC) (PDB:1BNC)	MAKELKRILIANRGEIALRALRTIKEMGKEAVVVYSTADKDALYVKQADMAICIGSE-KSIDSYLNIPAIISAAEIAEADAIFPGYGFLSENQSFAEVCTHHNIKFIGPRPETMVLMSDKSKAKDVMIKAGIPVVPGSEGALKGVKEAKERAKDVGYPVILKAAAGGGGRGMRVVENESQVENAFLAAESEAISAFGDGRIYMEKYIRNPRHIEVQIVADSHGNVIHIGERDCSLQRRHQKLVEETPAILLDEKTRTSLHKSAVQATQYIKYEGAGTFEFLVDADLNYYFMEMNTRLQVEHTVSEMVSNRDLIELMINVAEGKKLPSQDEIELKGHSIECRITAEDPKTFIPSPGRVQKWVVPGGKDVRVDSHVYQDYLVPPHYDSMIGKLIVYAENRE…
741	GC_00000038	Core	Thiovulum_ES	680	6	8	3	0	0.625957	0.688237	0.655621	D	Cell cycle control, cell division, chromosome partitioning									COG1729	Cell division protein CpoB, coordinates peptidoglycan biosynthesis and outer membrane constriction (CpoB) (PDB:2WZ7) (PUBMED:25951518)	--MKKISLSIALS--ASLFG-EVSVFGAGDLDSKNPYGLSKTEKKIVENRDAIESLEKKDRKLDSDIDSLEGNIKALQSLINSVGKQNNEHRTKIDKLMEDLRENHLITEIKYKEIAENINSTKNKVKQSEVETKKSLNVKIEESFAHVNSVLEKQEKRIETIDKSIEKDFREIQKKLKTIQKNLEKISSEYVSQKQLDFLVNEFNTFKKTVIGEFENLAK--TRDNYYDFSKHDNPDIFDEAERIFNLGQYKEAIRYFKHLISNHYRPATDNFFIGQSYYYLGEYELAITHFKESVSIYDKSSFMPTLLLHSAKSLENLGRKDEAKTFYTILKTQYSDSPESAKVP------------
742	GC_00000038	Core	Thiovulum_Frasassi	1702	6	8	3	0	0.625957	0.688237	0.655621													MNNKIIFLALSPIYFSVYLNAEQSVFGAGNLDSSSPYGLSQSEKKILEQQNKINNLTKSNNKLENKISNLEATVKSLQDSIQSIGRQNNDQRLKIAEILEDLKQNGLQTK-----------KLQESAKLQDVETKKSLNDKLGENIDKVNKALEEQNKRLVEVDGGIKKDFDNIGQKFQIIGKDIDRLKSQMITQQQLNFVVEDVKKFKEQIINELEKSTE--SDNSFYDFSKHTNDEILDTGKKNLDTKKYQEAIKFFEYIISKQYKLATAHFYLGEAHFGLGNYEDAIKSYKESASIYDKSKFMPTLLLHISNSFEKLNMIAEAKTFYEVLATQYSQTNEGKEAKKILDKYK-----
743	GC_00000038	Core	Thiovulum_Movile	185	6	8	3	0	0.625957	0.688237	0.655621	D	Cell cycle control, cell division, chromosome partitioning									COG1729	Cell division protein CpoB, coordinates peptidoglycan biosynthesis and outer membrane constriction (CpoB) (PDB:2WZ7) (PUBMED:25951518)	-----------------------------------------------------------------------------------------------------------------------------------------------------------------------------------------------------------------------------------------------------------------------------------MGEAHFGLGNYEDAIKSYKESASIYDKSKFMHILLLHISNSFEKLNMIAEAKTFYEVLATQYSQTNEGKEAKKILDKYK-----
744	GC_00000038	Core	Thiovulum_Movile	186	6	8	3	0	0.625957	0.688237	0.655621													--------------------------------------------------------------------------------------------MKIVEILEDLKQNGLQTK-----------KLQESAKLQDVETKKSLNDKLGENIDKVNKALEEQNKRLVEVDGGIKKDFDNIGQKFQIIGKDIDRLKSQMITQQQLNFVVEDVKKFKEQIINELEKSTE--SDNSFYDFSKHTNDEILDTGKKIL--------------------------------------IQKNIKRLLSSLNI------------------------------------------------------------
745	GC_00000038	Core	Thiovulum_Movile	187	6	8	3	0	0.625957	0.688237	0.655621													MNNKIIFLVLSPIYFSVYLNAEQSVFGAGNLDSSSPYGLSQSEKKY-------------------------------------------------------------------------------------------------------------------------------------------------------------------------------------------------------------------------------------------------------------------------------------------------------------------------
746	GC_00000038	Core	Thiovulum_Tui_Malila	236	6	8	3	0	0.625957	0.688237	0.655621	D	Cell cycle control, cell division, chromosome partitioning									COG1729	Cell division protein CpoB, coordinates peptidoglycan biosynthesis and outer membrane constriction (CpoB) (PDB:2WZ7) (PUBMED:25951518)	--MKRIFVYIALT--LSLFGEEVSVFGAGNLNSDAPYGLTQTEKKIYENMQNIRQLLKEKRQLESDIKELKNTITTLQTMIASLGKRSKENETKIETLTEDLKENNLITEISLSNIKKDINKTKSQVEKQKKETKKTLNQKIKEEFQKVNHALQQQEERLRKIDRGFNREFKRINKKLVAIGKKIEKINSNYVTQKQLDFVVKKFNSFRETVIGEFEKLAKNSNQEDSYDFSKHTNLEIFKEGKRKIEIGKYKEAIKLFSYLIKQHYRPATDNFYIGECYYFLGDYQSAIAHYKESVAIYDKSSFMPTLLLHSGNSLEKLDDIEQAKRFYQTLIQTYPKSKEAKKAKRHLERLEKLIKE
747	GC_00000038	Core	Thiovulum_imperiosus	680	6	8	3	0	0.625957	0.688237	0.655621	D	Cell cycle control, cell division, chromosome partitioning									COG1729	Cell division protein CpoB, coordinates peptidoglycan biosynthesis and outer membrane constriction (CpoB) (PDB:2WZ7) (PUBMED:25951518)	--MKKLFLLVLSI--SPLFS-EISVFGAGDLSSDSPYGLTESEKQIVENRESIENVSKETKKIDTKVETLNDTVRVLRELIQNVGRQNVEHQMKISKLMDDLKQNHLITEIKYKEISENISSTQSQVKKQEEETAKSLNDKIKESFQRVNSVLLEQEKRLQKIEEEIDRDFKSIQNKLLTIHKDIETINSNYVTQKQLDFVVSEFNAFKETVIGEFEKMSK--YQDDYYDFAKHSNPDIFKDGVEMFRLAKYKEAIKLFKHLITKHYRPATDNFYIGESYYYLNEYSLAVKHYKDSVSIYDKSSFMPTLLLHSAISLEKIGDSREAQIFYKVLQTQYGDTPEGKKASELISN-------
748	GC_00000038	Core	Thiovulum_karukerense	1673	6	8	3	0	0.625957	0.688237	0.655621	D	Cell cycle control, cell division, chromosome partitioning									COG1729	Cell division protein CpoB, coordinates peptidoglycan biosynthesis and outer membrane constriction (CpoB) (PDB:2WZ7) (PUBMED:25951518)	MGFRTLSLTVSTL--SILSA-EVSVFGAGDLDSPSPYGLTQSERKILENRESIEDVSKETGKLERRVEELQNGIETLQELVQTIGQQNNEHRIKIANLVEDLRQNHLVTEISYKEIKENIDKTQTQVKKQEVETKKSLNEKIKESFAEVNKALKEQNGRLVEIEKGLSKDFDEVDKKIATIGQTLEKINSQYVTQKQLDFIVGEFNSFKETVISEFEKLSK--GRDDYYDFSKHSNVEIFEEGKKNIELGKYQEAIKFFSYLITQHYRPATDNFYIGESYYFTGNYEQAISHYKESVAIYDKSSFMPALLLHSGVSLEKINDVEQAKSFYSVLVSQYGDSVEAKRAKEFLDKLNKQ---
749	GC_00000039	Core	Thiovulum_ES	278	2	8	5	0	0.63954	0.633049	0.636278	X	Mobilome: prophages, transposons	K07496	putative transposase							COG0675	Transposase (InsQ)	-----------------------------------------------------------------------------------------------------------------------------------------------------------------------------------------------------------------------------------------------------------------------------------------------------------MTKKGGSRKRGLNRSILQTSFYQFVQFLDYKISMLNGKHFLKVPPHYTSKTCNKCGFVKRDLTLKDRVFDCPECGYSEHRDINASKNILKKGLESFELGN…
750	GC_00000039	Core	Thiovulum_ES	1837	2	8	5	0	0.63954	0.633049	0.636278	X	Mobilome: prophages, transposons	K07496	putative transposase							COG0675	Transposase (InsQ)	---MKKRSVTLGFKYRMYPNEIQKELLNHQMFISNQAYNICVNLKQKEWEANKDLEKNKRKYLKAIELDSIVKKQLRERNLPFKTVTTQQARKNSEKAYKNMFDSGFGSPRFKNSKLERQSFTWNNQGYQIIDKNNKFKYLRLWKENIPVRFHRDLPENYKLNSIHISRDGENYFVSFSVTFDVLINENIDISKAIGIDLNINDVALSDGNLIKTNSKEIGKLKYEKRMLRLQRKQSRRVLKAKKHKQKLGSNFRKTQKELNRTYKKVVNIKKDHYHKITNELSKKFDLIVVEDLKTKNMTKKGGSRKRGLNRSILQTSFYQFVQFLDYKTPMLNGKHFLKVPPHYTSKTCNKCGFVKRDLTLKDRVFECSECGYSEHRDINASKNIL-----------…
751	GC_00000039	Core	Thiovulum_ES	1328	2	8	5	0	0.63954	0.633049	0.636278	X	Mobilome: prophages, transposons	K07496	putative transposase							COG0675	Transposase (InsQ)	---MKNRSVTLGFKYRIYPNEIQKELLNHQMFISNQAYNICVNLKQKEWEANKDLEKNKRKYLKAIELDSIVKKQ-------------------------------------------------------------------------------------------------------------------------------------------------------------------------------------------------------------------------------------------------------------------------------SSKTCNKCGFVKRDLTLKDRVFECSECGYSEHRDINASKNILKRSRVF-----…
752	GC_00000039	Core	Thiovulum_karukerense	897	2	8	5	0	0.63954	0.633049	0.636278	X	Mobilome: prophages, transposons	K07496	putative transposase							COG0675	Transposase (InsQ)	#NAME?
753	GC_00000039	Core	Thiovulum_karukerense	1168	2	8	5	0	0.63954	0.633049	0.636278	X	Mobilome: prophages, transposons	K07496	putative transposase							COG0675	Transposase (InsQ)	MLRLQRKQSRRVVKAKKYKQKLGSNFRKTQKQLNSTFTKVKNQKSNHYHKITSELSKK---------FDLIVVEDLKTKN---------------------------------------------------------------------------------------------------------------------------------------------------------------------------------------------------------------------------MSAKGGSRKRGLNRSILNTSFYQFVQYLDYKTAMLNGKHFLKVPPHYTSKTCFKCGNINRDLKLSDRVFECPECGYIEHRDINASKNILKKGLQSFGSGI…
754	GC_00000039	Core	Thiovulum_karukerense	1167	2	8	5	0	0.63954	0.633049	0.636278	X	Mobilome: prophages, transposons	K07496	putative transposase							COG0675	Transposase (InsQ)	#NAME?
755	GC_00000039	Core	Thiovulum_karukerense	113	2	8	5	0	0.63954	0.633049	0.636278	X	Mobilome: prophages, transposons	K07496	putative transposase							COG0675	Transposase (InsQ)	----MKKSVTLGFKYRMYPSKTQKELLNHQMFISNQAYNICLNLKQKEWEKNKDLEKKDRVYLKPAQIDSIVKYQLSERNLPFKTVTTQQARKNSEKAYTNMFDSG-----------------------------------------------------------------------------------------------------------------------------------------------------------------------------------------------------------------------------------------------FGSPKFKNSSLEKQSFTWNNQGFQIIDKNHKFKYLRLWRENILVRFHRDLPENY…
756	GC_00000039	Core	Thiovulum_karukerense	651	2	8	5	0	0.63954	0.633049	0.636278													----MKKSVTLGFKYRMYPSKTQKELLVHQMFISNQAYNICLNLKQKEWERNK----------------------------------------------------------------------------------------------------------------------------------------------------------------------------------------------------------------------------------------------------------------------------------------------------------------------------------------------------------…
757	GC_00000040	Marine	Thiovulum_ES	1157	3	8	4	0	0.487621	0.650356	0.557353	R	General function prediction only									COG4249	Uncharacterized conserved protein, contains caspase domain (PDB:3UO8)	MKKVALVIGNGDYQNTGKLKNPVNDSRDMKTSLEQLGFQVIYGENLSKKEMNRKLSEFGEIGNILETAIFYYAGHGLQENGENYLVPVDAEIRESDDISEESFSFSRIEKKFGGFASV-----------------------------------------------------------------------------------------------------------------------------------------------------------------------------------------------------------------------------------------------------------------------------------------…
758	GC_00000040	Marine	Thiovulum_ES	1680	3	8	4	0	0.487621	0.650356	0.557353													MKKEALVIVNGDYQNTGKLRNSVNDSRDIASFLKNVGFSVSHFSDLEQDEFWEEVENFG-------LELF-----------------------------------------------------------------------------------------------------------------------------------------------------------------------------------------------------------------------------------------------------------------------------------------------------------------------------------------…
759	GC_00000040	Marine	Thiovulum_imperiosus	1672	3	8	4	0	0.487621	0.650356	0.557353	O|R	Posttranslational modification, protein turnover, chaperones|General function prediction only									COG0265|COG4249	Periplasmic serine protease, S1-C subfamily, contain C-terminal PDZ domain (DegQ) (PDB:2HGA) (PUBMED:29686141)|Uncharacterized conserved protein, contains caspase domain (PDB:3UO8)	-MKTALVIGNGEYQNTAKLKNPTNDSRDMKSALETLGFKVFYGENLKKREMRELLNKFSENSRGSETSLFYYAGHGLQLEGENYLIPIDSKIDFSDDIPEESMNFSRVESEFGKVGSS-NIFILDACRDNPFQKSGRS-IGG--------RGLANPSMRI---GN-SIIAYSTSPNEIALDGS-GANGIYTKYLKSVILETGISIEKVFKKVAKFVKDETGQKQTPWVHSNSHEDIYLNGKVESGLRAEDVQKIAELEEKLRIREEKEREYDSLFSELEDRTGKLKNIENLQKLEEEKEKLRELNERLKSKQSEIETVSKSVQIEEVREDTKVGIWSGGEERSKLFFSDFKKREVEKRKAELEKNISEIQNEVAPPFRAFEKQKPVQGEFEKTLDFQIR…
760	GC_00000040	Marine	Thiovulum_imperiosus	361	3	8	4	0	0.487621	0.650356	0.557353													-MKTALVIGNGEYQNTAKLRNTRNDAKDITNFLKSVGFRVSHFSDLELV--------------------------------------------------------------------------------------------------------------------------------------------------------------------------------------------------------------------------------------------------------------------------------------------------------------------------------------------------------------…
761	GC_00000040	Marine	Thiovulum_imperiosus	1759	3	8	4	0	0.487621	0.650356	0.557353	R	General function prediction only									COG4249	Uncharacterized conserved protein, contains caspase domain (PDB:3UO8)	-MKTALVIGNGEYENIAKLKKPINDSRDMKEALESLDFTVFYGEDLEQKEFKRLVREFGQNSVGVEISLFFYAGHGMQYLGRNFLVPVDAEILSEDEIPDSAISLDFIQNRMEDSKAKLNLFFLDSSRDNPFEKNIKS-RGGRSANI--HRGLANPNMSF---THQSIISFATGPDQIALDNPKERNGVFTKNLLKHISSKGAKIDDVLKKTVKGVIEETNNFQVPWVHQKLYDDFYLNG---------------------------------------------------------KGETVSEQSEEPKRDSSVATLSQSRNESEVNRSPKKQILFNLIASLLLVLGYFGYWEIY-------------------------------------------…
762	GC_00000040	Marine	Thiovulum_imperiosus	366	3	8	4	0	0.487621	0.650356	0.557353	O|R	Posttranslational modification, protein turnover, chaperones|General function prediction only									COG1262|COG4249	Formylglycine-generating enzyme, required for sulfatase activity, contains SUMF1/FGE domain (YfmG) (PDB:2AFT)|Uncharacterized conserved protein, contains caspase domain (PDB:3UO8)	#NAME?
763	GC_00000040	Marine	Thiovulum_karukerense	1669	3	8	4	0	0.487621	0.650356	0.557353	R	General function prediction only									COG4249	Uncharacterized conserved protein, contains caspase domain (PDB:3UO8)	MKKVALVVGNGDYEHTSKLKNPTNDSRDIKESLEDIGFKVYYGEDVSQREFKKVVRDFGRESDGADISLFYYAGHGLQYSGRNFLVPVNAEILSEDEIPDTTVSLDFIQNRMEDSKAQLNLFFLDSCRDNPFDKSIRS-ASGRSANI--HRGLANPNVVF---SNQSIITFATAPDEVALDNPDGRNGLFTKNLLKYITQAGVKIDDVLKATVKDVIDETEHQQIPWVHQKLYGDFYLNN---------------------------------------------------------QEKSKETQTEKDTQEDNLLVPNSYVDEPETTQ------------------------EIF-------------------------------------------…
764	GC_00000040	Marine	Thiovulum_karukerense	1667	3	8	4	0	0.487621	0.650356	0.557353	R	General function prediction only									COG4249	Uncharacterized conserved protein, contains caspase domain (PDB:3UO8)	MKKVAFIVGNGDYSHMSKVSNALNDSRDMRDSFEKLGFETLYGENLTKREFNSKLKEFGGIAKASDKAIFYYSGHTFQSKNVNYMLPIDAEVDRADELSDEGVSFNRVKELFDVLDNKSNIYILDSLIDRSFDEGSEQ-QGTVDGDFSTSRGFANPKMKRKKPTSDSIIAYASSPEDG--HYSAGENSLYAKHLKERILEAGLSIEAVFDYVAGVVRSETANKQNPFIYSTSQNDIFLRER--------------------------------------------------------DEKLRELKEKQQQSREEQETLKKNLELEQKEAEE--------------------------------------------------------------------…
765	GC_00000041	Core	Thiovulum_ES	569	6	8	2	0	0.741385	0.724056	0.732618	P	Inorganic ion transport and metabolism	K01533	P-type Cu2+ transporter [EC:7.2.2.9]							COG2217	Cation-transporting P-type ATPase (ZntA) (PDB:4BBJ)	-------MNVSCSHCNLEFPEQHMIKDGDLNFCCGGCQGVYHLINSKDLGSYYSKVGEKQLAPPK--ENLVDSGTFDSQSFYDEFVKELPN--GNFQVSLHIEGIHCSACVWLNEQILYETDGIIEANINFSTNRAKIVFNKSEIPLSKIIDTIRSIGYDASPFKASEQGEKLDKERRDYYMRLAVGIFGVMNIMWIAIALYTGYFTGIEQEIKTILNVAEWILATPVLFYSGWIFFKGSYYGLKNRVVNMDILVASGALLTYIYSIYITVFELGEAYFDSVAMIITFILIGKFLELLSKRGISQSLDLIGKYRPTEVELLDGTRVSVKELKIGDVVVIKTGERVGVDGKIIDGNGVLDEATITGESDAISKQVGDEVLSGTLLSDGFIKVEVLKEESE…
766	GC_00000041	Core	Thiovulum_ES	570	6	8	2	0	0.741385	0.724056	0.732618	P	Inorganic ion transport and metabolism									COG2217	Cation-transporting P-type ATPase (ZntA) (PDB:4BBJ)	-------MHVSCSHCHLEFPEEHMIKD-DLNFCCGGCQGVYHLINSKDF--------------------------------------------------------------------------------------------------------------------------------------------------------------------------------------------------------------------------------------------------------------------------------------------------------------------------------------------------------------…
767	GC_00000041	Core	Thiovulum_Frasassi	749	6	8	2	0	0.741385	0.724056	0.732618	P	Inorganic ion transport and metabolism									COG2217	Cation-transporting P-type ATPase (ZntA) (PDB:4BBJ)	MDKSINKNEINCSHCNLVYPDEVMIHEGDLRFCCNGCKSVYHLIHDRELESYYSKVGERKLSPPVNINNFIDSSSFDTSSFYSQYVKKIDNYENTFEVSLHIEGIHCSACVWLNEQILYETAGIIDAKINFSTHRAYIKYNKNLIELSKIIDTIRAIGYDAKPFERTERGRELDRERRDYYIRLSVGIFGVMNIMWISIALYTSYFTGIDQNIKTILNIAEWILSTPVLFYSGWIFFKSAYFGLKNHHFNMDLLVATGSLLTYFYSIYITITEKGDAYFDSVAMIITFILIGKFLELLSKRNISQNLDLISKYQPTEIELVSGEKIEAINIKKGDVAIFKSGSRIGVDGEIIRGSGSIDESSLSGESLPILRDIGETVLSGTLLTDGYLEVRVTREFRD…
768	GC_00000041	Core	Thiovulum_Movile	753	6	8	2	0	0.741385	0.724056	0.732618	P	Inorganic ion transport and metabolism									COG2217	Cation-transporting P-type ATPase (ZntA) (PDB:4BBJ)	MDKSINKNETNCSHCNLVYPDEVMIHEGDLRFCCNGCKSVYHLIHDRELESYYSKVGERKLSPPVNINNFIDSSSFDTSSFYSQYVKKIDNYENTFEVSLHIEGIHCSACVWLNEQILYETAGIIDAKINFSTHRAYIKYNKNLIELSKIIDTIRAIGYDAKPFERTERGRELDRERRDYYIRLSVGIFGVMNIMWISIALYTGYFTGIDQNIKTILNIAEWILSTPVLFYSGWIFFKSAYFGLKNHHVNMDLLVATGSLLTYFYSIYITITEKGDAYFDSVAMIITFILIGKFLELLSKRNISQNLDLISKYQPTEIELVSGEKIEAINIKKGDVAIFKSGSRIGVDGEIIRGSGSIDESSLSGESLPILRDIGETVLSGTLLTDGYLEVRVTREFRD…
769	GC_00000041	Core	Thiovulum_Movile	754	6	8	2	0	0.741385	0.724056	0.732618	P	Inorganic ion transport and metabolism									COG2217	Cation-transporting P-type ATPase (ZntA) (PDB:4BBJ)	---------------------------------------------------------------------------------------------------------------------------------------------------------------------------------------------------------------------------------------------------------------------------------------------------------------------------------------------------------------------------------------------------------------…
770	GC_00000041	Core	Thiovulum_Tui_Malila	182	6	8	2	0	0.741385	0.724056	0.732618	P	Inorganic ion transport and metabolism	K01533	P-type Cu2+ transporter [EC:7.2.2.9]							COG2217	Cation-transporting P-type ATPase (ZntA) (PDB:4BBJ)	--------MVACSHCHLEFPKDVMIEEGDLYFCCKGCQGVYHLIHDKELDSFYSKVQNQKLSPPK--ESLIDSSSFDSEAFYNEYVAQNRD--GFHEISLHIEGIHCSACVWLNEQILYETDGIIEANINFSTHKAKIVFDKNTIPLSKIVDTIRAIGYDATPFKRTEEKKRLDRERRDYYIRMAVGIFGVMNIMWISIALYTGYFTGIEQNTKTILNIAEWILSTPVLFYSGWIFFRGAYYGLKNRVVNMDILVAVGATLTYIYSIYITIFELGEAYFDSVAMIITFILIGKFLELLSKRNISESLDLITKYQPSEVEKADGTRVAVENIRVGDIVIVRAGERIGVDGKVIRGEGAVDEATITGESKPIAKSINSEVLSGTLLIDGYLEIEVTKDYKN…
771	GC_00000041	Core	Thiovulum_imperiosus	425	6	8	2	0	0.741385	0.724056	0.732618	P	Inorganic ion transport and metabolism	K01533	P-type Cu2+ transporter [EC:7.2.2.9]							COG2217	Cation-transporting P-type ATPase (ZntA) (PDB:4BBJ)	-----MKEIVSCSHCHLEFSDDVMIKDGDLNFCCKGCQGVYHLIHDKELDSYYSKVGDTPLAPPK--DNLVDSSIFDSENFQNEYVTQKR---GFSEISLHIEGIHCSACVWLNEQILYETDGIVEANINFSTNRAKIVFDSSEISLSKIVEIIRSIGYDATPYRVSERGDKLDRERKDYYIRLAVGIFGVMNIMWISIALYSGYFTGIEQNIKTILNVAEWILSTPVLFYSGWIFFRGAYFGLRNGIVNMDILVASGAFLTYIYSIYITVFELGEAYFDSVAMIITFILIGKFLELLSKRSISESLDLIGKYQPSEVELVSGNRVSVESVRVGERVVIRSGERVGVDGKIVSGTGTVDEATITGESTPVLKVRADEVLSGTLLIDGYLEIEVTKSSKE…
772	GC_00000041	Core	Thiovulum_karukerense	600	6	8	2	0	0.741385	0.724056	0.732618	P	Inorganic ion transport and metabolism	K01533	P-type Cu2+ transporter [EC:7.2.2.9]							COG2217	Cation-transporting P-type ATPase (ZntA) (PDB:4BBJ)	-----MKKEIACSHCHLQFPEDVMIKDGEDYFCCKGCQGVYHLIHDKELDSYYSKVGDRQLSPPK--EKLVESSKFDSETFYNQYVKQNSK--GFYEISLHIEGIHCSACVWLNEQILYETDGVIEANINFSTNRAKVVFDRDIIELSKIVDTIRAIGYDATPFEVTEKKKRLDNERRDYYIRLAVGIFGVMNIMWISIALYTGYFTGIEQNIKTILNIAEWILSTPVLFFSGWIFFRGAYYGLKNGVVNMDILVASGALLTYLYSIYITIFELGDAYFDSVAMIITFILIGKFLELLSKRNISESLDLISKYQPSEVEKVGGEKVAVEKLKIGDRVVVRSGERIGVDGVIVTGTGSVDEATITGESQAILKEVDSEVLSGTLLTDGYLEVEVTKDYKN…
773	GC_00000042	Core	Thiovulum_ES	337	6	8	2	0	0.610084	0.690857	0.647963	C	Energy production and conversion									COG2863	Cytochrome c553 (CytC553) (PDB:6Q2U)	--------------------------------------------------------------------------------------------------------------------------------------------------------------------------------------------------MKLG-IALASLSLVAVSFTACGGE--------------------------DKPAEKAPAPAVETKAETPAPAVESKAETPAPVTAPAAEETASAAPD-----GKALFAKCAACHGQNAEKSALGKSQVIAGWDAAKIETALNGYKDGSYG-GAMKGLMKGQVATLSDADTKALAEYVSGL-
774	GC_00000042	Core	Thiovulum_ES	1679	6	8	2	0	0.610084	0.690857	0.647963	C	Energy production and conversion	K04062	osmotically inducible lipoprotein OsmB							COG2863	Cytochrome c553 (CytC553) (PDB:6Q2U)	MSQDFYNEVKGELPAIHQQIDQEYKDLSENFYRDLDEEIQEINNLFNEVKSNVPIYANHHFSLKGEYSEIGDALVGELENTIRRQLFGRVNFDQRLERTMNQLQIKQTENLNKFSLKIERFNRSHFSISKQGAELMTMFFKGTLENIVKHETKMIIGTTILHTITNKIASAIGFKMAAKVAGKIVVKSTGGLSGAAIGAAAGSVVPVVGTAIGAVAGGVAAWFAVDKVFIEISEFFTRDEFERGIVDQIEIQRSALITEIKSQYLSLLFKAKEELKQSYSFAPKSSTKDINGDSIKGRNLFAKCAACHGQNAEKSALVKSQVIAGWDAAKIETALNGYKDGSYG-GAMKGLMKGQVATLTDQEIIDLAIYISSLK
775	GC_00000042	Core	Thiovulum_Frasassi	147	6	8	2	0	0.610084	0.690857	0.647963	C	Energy production and conversion									COG2863	Cytochrome c553 (CytC553) (PDB:6Q2U)	#NAME?
776	GC_00000042	Core	Thiovulum_Movile	1047	6	8	2	0	0.610084	0.690857	0.647963	C	Energy production and conversion	K17230	cytochrome subunit of sulfide dehydrogenase							COG2863	Cytochrome c553 (CytC553) (PDB:6Q2U)	#NAME?
777	GC_00000042	Core	Thiovulum_Tui_Malila	341	6	8	2	0	0.610084	0.690857	0.647963	C	Energy production and conversion	K17230	cytochrome subunit of sulfide dehydrogenase							COG2863	Cytochrome c553 (CytC553) (PDB:6Q2U)	#NAME?
778	GC_00000042	Core	Thiovulum_imperiosus	331	6	8	2	0	0.610084	0.690857	0.647963	C	Energy production and conversion									COG2863	Cytochrome c553 (CytC553) (PDB:6Q2U)	--------------------------------------------------------------------------------------------------------------------------------------------------------------------------------------------------MKLK-LAIASLSLVAISFTACGGE---------------------DNKETAAPKPAAETPAPEVKAETPAPAVE---ETPAPAVEETA--SAEAPKT-----GAELFAKCVACHGQNAEKSALGKSQVIAGWDIEKTKTAINGYKDGTYG-GAMKGLMKGQVATLSDADVETLAEYISGL-
779	GC_00000042	Core	Thiovulum_karukerense	1150	6	8	2	0	0.610084	0.690857	0.647963	C	Energy production and conversion									COG2863	Cytochrome c553 (CytC553) (PDB:6Q2U)	---------------------------------------------------------------------------------------------------------------------------------------------------------------------------------------------------------------------------------------------------------MIEIVLSARITNTSKVNLKVLNMKKIAFIALFAGLTT-LSAD-----GASLYKKCASCHGANAEKSALGKSQIIAGWDKSKLVNAMNGYKNGTYG-GAMKMIMKGQVAPLSAADVDALATYISSK-
780	GC_00000042	Core	Thiovulum_karukerense	997	6	8	2	0	0.610084	0.690857	0.647963	C	Energy production and conversion									COG2863	Cytochrome c553 (CytC553) (PDB:6Q2U)	--------------------------------------------------------------------------------------------------------------------------------------------------------------------------------------------------MRLK-ITLLSLSLVALSFTACGER----------------------------EKEVLEGPTTRTEVPPPIENDTREVKKSVETTEVAVAEEDSAPVD-----GAVVFEKCVGCHGANAETSALGKSQVIKGWEKQRIVDALKGYKSGTYG-GDMKGLMKGQAAPLSNSEIEAVADHISKL-
781	GC_00000043	Core	Thiovulum_ES	172	6	8	2	0	0.681108	0.707764	0.69418	T|T|T|T	Signal transduction mechanisms|Signal transduction mechanisms|Signal transduction mechanisms|Signal transduction mechanisms									COG0642|COG0784|COG2198|COG2202	Signal transduction histidine kinase (BaeS) (PDB:1JOY)|CheY-like REC (receiver) domain, includes chemotaxis protein CheY and sporulation regulator Spo0F (CheY) (PDB:6QRJ)|HPt (histidine-containing phosphotransfer) domain (HPtr) (PDB:3IQT)|PAS domain (PAS) (PDB:2MWG)	-----MERTKDELLEENIQLKQIGGIVDDFLIITKTDPQGKITYANKSFQKISGYSLEELLGRSHSLVKHPKVPSSFYKVLWEKIS-NKQPWRGVVKNISKTGHTYYVESYIKPILSIDNEIIEYVSVRKDITKRIEKEREVRREKIFFEDVLNRQDSIIVLTDKKQGMLDVNNKFWEYIEFNNMAEFKKHFHCICDLFVFDDMLGNICVENCMEEIHKSPDAVHKAKFVDGEGNISFFIVKVDEIKVSESRAKKYNIESD--TIFLVTLHDITELELALQSAKAATNAKSRFLANMSHEIRTPMNGILGFTELLKKTPLTEEQGKYLSTISSSSKTLLGIINDILDFSKIESGKLGLETTQFSPISEFEPTIELFSAPALEKNIKYLVFVNPAFPKQI…
782	GC_00000043	Core	Thiovulum_ES	1289	6	8	2	0	0.681108	0.707764	0.69418	T|T|T|T	Signal transduction mechanisms|Signal transduction mechanisms|Signal transduction mechanisms|Signal transduction mechanisms	K20976	histidine phosphotransfer protein HptB							COG0642|COG0784|COG2198|COG2202	Signal transduction histidine kinase (BaeS) (PDB:1JOY)|CheY-like REC (receiver) domain, includes chemotaxis protein CheY and sporulation regulator Spo0F (CheY) (PDB:6QRJ)|HPt (histidine-containing phosphotransfer) domain (HPtr) (PDB:3IQT)|PAS domain (PAS) (PDB:2MWG)	---------------------------------------------------------------------------------------------------------------------------------------------------------------------------------------------------------------------------------------------------------------------------------------------------------------------------------------------------------------------------------------------------------------…
783	GC_00000043	Core	Thiovulum_Frasassi	1144	6	8	2	0	0.681108	0.707764	0.69418	T|T	Signal transduction mechanisms|Signal transduction mechanisms									COG0642|COG0784	Signal transduction histidine kinase (BaeS) (PDB:1JOY)|CheY-like REC (receiver) domain, includes chemotaxis protein CheY and sporulation regulator Spo0F (CheY) (PDB:6QRJ)	---MYSESEIKAILEENRILKQKDKVVDNFLIITKTDPNGIITYANQSFVDVSEYSEAELIGQPHNIVRHPDLSKSFFRAMWHKLKFKKESWRGVVKNFTKTGKVYYVESLISPIFNNHNEIVEYISVRKDITKRVERELELNSEKKFITNILDYQDSIILLTNEIQGMLYVNRKFFDYIEFATIQEFKQSFKCVGEMFIPDNNLIFSCAIDWIEHIYQNSEKIYKAKLVGKNGRVHYFSIRVNKIRASKSRIRKYNLKEDQSDLYLMTLSEITELELALQKAQSGIEAKSRFLANMSHEIRTPLNGILGFTELMRKSPLSQDQEKYINTISSSSKTLLGIINDILDFSKVESGNLSLEYIKFSPLHEFEPALNLFSAKMMEKRIKYLLFIDPMLPKWI…
784	GC_00000043	Core	Thiovulum_Movile	1670	6	8	2	0	0.681108	0.707764	0.69418	T|T	Signal transduction mechanisms|Signal transduction mechanisms									COG0642|COG0784	Signal transduction histidine kinase (BaeS) (PDB:1JOY)|CheY-like REC (receiver) domain, includes chemotaxis protein CheY and sporulation regulator Spo0F (CheY) (PDB:6QRJ)	---MYSESEIKAILEENRILKQKSKVIDDFLIITKTDSNGFITYANQSFVDVSEYSEAELIGQAHNIVRHPSISKSFFRAMWHKLKFKKESWRGIVKNLTKTGKVYYVESLISPIFNNHNEIVEYISVIKDITKRVERELELNSEKKFITNILDHQDSIILLTNEEQGMLYVNQKFFDYVEFATIHEFKNAFKCVGEIFIPDNNLIFSRAIDWIEHIYQNSEKVHKAKLVGKNGQVHYFSIRVNKIRASKSRIRKYNLKEDQSDLYLMTLSEITELETALQKAQSGIEAKSRFLANMSHEIRTPLNGILGFTELMRKSPLSPDQEKYINTISSSSKTLLGIINDILDFSKVESGNLSLEYIKCSPLHEFESALNLFSAKMMEKRIKYLLFIDPMLPKWI…
785	GC_00000043	Core	Thiovulum_Tui_Malila	1062	6	8	2	0	0.681108	0.707764	0.69418	T|T|T|K	Signal transduction mechanisms|Signal transduction mechanisms|Signal transduction mechanisms|Transcription									COG0642|COG2202|COG3706	Signal transduction histidine kinase (BaeS) (PDB:1JOY)|PAS domain (PAS) (PDB:2MWG)|Two-component response regulator, PleD family, consists of two REC domains and a diguanylate cyclase (GGDEF) domain (PleD) (PDB:1W25)	-MRRYSDREIEEILEENRILKEKERLIDEFLIITKTDPNGIITYVNDGFVKISGYSREELLGKPHNIVRHPDVSKSFFRTMWNRIKEKKEVWKGVVKNLSKDGKVYFVESMIIPILDREGNVKEYISLRKDITKRIKKERELNSEQRFIRKVINHQDSIIILTNEEQGLLDVNQKFYEYVDFKSIDEFKKYFKCVGDMFVPEEDMMYSCAIDWIEDIYHNQNTPYKAKFIDKNNKITYFSIKVDKINASPSRMRKYQLKNK--ELYIMTLHDITDLEMALQKAKAGTEAKSRFLANMSHEIRTPLNGIIGFAELLSKTDLTPEQRRYIDTITKSSKTLLGIINDILDFSKVESGNMSLEYLHFNPVAELEPTLSLFNARMVEKNISYILYIDPYLPQKI…
786	GC_00000043	Core	Thiovulum_Tui_Malila	854	6	8	2	0	0.681108	0.707764	0.69418	T|T|T|T|T	Signal transduction mechanisms|Signal transduction mechanisms|Signal transduction mechanisms|Signal transduction mechanisms|Signal transduction mechanisms									COG0642|COG0784|COG2198|COG2202|COG3287	Signal transduction histidine kinase (BaeS) (PDB:1JOY)|CheY-like REC (receiver) domain, includes chemotaxis protein CheY and sporulation regulator Spo0F (CheY) (PDB:6QRJ)|HPt (histidine-containing phosphotransfer) domain (HPtr) (PDB:3IQT)|PAS domain (PAS) (PDB:2MWG)|FIST domain protein MJ1623, contains FIST_N and FIST_C domains (FIST) (PUBMED:17855421)	---------------------------------------------------------------------------------------------------------------------------------------------------------------------------------------------------------------------------------------------------------------------------------------------------------------------------------------------------------------------------------------------------------------…
787	GC_00000043	Core	Thiovulum_imperiosus	1289	6	8	2	0	0.681108	0.707764	0.69418	T|T	Signal transduction mechanisms|Signal transduction mechanisms									COG0642|COG0784	Signal transduction histidine kinase (BaeS) (PDB:1JOY)|CheY-like REC (receiver) domain, includes chemotaxis protein CheY and sporulation regulator Spo0F (CheY) (PDB:6QRJ)	--MAYTKEEIDRIVEENILLKQVGNISDEFLIISKTDKNGVITYVNRSFETISGFTKEELIGKPHNIVRHPSIPKEFFRIVWNRLSEKREPWRGVMKNMKKSGETYYMDSMITPIFNKDGEVSEYISVRKDITKRIRKEKDLKQETKFIQDVLDNQDSIIILTDEEQGMLDVNQKFFEYVEFDTIGEFKEHFNCIGDLFIPEQEMIYSCAIDWIEAIYNTPDEVHKAKFIGKDGKLHFFTIRVDKIEASSSRIKRYNIREGD-TTYLLTLHDITELELALRKAEAGKESKSRFLANMSHEIRTPMNGIIGFTELLKKTDLSEVQGKYLNTIIASSKTLLGIINDVLDFSKVESGNLSLEFMKFSPIKEFEPALELLSAIALEKNIRYLIFIDPSFPRWI…
788	GC_00000043	Core	Thiovulum_karukerense	1003	6	8	2	0	0.681108	0.707764	0.69418	T|T|T|T	Signal transduction mechanisms|Signal transduction mechanisms|Signal transduction mechanisms|Signal transduction mechanisms									COG0642|COG0784|COG2198|COG2202	Signal transduction histidine kinase (BaeS) (PDB:1JOY)|CheY-like REC (receiver) domain, includes chemotaxis protein CheY and sporulation regulator Spo0F (CheY) (PDB:6QRJ)|HPt (histidine-containing phosphotransfer) domain (HPtr) (PDB:3IQT)|PAS domain (PAS) (PDB:2MWG)	MSRQYSDSEIEAIVEENRLLKQKDSAVDDFLIITKTDPSGIITYANKSFVEISGYSKEELIGQPHSIVRHPDVSPNLFKGLWAKIKDRKETWRGALKNITKGGETYYVESMVSPIFDSKGEIIEYISLRKDITKRVIREQELNSERRFTERILNYQDSIILLTNEQQGLLDVNQKFFDYVEFESIAGFKEYFKCIGDLFIPEEEMIYSCAIDWVEYIFHKRNEPHQAKLIDKHGRVRYFSIKVDKIQASKSRMKRYNLSSK--DLYIMTLHDVTELETALQKAKAGTEAKSRFLANMSHEIRTPLNGILGFAELLKKTKPSETQDKYISTITSSSKTLLGIINDILDFSKVESGNMSLEYIKFNPVTEFEPTLSLFSAKMVEKRISYILFVDPYLPKWI…
789	GC_00000044	Core	Thiovulum_ES	965	6	8	3	0	0.870434	0.778707	0.822019	C	Energy production and conversion	K01682	aconitate hydratase 2 / 2-methylisocitrate dehydratase [EC:4.2.1.3 4.2.1.99]	M00009|M00010|M00012|M00173|M00614	Pathway modules; Carbohydrate metabolism; Central carbohydrate metabolism|Pathway modules; Carbohydrate metabolism; Central carbohydrate metabolism|Pathway modules; Carbohydrate metabolism; Other carbohydrate metabolism|Pathway modules; Energy metabolism; Carbon fixation|Signature modules; Module set; Metabolic capacity	COG1049	TCA cycle	M00009|M00010|M00012|M00173|M00614	Citrate cycle (TCA cycle, Krebs cycle)|Citrate cycle, first carbon oxidation, oxaloacetate => 2-oxoglutarate|Glyoxylate cycle|Reductive citrate cycle (Arnon-Buchanan cycle)|Anoxygenic photosynthesis in green sulfur bacteria	COG1049	Aconitase B (AcnB) (PDB:1L5J)	MAFLEEYKKHVADRKALGVPPLPLSKEQVAEVVEGIKNGSENVAQLVGLLKNRVSPGVDDAAYVKADFLNAIVTGEVESPEISKVDAIETLGKMLGGFNVAPLINGLK-LEDEVAQASANALKNTLLVYDAFNDVEELHKAGNKFATEVITSWANAEWFTSKPKLNDKMTLTVFKVAGETNTDDLSPASEAFTRSDIPLHANSMLGAKMEDPLGTIAKLKENGHHVAYVGDVVGTGSSRKSGINSVQWHLGEPIDGVPNKKTCGVVLGGIIAPIFFATAEDSGALPIELDVTQMETGDVIDLFPYEGRAEKNGETIAEFNIRPNTLFDEVRAGGRIPLIIGRGLTKKARDVLGLGEDEIFARPDQPEDTGKGFTLAQKMVGKATGLKGVRPGMYVEPQT…
790	GC_00000044	Core	Thiovulum_Frasassi	553	6	8	3	0	0.870434	0.778707	0.822019	C	Energy production and conversion	K01682	aconitate hydratase 2 / 2-methylisocitrate dehydratase [EC:4.2.1.3 4.2.1.99]	M00009|M00010|M00012|M00173|M00614	Pathway modules; Carbohydrate metabolism; Central carbohydrate metabolism|Pathway modules; Carbohydrate metabolism; Central carbohydrate metabolism|Pathway modules; Carbohydrate metabolism; Other carbohydrate metabolism|Pathway modules; Energy metabolism; Carbon fixation|Signature modules; Module set; Metabolic capacity	COG1049	TCA cycle	M00009|M00010|M00012|M00173|M00614	Citrate cycle (TCA cycle, Krebs cycle)|Citrate cycle, first carbon oxidation, oxaloacetate => 2-oxoglutarate|Glyoxylate cycle|Reductive citrate cycle (Arnon-Buchanan cycle)|Anoxygenic photosynthesis in green sulfur bacteria	COG1049	Aconitase B (AcnB) (PDB:1L5J)	MSFLEKYHKHVEERKVLGIPPLSLTKEQTAEVVSLIKNSDENSQFFADLIINRVFPGVDDSAYVKADFLNAIVTGSLIIPAISPIRAVEALGKMLGGFNITPLINGLK-IGGEIAEASAKELNNTLLVYDSFNDIVDLHKSGNIYATSILNSWANGEWFLNRPKLAEKINLVVFKVSGETNTDDLSPASEAFTRSDIPLHANSMLRSKMEKPLDKIAELKKLGYSVAFVGDVVGTGSSRKSGINSAQWHIGDDIVGVPNKRSGGYVLGGIIAPIFFATAEDSGALPIELDVSKMDTGDLITLYPYEGRAEKNGEIIATFKLNPNTIVDEFRAGGRIPLIIGRGLTKKARDFLGMDEDKIFERAEQPADSGKGYTLAQKMVGKACGVAGVRPGMYVEPET…
791	GC_00000044	Core	Thiovulum_Movile	1453	6	8	3	0	0.870434	0.778707	0.822019	C	Energy production and conversion	K01682	aconitate hydratase 2 / 2-methylisocitrate dehydratase [EC:4.2.1.3 4.2.1.99]	M00009|M00010|M00012|M00173|M00614	Pathway modules; Carbohydrate metabolism; Central carbohydrate metabolism|Pathway modules; Carbohydrate metabolism; Central carbohydrate metabolism|Pathway modules; Carbohydrate metabolism; Other carbohydrate metabolism|Pathway modules; Energy metabolism; Carbon fixation|Signature modules; Module set; Metabolic capacity	COG1049	TCA cycle	M00009|M00010|M00012|M00173|M00614	Citrate cycle (TCA cycle, Krebs cycle)|Citrate cycle, first carbon oxidation, oxaloacetate => 2-oxoglutarate|Glyoxylate cycle|Reductive citrate cycle (Arnon-Buchanan cycle)|Anoxygenic photosynthesis in green sulfur bacteria	COG1049	Aconitase B (AcnB) (PDB:1L5J)	MSFLENYHKHVEERKVLGISPLSLTKEQTAEVVSLIKNSDENSQFFADLIINRVFPGVDDSAYVKADFLNAIVTGSLIIPAISPIRAVEALGKMLGGFNITPLINGLK-IGGEIAEASAKELNNTLLVYDSFNDIVDLHKSGNIYATSILNSWANGEWFLNRPKLAEKINLVVFKVPGETNTDDLSPASEAFTRSDIPLHANSMLRSKMEKPLDKIAELKKLGYSVAFVGDVVGTGSSRKSGINSVQWHIGDDIVGVPNKRSGGYVLGGIIAPIFFATAEDSGALPIELDVSKMDTGDLITLYPYEGRAEKNGETIATFKLNPNTIVDEFRAGGRIPLIIGRGLTKKARDFLGMGEDKIFERAEQPADSGKGYTLAQKMVGKACGVAGVRPGMYVEPET…
792	GC_00000044	Core	Thiovulum_Tui_Malila	1120	6	8	3	0	0.870434	0.778707	0.822019	C	Energy production and conversion	K01682	aconitate hydratase 2 / 2-methylisocitrate dehydratase [EC:4.2.1.3 4.2.1.99]	M00009|M00010|M00012|M00173|M00614	Pathway modules; Carbohydrate metabolism; Central carbohydrate metabolism|Pathway modules; Carbohydrate metabolism; Central carbohydrate metabolism|Pathway modules; Carbohydrate metabolism; Other carbohydrate metabolism|Pathway modules; Energy metabolism; Carbon fixation|Signature modules; Module set; Metabolic capacity	COG1049	TCA cycle	M00009|M00010|M00012|M00173|M00614	Citrate cycle (TCA cycle, Krebs cycle)|Citrate cycle, first carbon oxidation, oxaloacetate => 2-oxoglutarate|Glyoxylate cycle|Reductive citrate cycle (Arnon-Buchanan cycle)|Anoxygenic photosynthesis in green sulfur bacteria	COG1049	Aconitase B (AcnB) (PDB:1L5J)	MSFLEEYKKHVAEREALGVPPLPLTKEQTAEVIEAIKRG-EDVDYYIDLLKNRVSPGVDDAAYVKADFLNAIVTGAIEVPAISKVEAVKMLGTMLGGFNVAPLVNGLKNEDDEVAQACADALKNTLLVYDAFNDVADLHKEGNKYATEVITSWANGEWFLNRPKLPEKMTLTVFKVPGETNTDDLSPASEAFTRSDIPLHANSMLSAKMDKPLEKIAELKKRGYPLAFVGDVVGTGSSRKSGINSVQWHFGEDIEGVPNKRTGGVVLGGIIAPIFFNTAEDSGALPIELDVTKMEMGDTIDLYPYEGKVEKNGEVIATFKLKPNTIIDEVRAGGRIPLIIGRGLTKKARELLGMGEDDIFTRPEQPADTGKGYTLAQKMIGRACGMEGVRPGMYVEPQT…
793	GC_00000044	Core	Thiovulum_imperiosus	1148	6	8	3	0	0.870434	0.778707	0.822019	C	Energy production and conversion					COG1049	TCA cycle			COG1049	Aconitase B (AcnB) (PDB:1L5J)	---------------------------------------------------------------------------------------------------------------------------------------------------------------------------------------------------------------------------------------------------------------------------------------------------------------------------------------------------------------------------------------------------------------…
794	GC_00000044	Core	Thiovulum_imperiosus	1154	6	8	3	0	0.870434	0.778707	0.822019	C	Energy production and conversion	K01682	aconitate hydratase 2 / 2-methylisocitrate dehydratase [EC:4.2.1.3 4.2.1.99]	M00009|M00010|M00012|M00173|M00614	Pathway modules; Carbohydrate metabolism; Central carbohydrate metabolism|Pathway modules; Carbohydrate metabolism; Central carbohydrate metabolism|Pathway modules; Carbohydrate metabolism; Other carbohydrate metabolism|Pathway modules; Energy metabolism; Carbon fixation|Signature modules; Module set; Metabolic capacity	COG1049	TCA cycle	M00009|M00010|M00012|M00173|M00614	Citrate cycle (TCA cycle, Krebs cycle)|Citrate cycle, first carbon oxidation, oxaloacetate => 2-oxoglutarate|Glyoxylate cycle|Reductive citrate cycle (Arnon-Buchanan cycle)|Anoxygenic photosynthesis in green sulfur bacteria	COG1049	Aconitase B (AcnB) (PDB:1L5J)	MAFLESYNRHVEERKALGVPPLPLTKEQTAQVIEGIKAG-ENLEIYTDLIKNRVAPGVDDAAYVKADFLNAIVIGEVEVSTISKSDAIETLGKMLGGFNVAPLVNALK-I-EEVAAVAAEALKKTLLVYDAFNDVEELHKAGNKYATEVITSWANAEWFLNRDAIPEKITVTVFKVAGETNTDDLSPASEAFTRSDIPLHANSMLVAKMENPLETIAELKKKGNPVAYVGDVVGTGSSRKSGINSVQWHMGEDIDGVPNKRTGGVVLGGIIAPIFFATSEDSGALPIELDVTALETGDVVDIFPYEGRAEKNGSEISTFSLKPNTITDEVRAGGRIPLIIGRGLTKKARAVLGMGEEEIFLRPDQPADTGKGFTLAQKMVGKATGMAGVRPGMYVEPTT…
795	GC_00000044	Core	Thiovulum_imperiosus	1147	6	8	3	0	0.870434	0.778707	0.822019	C	Energy production and conversion					COG1049	TCA cycle			COG1049	Aconitase B (AcnB) (PDB:1L5J)	MKFLK----------------------------------------------------------------------------------------------------------------------------------------------------------------------------------------------------------------------------------------------------------------------------------------------------------------------------------------------------------------------------------------------------------…
796	GC_00000044	Core	Thiovulum_karukerense	1095	6	8	3	0	0.870434	0.778707	0.822019	C	Energy production and conversion	K01682	aconitate hydratase 2 / 2-methylisocitrate dehydratase [EC:4.2.1.3 4.2.1.99]	M00009|M00010|M00012|M00173|M00614	Pathway modules; Carbohydrate metabolism; Central carbohydrate metabolism|Pathway modules; Carbohydrate metabolism; Central carbohydrate metabolism|Pathway modules; Carbohydrate metabolism; Other carbohydrate metabolism|Pathway modules; Energy metabolism; Carbon fixation|Signature modules; Module set; Metabolic capacity	COG1049	TCA cycle	M00009|M00010|M00012|M00173|M00614	Citrate cycle (TCA cycle, Krebs cycle)|Citrate cycle, first carbon oxidation, oxaloacetate => 2-oxoglutarate|Glyoxylate cycle|Reductive citrate cycle (Arnon-Buchanan cycle)|Anoxygenic photosynthesis in green sulfur bacteria	COG1049	Aconitase B (AcnB) (PDB:1L5J)	MPFLEDYNKHVAEREALGVPPLPLTKEQTAEVVGGIKRG-ENLDTYVELLKNRVAPGVDDAAYVKADFLNAIVTGEVETSAISKVEAVDTLGKMLGGFNVAPLVNGLK-LDDEVAQASANALKNTLLVYDAFNDVEELHKAGNKYATEVITSWANAEWFTNRDAIADKITVTVFKVAGETNTDDLSPASEAFTRSDIPLHANSMLAAKMDNPLQVIADLKKKGNPVAYVGDVVGTGSSRKSGINSVQWHMGEDIDGVPNKRTGGVVLGGIIAPIFFATSEDSGALPIELDVTSMETGDVVDIFPYEGRAEKNGEVIAEFKLNPNTIVDEVRAGGRIPLIIGRGLTKKARDVLGMGEDEIFARPEQPADTGKGYTLAQKMVGKACGMEGVRPGMYVEPQT…
[truncated: 10,312 more rows]

## Sheet: pan_KOs
ID	Thiovulum_Frasassi	Thiovulum_Movile	Thiovulum_karukerense	Thiovulum_ES	Thiovulum_imperiosus	Thiovulum_Tui_Malila	Category	Function
K00003	1	1	1	1	1	1	1_core	hom; homoserine dehydrogenase [EC:1.1.1.3]
[truncated: 1,082 more rows]

## Sheet: pan_COGs
COG	Thiovulum_Frasassi	Thiovulum_Movile	Thiovulum_karukerense	Thiovulum_ES	Thiovulum_imperiosus	Thiovulum_Tui_Malila	Category	COG20_FUNCTION
[truncated: 1,391 more rows]
